# Supplementary material for: Accurate expression quantification from nanopore direct RNA sequencing with NanoCount
Source: Nucleic Acids Res. 2021 Nov 25;50(4):e19. doi: 10.1093/nar/gkab1129 (PMC8886870; doi:10.1093/nar/gkab1129)
Supplement: gkab1129_Supplemental_Files [file gkab1129_supplemental_files.zip]

Archive with 10 entries (10 files):
- Supplementary_Figures_Combined.pdf
- TableS10_FLAIR_diff_exp.xlsx
- TableS1_nanocount_benchmarking_results.xlsx
- TableS2_deaf1_primers.xlsx
- TableS3_S4_Sequin_counts_and_diff_expression.xlsx
- TableS5_5Y_diff_exp.xlsx
- TableS6_5Y_panther_GO.xlsx
- TableS7_DIU.xlsx
- TableS8_FLAIR_high-confidence_novel_isoforms.txt
- TableS9_FLAIR_gffcompare.csv
