# Supplementary material for: Accurate expression quantification from nanopore direct RNA sequencing with NanoCount
Source: Nucleic Acids Res. 2021 Nov 25;50(4):e19. doi: 10.1093/nar/gkab1129 (PMC8886870; doi:10.1093/nar/gkab1129)
Supplement: gkab1129_Supplemental_Files [file gkab1129_supplemental_files.zip › TableS10_FLAIR_diff_exp.xlsx]

## Sheet: diffexpr-results
Transcript	baseMean	log2FoldChange	lfcSE	pvalue	padj
ENST00000451311.7|ENSG00000205542.11|OTTHUMG00000021144.4|OTTHUMT00000055780.2|TMSB4X-204|TMSB4X|622|protein_coding|	594.907	2.14843	0.139262	1.07357e-53	1.32586e-49
70d8fdcd-ca21-41ba-b202-ccbb50584802_ENSG00000185559.16	3479.62	2.39842	0.178378	3.26052e-41	2.01337e-37
ENST00000276211.10|ENSG00000147256.12|OTTHUMG00000022402.4|OTTHUMT00000355073.2|ARHGAP36-201|ARHGAP36|2985|protein_coding|	183.294	4.404	0.332771	5.56068e-40	2.28915e-36
ENST00000299529.7|ENSG00000166426.8|OTTHUMG00000143862.5|OTTHUMT00000290110.3|CRABP1-201|CRABP1|738|protein_coding|	206.73	2.58536	0.210359	1.02191e-34	3.15513e-31
ENST00000313164.9|ENSG00000112936.18|OTTHUMG00000150340.3|OTTHUMT00000317680.1|C7-201|C7|4257|protein_coding|	102.979	-2.93321	0.25954	1.28933e-29	3.18465e-26
ENST00000381395.5|ENSG00000167244.21|OTTHUMG00000009395.13|OTTHUMT00000026059.5|IGF2-203|IGF2|4527|protein_coding|	220.659	2.1077	0.195991	5.67146e-27	1.00061e-23
ENST00000643349.1|ENSG00000284779.2|OTTHUMG00000166213.8|OTTHUMT00000496096.2|AC132217.2-201|AC132217.2|5144|protein_coding|	220.659	2.1077	0.195991	5.67146e-27	1.00061e-23
ENST00000381406.8|ENSG00000167244.21|OTTHUMG00000009395.13|OTTHUMT00000026054.1|IGF2-204|IGF2|5179|protein_coding|	271.154	2.10991	0.196883	8.51129e-27	1.31393e-23
ENST00000304546.6|ENSG00000171551.12|OTTHUMG00000133262.4|OTTHUMT00000257039.3|ECEL1-201|ECEL1|2871|protein_coding|	92.5031	4.18377	0.413523	4.62625e-24	6.34824e-21
ENST00000395592.6|ENSG00000166482.11|OTTHUMG00000059585.6|OTTHUMT00000132547.3|MFAP4-202|MFAP4|1932|protein_coding|	290.691	1.96833	0.201089	1.26284e-22	1.5596e-19
ENST00000370179.8|ENSG00000125534.10|OTTHUMG00000032978.2|OTTHUMT00000080149.2|PPDPF-202|PPDPF|827|protein_coding|	569.48	1.33439	0.138758	6.79847e-22	7.63282e-19
ENST00000389680.2|ENSG00000211459.2|-|-|MT-RNR1-201|MT-RNR1|954|Mt_rRNA|	476.517	-1.30982	0.138285	2.74866e-21	2.82883e-18
ENST00000242152.7|ENSG00000122585.8|OTTHUMG00000022973.5|OTTHUMT00000214041.3|NPY-201|NPY|555|protein_coding|	366.501	-1.31586	0.141252	1.21122e-20	1.15066e-17
ENST00000233143.6|ENSG00000034510.6|OTTHUMG00000130027.7|OTTHUMT00000252302.4|TMSB10-201|TMSB10|461|protein_coding|	1637.18	1.35931	0.148967	7.18222e-20	6.33575e-17
019140dc-c6ac-4711-96f9-0ee3a5442c51_ENSG00000123454.11	806.887	1.16341	0.128105	1.06885e-19	8.80021e-17
ENST00000393056.7|ENSG00000123454.11|OTTHUMG00000020878.4|OTTHUMT00000054929.3|DBH-202|DBH|3775|protein_coding|	905.74	1.09406	0.125993	3.83755e-18	2.96211e-15
92afcb10-2235-461f-bc3f-0ac6345770c4_chr12:109713000	34.0145	-4.61471	0.561125	1.96763e-16	1.42943e-13
a3ea9fe4-0429-4571-afbb-f92974d7633b_ENSG00000115758.13	305.895	1.33235	0.162488	2.41098e-16	1.6542e-13
ENST00000307845.8|ENSG00000115756.13|OTTHUMG00000090451.6|OTTHUMT00000206897.3|HPCAL1-201|HPCAL1|1749|protein_coding|	87.0163	-2.11486	0.258244	2.62498e-16	1.70624e-13
ENST00000395566.8|ENSG00000110492.15|OTTHUMG00000150315.6|OTTHUMT00000317545.2|MDK-203|MDK|828|protein_coding|	1241.68	1.40304	0.172203	3.71242e-16	2.29242e-13
ENST00000173527.6|ENSG00000066583.12|OTTHUMG00000163144.3|OTTHUMT00000371826.2|ISOC1-201|ISOC1|1942|protein_coding|	70.2513	-2.20142	0.277364	2.07245e-15	1.2188e-12
ENST00000296498.3|ENSG00000164099.3|OTTHUMG00000161166.3|OTTHUMT00000256516.2|PRSS12-201|PRSS12|4809|protein_coding|	68.0865	-2.2511	0.286196	3.67422e-15	2.06257e-12
ENST00000374561.6|ENSG00000117318.9|OTTHUMG00000003229.3|OTTHUMT00000008904.2|ID3-201|ID3|950|protein_coding|	55.1719	-2.37731	0.311058	2.12802e-14	1.14266e-11
ENST00000376112.4|ENSG00000125968.9|OTTHUMG00000032181.2|OTTHUMT00000078550.2|ID1-202|ID1|983|protein_coding|	52.7002	-2.44298	0.320089	2.30805e-14	1.18769e-11
ENST00000340099.9|ENSG00000125170.11|OTTHUMG00000133460.9|OTTHUMT00000257335.4|DOK4-201|DOK4|2767|protein_coding|	75.9445	-2.02897	0.273437	1.1693e-13	5.55419e-11
ENST00000360156.11|ENSG00000125354.23|OTTHUMG00000022280.6|OTTHUMT00000058064.2|SEPT6-204|SEPT6|2609|protein_coding|	173.262	1.4819	0.199698	1.16515e-13	5.55419e-11
ENST00000370922.5|ENSG00000147256.12|OTTHUMG00000022402.4|OTTHUMT00000058279.1|ARHGAP36-203|ARHGAP36|2736|protein_coding|	60.1737	2.49501	0.351116	1.19493e-12	5.46572e-10
ENST00000233809.9|ENSG00000115457.10|OTTHUMG00000155341.3|OTTHUMT00000339540.2|IGFBP2-201|IGFBP2|1414|protein_coding|	641.204	0.997518	0.142158	2.26732e-12	1.00005e-09
ENST00000292377.4|ENSG00000213420.8|OTTHUMG00000154894.5|OTTHUMT00000337556.2|GPC2-201|GPC2|2546|protein_coding|	102.514	1.82389	0.261292	2.94664e-12	1.25486e-09
a0b3cd2d-d270-4094-87f8-6b02790223ec_ENSG00000103546.18	37	-2.66834	0.387975	6.08702e-12	2.42499e-09
ENST00000412432.6|ENSG00000147256.12|OTTHUMG00000022402.4|OTTHUMT00000058281.2|ARHGAP36-204|ARHGAP36|2686|protein_coding|	57.8314	2.43071	0.353382	6.05199e-12	2.42499e-09
ENST00000639280.1|ENSG00000147256.12|OTTHUMG00000022402.4|-|ARHGAP36-206|ARHGAP36|2685|protein_coding|	57.4446	2.41979	0.354652	8.91553e-12	3.44084e-09
ENST00000405308.6|ENSG00000110492.15|OTTHUMG00000150315.6|OTTHUMT00000317546.2|MDK-205|MDK|1166|protein_coding|	79.3634	1.96198	0.287837	9.34224e-12	3.49626e-09
ENST00000315491.12|ENSG00000258947.7|OTTHUMG00000138985.4|OTTHUMT00000272874.2|TUBB3-201|TUBB3|1706|protein_coding|	583.423	0.939313	0.138196	1.0686e-11	3.88154e-09
ENST00000249330.3|ENSG00000128564.7|OTTHUMG00000157109.3|OTTHUMT00000347462.2|VGF-201|VGF|2551|protein_coding|	1341.39	0.968352	0.145082	2.48024e-11	8.75172e-09
ENST00000175506.8|ENSG00000070669.17|OTTHUMG00000022892.14|-|ASNS-201|ASNS|2356|protein_coding|	45.8089	3.3041	0.495773	2.65502e-11	9.10818e-09
ENST00000301071.12|ENSG00000167552.14|OTTHUMG00000169511.4|OTTHUMT00000404543.2|TUBA1A-202|TUBA1A|1672|protein_coding|	1907.27	1.03491	0.159686	9.11842e-11	3.04358e-08
ENST00000520876.7|ENSG00000129951.18|OTTHUMG00000164523.7|OTTHUMT00000379096.4|PLPPR3-204|PLPPR3|2328|protein_coding|	64.6063	2.03009	0.313477	9.41658e-11	3.06039e-08
ENST00000253407.4|ENSG00000131094.4|OTTHUMG00000162944.4|OTTHUMT00000371119.4|C1QL1-201|C1QL1|1527|protein_coding|	27.0578	-3.31851	0.513518	1.03119e-10	3.26543e-08
88d624ea-6fc3-4842-a28d-e4a45d730386_ENSG00000091129.20	36.7737	-2.42105	0.375127	1.08981e-10	3.3648e-08
ea0fd27f-1c8d-46ba-808a-e9ddd48e6e7a_ENSG00000087460.25	97.6171	1.5657	0.246927	2.28676e-10	6.88816e-08
ENST00000215909.10|ENSG00000100097.12|OTTHUMG00000150661.2|OTTHUMT00000319482.2|LGALS1-201|LGALS1|528|protein_coding|	679.26	0.818401	0.131537	4.91367e-10	1.42218e-07
ENST00000573283.7|ENSG00000184009.12|OTTHUMG00000177955.9|OTTHUMT00000495511.2|ACTG1-205|ACTG1|1919|protein_coding|	1372.79	0.897326	0.14425	4.95173e-10	1.42218e-07
ENST00000412051.5|ENSG00000146540.15|OTTHUMG00000151477.7|OTTHUMT00000322818.1|C7orf50-204|C7orf50|1147|protein_coding|	82.3118	1.73629	0.279382	5.14035e-10	1.4428e-07
ENST00000266085.6|ENSG00000100234.11|OTTHUMG00000030784.3|OTTHUMT00000075672.2|TIMP3-201|TIMP3|4603|protein_coding|	68.5691	1.86533	0.303131	7.5771e-10	2.07949e-07
ENST00000172229.8|ENSG00000064300.9|OTTHUMG00000161495.4|OTTHUMT00000365150.2|NGFR-201|NGFR|3408|protein_coding|	34.7886	4.87672	0.809114	1.66798e-09	4.47817e-07
ENST00000329841.10|ENSG00000184254.17|OTTHUMG00000186439.4|OTTHUMT00000313620.3|ALDH1A3-201|ALDH1A3|3469|protein_coding|	43.5049	2.35624	0.394468	2.3264e-09	6.11298e-07
ENST00000446477.6|ENSG00000224940.8|OTTHUMG00000157714.4|-|PRRT4-201|PRRT4|3544|protein_coding|	101.838	-1.41361	0.23905	3.35033e-09	8.62012e-07
4c45e8df-db6a-444a-bbe5-1fa5d263dee6_ENSG00000123454.11	111.688	1.36405	0.233651	5.28407e-09	1.3318e-06
ENST00000617612.2|ENSG00000187479.7|OTTHUMG00000166555.6|OTTHUMT00000390397.5|C11orf96-202|C11orf96|1247|protein_coding|	343.122	-0.849797	0.146547	6.67972e-09	1.64989e-06
ENST00000234091.8|ENSG00000115738.10|OTTHUMG00000112454.5|OTTHUMT00000231925.2|ID2-201|ID2|2041|protein_coding|	18.3745	-3.6497	0.630389	7.05528e-09	1.70849e-06
ENST00000349077.8|ENSG00000118004.17|OTTHUMG00000090304.8|OTTHUMT00000206666.1|COLEC11-202|COLEC11|1259|protein_coding|	52.1316	-1.85253	0.320834	7.73697e-09	1.83753e-06
ENST00000295727.1|ENSG00000163497.2|OTTHUMG00000133080.2|OTTHUMT00000256725.1|FEV-201|FEV|1879|protein_coding|	44.4052	-1.89576	0.328772	8.1089e-09	1.88953e-06
ENST00000223061.6|ENSG00000106333.13|OTTHUMG00000156675.2|OTTHUMT00000345285.2|PCOLCE-201|PCOLCE|1516|protein_coding|	308.675	-0.886855	0.154952	1.04392e-08	2.38747e-06
ENST00000335350.10|ENSG00000107731.12|OTTHUMG00000018422.1|OTTHUMT00000048541.1|UNC5B-201|UNC5B|6841|protein_coding|	72.0944	-1.67692	0.29393	1.16227e-08	2.60982e-06
8993e054-fb61-490f-a8d1-19726e95f3d9_ENSG00000115306.16	117.837	-1.21915	0.213899	1.20054e-08	2.64763e-06
ENST00000261622.5|ENSG00000103257.9|OTTHUMG00000137658.4|OTTHUMT00000269110.3|SLC7A5-201|SLC7A5|4556|protein_coding|	67.1291	2.02103	0.35948	1.8867e-08	4.08785e-06
ENST00000424201.6|ENSG00000007402.11|OTTHUMG00000156887.4|OTTHUMT00000346453.1|CACNA2D2-204|CACNA2D2|5206|protein_coding|	48.5443	-1.86479	0.332172	1.97777e-08	4.21129e-06
ENST00000237305.11|ENSG00000118515.11|OTTHUMG00000015613.5|OTTHUMT00000042312.2|SGK1-201|SGK1|2401|protein_coding|	11.3563	-7.29723	1.30764	2.39873e-08	4.93738e-06
ENST00000618628.4|ENSG00000171617.14|OTTHUMG00000102059.8|-|ENC1-207|ENC1|5657|protein_coding|	29.943	3.13446	0.561399	2.35994e-08	4.93738e-06
ENST00000225831.4|ENSG00000108691.9|OTTHUMG00000132887.3|OTTHUMT00000256384.2|CCL2-201|CCL2|741|protein_coding|	35.7406	5.93266	1.06482	2.52526e-08	5.11262e-06
ENST00000374115.5|ENSG00000187714.7|OTTHUMG00000018196.2|OTTHUMT00000047995.2|SLC18A3-201|SLC18A3|2411|protein_coding|	43.2838	2.11142	0.388486	5.47957e-08	1.09149e-05
ENST00000455783.2|ENSG00000234224.2|OTTHUMG00000154762.3|OTTHUMT00000336960.3|TMEM229A-201|TMEM229A|2108|protein_coding|	67.7129	-1.45617	0.268863	6.09423e-08	1.19466e-05
ENST00000307142.9|ENSG00000172403.11|OTTHUMG00000161165.7|OTTHUMT00000364018.3|SYNPO2-201|SYNPO2|7282|protein_coding|	22.4498	-2.81942	0.522723	6.90145e-08	1.33176e-05
ENST00000302351.8|ENSG00000171617.14|OTTHUMG00000102059.8|OTTHUMT00000219862.3|ENC1-201|ENC1|5520|protein_coding|	31.0318	5.72639	1.07166	9.1179e-08	1.70841e-05
ENST00000601048.6|ENSG00000178980.15|OTTHUMG00000183061.3|OTTHUMT00000464884.2|SELENOW-212|SELENOW|758|protein_coding|	46.5683	1.92755	0.360746	9.12998e-08	1.70841e-05
ENST00000437681.1|ENSG00000242125.3|OTTHUMG00000003657.2|OTTHUMT00000010374.1|SNHG3-202|SNHG3|2614|retained_intron|	22.8235	-2.60727	0.488319	9.33169e-08	1.7201e-05
ENST00000373709.8|ENSG00000168528.12|OTTHUMG00000003796.3|OTTHUMT00000010680.2|SERINC2-201|SERINC2|1900|protein_coding|	51.2953	1.79027	0.336759	1.05968e-07	1.92457e-05
ENST00000219271.4|ENSG00000102996.5|OTTHUMG00000133466.3|OTTHUMT00000257342.2|MMP15-201|MMP15|4062|protein_coding|	33.9097	2.37513	0.448293	1.16978e-07	2.09373e-05
ENST00000371075.7|ENSG00000087460.25|OTTHUMG00000033069.23|OTTHUMT00000080430.6|GNAS-208|GNAS|2551|protein_coding|	145.943	1.12672	0.213158	1.25106e-07	2.20722e-05
ENST00000416167.7|ENSG00000167244.21|OTTHUMG00000009395.13|OTTHUMT00000026053.3|IGF2-205|IGF2|5580|protein_coding|	503.355	1.85692	0.352133	1.33962e-07	2.33018e-05
ENST00000367589.3|ENSG00000143324.13|OTTHUMG00000035116.2|OTTHUMT00000084997.1|XPR1-201|XPR1|4126|protein_coding|	39.6124	-1.82461	0.34815	1.59821e-07	2.74137e-05
ENST00000373298.7|ENSG00000078596.11|OTTHUMG00000021900.2|OTTHUMT00000057329.2|ITM2A-201|ITM2A|1616|protein_coding|	22.8296	-2.45409	0.475613	2.47149e-07	4.18121e-05
ENST00000326828.6|ENSG00000080644.16|OTTHUMG00000143863.6|OTTHUMT00000290111.4|CHRNA3-201|CHRNA3|3015|protein_coding|	236.456	0.899218	0.174919	2.73595e-07	4.56607e-05
ENST00000284486.9|ENSG00000154319.16|OTTHUMG00000129361.6|OTTHUMT00000251513.3|FAM167A-201|FAM167A|4067|protein_coding|	38.4544	-1.90455	0.372367	3.14193e-07	5.17371e-05
ENST00000322002.5|ENSG00000176887.7|OTTHUMG00000090333.2|OTTHUMT00000206698.2|SOX11-201|SOX11|9002|protein_coding|	100.707	1.23663	0.242076	3.24858e-07	5.27895e-05
ENST00000311160.14|ENSG00000136205.17|OTTHUMG00000074075.4|OTTHUMT00000157253.2|TNS3-201|TNS3|7585|protein_coding|	43.4332	1.95806	0.385584	3.81111e-07	6.11263e-05
e0cb46b7-b2f0-4ee0-949a-cd96975d37e2_ENSG00000087460.25	86.1286	1.40382	0.278692	4.72403e-07	7.47972e-05
ENST00000341105.6|ENSG00000179348.11|OTTHUMG00000159689.4|OTTHUMT00000356925.1|GATA2-201|GATA2|3367|protein_coding|	116.194	-2.60586	0.526248	7.35403e-07	0.000114965
ENST00000391857.9|ENSG00000142541.17|OTTHUMG00000134289.5|OTTHUMT00000258989.2|RPL13A-201|RPL13A|1127|protein_coding|	157.459	-0.996826	0.203521	9.68601e-07	0.000149528
f0016eb2-a02c-4d7d-943d-d99a64e36c0c_ENSG00000115297.11	36.7828	-1.89037	0.389436	1.20922e-06	0.000184369
ENST00000414790.6|ENSG00000130600.19|OTTHUMG00000012477.7|OTTHUMT00000034770.3|H19-203|H19|2348|lncRNA|	22.5802	5.26094	1.08644	1.28289e-06	0.000193216
ENST00000368324.5|ENSG00000132718.9|OTTHUMG00000014105.2|OTTHUMT00000039597.2|SYT11-201|SYT11|5182|protein_coding|	75.1355	1.34401	0.278359	1.37687e-06	0.000204871
ENST00000265770.11|ENSG00000015592.16|OTTHUMG00000099461.3|OTTHUMT00000375941.1|STMN4-201|STMN4|1250|protein_coding|	20.0392	3.71464	0.772778	1.53315e-06	0.00022541
ENST00000412788.5|ENSG00000130600.19|OTTHUMG00000012477.7|OTTHUMT00000142895.3|H19-202|H19|2281|lncRNA|	21.8065	5.20954	1.08986	1.75287e-06	0.000254682
ENST00000333628.4|ENSG00000137267.6|OTTHUMG00000014135.2|OTTHUMT00000039662.2|TUBB2A-201|TUBB2A|1616|protein_coding|	115.348	1.04557	0.218976	1.79873e-06	0.000258306
ac4f40ef-68ef-4410-8d3a-21831489042a_ENSG00000165731.19	25.7379	2.62163	0.553867	2.20877e-06	0.000313543
ENST00000371098.6|ENSG00000087460.25|OTTHUMG00000033069.23|OTTHUMT00000080441.5|GNAS-212|GNAS|1719|protein_coding|	15.3268	7.16919	1.52141	2.45041e-06	0.000343893
ENST00000272217.7|ENSG00000143862.8|OTTHUMG00000035923.2|OTTHUMT00000087493.2|ARL8A-201|ARL8A|1789|protein_coding|	86.8468	1.16815	0.249784	2.91613e-06	0.000404654
ENST00000341197.9|ENSG00000124191.18|OTTHUMG00000032517.6|OTTHUMT00000079331.3|TOX2-201|TOX2|2491|protein_coding|	17.0778	-2.84875	0.611818	3.22089e-06	0.000441978
ENST00000241393.3|ENSG00000121966.6|OTTHUMG00000153583.1|OTTHUMT00000331732.1|CXCR4-201|CXCR4|1682|protein_coding|	17.6538	-2.6883	0.578914	3.42236e-06	0.000464464
ENST00000357325.10|ENSG00000143321.19|OTTHUMG00000041295.2|OTTHUMT00000098946.2|HDGF-201|HDGF|2309|protein_coding|	246.665	-0.803676	0.173984	3.85116e-06	0.000516976
ENST00000367885.5|ENSG00000143198.13|OTTHUMG00000034627.7|OTTHUMT00000083798.3|MGST3-203|MGST3|680|protein_coding|	44.4088	1.7544	0.38302	4.64025e-06	0.000615265
ENST00000454376.6|ENSG00000126457.21|OTTHUMG00000167568.3|OTTHUMT00000395070.1|PRMT1-202|PRMT1|1327|protein_coding|	24.4805	-2.44618	0.534275	4.68299e-06	0.000615265
7825e94f-f5ed-45b8-a271-0b5c674606fd_ENSG00000111669.15	591.379	-0.694973	0.152053	4.86329e-06	0.000632228
ENST00000265077.8|ENSG00000038427.16|OTTHUMG00000131321.7|OTTHUMT00000254092.4|VCAN-201|VCAN|12345|protein_coding|	23.4847	2.61477	0.573844	5.19909e-06	0.000668842
7acb8428-cda4-466e-967d-50454039bfec_ENSG00000067225.18	130.522	-0.991761	0.218059	5.41256e-06	0.000689124
ENST00000614102.4|ENSG00000083857.14|OTTHUMG00000160320.10|-|FAT1-212|FAT1|14758|protein_coding|	17.8388	3.88736	0.855164	5.4741e-06	0.000689849
ENST00000458500.5|ENSG00000147403.16|OTTHUMG00000033189.13|OTTHUMT00000127775.5|RPL10-210|RPL10|585|protein_coding|	27.9821	2.14586	0.473589	5.86901e-06	0.000732144
ENST00000361464.8|ENSG00000198408.14|OTTHUMG00000018939.5|OTTHUMT00000049987.3|OGA-202|OGA|5174|protein_coding|	46.1992	1.6515	0.365202	6.12105e-06	0.00075595
ENST00000532829.5|ENSG00000167996.16|OTTHUMG00000166217.6|OTTHUMT00000388523.1|FTH1-208|FTH1|912|nonsense_mediated_decay|	1271.31	0.643974	0.142552	6.25817e-06	0.000765232
ENST00000620890.1|ENSG00000233276.5|OTTHUMG00000156837.7|-|GPX1-204|GPX1|897|protein_coding|	142.392	0.904072	0.200415	6.45198e-06	0.000781195
ENST00000405375.5|ENSG00000124762.13|OTTHUMG00000014603.4|-|CDKN1A-203|CDKN1A|2267|protein_coding|	35.8507	2.24665	0.498349	6.53851e-06	0.000783987
ENST00000538780.1|ENSG00000139438.5|OTTHUMG00000169260.1|OTTHUMT00000403175.1|FAM222A-202|FAM222A|3294|protein_coding|	15.6262	-2.9398	0.654239	7.00719e-06	0.000832104
ENST00000222390.11|ENSG00000019991.18|OTTHUMG00000023804.10|OTTHUMT00000253315.4|HGF-201|HGF|5834|protein_coding|	10.6135	-3.87868	0.867031	7.69428e-06	0.000887882
ENST00000349752.10|ENSG00000158089.15|OTTHUMG00000074077.4|OTTHUMT00000157264.2|GALNT14-202|GALNT14|2447|protein_coding|	10.4425	-5.26073	1.17505	7.56897e-06	0.000887882
ENST00000392975.6|ENSG00000008283.16|OTTHUMG00000179116.3|OTTHUMT00000444842.1|CYB561-202|CYB561|3007|protein_coding|	45.5787	-1.62711	0.363878	7.76448e-06	0.000887882
ENST00000393655.4|ENSG00000008196.13|OTTHUMG00000014836.5|OTTHUMT00000040886.4|TFAP2B-202|TFAP2B|5631|protein_coding|	75.7812	-1.11366	0.248904	7.6676e-06	0.000887882
ENST00000650847.1|ENSG00000124302.13|OTTHUMG00000180472.8|OTTHUMT00000504443.2|CHST8-206|CHST8|2225|protein_coding|	6.21294	-6.42516	1.44049	8.18116e-06	0.000926948
ENST00000612212.4|ENSG00000178980.15|OTTHUMG00000183061.3|-|SELENOW-216|SELENOW|875|protein_coding|	39.9266	1.66249	0.373155	8.38005e-06	0.000940851
ENST00000419783.3|ENSG00000233276.5|OTTHUMG00000156837.7|OTTHUMT00000346154.3|GPX1-202|GPX1|899|protein_coding|	141.425	0.890668	0.200211	8.6415e-06	0.000961464
ENST00000649591.1|ENSG00000254656.2|OTTHUMG00000167573.2|OTTHUMT00000395127.2|RTL1-202|RTL1|5398|protein_coding|	413.41	-0.672894	0.151393	8.80216e-06	0.000970595
ENST00000372394.5|ENSG00000130707.17|OTTHUMG00000020806.4|OTTHUMT00000054652.1|ASS1-204|ASS1|1973|protein_coding|	17.8735	4.91943	1.11103	9.51902e-06	0.00104035
b635cec6-a9bb-4a89-8ed3-09a2fa6f7778_ENSG00000074800.16	284.212	-0.876547	0.198193	9.74756e-06	0.00105441
ENST00000644185.1|ENSG00000174748.21|OTTHUMG00000130485.10|OTTHUMT00000340868.2|RPL15-214|RPL15|824|protein_coding|	314.675	0.763395	0.17267	9.81838e-06	0.00105441
ENST00000296755.12|ENSG00000131711.15|OTTHUMG00000100952.13|OTTHUMT00000218561.8|MAP1B-201|MAP1B|11790|protein_coding|	192.706	0.811173	0.184062	1.04782e-05	0.00108879
ENST00000392055.7|ENSG00000153823.18|OTTHUMG00000133191.5|OTTHUMT00000256901.1|PID1-203|PID1|2533|protein_coding|	11.7997	6.79157	1.54116	1.04912e-05	0.00108879
ENST00000407067.1|ENSG00000110492.15|OTTHUMG00000150315.6|OTTHUMT00000317542.1|MDK-206|MDK|1026|protein_coding|	79.1796	1.20346	0.273059	1.04655e-05	0.00108879
ENST00000619133.4|ENSG00000272398.6|OTTHUMG00000188439.3|OTTHUMT00000477241.1|CD24-204|CD24|2513|protein_coding|	131.441	0.916069	0.207678	1.02888e-05	0.00108879
ENST00000429094.6|ENSG00000184613.10|OTTHUMG00000169464.2|OTTHUMT00000404180.1|NELL2-203|NELL2|3612|protein_coding|	11.3727	6.73947	1.54283	1.25248e-05	0.00128901
ENST00000336458.13|ENSG00000132507.18|OTTHUMG00000102197.8|OTTHUMT00000220047.5|EIF5A-202|EIF5A|1264|protein_coding|	370.899	-0.717399	0.164352	1.27113e-05	0.0012974
ENST00000396290.2|ENSG00000115738.10|OTTHUMG00000112454.5|OTTHUMT00000504334.2|ID2-203|ID2|1299|protein_coding|	12.75	-3.04557	0.69862	1.3041e-05	0.00132014
ENST00000469308.1|ENSG00000173812.11|OTTHUMG00000133492.6|OTTHUMT00000257394.1|EIF1-204|EIF1|815|lncRNA|	200.989	0.844954	0.194183	1.35312e-05	0.00135862
ENST00000435036.6|ENSG00000182979.18|OTTHUMG00000150362.38|-|MTA1-207|MTA1|2888|protein_coding|	29.4853	-1.71784	0.396985	1.50996e-05	0.00150387
ENST00000335181.10|ENSG00000067225.18|OTTHUMG00000172709.6|OTTHUMT00000420056.2|PKM-202|PKM|2305|protein_coding|	136.961	-0.900456	0.208637	1.58963e-05	0.00157055
ENST00000258201.9|ENSG00000135723.14|OTTHUMG00000137521.5|OTTHUMT00000268844.3|FHOD1-201|FHOD1|3813|protein_coding|	12.5729	-3.02129	0.701375	1.64993e-05	0.00161719
ENST00000586078.5|ENSG00000129353.15|OTTHUMG00000180585.4|OTTHUMT00000452048.1|SLC44A2-203|SLC44A2|3784|protein_coding|	11.2155	6.71824	1.56379	1.73817e-05	0.00167706
ENST00000613865.5|ENSG00000138326.20|OTTHUMG00000018549.6|OTTHUMT00000048910.3|RPS24-214|RPS24|634|protein_coding|	17.8155	-2.31776	0.539291	1.7251e-05	0.00167706
ENST00000450589.5|ENSG00000234741.8|OTTHUMG00000037216.7|OTTHUMT00000090577.1|GAS5-221|GAS5|632|lncRNA|	171.479	0.950712	0.222189	1.87863e-05	0.00179853
ENST00000286657.10|ENSG00000156140.10|OTTHUMG00000129912.4|OTTHUMT00000252164.4|ADAMTS3-201|ADAMTS3|6244|protein_coding|	8.09333	-5.81095	1.35955	1.91858e-05	0.00182265
6e6b6ab1-35f8-4c17-9944-caf8075e6f76_ENSG00000075239.13	31.7976	-1.62416	0.381104	2.0287e-05	0.00191255
ENST00000646370.2|ENSG00000074800.16|OTTHUMG00000001773.11|OTTHUMT00000494653.2|ENO1-212|ENO1|1837|nonsense_mediated_decay|	153.03	-0.937632	0.220252	2.0711e-05	0.00193773
5a6295a2-76ca-41e6-adbc-703bc6a1b1cc_ENSG00000103546.18	16.2908	-2.43416	0.573523	2.1935e-05	0.00203682
ENST00000360351.8|ENSG00000078018.19|OTTHUMG00000132962.6|OTTHUMT00000256521.2|MAP2-202|MAP2|9711|protein_coding|	21.9423	2.36513	0.560019	2.40751e-05	0.00221886
ENST00000373042.5|ENSG00000197982.14|OTTHUMG00000004319.7|OTTHUMT00000012471.3|C1orf122-201|C1orf122|1329|protein_coding|	59.6217	1.32562	0.31419	2.45188e-05	0.00224301
ENST00000361453.3|ENSG00000198763.3|-|-|MT-ND2-201|MT-ND2|1042|protein_coding|	2816.58	0.839021	0.199239	2.54088e-05	0.00229791
ENST00000375792.7|ENSG00000213722.9|OTTHUMG00000031212.7|OTTHUMT00000076433.2|DDAH2-213|DDAH2|1688|protein_coding|	50.4543	1.42258	0.337873	2.5491e-05	0.00229791
ENST00000405010.7|ENSG00000048052.21|OTTHUMG00000152487.8|OTTHUMT00000326406.1|HDAC9-202|HDAC9|4239|protein_coding|	7.72855	-5.74271	1.36826	2.70379e-05	0.0024197
ENST00000586895.5|ENSG00000198258.10|OTTHUMG00000180214.1|OTTHUMT00000450278.1|UBL5-202|UBL5|432|protein_coding|	208.114	0.717199	0.17148	2.88451e-05	0.00256286
ENST00000396045.7|ENSG00000155849.15|OTTHUMG00000023701.8|OTTHUMT00000219863.3|ELMO1-203|ELMO1|2524|protein_coding|	5.2386	-6.17922	1.48566	3.19301e-05	0.00281669
ENST00000371095.7|ENSG00000087460.25|OTTHUMG00000033069.23|OTTHUMT00000080433.1|GNAS-211|GNAS|1931|protein_coding|	34.2582	-1.70522	0.410158	3.21802e-05	0.00281862
ENST00000356674.7|ENSG00000122566.21|OTTHUMG00000023471.4|OTTHUMT00000214110.1|HNRNPA2B1-202|HNRNPA2B1|1711|protein_coding|	494.805	-0.547477	0.13193	3.32829e-05	0.00289467
ENST00000570308.5|ENSG00000087245.13|OTTHUMG00000133202.6|OTTHUMT00000440029.1|MMP2-208|MMP2|3235|protein_coding|	180.802	-0.72735	0.176385	3.72899e-05	0.00322049
2939e2ed-baf7-410f-abae-a530bc218ddf_ENSG00000091129.20	11.3981	-3.22981	0.784109	3.80373e-05	0.0032439
ENST00000566897.6|ENSG00000285043.1|OTTHUMG00000192461.2|OTTHUMT00000435360.2|AC093512.2-204|AC093512.2|2448|protein_coding|	61.2999	-1.28455	0.311875	3.80863e-05	0.0032439
ENST00000234590.10|ENSG00000074800.16|OTTHUMG00000001773.11|OTTHUMT00000497295.2|ENO1-201|ENO1|1781|protein_coding|	276.215	-0.800889	0.19482	3.94104e-05	0.00331101
ENST00000395863.8|ENSG00000101144.13|OTTHUMG00000032812.5|OTTHUMT00000079831.3|BMP7-201|BMP7|4021|protein_coding|	22.5206	2.17756	0.529613	3.92937e-05	0.00331101
ENST00000374056.9|ENSG00000204149.11|OTTHUMG00000193739.1|-|AGAP6-201|AGAP6|2772|protein_coding|	4.99168	-6.1118	1.49702	4.45259e-05	0.00371551
ENST00000313961.10|ENSG00000143248.13|OTTHUMG00000034441.6|OTTHUMT00000083264.2|RGS5-201|RGS5|5670|protein_coding|	312.465	-0.678114	0.166207	4.50455e-05	0.00373364
ENST00000376896.8|ENSG00000198963.11|OTTHUMG00000020026.3|OTTHUMT00000052692.3|RORB-201|RORB|9581|protein_coding|	8.52552	-4.95456	1.21511	4.5532e-05	0.0037488
ENST00000348225.6|ENSG00000105894.11|OTTHUMG00000155709.2|OTTHUMT00000341339.1|PTN-201|PTN|1614|protein_coding|	48.4522	-1.30675	0.321253	4.74847e-05	0.00388369
ENST00000483970.6|ENSG00000143575.14|OTTHUMG00000035978.4|OTTHUMT00000087654.2|HAX1-208|HAX1|1151|protein_coding|	25.482	1.98592	0.490034	5.06474e-05	0.0041151
ENST00000409248.8|ENSG00000243449.6|OTTHUMG00000154503.2|OTTHUMT00000335536.2|C4orf48-201|C4orf48|433|protein_coding|	164.15	0.761175	0.188027	5.16097e-05	0.00416588
14dda93a-e9e5-4499-b253-254f115e75c9_ENSG00000125970.12	86.3628	1.09148	0.269948	5.26999e-05	0.00422626
ENST00000240100.7|ENSG00000120875.9|OTTHUMG00000133395.3|OTTHUMT00000257249.2|DUSP4-201|DUSP4|5553|protein_coding|	32.3083	1.67058	0.413981	5.45095e-05	0.00434318
ENST00000334828.6|ENSG00000171314.9|OTTHUMG00000018846.3|OTTHUMT00000049652.2|PGAM1-201|PGAM1|1802|protein_coding|	322.757	-0.67505	0.167586	5.62363e-05	0.00445204
ENST00000425660.5|ENSG00000075624.16|OTTHUMG00000023268.12|OTTHUMT00000324020.1|ACTB-203|ACTB|1845|nonsense_mediated_decay|	1138.14	0.63477	0.158116	5.95531e-05	0.00468459
ENST00000222008.11|ENSG00000105404.11|OTTHUMG00000182737.2|OTTHUMT00000463388.2|RABAC1-201|RABAC1|750|protein_coding|	99.0177	0.948058	0.236316	6.02507e-05	0.00470947
ENST00000397890.6|ENSG00000072832.14|OTTHUMG00000125489.2|OTTHUMT00000358871.1|CRMP1-202|CRMP1|2911|protein_coding|	119.099	0.894285	0.223058	6.09255e-05	0.00473226
ENST00000624069.3|ENSG00000142541.17|OTTHUMG00000134289.5|OTTHUMT00000478877.1|RPL13A-214|RPL13A|1122|nonsense_mediated_decay|	146.567	-0.85692	0.21393	6.18556e-05	0.00477448
ENST00000392806.4|ENSG00000183160.9|OTTHUMG00000169410.4|OTTHUMT00000403900.2|TMEM119-201|TMEM119|2662|protein_coding|	22.5321	-1.83196	0.457619	6.24793e-05	0.00479266
ENST00000618415.4|ENSG00000143248.13|OTTHUMG00000034441.6|-|RGS5-212|RGS5|5812|protein_coding|	310.378	-0.659277	0.165102	6.52002e-05	0.00497051
ENST00000310483.10|ENSG00000143570.18|OTTHUMG00000037158.4|OTTHUMT00000090285.1|SLC39A1-201|SLC39A1|2427|protein_coding|	13.0465	-2.76331	0.693286	6.72492e-05	0.00509526
ENST00000393957.7|ENSG00000159713.11|OTTHUMG00000137516.4|OTTHUMT00000268836.2|TPPP3-202|TPPP3|1021|protein_coding|	29.9708	1.80081	0.452295	6.84824e-05	0.00515706
7955e6bf-e5cf-4bc3-ae3d-dac2bf84b248_ENSG00000129353.15	31.3699	1.80549	0.454084	7.00515e-05	0.00518046
ENST00000351266.8|ENSG00000122756.15|OTTHUMG00000019821.6|OTTHUMT00000052177.1|CNTFR-201|CNTFR|1910|protein_coding|	21.7332	2.11855	0.532665	6.97112e-05	0.00518046
ENST00000355572.6|ENSG00000196923.14|OTTHUMG00000130853.11|OTTHUMT00000253426.1|PDLIM7-201|PDLIM7|977|protein_coding|	28.3792	1.77379	0.446002	6.97649e-05	0.00518046
ENST00000247665.11|ENSG00000054148.17|OTTHUMG00000020950.2|OTTHUMT00000055150.1|PHPT1-201|PHPT1|890|protein_coding|	116.596	0.877677	0.221487	7.41214e-05	0.00541214
ENST00000303212.2|ENSG00000171119.2|OTTHUMG00000180555.2|OTTHUMT00000451882.2|NRTN-201|NRTN|1109|protein_coding|	4.64384	-6.00592	1.51613	7.45274e-05	0.00541214
ENST00000575087.5|ENSG00000184009.12|OTTHUMG00000177955.9|OTTHUMT00000439928.2|ACTG1-207|ACTG1|2001|protein_coding|	22.1165	2.25769	0.570119	7.49374e-05	0.00541214
ENST00000606017.2|ENSG00000272398.6|OTTHUMG00000188439.3|OTTHUMT00000504375.2|CD24-201|CD24|2156|protein_coding|	89.7979	0.98702	0.249192	7.46723e-05	0.00541214
ENST00000375058.5|ENSG00000102316.17|OTTHUMG00000021638.4|OTTHUMT00000056822.1|MAGED2-204|MAGED2|2048|protein_coding|	32.6896	1.62875	0.41224	7.78333e-05	0.00558861
ENST00000310955.11|ENSG00000117399.14|OTTHUMG00000007420.3|OTTHUMT00000019487.2|CDC20-201|CDC20|1649|protein_coding|	16.0932	-2.31472	0.586395	7.90158e-05	0.00564072
1ccde1b4-3cb6-4767-9811-26b0179c8183_ENSG00000213585.11	20.1617	-1.93301	0.490289	8.06053e-05	0.005709
7f93764f-37b3-4076-b7e1-c5cd167a4ce5_ENSG00000160752.14	49.0501	1.34306	0.340772	8.10637e-05	0.005709
ENST00000313341.4|ENSG00000178403.4|OTTHUMG00000132907.2|OTTHUMT00000256414.2|NEUROG2-201|NEUROG2|2295|protein_coding|	86.6124	0.969881	0.24614	8.1359e-05	0.005709
ENST00000330651.11|ENSG00000185386.15|OTTHUMG00000150226.2|OTTHUMT00000316900.2|MAPK11-201|MAPK11|2418|protein_coding|	16.8836	2.73206	0.694468	8.3534e-05	0.0058285
ENST00000375734.6|ENSG00000115963.13|OTTHUMG00000131859.4|OTTHUMT00000254809.1|RND3-202|RND3|2777|protein_coding|	26.997	1.92396	0.489525	8.48554e-05	0.00588744
ENST00000274721.8|ENSG00000146013.11|OTTHUMG00000129200.3|OTTHUMT00000251277.2|GFRA3-201|GFRA3|1988|protein_coding|	7.95978	-4.22904	1.08275	9.38973e-05	0.00647839
ENST00000322611.4|ENSG00000176788.9|OTTHUMG00000131061.8|OTTHUMT00000253716.3|BASP1-201|BASP1|1807|protein_coding|	56.1855	1.32566	0.339649	9.50004e-05	0.00648207
ENST00000330883.8|ENSG00000055118.14|OTTHUMG00000158341.4|OTTHUMT00000350744.1|KCNH2-202|KCNH2|3267|protein_coding|	37.5351	-1.37536	0.352291	9.45954e-05	0.00648207
ENST00000342503.8|ENSG00000139970.17|OTTHUMG00000028947.5|OTTHUMT00000258262.2|RTN1-202|RTN1|1703|protein_coding|	79.8966	1.05199	0.26989	9.70511e-05	0.00654963
ENST00000373232.8|ENSG00000180817.12|OTTHUMG00000018399.3|OTTHUMT00000048490.3|PPA1-202|PPA1|1292|protein_coding|	68.8115	-1.0537	0.270282	9.67901e-05	0.00654963
76c81015-434e-4cd6-954c-e4c44e2da0b7_ENSG00000070669.17	27.9598	1.97855	0.508853	0.000100966	0.00677678
ENST00000375787.6|ENSG00000213722.9|OTTHUMG00000031212.7|OTTHUMT00000268004.2|DDAH2-211|DDAH2|1330|protein_coding|	47.3597	1.30715	0.33715	0.000105732	0.00705835
ENST00000482346.1|ENSG00000171551.12|OTTHUMG00000133262.4|OTTHUMT00000330759.1|ECEL1-204|ECEL1|2965|retained_intron|	13.3696	3.43692	0.886935	0.000106602	0.00707813
ENST00000373873.8|ENSG00000124006.15|OTTHUMG00000059157.13|OTTHUMT00000131066.1|OBSL1-202|OBSL1|3297|protein_coding|	22.8935	-1.74628	0.451406	0.000109489	0.00723094
ENST00000366728.6|ENSG00000143774.16|OTTHUMG00000039503.6|OTTHUMT00000095321.3|GUK1-208|GUK1|842|protein_coding|	7.8622	6.20608	1.61201	0.000118165	0.00772398
ENST00000650225.1|ENSG00000134871.18|OTTHUMG00000017344.8|OTTHUMT00000312861.2|COL4A2-216|COL4A2|3630|retained_intron|	24.4421	-1.66476	0.432425	0.000118205	0.00772398
ENST00000368301.6|ENSG00000160789.20|OTTHUMG00000013961.6|OTTHUMT00000039194.3|LMNA-207|LMNA|2461|protein_coding|	63.7908	-1.13082	0.29455	0.000123461	0.00802499
ENST00000368731.6|ENSG00000056972.20|OTTHUMG00000015379.6|OTTHUMT00000041846.3|TRAF3IP2-204|TRAF3IP2|1407|lncRNA|	7.45549	6.13005	1.59817	0.000125228	0.00809723
ENST00000310227.3|ENSG00000173404.5|OTTHUMG00000032004.2|OTTHUMT00000078223.2|INSM1-201|INSM1|2846|protein_coding|	7.44669	6.12875	1.60138	0.000129622	0.00833768
ENST00000411630.6|ENSG00000226950.7|OTTHUMG00000154670.4|OTTHUMT00000336530.2|DANCR-201|DANCR|904|lncRNA|	24.122	-1.80075	0.471201	0.000132581	0.00848383
ENST00000324198.11|ENSG00000100077.15|OTTHUMG00000150280.6|OTTHUMT00000317296.5|GRK3-201|GRK3|9277|protein_coding|	18.0606	-2.00766	0.525782	0.000134305	0.00850599
ENST00000375068.6|ENSG00000102316.17|OTTHUMG00000021638.4|OTTHUMT00000056821.3|MAGED2-206|MAGED2|2051|protein_coding|	34.6092	1.51082	0.395616	0.000134052	0.00850599
ENST00000651128.1|ENSG00000171617.14|OTTHUMG00000102059.8|OTTHUMT00000499688.2|ENC1-208|ENC1|7285|protein_coding|	13.5536	3.45755	0.909667	0.000144172	0.0090843
ENST00000306125.12|ENSG00000172053.18|OTTHUMG00000156774.13|OTTHUMT00000345689.5|QARS-201|QARS|2449|protein_coding|	47.5638	-1.2458	0.328513	0.000149295	0.00932314
ENST00000409304.5|ENSG00000135919.13|OTTHUMG00000133163.8|OTTHUMT00000330899.1|SERPINE2-202|SERPINE2|2161|protein_coding|	12.5582	3.34776	0.88286	0.000149472	0.00932314
ENST00000509570.6|ENSG00000178980.15|OTTHUMG00000183061.3|-|SELENOW-201|SELENOW|881|protein_coding|	32.3082	1.55053	0.409072	0.000150424	0.00933534
ENST00000535997.6|ENSG00000131165.15|OTTHUMG00000169521.2|OTTHUMT00000404583.1|CHMP1A-202|CHMP1A|2295|protein_coding|	13.3497	3.09277	0.816676	0.000152462	0.00941451
ENST00000271638.3|ENSG00000163191.6|OTTHUMG00000013069.2|OTTHUMT00000036676.2|S100A11-201|S100A11|563|protein_coding|	114.911	0.836194	0.221772	0.000162914	0.0100099
ENST00000371085.7|ENSG00000087460.25|OTTHUMG00000033069.23|OTTHUMT00000080431.2|GNAS-210|GNAS|1972|protein_coding|	920.441	0.467701	0.124704	0.0001765	0.010791
ENST00000269593.5|ENSG00000141753.7|OTTHUMG00000133326.2|OTTHUMT00000257134.2|IGFBP4-201|IGFBP4|2205|protein_coding|	109.54	0.863065	0.230204	0.000177448	0.0107955
30a7d48a-72b8-447c-9a53-6a128cf3d16d_ENSG00000118705.17	31.2024	-1.54304	0.411757	0.000178633	0.0108143
ENST00000266744.4|ENSG00000139352.4|OTTHUMG00000169967.2|OTTHUMT00000406707.2|ASCL1-201|ASCL1|2481|protein_coding|	9.87195	-2.98359	0.796554	0.000179945	0.0108406
ENST00000593052.5|ENSG00000115268.9|OTTHUMG00000140099.11|OTTHUMT00000449613.2|RPS15-212|RPS15|629|protein_coding|	112.708	0.857175	0.229215	0.000184301	0.0110491
ENST00000295718.7|ENSG00000054356.14|OTTHUMG00000133129.5|OTTHUMT00000256819.3|PTPRN-201|PTPRN|3612|protein_coding|	26.4376	1.72166	0.460712	0.000186252	0.0111122
ENST00000265634.4|ENSG00000106236.4|OTTHUMG00000154369.2|OTTHUMT00000334982.2|NPTX2-201|NPTX2|2713|protein_coding|	52.8743	1.21601	0.32663	0.00019694	0.0116933
ENST00000262953.11|ENSG00000065717.15|OTTHUMG00000180613.8|OTTHUMT00000452194.3|TLE2-201|TLE2|2812|protein_coding|	7.16253	-4.06468	1.0954	0.000206704	0.0121562
ENST00000311813.10|ENSG00000240583.12|OTTHUMG00000023944.6|OTTHUMT00000215002.5|AQP1-201|AQP1|2914|protein_coding|	27.2429	1.77542	0.47844	0.000206564	0.0121562
ENST00000395348.7|ENSG00000165449.11|OTTHUMG00000018283.4|OTTHUMT00000048174.3|SLC16A9-202|SLC16A9|4178|protein_coding|	11.5759	4.27673	1.1536	0.000209496	0.012262
ENST00000330537.10|ENSG00000185164.14|OTTHUMG00000131366.2|OTTHUMT00000254155.1|NOMO2-201|NOMO2|4352|protein_coding|	26.7916	-1.51407	0.409126	0.000214969	0.012523
ENST00000359227.8|ENSG00000196361.10|OTTHUMG00000182030.4|OTTHUMT00000458827.3|ELAVL3-201|ELAVL3|4742|protein_coding|	69.3126	1.1675	0.315747	0.000217664	0.0126204
ENST00000223215.9|ENSG00000106484.15|OTTHUMG00000156661.26|OTTHUMT00000345183.3|MEST-201|MEST|2505|protein_coding|	6.67823	5.97081	1.62135	0.000230859	0.0132516
ENST00000354359.11|ENSG00000087460.25|OTTHUMG00000033069.23|OTTHUMT00000080434.1|GNAS-207|GNAS|1975|protein_coding|	772.501	0.464369	0.126132	0.000231769	0.0132516
ENST00000437945.6|ENSG00000106484.15|OTTHUMG00000156661.26|OTTHUMT00000345201.3|MEST-211|MEST|2411|protein_coding|	6.67823	5.97081	1.62135	0.000230859	0.0132516
ENST00000544417.5|ENSG00000166710.20|OTTHUMG00000131247.4|-|B2M-202|B2M|933|protein_coding|	119.327	-0.763233	0.207725	0.00023856	0.013577
ENST00000329099.4|ENSG00000183688.4|OTTHUMG00000132483.1|OTTHUMT00000255652.1|RFLNB-201|RFLNB|3621|protein_coding|	43.1451	-1.19234	0.325045	0.000244228	0.0137729
ENST00000351718.8|ENSG00000091129.20|OTTHUMG00000154973.10|OTTHUMT00000337939.1|NRCAM-201|NRCAM|6228|protein_coding|	12.1728	-2.49652	0.680577	0.000244233	0.0137729
ENST00000242208.5|ENSG00000122641.11|OTTHUMG00000023574.5|OTTHUMT00000250793.2|INHBA-201|INHBA|6046|protein_coding|	27.9695	1.61039	0.44046	0.000256027	0.0142429
ENST00000262940.11|ENSG00000105808.17|OTTHUMG00000150383.6|OTTHUMT00000317900.3|RASA4-201|RASA4|5605|protein_coding|	11.4263	-2.5282	0.691297	0.000255003	0.0142429
ENST00000403734.2|ENSG00000234857.2|OTTHUMG00000167772.1|OTTHUMT00000396207.1|HNRNPUL2-BSCL2-201|HNRNPUL2-BSCL2|4001|nonsense_mediated_decay|	13.147	3.06561	0.838317	0.000255328	0.0142429
ENST00000566435.3|ENSG00000183971.8|OTTHUMG00000176914.4|OTTHUMT00000434312.3|NPW-202|NPW|751|protein_coding|	12.4155	-2.39456	0.66238	0.000300243	0.0166278
ENST00000514960.5|ENSG00000145362.18|OTTHUMG00000132912.7|OTTHUMT00000365339.1|ANK2-223|ANK2|5160|protein_coding|	6.70693	5.97579	1.65772	0.000312351	0.0172211
ENST00000244137.12|ENSG00000124299.15|OTTHUMG00000180470.17|OTTHUMT00000451432.5|PEPD-201|PEPD|1907|protein_coding|	42.7447	-1.20294	0.334966	0.000329127	0.0180654
ENST00000277010.9|ENSG00000147955.17|OTTHUMG00000019829.5|OTTHUMT00000052204.2|SIGMAR1-201|SIGMAR1|1672|protein_coding|	34.9696	-1.27875	0.356888	0.000339582	0.0182815
ENST00000328457.5|ENSG00000182836.10|OTTHUMG00000162076.2|-|PLCXD3-201|PLCXD3|7538|protein_coding|	5.41754	-5.21288	1.45444	0.000338235	0.0182815
ENST00000340384.5|ENSG00000188229.6|OTTHUMG00000131783.3|OTTHUMT00000254715.2|TUBB4B-201|TUBB4B|1563|protein_coding|	223.127	-0.589954	0.164682	0.000340464	0.0182815
ENST00000377801.8|ENSG00000182836.10|OTTHUMG00000162076.2|OTTHUMT00000367109.2|PLCXD3-202|PLCXD3|7706|protein_coding|	5.41754	-5.21288	1.45444	0.000338235	0.0182815
ENST00000601220.5|ENSG00000130724.8|OTTHUMG00000183547.3|OTTHUMT00000467089.1|CHMP2A-208|CHMP2A|885|protein_coding|	47.8464	1.19687	0.333679	0.000334635	0.0182815
b0f4ceba-77d7-4767-9c41-86ef1144cecc_ENSG00000103546.18	5.41932	-5.21436	1.45703	0.000345221	0.0183771
ENST00000590247.7|ENSG00000105185.12|OTTHUMG00000180224.7|OTTHUMT00000450320.3|PDCD5-207|PDCD5|603|protein_coding|	21.7638	2.01316	0.562367	0.000343853	0.0183771
ENST00000257290.10|ENSG00000134853.12|OTTHUMG00000128699.6|OTTHUMT00000250598.3|PDGFRA-201|PDGFRA|6378|protein_coding|	16.8146	-1.95028	0.545168	0.000347038	0.0183945
ENST00000252674.9|ENSG00000130382.9|OTTHUMG00000180757.3|OTTHUMT00000452909.3|MLLT1-201|MLLT1|4532|protein_coding|	55.9954	-1.02572	0.286919	0.000350279	0.0184869
ENST00000259818.8|ENSG00000137285.10|OTTHUMG00000014143.3|OTTHUMT00000039680.3|TUBB2B-201|TUBB2B|1922|protein_coding|	124.725	0.788337	0.221553	0.000373351	0.0196208
ENST00000482111.1|ENSG00000173812.11|OTTHUMG00000133492.6|OTTHUMT00000257393.1|EIF1-205|EIF1|1428|retained_intron|	220.131	0.655738	0.184481	0.000378703	0.0198177
ENST00000344034.5|ENSG00000115241.11|OTTHUMG00000097788.3|OTTHUMT00000215032.2|PPM1G-201|PPM1G|2210|protein_coding|	139.021	-0.701925	0.19775	0.000385892	0.0201087
ENST00000369486.7|ENSG00000143061.17|OTTHUMG00000022751.4|OTTHUMT00000059040.1|IGSF3-203|IGSF3|7254|protein_coding|	43.0453	1.28611	0.36252	0.000388601	0.0201648
ENST00000357134.9|ENSG00000165973.18|OTTHUMG00000166042.2|OTTHUMT00000387588.1|NELL1-203|NELL1|3022|protein_coding|	12.5365	5.41636	1.53147	0.000405166	0.0209364
ENST00000584577.5|ENSG00000172809.13|OTTHUMG00000166016.3|OTTHUMT00000442531.1|RPL38-208|RPL38|344|protein_coding|	589.848	0.515309	0.146074	0.000419144	0.0215685
ENST00000366691.4|ENSG00000116574.6|OTTHUMG00000037919.2|OTTHUMT00000092555.2|RHOU-201|RHOU|3965|protein_coding|	19.5942	1.94107	0.550645	0.000423364	0.0216526
ENST00000616661.5|ENSG00000162496.9|OTTHUMG00000001885.6|OTTHUMT00000005318.4|DHRS3-204|DHRS3|2201|protein_coding|	5.89055	5.78987	1.64275	0.000424286	0.0216526
ENST00000216144.4|ENSG00000100314.4|OTTHUMG00000151282.2|OTTHUMT00000322080.2|CABP7-201|CABP7|3334|protein_coding|	5.89087	5.78993	1.64356	0.000427026	0.0217028
ENST00000342494.8|ENSG00000151148.14|OTTHUMG00000169254.5|OTTHUMT00000403119.3|UBE3B-202|UBE3B|5730|protein_coding|	18.9624	-1.80888	0.514422	0.000437547	0.0221463
ENST00000296632.8|ENSG00000164211.13|OTTHUMG00000128793.4|OTTHUMT00000250720.2|STARD4-201|STARD4|4631|protein_coding|	74.1912	0.946621	0.270331	0.00046228	0.0233027
ENST00000424383.4|ENSG00000225968.7|OTTHUMG00000151495.2|OTTHUMT00000322893.2|ELFN1-201|ELFN1|3845|protein_coding|	6.28878	5.88401	1.68236	0.000469694	0.0234847
ENST00000561626.3|ENSG00000225968.7|OTTHUMG00000151495.2|-|ELFN1-202|ELFN1|3742|protein_coding|	6.28878	5.88401	1.68236	0.000469694	0.0234847
0f50d4b9-644b-4dbb-a5e9-41d1c5490f69_ENSG00000179348.11	40.1084	-1.40381	0.403746	0.000507126	0.0252541
ENST00000375663.8|ENSG00000204394.13|OTTHUMG00000031286.5|OTTHUMT00000076619.3|VARS-215|VARS|4111|protein_coding|	61.1376	-0.987775	0.284468	0.000515896	0.0254853
ENST00000626839.2|ENSG00000075043.18|OTTHUMG00000033049.15|OTTHUMT00000080351.4|KCNQ2-213|KCNQ2|9213|protein_coding|	23.6577	1.69477	0.487996	0.000514825	0.0254853
ENST00000368679.8|ENSG00000148848.14|OTTHUMG00000019243.3|OTTHUMT00000050961.1|ADAM12-202|ADAM12|7938|protein_coding|	18.1073	-1.85264	0.533741	0.000518445	0.0255091
ENST00000177742.7|ENSG00000074071.14|OTTHUMG00000128636.2|OTTHUMT00000250507.1|MRPS34-201|MRPS34|1040|protein_coding|	24.6588	-1.53016	0.441503	0.000528662	0.0257937
ENST00000242261.6|ENSG00000122691.13|OTTHUMG00000090821.4|OTTHUMT00000207625.2|TWIST1-201|TWIST1|1630|protein_coding|	149.139	-0.65853	0.190059	0.000530494	0.0257937
ENST00000399849.4|ENSG00000177374.13|OTTHUMG00000177635.11|-|HIC1-202|HIC1|3156|protein_coding|	5.69354	5.74083	1.65601	0.000526948	0.0257937
ENST00000300302.9|ENSG00000051108.15|OTTHUMG00000133276.10|OTTHUMT00000432314.1|HERPUD1-201|HERPUD1|1862|protein_coding|	48.7513	1.15946	0.334744	0.00053277	0.0258028
ENST00000225698.8|ENSG00000108561.8|OTTHUMG00000177875.3|OTTHUMT00000439388.1|C1QBP-201|C1QBP|1169|protein_coding|	192.321	-0.589595	0.170398	0.000539955	0.0260486
984838eb-fdbf-45f4-acd1-5eae2454fe25_ENSG00000172809.13	314.729	0.539388	0.15617	0.000552628	0.0263512
ENST00000321331.11|ENSG00000181061.13|OTTHUMG00000190394.1|OTTHUMT00000343686.1|HIGD1A-201|HIGD1A|1373|protein_coding|	69.0114	0.967085	0.279937	0.000551007	0.0263512
ENST00000399336.9|ENSG00000103226.18|OTTHUMG00000177317.23|OTTHUMT00000409528.24|NOMO3-202|NOMO3|4320|protein_coding|	25.8109	-1.43158	0.414403	0.000551199	0.0263512
ENST00000423485.6|ENSG00000131747.15|OTTHUMG00000155008.4|OTTHUMT00000338035.2|TOP2A-201|TOP2A|5695|protein_coding|	108.275	-0.749969	0.217348	0.000559477	0.0265752
ENST00000299610.4|ENSG00000166482.11|OTTHUMG00000059585.6|OTTHUMT00000132493.2|MFAP4-201|MFAP4|1873|protein_coding|	43.2762	1.21584	0.352509	0.000562438	0.0266134
ENST00000618619.4|ENSG00000265681.7|OTTHUMG00000179680.6|OTTHUMT00000476295.1|RPL17-224|RPL17|747|protein_coding|	68.5662	1.12786	0.327383	0.000570885	0.02691
363b6611-6b45-4488-ba4b-af79949f14ad_ENSG00000130255.13	202.444	0.608042	0.176914	0.000588355	0.0275063
ENST00000550697.5|ENSG00000092841.18|OTTHUMG00000170200.7|OTTHUMT00000407928.3|MYL6-218|MYL6|901|protein_coding|	244.693	0.605619	0.176253	0.000590216	0.0275063
ENST00000579649.5|ENSG00000130255.13|OTTHUMG00000178585.4|OTTHUMT00000442559.1|RPL36-205|RPL36|449|protein_coding|	202.444	0.608042	0.176914	0.000588355	0.0275063
ENST00000373823.7|ENSG00000148180.19|OTTHUMG00000020584.8|OTTHUMT00000254323.3|GSN-205|GSN|3341|protein_coding|	10.0246	4.0615	1.18522	0.000610782	0.0283577
ENST00000331224.10|ENSG00000185559.16|OTTHUMG00000171600.5|OTTHUMT00000414393.1|DLK1-201|DLK1|1324|protein_coding|	18.4023	1.9596	0.575385	0.000659909	0.0305239
ENST00000618613.5|ENSG00000265681.7|OTTHUMG00000179680.6|OTTHUMT00000488521.1|RPL17-223|RPL17|856|protein_coding|	81.5998	0.954521	0.280606	0.000669832	0.0308672
ENST00000402714.6|ENSG00000196405.13|OTTHUMG00000171530.4|OTTHUMT00000413958.1|EVL-202|EVL|2353|protein_coding|	82.8873	0.868528	0.2562	0.00069884	0.0320843
ENST00000288207.7|ENSG00000157456.8|OTTHUMG00000132715.3|OTTHUMT00000256016.2|CCNB2-201|CCNB2|1488|protein_coding|	46.6599	-1.04486	0.309071	0.000723172	0.0325955
ENST00000290583.8|ENSG00000159409.14|OTTHUMG00000013064.3|OTTHUMT00000036663.2|CELF3-201|CELF3|3246|protein_coding|	27.4163	1.64064	0.485043	0.000718379	0.0325955
ENST00000389131.7|ENSG00000134013.15|OTTHUMG00000163797.5|OTTHUMT00000375603.1|LOXL2-201|LOXL2|3549|protein_coding|	24.078	1.64167	0.485047	0.00071292	0.0325955
ENST00000619747.1|ENSG00000104341.16|OTTHUMG00000164740.4|-|LAPTM4B-204|LAPTM4B|2758|protein_coding|	230.893	-0.540852	0.159975	0.00072263	0.0325955
fdcf5aae-3409-4bee-aca4-6164e8a01ec6_ENSG00000087460.25	30.2841	1.62743	0.481345	0.00072223	0.0325955
ENST00000322764.10|ENSG00000159840.16|OTTHUMG00000023822.11|OTTHUMT00000156296.3|ZYX-201|ZYX|2228|protein_coding|	83.8354	0.853717	0.254538	0.000796575	0.0357735
ENST00000621846.4|ENSG00000117448.13|OTTHUMG00000007740.4|-|AKR1A1-214|AKR1A1|1360|protein_coding|	10.0229	3.44053	1.02653	0.000803478	0.0359527
ENST00000234256.4|ENSG00000115902.11|OTTHUMG00000129537.4|OTTHUMT00000251726.3|SLC1A4-201|SLC1A4|4563|protein_coding|	5.31356	5.64043	1.68453	0.000812907	0.0362433
ENST00000295190.9|ENSG00000163053.11|OTTHUMG00000133205.6|OTTHUMT00000256918.4|SLC16A14-201|SLC16A14|4315|protein_coding|	10.0029	3.4424	1.03076	0.000838812	0.0372638
ENST00000307630.5|ENSG00000170027.7|OTTHUMG00000022862.4|OTTHUMT00000253002.3|YWHAG-201|YWHAG|3705|protein_coding|	248.845	0.535918	0.160535	0.000842864	0.0373096
ENST00000394309.7|ENSG00000070669.17|OTTHUMG00000022892.14|OTTHUMT00000333645.1|ASNS-203|ASNS|2289|protein_coding|	56.3978	2.28831	0.686103	0.000852276	0.0375915
ENST00000223369.3|ENSG00000106636.8|OTTHUMG00000129089.4|OTTHUMT00000251125.3|YKT6-201|YKT6|2767|protein_coding|	89.3368	0.832217	0.24969	0.00085916	0.0377602
ENST00000346473.7|ENSG00000175197.12|OTTHUMG00000170046.4|OTTHUMT00000407137.1|DDIT3-201|DDIT3|906|protein_coding|	11.4231	5.27562	1.58461	0.000870689	0.0381312
ENST00000455127.6|ENSG00000225663.7|OTTHUMG00000177915.1|OTTHUMT00000439681.1|MCRIP1-201|MCRIP1|1209|protein_coding|	181.579	0.603939	0.181749	0.000890784	0.0388243
ENST00000616763.4|ENSG00000188234.13|OTTHUMG00000018088.2|-|AGAP4-207|AGAP4|2784|protein_coding|	5.11199	5.58491	1.68104	0.000892802	0.0388243
a38c5b48-ccd4-4834-b901-cdd563f43dc7_ENSG00000102316.17	48.8616	1.06985	0.322487	0.000908224	0.0392188
ENST00000311946.7|ENSG00000172548.14|OTTHUMG00000163497.1|OTTHUMT00000373789.1|NIPAL4-201|NIPAL4|3274|protein_coding|	5.1172	5.58605	1.68377	0.000907984	0.0392188
ENST00000428008.6|ENSG00000177410.13|OTTHUMG00000032698.11|OTTHUMT00000127851.2|ZFAS1-204|ZFAS1|568|lncRNA|	65.3178	1.01514	0.306144	0.000913551	0.0393113
ENST00000316509.11|ENSG00000220205.9|OTTHUMG00000150254.3|OTTHUMT00000317118.2|VAMP2-201|VAMP2|2126|protein_coding|	30.1327	1.3693	0.413964	0.000940397	0.0403261
ENST00000441802.7|ENSG00000083857.14|OTTHUMG00000160320.10|OTTHUMT00000360209.4|FAT1-201|FAT1|14776|protein_coding|	20.1925	1.87787	0.56851	0.000956074	0.0408564
ENST00000259241.7|ENSG00000136720.7|OTTHUMG00000153542.2|OTTHUMT00000331572.2|HS6ST1-201|HS6ST1|4223|protein_coding|	25.8393	-1.38643	0.420631	0.000980442	0.0417533
6ed35787-55f6-4631-84f2-27fe71e620bb_ENSG00000103855.18	25.6594	1.67174	0.507421	0.000985703	0.0418331
ENST00000359894.6|ENSG00000129951.18|OTTHUMG00000164523.7|OTTHUMT00000379097.3|PLPPR3-201|PLPPR3|2387|protein_coding|	11.1797	2.82105	0.856659	0.000990937	0.0419112
5e206da0-d60d-4c85-83d4-7ee3ddef66b0_ENSG00000137312.15	55.6205	1.0764	0.327097	0.000999132	0.0421136
ENST00000528957.5|ENSG00000161016.17|OTTHUMG00000165249.3|OTTHUMT00000382949.2|RPL8-207|RPL8|1015|protein_coding|	55.7897	-1.04139	0.316677	0.00100724	0.042311
ENST00000379412.9|ENSG00000134333.14|OTTHUMG00000167721.4|OTTHUMT00000258176.2|LDHA-203|LDHA|1922|protein_coding|	239.789	-0.693524	0.211037	0.00101523	0.042502
b9be52bc-0a24-413f-9834-4300f15b6984_ENSG00000103546.18	6.96096	-3.19544	0.973397	0.00102791	0.0428034
ENST00000167106.9|ENSG00000071246.11|OTTHUMG00000171493.4|OTTHUMT00000413706.3|VASH1-201|VASH1|6449|protein_coding|	25.8784	1.53598	0.467946	0.00102936	0.0428034
ENST00000301012.8|ENSG00000167508.12|OTTHUMG00000137865.6|OTTHUMT00000269547.3|MVD-201|MVD|1799|protein_coding|	18.5879	1.86032	0.567118	0.00103696	0.042831
ENST00000533498.1|ENSG00000172809.13|OTTHUMG00000166016.3|OTTHUMT00000387454.1|RPL38-206|RPL38|532|protein_coding|	27.0546	-1.39706	0.425819	0.00103481	0.042831
ENST00000230658.12|ENSG00000016082.15|OTTHUMG00000162281.11|OTTHUMT00000368413.7|ISL1-201|ISL1|2394|protein_coding|	71.5129	0.892051	0.272399	0.00105741	0.0435299
8654c253-27ab-4c2b-b040-b27fbba168e8_ENSG00000091129.20	14.5476	-2.22083	0.67838	0.00106138	0.0435485
945cda43-df53-429e-9044-df51eb653a85_ENSG00000075043.18	4.91401	5.52802	1.69269	0.0010915	0.0446358
ENST00000602414.6|ENSG00000269893.8|OTTHUMG00000183991.6|OTTHUMT00000507276.1|SNHG8-201|SNHG8|485|lncRNA|	19.0407	1.89485	0.580731	0.0011029	0.0449533
ENST00000611155.4|ENSG00000100219.16|OTTHUMG00000151094.3|-|XBP1-207|XBP1|1794|protein_coding|	24.2577	1.57497	0.483007	0.00111112	0.0451391
ENST00000304886.6|ENSG00000132639.12|OTTHUMG00000031863.3|OTTHUMT00000077977.1|SNAP25-202|SNAP25|2050|protein_coding|	28.526	1.45023	0.444922	0.00111605	0.0451911
ENST00000262186.9|ENSG00000055118.14|OTTHUMG00000158341.4|OTTHUMT00000350741.2|KCNH2-201|KCNH2|4286|protein_coding|	44.602	-1.09221	0.335237	0.0011219	0.0452792
03e3979a-29f4-45f6-b204-bedf4ef3049f_ENSG00000070669.17	17.4729	1.9859	0.60974	0.0011261	0.045301
8ce6b16d-b47d-4ffe-b3bb-6bebbc9be548_ENSG00000179348.11	5.60917	-4.31316	1.3256	0.00113898	0.04567
ENST00000312263.10|ENSG00000143164.15|OTTHUMG00000034572.6|OTTHUMT00000083661.3|DCAF6-201|DCAF6|3186|protein_coding|	4.89282	5.52319	1.69827	0.00114499	0.0457624
ENST00000210633.3|ENSG00000095539.15|OTTHUMG00000018922.3|OTTHUMT00000049919.2|SEMA4G-201|SEMA4G|4094|protein_coding|	4.92281	5.53005	1.70163	0.00115467	0.045832
ENST00000366922.3|ENSG00000067704.10|OTTHUMG00000037287.4|OTTHUMT00000090761.4|IARS2-201|IARS2|3530|protein_coding|	57.4091	-0.924953	0.284654	0.00115649	0.045832
ENST00000622306.4|ENSG00000185164.14|OTTHUMG00000131366.2|-|NOMO2-212|NOMO2|4252|protein_coding|	25.0518	-1.36368	0.419716	0.00115786	0.045832
ENST00000329992.12|ENSG00000137343.18|OTTHUMG00000031219.3|OTTHUMT00000256229.1|ATAT1-203|ATAT1|2119|protein_coding|	4.90912	5.52691	1.70173	0.00116293	0.0458857
ENST00000338110.10|ENSG00000285043.1|OTTHUMG00000192461.2|OTTHUMT00000435359.3|AC093512.2-201|AC093512.2|2390|protein_coding|	36.0459	-1.18837	0.36615	0.00117213	0.0461013
ENST00000369642.7|ENSG00000155366.16|OTTHUMG00000011905.6|OTTHUMT00000032905.2|RHOC-208|RHOC|1355|protein_coding|	51.3246	1.09768	0.338587	0.00118715	0.0465438
ENST00000265620.11|ENSG00000087460.25|OTTHUMG00000033069.23|OTTHUMT00000080451.1|GNAS-201|GNAS|1866|protein_coding|	18.6098	-1.90603	0.589082	0.00121388	0.0474414
611b924b-863b-42bd-ae77-b347844015f0_ENSG00000126457.21	6.01923	-3.79223	1.17247	0.00121903	0.0474922
ENST00000217182.6|ENSG00000101210.12|OTTHUMG00000033076.3|OTTHUMT00000080495.3|EEF1A2-201|EEF1A2|1773|protein_coding|	371.194	0.455991	0.141039	0.00122463	0.0475604
ENST00000343200.9|ENSG00000038427.16|OTTHUMG00000131321.7|-|VCAN-203|VCAN|9455|protein_coding|	16.799	2.06986	0.640575	0.00123248	0.0476029
ENST00000372684.8|ENSG00000117016.10|OTTHUMG00000007453.2|OTTHUMT00000019585.2|RIMS3-202|RIMS3|7259|protein_coding|	40.4929	1.20972	0.374407	0.00123344	0.0476029
ENST00000348943.7|ENSG00000099783.12|OTTHUMG00000182383.7|OTTHUMT00000460893.2|HNRNPM-202|HNRNPM|2568|protein_coding|	20.0709	-1.64888	0.510926	0.00124995	0.0476446
ENST00000369535.5|ENSG00000213281.5|OTTHUMG00000012059.3|OTTHUMT00000033395.3|NRAS-201|NRAS|4326|protein_coding|	50.9867	1.06344	0.329511	0.0012495	0.0476446
ENST00000464589.1|ENSG00000154734.15|OTTHUMG00000078688.5|OTTHUMT00000171651.1|ADAMTS1-203|ADAMTS1|4718|retained_intron|	6.38763	-3.42162	1.05962	0.00124175	0.0476446
f18be2c6-8e19-4f1a-a22e-62fdcc945e42_ENSG00000099783.12	20.0709	-1.64888	0.510926	0.00124995	0.0476446
ENST00000244741.9|ENSG00000124762.13|OTTHUMG00000014603.4|OTTHUMT00000040354.1|CDKN1A-201|CDKN1A|2180|protein_coding|	93.1927	2.49026	0.772202	0.00126024	0.0478892
9c158652-a1bb-4382-8c50-ae7b7c6ca43f_ENSG00000125827.9	4.91304	5.52783	1.71738	0.00128749	0.0487747
ENST00000359546.8|ENSG00000145920.15|OTTHUMG00000130665.4|OTTHUMT00000253157.2|CPLX2-201|CPLX2|5023|protein_coding|	19.2298	1.79888	0.560486	0.00132969	0.0502192
ENST00000331559.9|ENSG00000105419.17|OTTHUMG00000172280.3|OTTHUMT00000417633.1|MEIS3-201|MEIS3|2104|protein_coding|	18.7792	1.87286	0.583735	0.00133474	0.0502563
c7e256a7-9e03-45b5-ae20-457f7f632605_ENSG00000103546.18	6.34777	-3.40979	1.06442	0.00135804	0.050978
780e5c28-b9cb-4b20-b710-fc3f474cafea_ENSG00000237819.5	4.72515	5.47097	1.71005	0.00137757	0.0515544
ENST00000252826.10|ENSG00000130529.16|OTTHUMG00000183184.7|OTTHUMT00000465543.3|TRPM4-201|TRPM4|4058|protein_coding|	9.20721	3.31999	1.03855	0.00138975	0.0518534
ENST00000335757.10|ENSG00000129353.15|OTTHUMG00000180585.4|OTTHUMT00000452045.2|SLC44A2-201|SLC44A2|3374|protein_coding|	21.9544	1.82136	0.570398	0.00140733	0.0520669
ENST00000361681.2|ENSG00000198695.2|-|-|MT-ND6-201|MT-ND6|525|protein_coding|	7.37055	-2.97525	0.931398	0.00140126	0.0520669
ENST00000392976.5|ENSG00000008283.16|OTTHUMG00000179116.3|-|CYB561-203|CYB561|3151|protein_coding|	91.5823	-0.889868	0.278695	0.00140812	0.0520669
ENST00000296503.9|ENSG00000164104.11|OTTHUMG00000160799.2|OTTHUMT00000362362.1|HMGB2-201|HMGB2|1889|protein_coding|	149.117	-0.689577	0.216162	0.00142223	0.0524315
ENST00000295955.13|ENSG00000163682.16|OTTHUMG00000099367.7|OTTHUMT00000494455.2|RPL9-201|RPL9|750|protein_coding|	241.378	0.565583	0.177726	0.00146092	0.0536453
ENST00000355653.8|ENSG00000108828.16|OTTHUMG00000180816.3|OTTHUMT00000453101.2|VAT1-201|VAT1|2699|protein_coding|	131.087	0.645637	0.202918	0.00146384	0.0536453
ENST00000312521.9|ENSG00000174738.13|OTTHUMG00000155659.6|OTTHUMT00000341017.5|NR1D2-201|NR1D2|5231|protein_coding|	10.086	-2.29653	0.724011	0.00151421	0.0553269
ENST00000357865.6|ENSG00000117632.23|OTTHUMG00000007389.4|OTTHUMT00000019357.1|STMN1-201|STMN1|1137|protein_coding|	648.235	0.409995	0.12941	0.00153396	0.0558834
9a43c9c8-3c40-4ec6-83b5-aede790dbcf7_ENSG00000126214.21	31.5039	1.28556	0.405906	0.00153953	0.0559212
ENST00000297440.11|ENSG00000164818.16|OTTHUMG00000151416.4|OTTHUMT00000322542.2|DNAAF5-201|DNAAF5|3412|protein_coding|	17.841	-1.6087	0.508489	0.00155785	0.0562559
ENST00000521466.5|ENSG00000164587.13|OTTHUMG00000130080.7|OTTHUMT00000374307.1|RPS14-207|RPS14|592|protein_coding|	481.489	0.571917	0.180752	0.00155561	0.0562559
ENST00000300403.11|ENSG00000088325.16|OTTHUMG00000032190.3|OTTHUMT00000078569.3|TPX2-201|TPX2|3473|protein_coding|	31.5381	-1.21495	0.384189	0.00156484	0.0563434
ENST00000450993.7|ENSG00000115556.14|OTTHUMG00000154743.4|OTTHUMT00000336876.2|PLCD4-206|PLCD4|3092|protein_coding|	4.51934	5.40734	1.71234	0.00158932	0.0570584
be7b6ba1-ff0b-49a6-9286-59ecdbe35b53_ENSG00000102144.15	312.394	-0.482787	0.152959	0.00159778	0.0571236
ENST00000447165.6|ENSG00000134986.13|OTTHUMG00000128795.5|-|NREP-206|NREP|2304|protein_coding|	47.095	1.03378	0.327577	0.00160038	0.0571236
8860b57d-1fb1-48d6-8ccd-f6740b4c9088_ENSG00000203879.12	90.3155	0.775555	0.24587	0.00160867	0.0572529
ENST00000413366.8|ENSG00000154229.12|OTTHUMG00000179533.3|OTTHUMT00000446976.2|PRKCA-202|PRKCA|8964|protein_coding|	10.4556	-2.21541	0.702524	0.00161328	0.0572529
ENST00000359175.8|ENSG00000196542.8|OTTHUMG00000159073.1|OTTHUMT00000353181.1|SPTSSB-201|SPTSSB|3103|protein_coding|	5.21022	-4.19923	1.33358	0.00163915	0.0580043
ENST00000368097.8|ENSG00000158710.14|OTTHUMG00000022793.3|OTTHUMT00000059105.1|TAGLN2-203|TAGLN2|1604|protein_coding|	282.324	0.533731	0.16955	0.00164427	0.0580192
ENST00000405358.8|ENSG00000006468.14|OTTHUMG00000152403.7|OTTHUMT00000326117.2|ETV1-207|ETV1|4181|protein_coding|	11.3645	2.56188	0.814151	0.0016513	0.0581015
dd0d5a40-b66c-40ae-9384-0b0cc900cee6_ENSG00000067225.18	141.49	-0.67503	0.215013	0.0016925	0.0593817
ENST00000543510.1|ENSG00000134825.15|OTTHUMG00000168172.1|OTTHUMT00000398576.1|TMEM258-207|TMEM258|1692|protein_coding|	149.784	0.638346	0.203459	0.00170414	0.0596207
ENST00000313949.11|ENSG00000087460.25|OTTHUMG00000033069.23|OTTHUMT00000080418.7|GNAS-204|GNAS|2578|protein_coding|	201.097	1.48778	0.474861	0.00172975	0.0603459
ENST00000295682.4|ENSG00000163463.11|OTTHUMG00000013904.1|OTTHUMT00000038999.1|KRTCAP2-201|KRTCAP2|552|protein_coding|	96.3578	0.731763	0.233681	0.00173937	0.0603717
ENST00000635699.1|ENSG00000185088.14|OTTHUMG00000155301.7|OTTHUMT00000488719.1|RPS27L-208|RPS27L|693|protein_coding|	72.3746	0.993685	0.317338	0.00174027	0.0603717
ENST00000221784.8|ENSG00000105185.12|OTTHUMG00000180224.7|OTTHUMT00000451976.1|PDCD5-201|PDCD5|558|nonsense_mediated_decay|	40.4538	-1.096	0.350122	0.00174602	0.0604015
ENST00000360796.9|ENSG00000168000.14|OTTHUMG00000150624.7|OTTHUMT00000319182.2|BSCL2-203|BSCL2|1683|protein_coding|	9.21828	3.32198	1.0623	0.00176495	0.0608858
ENST00000528793.5|ENSG00000198055.11|OTTHUMG00000163401.5|OTTHUMT00000387003.1|GRK6-211|GRK6|2571|protein_coding|	13.5914	-1.99127	0.636951	0.00177052	0.0609077
ENST00000327141.8|ENSG00000104964.14|OTTHUMG00000180567.4|OTTHUMT00000452154.1|TLE5-202|TLE5|1608|protein_coding|	125.564	-0.646424	0.207104	0.00180085	0.061779
ENST00000313400.8|ENSG00000148219.16|OTTHUMG00000021013.2|-|ASTN2-202|ASTN2|4747|protein_coding|	21.9225	-1.42779	0.457836	0.00181731	0.0621712
ENST00000535559.5|ENSG00000102935.11|OTTHUMG00000173491.4|OTTHUMT00000423261.1|ZNF423-202|ZNF423|4201|protein_coding|	15.1222	-1.72967	0.555718	0.00185513	0.0632898
275f68c1-3691-4f02-bf10-820410879073_ENSG00000285725.1	4.50892	5.40473	1.7415	0.00191247	0.0648724
ENST00000448864.6|ENSG00000182899.17|OTTHUMG00000155386.6|OTTHUMT00000339789.4|RPL35A-205|RPL35A|553|protein_coding|	675.427	0.403585	0.130073	0.00191728	0.0648724
ENST00000477244.5|ENSG00000160014.17|OTTHUMG00000133517.5|OTTHUMT00000257487.1|CALM3-203|CALM3|696|lncRNA|	24.4779	1.4395	0.463736	0.00190835	0.0648724
ENST00000301634.12|ENSG00000167900.12|OTTHUMG00000150674.6|OTTHUMT00000319577.3|TK1-201|TK1|1431|protein_coding|	39.2953	-1.10966	0.357978	0.0019365	0.0651657
ENST00000399503.4|ENSG00000095015.6|OTTHUMG00000059486.3|OTTHUMT00000132309.3|MAP3K1-201|MAP3K1|7036|protein_coding|	23.2714	-1.45437	0.469159	0.00193555	0.0651657
ENST00000207549.8|ENSG00000092929.11|OTTHUMG00000179895.3|OTTHUMT00000448847.2|UNC13D-201|UNC13D|4393|protein_coding|	31.3037	-1.15965	0.374746	0.0019714	0.065634
ENST00000255224.8|ENSG00000132872.12|OTTHUMG00000132610.6|OTTHUMT00000255851.3|SYT4-201|SYT4|3936|protein_coding|	108.963	-0.661753	0.213788	0.00196569	0.065634
ENST00000348108.8|ENSG00000092841.18|OTTHUMG00000170200.7|OTTHUMT00000409533.1|MYL6-202|MYL6|722|protein_coding|	125.609	0.719987	0.232669	0.00197168	0.065634
ENST00000551109.5|ENSG00000161642.17|OTTHUMG00000169840.2|OTTHUMT00000406157.1|ZNF385A-212|ZNF385A|2369|protein_coding|	5.24163	-4.20723	1.35856	0.001956	0.065634
dea50276-42d2-4cab-b754-d7e8043599e9_ENSG00000129353.15	12.156	2.67411	0.864496	0.00197972	0.0657247
ENST00000261799.9|ENSG00000113721.14|OTTHUMG00000130053.5|OTTHUMT00000252332.2|PDGFRB-201|PDGFRB|5700|protein_coding|	15.112	-1.72645	0.559372	0.00202587	0.0659349
ENST00000266671.9|ENSG00000139289.13|OTTHUMG00000169783.2|OTTHUMT00000405846.2|PHLDA1-201|PHLDA1|8069|protein_coding|	4.32625	5.3441	1.73173	0.00202877	0.0659349
ENST00000394048.9|ENSG00000139641.12|OTTHUMG00000170197.2|OTTHUMT00000407906.1|ESYT1-202|ESYT1|4388|protein_coding|	57.5985	0.918334	0.29757	0.00202795	0.0659349
ENST00000512690.5|ENSG00000145425.10|OTTHUMG00000161445.4|OTTHUMT00000364971.1|RPS3A-210|RPS3A|845|protein_coding|	306.355	0.465841	0.150952	0.00202854	0.0659349
ENST00000602540.5|ENSG00000139289.13|OTTHUMG00000169783.2|OTTHUMT00000467760.1|PHLDA1-202|PHLDA1|5741|protein_coding|	4.32625	5.3441	1.73173	0.00202877	0.0659349
ENST00000610354.4|ENSG00000010278.14|OTTHUMG00000044400.14|-|CD9-212|CD9|1315|protein_coding|	15.4807	1.92423	0.623209	0.00201772	0.0659349
ENST00000619060.1|ENSG00000139289.13|OTTHUMG00000169783.2|-|PHLDA1-203|PHLDA1|5913|protein_coding|	4.32625	5.3441	1.73173	0.00202877	0.0659349
ENST00000623438.3|ENSG00000268606.5|OTTHUMG00000188622.3|-|MAGEA2-208|MAGEA2|2009|protein_coding|	15.4545	1.92422	0.62258	0.0019967	0.0659349
ENST00000226328.8|ENSG00000018189.13|OTTHUMG00000129910.5|OTTHUMT00000252161.2|RUFY3-201|RUFY3|4233|protein_coding|	12.7703	2.2765	0.738767	0.00205969	0.0665895
ENST00000327490.8|ENSG00000185262.9|OTTHUMG00000132666.5|OTTHUMT00000255920.3|UBALD2-201|UBALD2|1446|protein_coding|	29.794	-1.23341	0.400171	0.00205474	0.0665895
ENST00000376105.4|ENSG00000125968.9|OTTHUMG00000032181.2|OTTHUMT00000078551.1|ID1-201|ID1|1233|protein_coding|	5.01587	-4.14449	1.34566	0.00207077	0.0665989
ENST00000566936.5|ENSG00000125170.11|OTTHUMG00000133460.9|OTTHUMT00000430459.2|DOK4-210|DOK4|2851|protein_coding|	21.3222	-1.53802	0.499333	0.002069	0.0665989
ENST00000316660.6|ENSG00000141682.11|OTTHUMG00000132765.2|OTTHUMT00000256137.1|PMAIP1-202|PMAIP1|1948|protein_coding|	26.2319	1.49768	0.486858	0.00209641	0.0672486
ENST00000404006.5|ENSG00000196204.11|OTTHUMG00000151797.12|OTTHUMT00000323952.1|RNF216P1-202|RNF216P1|2201|lncRNA|	4.33081	5.34531	1.73874	0.00211037	0.0675209
6d128651-b015-445e-91e5-d0ae147ec390_ENSG00000174444.15	4.04457	-4.77372	1.55675	0.00216608	0.0691244
ENST00000340957.9|ENSG00000175182.15|OTTHUMG00000156206.21|OTTHUMT00000343461.2|FAM131A-202|FAM131A|2421|protein_coding|	14.8662	2.1686	0.708126	0.00219534	0.0698774
ENST00000358278.7|ENSG00000140416.21|OTTHUMG00000132803.18|OTTHUMT00000417081.2|TPM1-206|TPM1|1717|protein_coding|	18.2457	-1.51417	0.494818	0.00221291	0.0702555
ENST00000395119.7|ENSG00000104529.17|OTTHUMG00000165191.23|OTTHUMT00000382562.3|EEF1D-202|EEF1D|1249|protein_coding|	35.7575	-1.06642	0.349027	0.00224758	0.0711733
ENST00000332858.10|ENSG00000123416.15|OTTHUMG00000170410.2|OTTHUMT00000409006.1|TUBA1B-201|TUBA1B|3198|retained_intron|	4.08265	-4.78576	1.56855	0.00228018	0.0718374
ENST00000646664.1|ENSG00000075624.16|OTTHUMG00000023268.12|OTTHUMT00000495815.2|ACTB-217|ACTB|1812|protein_coding|	1995.35	0.515217	0.168826	0.00227505	0.0718374
ENST00000379056.5|ENSG00000133112.16|OTTHUMG00000016845.7|OTTHUMT00000044759.2|TPT1-203|TPT1|1101|protein_coding|	188.445	-0.566514	0.185774	0.00229232	0.0718531
ENST00000514888.5|ENSG00000128050.8|OTTHUMG00000160957.4|OTTHUMT00000363132.2|PAICS-208|PAICS|3340|protein_coding|	29.9206	-1.16802	0.38294	0.00228731	0.0718531
9037411c-8329-4d13-bcdb-5545a1acfb34_ENSG00000116786.13	4.31127	5.34017	1.75258	0.00231105	0.0722569
ENST00000347631.7|ENSG00000126091.20|OTTHUMG00000007561.18|OTTHUMT00000019964.2|ST3GAL3-205|ST3GAL3|2299|protein_coding|	8.46312	4.83408	1.58833	0.00233838	0.0729268
ENST00000406175.3|ENSG00000143924.19|OTTHUMG00000128603.7|OTTHUMT00000325809.2|EML4-204|EML4|4622|retained_intron|	10.3351	-2.33667	0.769407	0.0023896	0.0743365
ENST00000258739.9|ENSG00000136240.10|OTTHUMG00000023103.5|OTTHUMT00000059424.3|KDELR2-201|KDELR2|2786|protein_coding|	60.8382	-0.827395	0.272603	0.00240407	0.0745986
ENST00000647446.1|ENSG00000105220.17|OTTHUMG00000182087.10|OTTHUMT00000494620.1|GPI-221|GPI|2020|nonsense_mediated_decay|	53.7629	-1.00852	0.332753	0.00243878	0.075486
ENST00000223357.8|ENSG00000106624.11|OTTHUMG00000023362.21|OTTHUMT00000250993.3|AEBP1-201|AEBP1|4097|protein_coding|	20.6062	-1.45678	0.481467	0.00248039	0.0765819
8dceed11-5643-4fbb-8604-17fd51fb5044_ENSG00000107796.13	7.85625	3.68432	1.21907	0.00250907	0.0772744
ENST00000314191.6|ENSG00000253729.7|OTTHUMG00000164239.6|OTTHUMT00000377896.3|PRKDC-201|PRKDC|13509|protein_coding|	74.5752	-0.794469	0.262998	0.00252088	0.077445
bac330c4-3ac7-468a-9e24-a9e1c8c192fc_ENSG00000143774.16	4.11491	5.27298	1.74666	0.00253693	0.0777446
ENST00000217233.8|ENSG00000101255.11|OTTHUMG00000031627.6|OTTHUMT00000077441.3|TRIB3-201|TRIB3|2095|protein_coding|	24.3578	1.65808	0.549492	0.00254887	0.0779171
ENST00000426395.7|ENSG00000104870.12|OTTHUMG00000183155.4|OTTHUMT00000465270.1|FCGRT-202|FCGRT|1559|protein_coding|	7.7398	-2.56193	0.850131	0.00258199	0.0787347
308f7121-38a3-4cbc-b02a-82a96a70a5a5_ENSG00000117724.13	34.3464	-1.1006	0.365389	0.00259414	0.0789104
ENST00000510316.5|ENSG00000171617.14|OTTHUMG00000102059.8|OTTHUMT00000369004.2|ENC1-205|ENC1|5381|protein_coding|	8.03995	4.76288	1.58221	0.00261013	0.0792016
ENST00000270792.10|ENSG00000142669.15|OTTHUMG00000003381.3|OTTHUMT00000009498.3|SH3BGRL3-201|SH3BGRL3|751|protein_coding|	165.974	0.565745	0.188087	0.00263064	0.0796283
ENST00000335281.8|ENSG00000186469.8|OTTHUMG00000171083.3|OTTHUMT00000411585.1|GNG2-201|GNG2|3729|protein_coding|	26.2417	1.36209	0.454451	0.00272443	0.0822657
4d8337db-dbcd-4f85-94de-113d26960dc8_ENSG00000003147.19	8.2454	3.76925	1.25889	0.00275246	0.0827078
ENST00000547649.5|ENSG00000092841.18|OTTHUMG00000170200.7|OTTHUMT00000407929.2|MYL6-207|MYL6|655|protein_coding|	91.7855	0.706281	0.235842	0.00274694	0.0827078
c3ba18f4-d607-4e82-9f2f-fbae0b70aee2_ENSG00000130558.19	20.7631	1.54283	0.516125	0.00279655	0.0832226
ENST00000371100.8|ENSG00000087460.25|OTTHUMG00000033069.23|OTTHUMT00000080417.3|GNAS-214|GNAS|4029|protein_coding|	11.3654	2.30106	0.769548	0.00278843	0.0832226
ENST00000461280.1|ENSG00000055118.14|OTTHUMG00000158341.4|OTTHUMT00000350748.1|KCNH2-204|KCNH2|2430|retained_intron|	21.7488	-1.35273	0.452199	0.0027766	0.0832226
f1ef0b43-8ad1-4962-a1cf-1d19d89784c2_ENSG00000145247.11	50.8444	0.966336	0.323266	0.00279624	0.0832226
ENST00000217026.5|ENSG00000101057.16|OTTHUMG00000033062.2|OTTHUMT00000080408.2|MYBL2-201|MYBL2|2668|protein_coding|	122.736	-0.635393	0.212835	0.00283233	0.0840848
ENST00000358321.4|ENSG00000099994.11|OTTHUMG00000150792.2|OTTHUMT00000320088.2|SUSD2-201|SUSD2|3172|protein_coding|	9.00283	2.83478	0.951275	0.00288266	0.0851694
ENST00000565670.1|ENSG00000225345.3|OTTHUMG00000019946.3|OTTHUMT00000420107.1|SNX18P3-202|SNX18P3|1750|lncRNA|	4.12209	5.27494	1.76977	0.00287701	0.0851694
e830d1b2-d305-4703-be7b-cfd5604a06bf_ENSG00000183570.16	12.3594	2.22904	0.750095	0.00296174	0.0872279
ENST00000356978.9|ENSG00000198668.12|OTTHUMG00000171044.4|OTTHUMT00000411346.2|CALM1-201|CALM1|4203|protein_coding|	88.8879	0.714794	0.240575	0.00296645	0.0872279
ab00f88a-ee14-47f5-97eb-6c612e0592ef_ENSG00000173812.11	9.00429	2.83085	0.954213	0.00301028	0.0883063
ENST00000368096.5|ENSG00000158710.14|OTTHUMG00000022793.3|OTTHUMT00000059106.1|TAGLN2-202|TAGLN2|1603|protein_coding|	50.4488	1.07852	0.363927	0.0030411	0.0889089
ENST00000448136.5|ENSG00000163597.15|OTTHUMG00000132201.6|OTTHUMT00000255258.1|SNHG16-201|SNHG16|3607|lncRNA|	28.2427	-1.23361	0.41642	0.00305242	0.0889089
ENST00000548553.1|ENSG00000185432.12|OTTHUMG00000169484.5|OTTHUMT00000404294.2|METTL7A-203|METTL7A|4076|protein_coding|	8.70416	-2.36671	0.798731	0.00304564	0.0889089
b4a0d4c6-59e0-447e-93c5-15b01aa5989b_ENSG00000102007.11	61.2204	0.863303	0.291619	0.00307259	0.0892276
f8e33c4a-7eb8-4241-bcda-9013636f7751_ENSG00000164118.13	32.3973	-1.13358	0.382986	0.00307781	0.0892276
d170c3a2-355c-4ecd-a3bd-c39b6e2fe1a1_ENSG00000178952.11	107.488	-0.643748	0.217794	0.00311899	0.0899989
ENST00000320892.11|ENSG00000151692.15|OTTHUMG00000090353.8|OTTHUMT00000206725.4|RNF144A-201|RNF144A|5720|protein_coding|	9.60373	2.57961	0.872544	0.00311233	0.0899989
ENST00000389266.8|ENSG00000106105.14|OTTHUMG00000152769.2|OTTHUMT00000327735.2|GARS-201|GARS|2437|protein_coding|	63.9624	1.07583	0.364122	0.00313096	0.0901338
ENST00000263734.5|ENSG00000116016.14|OTTHUMG00000128818.25|OTTHUMT00000250752.4|EPAS1-201|EPAS1|5155|protein_coding|	55.9304	0.954511	0.323317	0.00315478	0.0906081
ENST00000367600.5|ENSG00000116260.17|OTTHUMG00000035256.4|OTTHUMT00000100310.1|QSOX1-201|QSOX1|2519|protein_coding|	8.82277	2.80216	0.954687	0.00333378	0.095527
ENST00000219409.8|ENSG00000242173.10|OTTHUMG00000064892.7|OTTHUMT00000139321.3|ARHGDIG-201|ARHGDIG|964|protein_coding|	16.8337	1.68218	0.573637	0.00336264	0.0961311
a94767f5-178a-467c-b061-5f7779ab199d_ENSG00000107485.18	18.4371	-1.46655	0.500391	0.00338084	0.0964282
ENST00000307662.5|ENSG00000171992.13|OTTHUMG00000130078.3|OTTHUMT00000252370.2|SYNPO-201|SYNPO|5359|protein_coding|	13.3854	-1.85302	0.632425	0.00338938	0.0964489
75fb7f73-bc6b-4933-b3a2-6526a9328dcf_ENSG00000186298.11	76.2508	-0.721557	0.246341	0.0033995	0.0965145
ENST00000233948.4|ENSG00000115596.4|OTTHUMG00000133082.3|OTTHUMT00000256727.3|WNT6-201|WNT6|1719|protein_coding|	9.13426	-2.27385	0.776769	0.00341906	0.0968472
ENST00000513016.5|ENSG00000038427.16|OTTHUMG00000131321.7|OTTHUMT00000369623.2|VCAN-209|VCAN|8483|lncRNA|	20.3685	1.50878	0.515715	0.00343782	0.0971557
ENST00000306357.9|ENSG00000170310.15|OTTHUMG00000177844.14|OTTHUMT00000439206.4|STX8-201|STX8|830|protein_coding|	19.5706	1.53296	0.524121	0.00344659	0.0971813
ENST00000394665.5|ENSG00000109475.16|OTTHUMG00000131839.3|OTTHUMT00000254786.1|RPL34-201|RPL34|529|protein_coding|	337.431	0.425627	0.145609	0.00346583	0.0975012
ENST00000294742.6|ENSG00000162704.16|OTTHUMG00000035326.5|OTTHUMT00000085478.1|ARPC5-201|ARPC5|1637|protein_coding|	29.1692	1.25051	0.428279	0.00350204	0.0981272
ENST00000373779.8|ENSG00000060656.20|OTTHUMG00000003699.8|OTTHUMT00000010445.3|PTPRU-202|PTPRU|5573|protein_coding|	15.4558	1.7883	0.612648	0.00351192	0.0981272
ENST00000409687.5|ENSG00000186193.9|OTTHUMG00000020961.4|OTTHUMT00000055215.4|SAPCD2-201|SAPCD2|3814|protein_coding|	25.6613	-1.2309	0.421615	0.00350596	0.0981272
ENST00000341772.5|ENSG00000187957.8|OTTHUMG00000153637.2|OTTHUMT00000331902.2|DNER-201|DNER|3257|protein_coding|	13.4859	2.00585	0.687578	0.00353117	0.0984316
ff5cd9e5-ca68-45b0-8f38-e80b00030e63_ENSG00000213420.8	8.25298	3.1457	1.07855	0.00353876	0.0984316
637605ba-e580-46ae-beec-317cc48157f2_ENSG00000167526.13	166.603	0.60869	0.209037	0.00359271	0.0995178
9f2f85ea-a6f5-435d-be5e-32e474f52558_ENSG00000129353.15	3.92867	5.20539	1.78798	0.00359899	0.0995178
ENST00000614556.5|ENSG00000136485.15|OTTHUMG00000178902.7|OTTHUMT00000443855.5|DCAF7-205|DCAF7|6324|protein_coding|	95.2841	-0.687236	0.236077	0.00360198	0.0995178
ENST00000230895.10|ENSG00000112977.15|OTTHUMG00000131041.3|OTTHUMT00000253687.1|DAP-201|DAP|2339|protein_coding|	51.5257	-0.855709	0.294495	0.00366458	0.100806
ENST00000345358.12|ENSG00000087088.20|OTTHUMG00000160476.4|OTTHUMT00000360767.2|BAX-202|BAX|795|protein_coding|	38.341	1.10655	0.380918	0.00367308	0.100806
ENST00000580279.2|ENSG00000266524.3|OTTHUMG00000188319.2|OTTHUMT00000476888.2|GDF10-201|GDF10|2677|protein_coding|	7.64478	4.68483	1.61234	0.00366545	0.100806
1e5e458f-bbf6-4189-a691-0d9b79ac5be1_ENSG00000166337.10	81.2478	0.727044	0.250368	0.00368539	0.100919
ENST00000257013.8|ENSG00000134590.13|OTTHUMG00000022465.3|OTTHUMT00000058391.2|RTL8C-201|RTL8C|1181|protein_coding|	144.217	0.594704	0.205286	0.00376809	0.102956
ENST00000226382.3|ENSG00000109132.6|OTTHUMG00000099379.3|OTTHUMT00000216832.2|PHOX2B-201|PHOX2B|3030|protein_coding|	157.209	0.548101	0.189474	0.00381881	0.104111
0f34eefd-394e-467d-b964-6f70c48f12f6_ENSG00000153310.19	3.73231	5.1314	1.77645	0.00386994	0.105041
ENST00000395565.5|ENSG00000110492.15|OTTHUMG00000150315.6|-|MDK-202|MDK|951|protein_coding|	16.21	1.73848	0.601744	0.00386379	0.105041
ENST00000543566.5|ENSG00000182196.13|OTTHUMG00000168779.4|OTTHUMT00000401030.3|ARL6IP4-220|ARL6IP4|1591|protein_coding|	3.72775	5.13002	1.77662	0.00388304	0.105166
ENST00000264187.7|ENSG00000116962.15|OTTHUMG00000040071.3|OTTHUMT00000096647.3|NID1-201|NID1|5792|protein_coding|	30.9394	-1.13052	0.392036	0.00393022	0.10621
ENST00000264710.5|ENSG00000084733.11|OTTHUMG00000094796.4|OTTHUMT00000211610.2|RAB10-201|RAB10|3561|protein_coding|	52.5416	0.924072	0.32055	0.00394194	0.106295
ENST00000579334.5|ENSG00000169738.7|OTTHUMG00000178483.4|OTTHUMT00000442220.1|DCXR-210|DCXR|1251|retained_intron|	11.6838	-2.02135	0.701587	0.00396272	0.106622
ENST00000334701.11|ENSG00000080824.18|OTTHUMG00000171752.7|OTTHUMT00000414953.1|HSP90AA1-202|HSP90AA1|3510|protein_coding|	669.238	-0.366415	0.127221	0.00397501	0.10672
69fcf909-2ee9-4ba7-9fdb-1d648f9e8ba7_ENSG00000008196.13	33.0569	-1.11238	0.386914	0.00404025	0.108237
3e9fd0ae-41a3-40c3-9d1b-114f133be7f8_ENSG00000049540.17	8.84774	-2.39675	0.834026	0.00405682	0.108363
ENST00000328434.8|ENSG00000183978.8|OTTHUMG00000180651.2|OTTHUMT00000452397.2|COA3-201|COA3|780|protein_coding|	34.6214	1.07942	0.375677	0.0040625	0.108363
5c240a20-7e1a-4d51-9262-ae6e24aa0542_ENSG00000113657.13	43.5475	0.985153	0.342989	0.00407555	0.108476
ENST00000221975.6|ENSG00000105372.7|OTTHUMG00000182676.5|OTTHUMT00000463053.1|RPS19-201|RPS19|500|protein_coding|	464.486	0.381811	0.132975	0.00408798	0.108573
ENST00000373461.9|ENSG00000132821.12|OTTHUMG00000032430.4|OTTHUMT00000079133.2|VSTM2L-202|VSTM2L|1936|protein_coding|	12.052	-1.85026	0.645085	0.00412753	0.109388
ENST00000361575.4|ENSG00000198918.8|OTTHUMG00000022278.2|OTTHUMT00000058047.2|RPL39-201|RPL39|390|protein_coding|	1369.52	0.441872	0.154206	0.0041639	0.110116
ENST00000274487.9|ENSG00000145808.10|OTTHUMG00000128990.4|OTTHUMT00000250979.4|ADAMTS19-201|ADAMTS19|5201|protein_coding|	6.55394	-2.77333	0.968806	0.00420147	0.110872
ENST00000395321.6|ENSG00000109107.14|OTTHUMG00000132605.8|OTTHUMT00000255841.2|ALDOC-203|ALDOC|1722|protein_coding|	39.6869	-0.95842	0.335291	0.00425692	0.112096
ENST00000331858.5|ENSG00000182747.5|OTTHUMG00000015651.3|OTTHUMT00000042389.3|SLC35D3-201|SLC35D3|2343|protein_coding|	14.0674	1.9123	0.669804	0.00430359	0.113084
ENST00000649076.1|ENSG00000110628.15|OTTHUMG00000010037.12|OTTHUMT00000497647.2|SLC22A18-213|SLC22A18|1534|protein_coding|	3.72872	5.13031	1.79871	0.00434152	0.113838
ENST00000246533.7|ENSG00000126247.10|OTTHUMG00000160811.9|OTTHUMT00000457411.2|CAPNS1-201|CAPNS1|1918|protein_coding|	85.3828	0.725647	0.254643	0.0043765	0.114132
ENST00000448323.5|ENSG00000138674.17|OTTHUMG00000130297.12|-|SEC31A-208|SEC31A|4255|protein_coding|	43.2407	0.999725	0.350723	0.00436554	0.114132
ENST00000514254.3|ENSG00000250091.3|OTTHUMG00000162010.5|OTTHUMT00000366728.4|DNAH10OS-201|DNAH10OS|6003|lncRNA|	3.7447	5.13522	1.80222	0.00438044	0.114132
ENST00000395068.9|ENSG00000178719.17|OTTHUMG00000165433.4|OTTHUMT00000384048.2|GRINA-202|GRINA|1858|protein_coding|	62.2641	0.810434	0.284579	0.00440173	0.114445
ENST00000361264.9|ENSG00000198876.13|OTTHUMG00000019806.5|OTTHUMT00000052133.3|DCAF12-201|DCAF12|3592|protein_coding|	28.3776	-1.1194	0.393359	0.00443075	0.114904
ENST00000380725.2|ENSG00000129757.13|OTTHUMG00000010040.5|OTTHUMT00000027775.2|CDKN1C-201|CDKN1C|1193|protein_coding|	7.25794	4.6076	1.61941	0.00443799	0.114904
ENST00000339872.8|ENSG00000189403.15|OTTHUMG00000016670.8|OTTHUMT00000044356.3|HMGB1-202|HMGB1|2319|protein_coding|	114.087	-0.600111	0.211686	0.00458386	0.118432
ENST00000394667.7|ENSG00000109475.16|OTTHUMG00000131839.3|OTTHUMT00000254785.2|RPL34-202|RPL34|441|protein_coding|	524.291	0.506178	0.178936	0.004672	0.120458
01c48f5c-fa23-4670-89b1-b254e82194f8_ENSG00000106348.18	9.66068	-2.2282	0.788766	0.0047292	0.121469
ENST00000262138.4|ENSG00000075461.6|OTTHUMG00000179550.2|OTTHUMT00000447036.2|CACNG4-201|CACNG4|3583|protein_coding|	216.87	-0.550334	0.194822	0.0047309	0.121469
ENST00000270162.7|ENSG00000142178.8|OTTHUMG00000086874.2|OTTHUMT00000195654.2|SIK1-201|SIK1|4805|protein_coding|	3.72221	5.12828	1.81723	0.00477202	0.122271
ENST00000637033.1|ENSG00000175344.17|OTTHUMG00000129285.7|OTTHUMT00000489629.1|CHRNA7-223|CHRNA7|3204|protein_coding|	6.8664	4.52923	1.60774	0.00484526	0.12389
2b5e63e3-2fa1-4bb7-abb9-ab83894f064c_ENSG00000143774.16	29.0077	1.24462	0.442147	0.00487842	0.12448
ENST00000355710.8|ENSG00000165731.19|OTTHUMG00000018024.6|OTTHUMT00000047694.3|RET-202|RET|5617|protein_coding|	108.063	-0.639855	0.227417	0.00489947	0.124663
ENST00000419047.5|ENSG00000121068.14|OTTHUMG00000156986.4|OTTHUMT00000347754.1|TBX2-202|TBX2|3344|nonsense_mediated_decay|	12.4186	-1.79994	0.63983	0.00490578	0.124663
ENST00000265734.8|ENSG00000105810.9|OTTHUMG00000131697.3|OTTHUMT00000254605.2|CDK6-201|CDK6|11612|protein_coding|	46.9169	0.899404	0.320536	0.00501703	0.127121
ENST00000547587.5|ENSG00000152556.17|OTTHUMG00000169898.7|OTTHUMT00000406501.1|PFKM-210|PFKM|2867|protein_coding|	20.2412	-1.41807	0.505451	0.00502307	0.127121
d93e5213-de7f-4c81-925f-09357de7548e_ENSG00000253696.2	15.0727	1.73867	0.620441	0.00507388	0.127883
ENST00000320248.4|ENSG00000176595.4|OTTHUMG00000163629.2|OTTHUMT00000374601.2|KBTBD11-201|KBTBD11|6911|protein_coding|	15.0727	1.73867	0.620441	0.00507388	0.127883
db5dc762-7431-43dc-b852-cdfc88c63e34_ENSG00000143537.13	11.6403	-1.89874	0.67784	0.00509189	0.128075
7ca2ac6c-be55-4886-8878-d59ea58189d1_ENSG00000117419.15	9.64609	2.5769	0.920437	0.00511584	0.128416
735f1690-8287-4a5c-a62c-b365456435f4_ENSG00000113657.13	34.0231	1.09485	0.39152	0.00516746	0.128666
ENST00000439602.7|ENSG00000231500.7|OTTHUMG00000031053.4|OTTHUMT00000076059.3|RPS18-230|RPS18|549|protein_coding|	2005.6	0.432403	0.154625	0.00516663	0.128666
ENST00000553110.7|ENSG00000241343.9|OTTHUMG00000022027.7|OTTHUMT00000476236.1|RPL36A-209|RPL36A|429|protein_coding|	956.382	0.417161	0.149076	0.00513712	0.128666
ENST00000621040.4|ENSG00000263001.6|OTTHUMG00000156237.8|OTTHUMT00000314400.3|GTF2I-219|GTF2I|3437|retained_intron|	14.1806	-1.68454	0.602365	0.00516523	0.128666
ENST00000429204.5|ENSG00000143772.9|OTTHUMG00000037582.1|-|ITPKB-203|ITPKB|6162|protein_coding|	15.8096	1.83554	0.657494	0.00524295	0.130283
4cd75b92-6130-4076-9715-70d9b556b5bb_ENSG00000105245.9	8.63862	2.75472	0.988015	0.00530131	0.131468
ENST00000262027.10|ENSG00000166986.15|OTTHUMG00000169996.6|OTTHUMT00000407014.2|MARS-201|MARS|2797|protein_coding|	94.3608	0.663351	0.238458	0.00540535	0.13378
ENST00000356195.9|ENSG00000164649.20|OTTHUMG00000128429.8|OTTHUMT00000326585.1|CDCA7L-201|CDCA7L|2915|protein_coding|	16.9204	-1.56871	0.564098	0.00542066	0.13389
ENST00000439590.6|ENSG00000172809.13|OTTHUMG00000166016.3|OTTHUMT00000387449.1|RPL38-202|RPL38|431|protein_coding|	273.036	0.502747	0.180968	0.00546781	0.134785
ENST00000462965.1|ENSG00000162704.16|OTTHUMG00000035326.5|OTTHUMT00000085479.1|ARPC5-204|ARPC5|2455|lncRNA|	123.449	0.609589	0.21949	0.00548127	0.134848
ENST00000264741.10|ENSG00000144668.12|OTTHUMG00000130815.5|OTTHUMT00000253361.2|ITGA9-201|ITGA9|7860|protein_coding|	10.8404	-1.877	0.676244	0.00550969	0.135278
ENST00000374077.8|ENSG00000125995.16|OTTHUMG00000032360.5|OTTHUMT00000078934.3|ROMO1-203|ROMO1|366|protein_coding|	159.743	0.524473	0.189224	0.00557632	0.136642
ENST00000223398.10|ENSG00000106665.15|OTTHUMG00000022980.4|-|CLIP2-201|CLIP2|5563|protein_coding|	20.3427	1.42048	0.512792	0.005604	0.137048
ENST00000405201.5|ENSG00000196498.13|OTTHUMG00000150455.3|OTTHUMT00000318173.2|NCOR2-204|NCOR2|8533|protein_coding|	16.1934	-1.61885	0.584644	0.00562361	0.137256
ENST00000334478.9|ENSG00000123349.14|OTTHUMG00000169675.3|OTTHUMT00000405372.1|PFDN5-202|PFDN5|596|protein_coding|	100.412	0.625272	0.225991	0.00566098	0.137896
ENST00000248121.7|ENSG00000127561.15|OTTHUMG00000128711.5|OTTHUMT00000250616.2|SYNGR3-201|SYNGR3|2026|protein_coding|	17.4233	1.52398	0.551393	0.00571187	0.138765
ENST00000376745.9|ENSG00000172531.15|OTTHUMG00000167671.5|OTTHUMT00000395487.2|PPP1CA-203|PPP1CA|1421|protein_coding|	156.933	-0.50999	0.184547	0.00571915	0.138765
ENST00000422424.7|ENSG00000166595.12|OTTHUMG00000175408.4|OTTHUMT00000429890.3|CIAO2B-201|CIAO2B|668|protein_coding|	132.754	0.553247	0.200276	0.00573731	0.138933
ENST00000394249.8|ENSG00000198901.14|OTTHUMG00000171685.8|OTTHUMT00000414757.3|PRC1-202|PRC1|3072|protein_coding|	44.1766	-0.879685	0.318864	0.00580129	0.140207
5008e3d8-609e-40ec-8a3d-be96319d543a_ENSG00000137103.20	6.88621	3.48195	1.26249	0.00581537	0.140273
ENST00000289968.11|ENSG00000140750.17|OTTHUMG00000177372.11|OTTHUMT00000436548.4|ARHGAP17-201|ARHGAP17|3495|protein_coding|	6.67668	3.44167	1.24895	0.00585743	0.140738
ENST00000559133.5|ENSG00000166147.13|OTTHUMG00000172218.2|OTTHUMT00000417356.1|FBN1-204|FBN1|4901|nonsense_mediated_decay|	15.5765	-1.53477	0.556887	0.00585179	0.140738
764e49f0-fc84-47a6-bc39-755105ace8f6_ENSG00000169727.12	14.2011	-1.5921	0.577901	0.00586983	0.140762
ENST00000264560.11|ENSG00000099864.18|OTTHUMG00000181785.12|OTTHUMT00000457591.6|PALM-201|PALM|2755|protein_coding|	54.4015	0.873564	0.317181	0.00588446	0.140839
907098e0-a4cd-4ae2-b806-6486a8b39571_ENSG00000125520.14	83.3471	0.757683	0.275552	0.00596517	0.14222
ENST00000262133.11|ENSG00000103479.16|OTTHUMG00000133198.7|OTTHUMT00000256908.4|RBL2-201|RBL2|4854|protein_coding|	9.70421	-2.07244	0.753612	0.00595944	0.14222
ENST00000399688.7|ENSG00000128050.8|OTTHUMG00000160957.4|OTTHUMT00000363133.2|PAICS-202|PAICS|3297|protein_coding|	24.7182	-1.18651	0.431621	0.0059786	0.142265
ENST00000443003.2|ENSG00000168028.14|OTTHUMG00000131296.6|OTTHUMT00000343655.1|RPSA-202|RPSA|1032|protein_coding|	372.568	-0.389207	0.141801	0.0060559	0.143828
9ad97f31-d346-4114-befe-520bb6fe7b0e_ENSG00000164109.14	41.2236	-0.972664	0.354818	0.00611958	0.145061
ENST00000307450.11|ENSG00000171160.18|OTTHUMG00000018861.4|OTTHUMT00000049730.2|MORN4-201|MORN4|2333|protein_coding|	14.1126	1.75924	0.642904	0.00621146	0.146957
ENST00000336133.8|ENSG00000205323.9|OTTHUMG00000170441.4|OTTHUMT00000409159.3|SARNP-201|SARNP|898|protein_coding|	48.0957	0.885368	0.32393	0.00627214	0.148109
3b96f8d4-e4ba-46c9-9fef-c54b42410213_ENSG00000129990.15	9.98073	2.34939	0.860072	0.00630232	0.148316
ENST00000394593.7|ENSG00000171492.14|OTTHUMG00000010583.5|OTTHUMT00000029204.2|LRRC8D-202|LRRC8D|3345|protein_coding|	17.0462	1.70547	0.624375	0.00630493	0.148316
d0804fc3-1cdf-4071-9e8d-8eb5e0d585f7_ENSG00000145730.20	11.0655	-1.79468	0.657509	0.00634276	0.148922
ENST00000343677.3|ENSG00000187837.3|OTTHUMG00000016140.2|OTTHUMT00000043372.2|HIST1H1C-201|HIST1H1C|642|protein_coding|	5.60949	-2.81981	1.03508	0.00644483	0.151032
ENST00000229201.4|ENSG00000111602.12|OTTHUMG00000170600.6|OTTHUMT00000409772.2|TIMELESS-201|TIMELESS|4376|protein_coding|	24.8436	-1.19668	0.439799	0.00650895	0.152245
ENST00000377612.8|ENSG00000188243.12|OTTHUMG00000017089.4|OTTHUMT00000276465.2|COMMD6-202|COMMD6|580|nonsense_mediated_decay|	51.3302	0.875523	0.321884	0.00652825	0.152408
a5b7b659-e746-47b4-8a65-5fcae68a2678_ENSG00000138107.13	24.2199	1.29006	0.475484	0.00666481	0.153758
ENST00000265316.9|ENSG00000115657.14|OTTHUMG00000133131.7|OTTHUMT00000256820.5|ABCB6-201|ABCB6|2980|protein_coding|	16.9266	-1.41586	0.521931	0.00667324	0.153758
ENST00000382093.5|ENSG00000182551.14|OTTHUMG00000112441.7|OTTHUMT00000322789.3|ADI1-202|ADI1|3870|protein_coding|	8.12696	-2.24164	0.826319	0.0066716	0.153758
ENST00000398514.7|ENSG00000113657.13|OTTHUMG00000163437.4|OTTHUMT00000373421.2|DPYSL3-202|DPYSL3|5309|protein_coding|	58.5387	0.88045	0.324459	0.00665584	0.153758
ENST00000449470.6|ENSG00000163682.16|OTTHUMG00000099367.7|OTTHUMT00000361018.1|RPL9-203|RPL9|1127|protein_coding|	514.538	0.414779	0.152708	0.0066043	0.153758
ENST00000497965.5|ENSG00000116251.11|OTTHUMG00000193375.2|OTTHUMT00000002831.2|RPL22-207|RPL22|786|protein_coding|	98.6888	-0.648035	0.238793	0.00665164	0.153758
ENST00000554444.5|ENSG00000258947.7|OTTHUMG00000138985.4|OTTHUMT00000412017.1|TUBB3-206|TUBB3|1978|protein_coding|	6.67519	3.43501	1.26621	0.00667123	0.153758
ENST00000433688.2|ENSG00000188070.9|OTTHUMG00000167840.4|OTTHUMT00000396566.2|C11orf95-202|C11orf95|5716|protein_coding|	31.6144	1.09881	0.405768	0.00676958	0.155688
ENST00000368222.8|ENSG00000143320.9|OTTHUMG00000041300.4|OTTHUMT00000098966.2|CRABP2-203|CRABP2|974|protein_coding|	19.0152	1.47285	0.544026	0.00678298	0.155706
ENST00000536410.6|ENSG00000100612.14|OTTHUMG00000140331.7|OTTHUMT00000411805.2|DHRS7-202|DHRS7|1194|protein_coding|	50.9881	0.8623	0.318732	0.00682204	0.156312
10c96ad3-5a46-4079-b829-6da34700869f_ENSG00000076604.15	28.3675	1.14387	0.423208	0.00687465	0.1564
2cc5fe13-10ce-4821-ada0-6abaf7aa3ce8_ENSG00000117650.13	6.78787	-2.56362	0.948518	0.00687647	0.1564
ENST00000392882.7|ENSG00000140105.18|OTTHUMG00000171572.4|OTTHUMT00000414234.2|WARS-204|WARS|2639|protein_coding|	37.1174	1.04801	0.387747	0.00687548	0.1564
ENST00000409936.5|ENSG00000138078.15|OTTHUMG00000152791.7|OTTHUMT00000327900.1|PREPL-206|PREPL|5212|protein_coding|	14.6819	1.69718	0.627944	0.00687654	0.1564
ENST00000381361.4|ENSG00000099869.7|OTTHUMG00000009557.5|OTTHUMT00000026390.5|IGF2-AS-201|IGF2-AS|2063|lncRNA|	8.01666	2.64688	0.979954	0.0069127	0.156646
ENST00000626021.2|ENSG00000112245.11|OTTHUMG00000014949.5|-|PTP4A1-203|PTP4A1|2203|protein_coding|	87.3255	0.694122	0.256963	0.00690796	0.156646
ENST00000294117.6|ENSG00000162188.6|OTTHUMG00000167560.2|OTTHUMT00000395020.2|GNG3-201|GNG3|864|protein_coding|	8.22475	2.69667	1.0001	0.00700953	0.158549
17dd8c25-621d-4b6a-bf97-5e9416bb3b97_ENSG00000112759.18	10.2727	-1.90209	0.705683	0.00703076	0.158626
ENST00000264221.6|ENSG00000128050.8|OTTHUMG00000160957.4|-|PAICS-201|PAICS|3339|protein_coding|	28.5921	-1.05647	0.392045	0.00704398	0.158626
ENST00000270142.10|ENSG00000142168.14|OTTHUMG00000084878.2|OTTHUMT00000192585.2|SOD1-201|SOD1|966|protein_coding|	47.9922	-0.853651	0.316895	0.0070643	0.158626
ENST00000398073.7|ENSG00000175215.11|OTTHUMG00000170483.3|OTTHUMT00000409353.2|CTDSP2-201|CTDSP2|4785|protein_coding|	26.9444	-1.12319	0.416899	0.00705696	0.158626
ENST00000317610.11|ENSG00000115310.18|OTTHUMG00000129337.11|OTTHUMT00000251485.1|RTN4-201|RTN4|2333|protein_coding|	73.7571	0.791747	0.293994	0.00707968	0.158683
cd4ff6d0-1619-44b7-84a3-853a93d80fe7_ENSG00000117114.19	12.2859	-1.7795	0.660938	0.00709421	0.15872
ENST00000287295.8|ENSG00000156709.14|OTTHUMG00000022392.5|OTTHUMT00000058247.3|AIFM1-201|AIFM1|2222|protein_coding|	20.7904	-1.24957	0.464237	0.00710985	0.158782
ENST00000355693.5|ENSG00000181924.7|OTTHUMG00000168061.2|OTTHUMT00000397878.2|COA4-201|COA4|818|protein_coding|	16.4779	-1.43392	0.532869	0.00712485	0.15883
ENST00000553851.3|ENSG00000243279.4|OTTHUMG00000034499.5|OTTHUMT00000083415.5|PRAF2-202|PRAF2|1260|protein_coding|	80.6689	0.679703	0.252695	0.00714909	0.159083
ade66a5c-0fc4-4953-8d22-3aa419474d0a_ENSG00000188243.12	43.4053	0.940206	0.349796	0.00719091	0.15961
ENST00000650836.1|ENSG00000165097.15|OTTHUMG00000014316.7|OTTHUMT00000501923.2|KDM1B-205|KDM1B|4545|protein_coding|	7.26993	2.94803	1.09694	0.00719861	0.15961
ENST00000382011.9|ENSG00000100297.16|OTTHUMG00000150961.19|OTTHUMT00000320676.1|MCM5-202|MCM5|2402|protein_coding|	38.4633	-0.911582	0.339372	0.00722953	0.160008
178f2249-2f61-46e9-a22c-a653838b9f86_ENSG00000075218.19	7.93784	-2.18973	0.81564	0.00726003	0.160299
ENST00000350669.5|ENSG00000111716.12|OTTHUMG00000133760.5|OTTHUMT00000258219.1|LDHB-201|LDHB|1303|protein_coding|	445.826	-0.397158	0.147957	0.00726862	0.160299
ENST00000458587.7|ENSG00000185825.16|OTTHUMG00000024218.4|OTTHUMT00000061072.3|BCAP31-207|BCAP31|1824|protein_coding|	11.5523	-2.0194	0.753617	0.00737083	0.162263
ENST00000338663.11|ENSG00000168003.16|OTTHUMG00000074091.8|OTTHUMT00000396044.1|SLC3A2-201|SLC3A2|1904|protein_coding|	46.8796	1.99044	0.743437	0.0074208	0.163073
ENST00000340087.5|ENSG00000188613.7|OTTHUMG00000019141.3|OTTHUMT00000050621.1|NANOS1-201|NANOS1|1108|protein_coding|	12.3205	1.84729	0.690983	0.00750813	0.164699
ENST00000395595.7|ENSG00000079974.17|OTTHUMG00000150156.5|OTTHUMT00000316611.1|RABL2B-205|RABL2B|2428|protein_coding|	7.25967	2.95199	1.10502	0.00755285	0.165386
ENST00000356613.4|ENSG00000198576.4|OTTHUMG00000134310.4|OTTHUMT00000259274.4|ARC-201|ARC|2950|protein_coding|	5.05129	-3.02353	1.1327	0.00760056	0.165843
ENST00000412732.5|ENSG00000011332.19|OTTHUMG00000157164.4|-|DPF1-202|DPF1|2303|protein_coding|	6.08914	4.35032	1.62946	0.00759006	0.165843
ENST00000559112.2|ENSG00000259663.2|OTTHUMG00000171880.2|OTTHUMT00000415591.2|AC010478.1-202|AC010478.1|2367|lncRNA|	25.8359	1.27022	0.476132	0.00763527	0.166306
ENST00000438389.6|ENSG00000063241.8|OTTHUMG00000180830.3|OTTHUMT00000453177.1|ISOC2-203|ISOC2|1566|protein_coding|	13.9931	-1.56558	0.587706	0.00772428	0.167949
ENST00000266674.10|ENSG00000139292.13|OTTHUMG00000169543.2|OTTHUMT00000404744.2|LGR5-201|LGR5|4583|protein_coding|	48.8324	-0.802405	0.301697	0.00782238	0.169783
ENST00000518111.5|ENSG00000104435.13|OTTHUMG00000164610.3|OTTHUMT00000379266.1|STMN2-202|STMN2|799|protein_coding|	54.5213	0.804521	0.302682	0.00786111	0.170324
dcb9ed0f-84d0-4bd8-bb07-68520970873d_ENSG00000177600.9	13.0517	-1.69926	0.639877	0.00791673	0.171229
ENST00000428026.6|ENSG00000060656.20|OTTHUMG00000003699.8|OTTHUMT00000392493.1|PTPRU-204|PTPRU|5550|protein_coding|	14.4887	1.67615	0.631641	0.00796268	0.171323
ENST00000542639.5|ENSG00000189221.9|OTTHUMG00000021387.1|-|MAOA-204|MAOA|5438|protein_coding|	7.06901	2.90424	1.09443	0.00796244	0.171323
ENST00000587834.6|ENSG00000166562.9|OTTHUMG00000132762.4|OTTHUMT00000256134.3|SEC11C-204|SEC11C|791|protein_coding|	31.2381	1.07316	0.404385	0.00795921	0.171323
ENST00000587230.6|ENSG00000104915.15|OTTHUMG00000180759.3|OTTHUMT00000452918.2|STX10-204|STX10|1304|protein_coding|	29.9177	-1.01319	0.38222	0.00802995	0.172469
ENST00000506572.5|ENSG00000134057.15|OTTHUMG00000097817.5|OTTHUMT00000368821.3|CCNB1-204|CCNB1|1331|protein_coding|	38.6906	-0.894841	0.337771	0.00806692	0.172963
ENST00000391763.3|ENSG00000170906.15|OTTHUMG00000064972.14|OTTHUMT00000140196.3|NDUFA3-203|NDUFA3|338|protein_coding|	68.7789	0.734194	0.277417	0.00813211	0.174058
ENST00000289104.8|ENSG00000158186.13|OTTHUMG00000159888.4|OTTHUMT00000357990.1|MRAS-201|MRAS|4538|protein_coding|	6.2669	4.3944	1.66172	0.00818158	0.174512
ENST00000462668.5|ENSG00000113810.16|OTTHUMG00000159006.8|OTTHUMT00000352869.1|SMC4-203|SMC4|4235|retained_intron|	7.76395	-2.34762	0.887658	0.0081756	0.174512
ENST00000361961.7|ENSG00000139116.18|OTTHUMG00000169335.4|OTTHUMT00000403577.2|KIF21A-202|KIF21A|6601|protein_coding|	41.5828	-1.02728	0.388562	0.00819838	0.174569
ENST00000242577.11|ENSG00000088986.11|OTTHUMG00000169368.5|OTTHUMT00000403714.3|DYNLL1-201|DYNLL1|663|protein_coding|	152.01	0.681515	0.258092	0.00827616	0.175922
ENST00000262722.11|ENSG00000077942.19|OTTHUMG00000151340.4|OTTHUMT00000322289.1|FBLN1-201|FBLN1|2251|protein_coding|	121.704	-0.591238	0.2243	0.00839092	0.178055
ENST00000618412.4|ENSG00000277053.4|OTTHUMG00000181536.2|OTTHUMT00000456436.2|GTF2IP1-205|GTF2IP1|2990|retained_intron|	7.93717	-2.1965	0.834399	0.00847758	0.179585
ENST00000395864.7|ENSG00000101144.13|OTTHUMG00000032812.5|OTTHUMT00000259470.1|BMP7-202|BMP7|1746|protein_coding|	5.88236	4.2995	1.63397	0.00850547	0.179867
ENST00000352732.10|ENSG00000140526.18|OTTHUMG00000148684.6|OTTHUMT00000309074.3|ABHD2-201|ABHD2|8424|protein_coding|	38.8307	-0.906975	0.344902	0.00854712	0.180439
ENST00000423207.6|ENSG00000184588.18|OTTHUMG00000009088.6|OTTHUMT00000025190.2|PDE4B-206|PDE4B|4546|protein_coding|	29.8712	1.14755	0.436698	0.00859409	0.180813
ENST00000643777.2|ENSG00000149925.20|OTTHUMG00000132107.12|OTTHUMT00000497299.2|ALDOA-219|ALDOA|1492|protein_coding|	385.597	-0.40335	0.153481	0.00858863	0.180813
ENST00000649096.1|ENSG00000130294.16|OTTHUMG00000151940.14|OTTHUMT00000324536.4|KIF1A-224|KIF1A|8987|protein_coding|	24.0857	1.20204	0.457592	0.00861698	0.180986
ENST00000361580.7|ENSG00000075945.13|OTTHUMG00000035947.3|OTTHUMT00000087568.2|KIFAP3-201|KIFAP3|2954|protein_coding|	27.3962	1.13368	0.432086	0.00869729	0.181438
ENST00000366620.5|ENSG00000135750.14|OTTHUMG00000037923.4|OTTHUMT00000092566.2|KCNK1-201|KCNK1|2086|lncRNA|	4.05846	-3.80419	1.44974	0.00868913	0.181438
ENST00000466397.5|ENSG00000162244.11|OTTHUMG00000155262.6|OTTHUMT00000349680.2|RPL29-202|RPL29|742|protein_coding|	147.055	0.538239	0.205074	0.0086749	0.181438
ENST00000621092.1|ENSG00000115297.11|OTTHUMG00000129960.5|-|TLX2-204|TLX2|1452|protein_coding|	5.0464	-3.02674	1.15319	0.00867318	0.181438
ENST00000398136.7|ENSG00000152558.15|OTTHUMG00000167326.4|OTTHUMT00000394178.2|TMEM123-202|TMEM123|3304|protein_coding|	32.9274	-0.99174	0.378305	0.0087535	0.182303
e5d28453-f1b0-4fc1-994d-ea20b3b4aef2_ENSG00000119242.8	8.42859	2.73636	1.04587	0.00888732	0.184778
ENST00000382518.6|ENSG00000010278.14|OTTHUMG00000044400.14|OTTHUMT00000103348.4|CD9-203|CD9|1566|protein_coding|	5.88365	4.29983	1.64459	0.00893526	0.185463
ENST00000310463.10|ENSG00000152076.18|OTTHUMG00000131629.4|OTTHUMT00000254522.3|CCDC74B-201|CCDC74B|1549|protein_coding|	5.00897	-3.01572	1.15386	0.00895967	0.185658
42bde228-3dea-4bb5-9fe9-cc5dc44cada1_chr1:228735000	15.658	1.55299	0.595235	0.0090797	0.187204
53c10450-5dd7-48d1-a5fe-2374d0534598_ENSG00000132768.14	6.32361	-2.71804	1.04136	0.009052	0.187204
ENST00000370220.1|ENSG00000107816.17|OTTHUMG00000018914.4|OTTHUMT00000049872.1|LZTS2-201|LZTS2|5741|protein_coding|	5.26582	-3.09401	1.18622	0.00909967	0.187204
ENST00000388854.7|ENSG00000198431.16|OTTHUMG00000166481.5|-|TXNRD1-202|TXNRD1|4277|protein_coding|	9.48696	-1.88172	0.72136	0.00909195	0.187204
ENST00000544484.6|ENSG00000111642.15|OTTHUMG00000169164.12|OTTHUMT00000402631.2|CHD4-207|CHD4|6555|protein_coding|	18.3784	1.42102	0.544891	0.0091101	0.187204
618e5275-784e-4e3d-a09e-cf3a1b576c1a_chr17:58083000	72.4631	0.738906	0.283571	0.00916823	0.187789
ENST00000488146.5|ENSG00000024526.17|OTTHUMG00000009212.5|OTTHUMT00000025517.1|DEPDC1-203|DEPDC1|2658|retained_intron|	4.04577	-3.79992	1.45836	0.00917083	0.187789
ENST00000536769.1|ENSG00000150991.15|OTTHUMG00000044421.6|OTTHUMT00000400177.2|UBC-205|UBC|3745|protein_coding|	27.1628	-1.05849	0.406311	0.00918416	0.187789
ENST00000308234.11|ENSG00000174136.12|OTTHUMG00000162745.2|OTTHUMT00000370306.1|RGMB-201|RGMB|4580|protein_coding|	11.7771	1.93547	0.743389	0.0092255	0.188322
ENST00000338825.5|ENSG00000187840.5|OTTHUMG00000164012.2|OTTHUMT00000376743.2|EIF4EBP1-201|EIF4EBP1|827|protein_coding|	114.695	0.718692	0.276475	0.00933652	0.190274
ENST00000354293.9|ENSG00000196961.12|OTTHUMG00000183253.1|OTTHUMT00000465806.1|AP2A1-201|AP2A1|3388|protein_coding|	32.3018	1.03823	0.399632	0.00937767	0.190798
ENST00000287667.12|ENSG00000103512.15|OTTHUMG00000090541.3|OTTHUMT00000207065.2|NOMO1-201|NOMO1|4312|protein_coding|	39.5222	-0.979077	0.377135	0.00942903	0.191213
ENST00000539664.2|ENSG00000255690.2|OTTHUMG00000152829.5|OTTHUMT00000476728.2|TRIL-201|TRIL|4935|protein_coding|	27.5549	1.09455	0.42157	0.00942137	0.191213
ENST00000216129.7|ENSG00000100304.13|OTTHUMG00000150682.4|OTTHUMT00000319611.2|TTLL12-201|TTLL12|3386|protein_coding|	12.2467	-1.66311	0.640861	0.00945579	0.191441
37cc95c6-5c33-473b-a5c7-a966e0b93202_ENSG00000172819.17	4.43989	-3.28961	1.26875	0.00951968	0.191967
ENST00000300093.9|ENSG00000166851.15|OTTHUMG00000096984.6|OTTHUMT00000214057.3|PLK1-201|PLK1|2160|protein_coding|	41.797	-0.842244	0.324791	0.00950908	0.191967
ENST00000368921.4|ENSG00000213190.3|OTTHUMG00000035160.2|OTTHUMT00000085103.2|MLLT11-201|MLLT11|4075|protein_coding|	353.054	0.369056	0.142356	0.00952841	0.191967
ENST00000215882.10|ENSG00000100075.10|OTTHUMG00000150123.4|OTTHUMT00000316441.3|SLC25A1-201|SLC25A1|1548|protein_coding|	92.17	0.615143	0.237681	0.00965064	0.194035
ENST00000484298.5|ENSG00000116127.18|OTTHUMG00000152812.11|OTTHUMT00000327856.3|ALMS1-204|ALMS1|12595|protein_coding|	7.07081	2.91072	1.12484	0.00966249	0.194035
ENST00000374879.5|ENSG00000241697.5|OTTHUMG00000020367.2|OTTHUMT00000053418.2|TMEFF1-201|TMEFF1|2575|protein_coding|	41.0537	0.898052	0.347313	0.00971784	0.194514
ENST00000380421.3|ENSG00000087842.11|OTTHUMG00000021176.2|OTTHUMT00000055863.1|PIR-202|PIR|1539|protein_coding|	20.3459	-1.31161	0.507225	0.00971379	0.194514
ENST00000302190.9|ENSG00000169439.12|OTTHUMG00000164689.6|OTTHUMT00000379750.3|SDC2-201|SDC2|3307|protein_coding|	5.06822	-3.02424	1.17089	0.00979882	0.195501
ENST00000447750.7|ENSG00000203879.12|OTTHUMG00000033293.10|OTTHUMT00000081649.3|GDI1-204|GDI1|2240|protein_coding|	90.9818	0.614498	0.237907	0.00979644	0.195501
ENST00000264893.10|ENSG00000138758.11|OTTHUMG00000160854.2|OTTHUMT00000362676.1|SEPT11-201|SEPT11|5593|protein_coding|	25.8536	-1.06628	0.413281	0.00987889	0.196685
ENST00000271002.14|ENSG00000142856.16|OTTHUMG00000013364.12|OTTHUMT00000037242.2|ITGB3BP-201|ITGB3BP|948|protein_coding|	5.05699	-3.02578	1.17294	0.00989	0.196685
ENST00000523500.5|ENSG00000120885.21|OTTHUMG00000102114.7|OTTHUMT00000376151.1|CLU-215|CLU|2381|protein_coding|	5.80893	-2.56003	0.992608	0.00990609	0.196688
0207a922-4804-4035-94ab-c86f0aa374a4_ENSG00000163682.16	402.689	0.401983	0.155911	0.00992929	0.196772
ENST00000481546.1|ENSG00000184787.19|OTTHUMG00000089179.7|OTTHUMT00000202649.1|UBE2G2-206|UBE2G2|4340|retained_intron|	34.9367	-0.946741	0.367262	0.00994216	0.196772
ENST00000261692.7|ENSG00000111328.7|OTTHUMG00000168854.5|OTTHUMT00000401387.2|CDK2AP1-201|CDK2AP1|1346|protein_coding|	199.462	-0.449268	0.17442	0.0100014	0.197629
ENST00000310164.3|ENSG00000174460.4|OTTHUMG00000022261.2|OTTHUMT00000058014.2|ZCCHC12-201|ZCCHC12|2197|protein_coding|	7.63945	2.57376	1.00015	0.0100714	0.198693
ENST00000262134.10|ENSG00000087253.13|OTTHUMG00000133238.4|OTTHUMT00000256977.3|LPCAT2-201|LPCAT2|5313|protein_coding|	5.07212	-3.03386	1.1801	0.0101449	0.199659
ENST00000492356.2|ENSG00000171858.18|OTTHUMG00000032915.3|OTTHUMT00000080034.2|RPS21-205|RPS21|429|lncRNA|	12.2961	-1.7842	0.694082	0.0101527	0.199659
ENST00000382263.3|ENSG00000127863.15|OTTHUMG00000016568.3|OTTHUMT00000044157.2|TNFRSF19-203|TNFRSF19|4151|protein_coding|	11.5494	4.2822	1.66628	0.0101724	0.199728
ENST00000315579.10|ENSG00000010292.13|OTTHUMG00000168513.3|OTTHUMT00000399964.2|NCAPD2-201|NCAPD2|4825|protein_coding|	47.658	-0.805417	0.313553	0.0102088	0.200126
ENST00000313288.9|ENSG00000013810.19|OTTHUMG00000089535.25|OTTHUMT00000203730.4|TACC3-201|TACC3|2799|protein_coding|	24.6858	-1.1348	0.442119	0.0102661	0.200928
ENST00000239666.8|ENSG00000120509.10|OTTHUMG00000021771.1|OTTHUMT00000057060.1|PDZD11-201|PDZD11|1043|protein_coding|	35.3512	0.954099	0.372295	0.0103847	0.202528
ENST00000337576.6|ENSG00000088899.15|OTTHUMG00000031735.3|-|LZTS3-202|LZTS3|4238|protein_coding|	6.86468	2.86452	1.11793	0.010397	0.202528
ENST00000381995.5|ENSG00000159128.14|OTTHUMG00000065188.5|OTTHUMT00000139917.1|IFNGR2-202|IFNGR2|1742|protein_coding|	8.22405	2.32911	0.908822	0.0103839	0.202528
ENST00000409733.5|ENSG00000071082.11|OTTHUMG00000130687.8|OTTHUMT00000329108.1|RPL31-208|RPL31|825|protein_coding|	1176	0.360006	0.140554	0.0104272	0.202797
873ddcdb-6b25-4548-8a13-8bd202f80f12_ENSG00000143420.18	35.7328	-0.905292	0.353792	0.0105026	0.203941
ENST00000224237.9|ENSG00000026025.16|OTTHUMG00000017744.6|OTTHUMT00000047015.1|VIM-201|VIM|1868|protein_coding|	278.662	-0.410927	0.160869	0.0106367	0.204702
ENST00000297532.11|ENSG00000164896.20|OTTHUMG00000158694.4|OTTHUMT00000351832.3|FASTK-201|FASTK|1794|protein_coding|	12.4525	-1.59505	0.624463	0.0106412	0.204702
ENST00000429437.5|ENSG00000182899.17|OTTHUMG00000155386.6|OTTHUMT00000339794.1|RPL35A-202|RPL35A|442|nonsense_mediated_decay|	64.442	0.70379	0.275315	0.0105789	0.204702
ENST00000488353.2|ENSG00000157916.20|OTTHUMG00000001403.6|OTTHUMT00000004063.2|RER1-207|RER1|2469|protein_coding|	21.296	1.26856	0.496309	0.0105886	0.204702
ENST00000544301.7|ENSG00000026025.16|OTTHUMG00000017744.6|OTTHUMT00000047018.4|VIM-209|VIM|2154|protein_coding|	278.662	-0.410927	0.160869	0.0106367	0.204702
ENST00000648839.1|ENSG00000161970.15|OTTHUMG00000108191.7|OTTHUMT00000501587.1|RPL26-213|RPL26|528|protein_coding|	985.914	0.381727	0.149375	0.0106037	0.204702
ENST00000630287.2|ENSG00000117394.22|OTTHUMG00000007657.11|OTTHUMT00000481667.1|SLC2A1-208|SLC2A1|2398|nonsense_mediated_decay|	37.6993	-1.00972	0.395679	0.0107149	0.2058
ENST00000381962.3|ENSG00000271303.1|OTTHUMG00000031644.5|OTTHUMT00000077479.2|SRXN1-201|SRXN1|2698|protein_coding|	19.6523	-1.23149	0.483385	0.0108458	0.207667
ENST00000395346.6|ENSG00000087111.21|OTTHUMG00000132604.7|OTTHUMT00000255834.3|PIGS-203|PIGS|2815|protein_coding|	26.0643	-1.03925	0.40791	0.0108422	0.207667
ENST00000009041.11|ENSG00000010270.13|OTTHUMG00000023659.11|OTTHUMT00000226929.2|STARD3NL-201|STARD3NL|1728|protein_coding|	54.1616	0.765125	0.300525	0.0108977	0.208338
790f3537-ee93-4e17-91b2-e45267cdc28d_ENSG00000105655.18	13.8926	1.60066	0.629192	0.0109595	0.208574
aec02986-0407-41af-a4b6-67d589ac1ecf_ENSG00000136247.14	7.67023	2.57374	1.01151	0.0109448	0.208574
d48dcc4d-5ea5-4e9f-bfda-6e8609cce4a9_ENSG00000110218.9	29.8629	1.03931	0.408541	0.0109607	0.208574
ENST00000357560.8|ENSG00000113108.19|OTTHUMG00000191657.1|OTTHUMT00000251677.2|APBB3-203|APBB3|2218|protein_coding|	5.49307	4.19249	1.64883	0.011	0.209
c5908ad6-c388-46b1-a3f8-b059a8a91438_ENSG00000170759.11	28.5345	1.05405	0.414641	0.0110196	0.209051
e3777c2e-71a8-46fe-92e8-c5e9c25358a5_ENSG00000107643.16	5.49372	4.1926	1.65093	0.0110999	0.20946
ENST00000252809.3|ENSG00000130513.6|OTTHUMG00000183360.6|OTTHUMT00000466340.2|GDF15-201|GDF15|1200|protein_coding|	9.44016	2.55678	1.00642	0.01107	0.20946
ENST00000310325.10|ENSG00000174080.11|OTTHUMG00000167090.4|OTTHUMT00000393047.2|CTSF-201|CTSF|2044|protein_coding|	13.2173	-1.52978	0.602561	0.0111234	0.20946
ENST00000367334.9|ENSG00000116857.17|OTTHUMG00000035831.8|OTTHUMT00000098710.1|TMEM9-204|TMEM9|1529|protein_coding|	12.1297	1.82595	0.71923	0.0111249	0.20946
ENST00000379328.9|ENSG00000107485.18|OTTHUMG00000017640.8|OTTHUMT00000046718.5|GATA3-202|GATA3|3083|protein_coding|	32.153	-0.966969	0.380969	0.0111429	0.20946
ENST00000429829.6|ENSG00000229807.12|OTTHUMG00000021839.13|OTTHUMT00000057239.2|XIST-204|XIST|19245|lncRNA|	24.8505	1.13301	0.44635	0.0111363	0.20946
ENST00000517876.5|ENSG00000155508.13|OTTHUMG00000130192.3|OTTHUMT00000377449.1|CNOT8-204|CNOT8|2708|protein_coding|	16.8989	-1.48529	0.585851	0.0112359	0.210887
a0090928-37e0-4412-a1f2-7bff49cb4c67_ENSG00000153310.19	10.6696	-1.85342	0.731527	0.0112888	0.211559
ENST00000459782.1|ENSG00000025796.14|OTTHUMG00000015316.7|OTTHUMT00000041708.1|SEC63-204|SEC63|2025|retained_intron|	6.86306	2.86456	1.13095	0.0113134	0.211697
71eca4af-e3c5-4100-9e74-64e3427550e9_ENSG00000134333.14	251.979	-0.49669	0.196259	0.0113806	0.212461
ba162f24-0076-4d41-91a4-8177f8a9799d_ENSG00000082898.16	66.3161	-0.706045	0.279366	0.0114939	0.212461
ENST00000257857.8|ENSG00000135404.11|OTTHUMG00000170454.5|OTTHUMT00000409235.1|CD63-201|CD63|1070|protein_coding|	249.785	0.404691	0.160137	0.0114988	0.212461
ENST00000293195.10|ENSG00000161513.12|OTTHUMG00000179026.9|OTTHUMT00000444449.3|FDXR-201|FDXR|1846|protein_coding|	7.09629	3.52518	1.39386	0.0114362	0.212461
ENST00000311549.10|ENSG00000122026.10|OTTHUMG00000016630.6|OTTHUMT00000044270.1|RPL21-202|RPL21|815|protein_coding|	338.461	-0.426938	0.168866	0.0114626	0.212461
ENST00000349485.9|ENSG00000186866.16|OTTHUMG00000084874.6|OTTHUMT00000192573.2|POFUT2-203|POFUT2|2871|protein_coding|	6.30269	3.34466	1.32365	0.011509	0.212461
ENST00000354287.5|ENSG00000116661.11|OTTHUMG00000002072.6|OTTHUMT00000005764.3|FBXO2-201|FBXO2|1287|protein_coding|	9.60069	2.02404	0.800423	0.0114482	0.212461
ENST00000475243.5|ENSG00000124164.15|OTTHUMG00000032840.3|OTTHUMT00000079875.2|VAPB-204|VAPB|7936|protein_coding|	11.3759	1.88854	0.746501	0.0114111	0.212461
ENST00000611050.4|ENSG00000174748.21|OTTHUMG00000130485.10|-|RPL15-212|RPL15|2363|protein_coding|	154.891	-0.54275	0.214513	0.0114012	0.212461
ENST00000329433.10|ENSG00000169045.17|OTTHUMG00000130908.43|OTTHUMT00000372283.1|HNRNPH1-201|HNRNPH1|2114|protein_coding|	5.44295	-2.77242	1.09766	0.0115452	0.21281
ENST00000359681.3|ENSG00000197756.9|OTTHUMG00000133052.5|OTTHUMT00000339568.1|RPL37A-201|RPL37A|742|retained_intron|	925.272	0.326322	0.129248	0.011577	0.212884
ENST00000556895.5|ENSG00000272888.7|OTTHUMG00000149845.10|OTTHUMT00000415066.1|LINC01578-207|LINC01578|802|lncRNA|	10.3895	1.93028	0.764594	0.0115836	0.212884
ENST00000354694.12|ENSG00000100029.18|OTTHUMG00000151077.6|OTTHUMT00000321188.4|PES1-202|PES1|2265|protein_coding|	28.131	-1.06559	0.422398	0.0116448	0.21369
ENST00000551018.5|ENSG00000123349.14|OTTHUMG00000169675.3|OTTHUMT00000405368.2|PFDN5-214|PFDN5|847|protein_coding|	108.469	0.569503	0.225812	0.0116681	0.2138
ENST00000487365.5|ENSG00000118004.17|OTTHUMG00000090304.8|OTTHUMT00000322772.1|COLEC11-213|COLEC11|1312|lncRNA|	14.3437	-1.44448	0.572911	0.011692	0.21392
594a28ec-8be3-4cd5-9a38-314635498850_ENSG00000102226.9	23.8229	1.19273	0.473298	0.0117343	0.214133
ENST00000264025.8|ENSG00000110400.11|OTTHUMG00000166177.4|OTTHUMT00000388231.2|NECTIN1-201|NECTIN1|5956|protein_coding|	60.5672	-0.737901	0.292828	0.0117383	0.214133
ENST00000337620.8|ENSG00000122565.19|OTTHUMG00000022911.6|OTTHUMT00000214117.1|CBX3-201|CBX3|2128|protein_coding|	62.5199	-0.754657	0.299648	0.0117864	0.214694
0f64b21c-bede-4b40-833a-ef282a5d4d47_ENSG00000125520.14	18.7924	1.36069	0.541512	0.0119792	0.216409
34bd3ded-3093-4a02-aa21-bee66f71d4e0_ENSG00000004059.11	108.58	0.560792	0.223143	0.011966	0.216409
ENST00000261623.8|ENSG00000051523.11|OTTHUMG00000173320.5|OTTHUMT00000422765.2|CYBA-201|CYBA|692|protein_coding|	78.3516	0.633121	0.251982	0.0119857	0.216409
ENST00000296504.4|ENSG00000164105.4|OTTHUMG00000160798.3|OTTHUMT00000362360.2|SAP30-201|SAP30|1097|protein_coding|	35.3995	-0.87885	0.349755	0.011979	0.216409
ENST00000368404.9|ENSG00000169241.19|OTTHUMG00000035333.5|OTTHUMT00000085505.2|SLC50A1-203|SLC50A1|1298|protein_coding|	6.10571	3.29595	1.31131	0.0119547	0.216409
ENST00000407327.8|ENSG00000129353.15|OTTHUMG00000180585.4|OTTHUMT00000452044.1|SLC44A2-202|SLC44A2|3301|protein_coding|	17.2383	1.39612	0.555639	0.011983	0.216409
ENST00000310455.4|ENSG00000173281.5|OTTHUMG00000129329.3|OTTHUMT00000251472.2|PPP1R3B-201|PPP1R3B|5510|protein_coding|	15.9878	-1.43544	0.5716	0.0120301	0.216749
ENST00000413765.6|ENSG00000091129.20|OTTHUMG00000154973.10|-|NRCAM-205|NRCAM|6406|protein_coding|	8.92098	-1.89948	0.756468	0.0120397	0.216749
ENST00000303887.9|ENSG00000166508.17|OTTHUMG00000154671.9|OTTHUMT00000336534.3|MCM7-201|MCM7|2957|protein_coding|	118.24	-0.530771	0.211472	0.012077	0.217105
badc02e4-f3c3-4d27-98d2-2f048f31f5fb_ENSG00000163468.15	16.3372	-1.3386	0.534053	0.0121936	0.218882
ENST00000348990.9|ENSG00000142192.21|OTTHUMG00000078438.11|OTTHUMT00000171339.1|APP-202|APP|3355|protein_coding|	5.67396	4.24674	1.69532	0.012246	0.219503
ENST00000353555.8|ENSG00000172270.19|OTTHUMG00000177718.18|OTTHUMT00000438633.1|BSG-203|BSG|1616|protein_coding|	296.838	-0.375	0.149802	0.0123039	0.220221
ENST00000397124.5|ENSG00000167965.18|OTTHUMG00000128827.6|OTTHUMT00000250765.2|MLST8-203|MLST8|1691|protein_coding|	9.30964	-1.99214	0.796416	0.0123711	0.221104
ENST00000464595.1|ENSG00000114391.13|OTTHUMG00000159146.4|OTTHUMT00000353491.2|RPL24-202|RPL24|668|retained_intron|	12.8083	-1.5659	0.626405	0.0124259	0.221443
ENST00000645440.1|ENSG00000138326.20|OTTHUMG00000018549.6|OTTHUMT00000048911.3|RPS24-216|RPS24|583|protein_coding|	4.27157	-3.22774	1.2911	0.0124196	0.221443
e0f2d9c8-ddb9-46ef-bb55-e98243910b06_ENSG00000154721.15	5.87547	3.25326	1.30172	0.0124474	0.221507
28c96a02-fd31-4596-b5fb-740e93ae167a_ENSG00000162374.17	32.4366	1.00065	0.400842	0.0125469	0.221692
50b03c49-7016-456b-8680-bcd7d25301ed_ENSG00000111206.12	11.2113	-1.7026	0.681921	0.012533	0.221692
82431b7e-749e-4abc-bde5-404e382717f1_ENSG00000162374.17	32.4366	1.00065	0.400842	0.0125469	0.221692
ENST00000312579.3|ENSG00000175602.3|OTTHUMG00000166722.1|OTTHUMT00000391196.1|CCDC85B-201|CCDC85B|1524|protein_coding|	37.5784	-0.878765	0.351928	0.0125249	0.221692
ENST00000392369.6|ENSG00000132341.12|OTTHUMG00000134328.9|OTTHUMT00000259443.3|RAN-202|RAN|1530|protein_coding|	274.449	-0.383265	0.15353	0.0125476	0.221692
ENST00000495021.6|ENSG00000143995.20|OTTHUMG00000150714.14|OTTHUMT00000417511.2|MEIS1-212|MEIS1|2836|protein_coding|	7.24657	2.48397	0.996267	0.0126571	0.223307
ENST00000401473.7|ENSG00000137309.19|OTTHUMG00000014539.3|OTTHUMT00000040215.2|HMGA1-204|HMGA1|1887|protein_coding|	8.11727	-2.05111	0.822855	0.0126787	0.22337
ENST00000465931.1|ENSG00000130723.20|OTTHUMG00000020827.6|OTTHUMT00000054756.1|PRRC2B-207|PRRC2B|5366|lncRNA|	4.23495	-3.22143	1.29307	0.0127278	0.223915
ENST00000372879.8|ENSG00000196683.10|OTTHUMG00000094805.3|OTTHUMT00000326715.1|TOMM7-202|TOMM7|514|protein_coding|	34.9559	0.932324	0.374505	0.0127927	0.224737
ENST00000482512.5|ENSG00000173230.15|OTTHUMG00000159411.2|OTTHUMT00000355161.1|GOLGB1-205|GOLGB1|10295|nonsense_mediated_decay|	9.60655	2.02471	0.814255	0.0128977	0.22626
ENST00000273435.9|ENSG00000144895.12|OTTHUMG00000159775.4|OTTHUMT00000357262.1|EIF2A-201|EIF2A|2083|protein_coding|	38.1778	-0.884816	0.356475	0.01306	0.228782
ENST00000341322.4|ENSG00000185658.13|OTTHUMG00000066030.8|OTTHUMT00000141585.1|BRWD1-202|BRWD1|2495|protein_coding|	9.5867	2.02914	0.818418	0.0131626	0.230253
ENST00000261751.8|ENSG00000117971.12|OTTHUMG00000143860.5|OTTHUMT00000290108.2|CHRNB4-201|CHRNB4|2596|protein_coding|	21.3324	1.25986	0.508257	0.0131827	0.230278
ENST00000381569.5|ENSG00000061337.15|OTTHUMG00000097027.4|OTTHUMT00000214122.2|LZTS1-202|LZTS1|5706|protein_coding|	9.77314	2.32045	0.93737	0.0133054	0.232092
ENST00000361789.2|ENSG00000198727.2|-|-|MT-CYB-201|MT-CYB|1141|protein_coding|	3464.61	0.531023	0.214856	0.0134534	0.234014
ENST00000415868.5|ENSG00000011258.16|OTTHUMG00000150442.4|-|MBTD1-203|MBTD1|5099|protein_coding|	8.02461	2.29352	0.927921	0.013448	0.234014
aff1f57b-c39d-4d86-bfc0-42e8e3ffb1cf_ENSG00000108679.13	6.61831	-2.26803	0.917903	0.013478	0.234111
ENST00000548567.5|ENSG00000062485.19|OTTHUMG00000170344.9|OTTHUMT00000408589.1|CS-212|CS|3057|protein_coding|	31.684	-0.936385	0.379342	0.0135702	0.235052
ENST00000648437.1|ENSG00000124614.16|OTTHUMG00000014546.3|OTTHUMT00000040230.2|RPS10-208|RPS10|588|protein_coding|	821.49	0.38424	0.155658	0.0135681	0.235052
ENST00000497081.6|ENSG00000166482.11|OTTHUMG00000059585.6|OTTHUMT00000132548.4|MFAP4-203|MFAP4|1876|protein_coding|	32.5023	1.00073	0.405924	0.0136897	0.236789
ENST00000647251.1|ENSG00000129757.13|OTTHUMG00000010040.5|OTTHUMT00000495240.1|CDKN1C-206|CDKN1C|775|protein_coding|	5.48621	4.19045	1.70023	0.0137151	0.236898
ENST00000357324.11|ENSG00000105726.17|OTTHUMG00000153016.4|OTTHUMT00000329005.2|ATP13A1-202|ATP13A1|3849|protein_coding|	41.6751	-0.834542	0.338773	0.0137616	0.237037
ENST00000370717.6|ENSG00000117114.19|OTTHUMG00000009844.3|-|ADGRL2-205|ADGRL2|5873|protein_coding|	21.9579	-1.10414	0.448139	0.0137463	0.237037
ENST00000240727.10|ENSG00000121413.12|OTTHUMG00000183451.2|OTTHUMT00000466706.1|ZSCAN18-201|ZSCAN18|2779|protein_coding|	18.2133	1.30806	0.531102	0.0137816	0.237051
ENST00000250498.9|ENSG00000129562.11|OTTHUMG00000028685.6|OTTHUMT00000071617.4|DAD1-201|DAD1|684|protein_coding|	120.7	0.513992	0.20874	0.0138026	0.237083
ENST00000266971.8|ENSG00000139531.13|OTTHUMG00000128503.6|OTTHUMT00000407485.3|SUOX-201|SUOX|2319|protein_coding|	5.68564	3.20208	1.30104	0.0138483	0.237537
ENST00000262613.10|ENSG00000109062.12|OTTHUMG00000178863.4|OTTHUMT00000443671.2|SLC9A3R1-201|SLC9A3R1|1993|protein_coding|	23.3593	-1.1454	0.465519	0.0138753	0.23767
185a51c6-1664-41df-a9f1-9a064520ae70_ENSG00000116260.17	38.7345	0.890346	0.362055	0.0139267	0.238137
ENST00000261811.6|ENSG00000120306.11|OTTHUMG00000129243.6|OTTHUMT00000251342.4|CYSTM1-201|CYSTM1|790|protein_coding|	25.2177	1.09775	0.446461	0.0139411	0.238137
ENST00000323224.7|ENSG00000176890.16|OTTHUMG00000131473.7|OTTHUMT00000441157.2|TYMS-201|TYMS|1327|protein_coding|	118.868	-0.506649	0.206146	0.0139824	0.238512
ENST00000262662.5|ENSG00000123080.12|OTTHUMG00000008046.4|OTTHUMT00000022058.1|CDKN2C-201|CDKN2C|2904|protein_coding|	22.3579	-1.09409	0.445264	0.0140039	0.238549
4e6e14b1-1bbe-4e40-a5ff-13fa898171e1_ENSG00000128641.19	47.6875	-0.76309	0.310746	0.0140621	0.238805
ENST00000303434.8|ENSG00000170638.9|OTTHUMG00000044644.3|OTTHUMT00000316987.1|TRABD-201|TRABD|2329|protein_coding|	10.3363	-1.90974	0.777804	0.0140769	0.238805
ENST00000306306.8|ENSG00000168476.12|OTTHUMG00000131491.6|OTTHUMT00000254337.3|REEP4-201|REEP4|1666|protein_coding|	20.5673	-1.22308	0.498101	0.014069	0.238805
caa7efa0-b734-4591-b736-ecbeee73483a_ENSG00000187514.16	305.267	-0.365658	0.149169	0.0142343	0.240483
ENST00000418740.5|ENSG00000062582.14|OTTHUMG00000023175.5|OTTHUMT00000339014.2|MRPS24-203|MRPS24|743|protein_coding|	11.6228	-1.5599	0.63635	0.0142331	0.240483
ENST00000665738.1|ENSG00000225733.6|OTTHUMG00000155555.3|OTTHUMT00000527922.1|FGD5-AS1-209|FGD5-AS1|3754|lncRNA|	10.9876	1.82604	0.744712	0.0142064	0.240483
cc93527a-e7d7-4140-92e3-7eefe3835181_ENSG00000107485.18	16.9187	-1.26949	0.517997	0.0142549	0.240503
3c1efb01-96bc-47d3-8eb3-fdebfaa1905e_ENSG00000143799.13	67.8871	-0.651922	0.266132	0.0143006	0.240616
ENST00000360793.8|ENSG00000008283.16|OTTHUMG00000179116.3|OTTHUMT00000444843.2|CYB561-201|CYB561|2929|protein_coding|	30.9744	-1.1001	0.449062	0.0142946	0.240616
ENST00000425354.7|ENSG00000172819.17|OTTHUMG00000048077.5|OTTHUMT00000109404.3|RARG-203|RARG|2917|protein_coding|	10.1363	-1.86651	0.762711	0.014397	0.24191
5eea12b1-f468-4a01-957d-6652184ea025_ENSG00000134986.13	66.8	0.672569	0.275221	0.0145359	0.243598
ENST00000616683.4|ENSG00000152942.19|OTTHUMG00000099357.12|-|RAD17-220|RAD17|3057|protein_coding|	8.72058	-1.86124	0.761644	0.014537	0.243598
be5b6fe3-755b-4287-a0bf-9d2219f68dad_ENSG00000083857.14	49.5988	3.55529	1.45648	0.0146464	0.245014
ENST00000463215.1|ENSG00000054148.17|OTTHUMG00000020950.2|OTTHUMT00000055153.1|PHPT1-204|PHPT1|627|lncRNA|	5.69036	3.19588	1.30944	0.0146612	0.245014
16cc73b8-7a52-457d-9fa6-e8365091ce6a_ENSG00000133275.16	14.8484	1.596	0.654651	0.014771	0.246517
ENST00000293230.10|ENSG00000161544.10|OTTHUMG00000180289.2|OTTHUMT00000450590.2|CYGB-201|CYGB|1962|protein_coding|	78.2892	-0.720463	0.295608	0.0148004	0.246674
bde6744c-d95b-41ae-a0f7-a1a667bee2a3_ENSG00000147604.14	798.715	0.414925	0.170327	0.0148483	0.246844
ENST00000358791.9|ENSG00000124243.17|OTTHUMG00000032735.7|OTTHUMT00000079700.1|BCAS4-201|BCAS4|1378|protein_coding|	7.23877	2.49297	1.02339	0.0148506	0.246844
ENST00000456586.5|ENSG00000197756.9|OTTHUMG00000133052.5|OTTHUMT00000339570.2|RPL37A-206|RPL37A|401|protein_coding|	709.496	0.376077	0.154457	0.0148987	0.24731
0948f1aa-560d-4e33-8118-308447567fc2_ENSG00000049540.17	4.2561	-3.23374	1.33066	0.0150914	0.247524
ENST00000216068.9|ENSG00000100246.13|OTTHUMG00000151025.3|OTTHUMT00000321032.2|DNAL4-201|DNAL4|1474|protein_coding|	10.7797	1.79662	0.738291	0.0149541	0.247524
ENST00000227525.8|ENSG00000110108.10|OTTHUMG00000167801.2|OTTHUMT00000396343.2|TMEM109-201|TMEM109|2129|protein_coding|	22.3541	-1.1425	0.470108	0.0150868	0.247524
ENST00000253788.11|ENSG00000131469.14|OTTHUMG00000180660.4|OTTHUMT00000452470.3|RPL27-201|RPL27|505|protein_coding|	706.137	0.385088	0.15825	0.0149573	0.247524
ENST00000308212.9|ENSG00000175274.18|OTTHUMG00000165714.4|-|TP53I11-201|TP53I11|3683|protein_coding|	12.36	1.68024	0.691412	0.015092	0.247524
ENST00000356487.11|ENSG00000105220.17|OTTHUMG00000182087.10|OTTHUMT00000497544.1|GPI-201|GPI|4125|protein_coding|	16.8837	-1.26943	0.521997	0.0150214	0.247524
ENST00000367350.5|ENSG00000118193.12|OTTHUMG00000035723.2|OTTHUMT00000086878.2|KIF14-201|KIF14|7291|protein_coding|	6.03262	-2.34299	0.963628	0.0150394	0.247524
ENST00000415930.8|ENSG00000105220.17|OTTHUMG00000182087.10|OTTHUMT00000451688.4|GPI-202|GPI|4341|protein_coding|	16.8837	-1.26943	0.521997	0.0150214	0.247524
ENST00000479452.5|ENSG00000187609.16|OTTHUMG00000156149.4|OTTHUMT00000343186.2|EXD3-208|EXD3|962|protein_coding|	5.6993	3.19025	1.31192	0.0150267	0.247524
ENST00000361611.10|ENSG00000100804.18|OTTHUMG00000028713.5|OTTHUMT00000071695.5|PSMB5-202|PSMB5|1294|protein_coding|	128.837	-0.481155	0.198103	0.0151482	0.248118
ENST00000361236.7|ENSG00000152558.15|OTTHUMG00000167326.4|OTTHUMT00000394177.1|TMEM123-201|TMEM123|3321|protein_coding|	26.8231	-0.980916	0.404099	0.0152069	0.248748
ENST00000264833.8|ENSG00000105088.8|OTTHUMG00000180390.2|OTTHUMT00000451119.1|OLFM2-201|OLFM2|2019|protein_coding|	44.5499	0.798365	0.328963	0.0152279	0.248762
ENST00000240328.4|ENSG00000121068.14|OTTHUMG00000156986.4|OTTHUMT00000346977.3|TBX2-201|TBX2|3433|protein_coding|	13.5791	-1.4072	0.580327	0.015315	0.249526
ENST00000262746.5|ENSG00000117450.14|OTTHUMG00000007738.7|-|PRDX1-201|PRDX1|1234|protein_coding|	6.81802	-2.3301	0.960896	0.0153116	0.249526
ENST00000461347.5|ENSG00000115053.16|OTTHUMG00000153866.4|OTTHUMT00000332732.1|NCL-207|NCL|3967|retained_intron|	61.8035	-0.667694	0.275412	0.0153361	0.24954
a953c4d0-003a-480a-8fb0-3aa2176a161d_ENSG00000105255.11	5.32329	4.1492	1.7131	0.0154337	0.250254
ENST00000367332.5|ENSG00000116857.17|OTTHUMG00000035831.8|OTTHUMT00000087159.1|TMEM9-202|TMEM9|1544|protein_coding|	11.7429	1.77023	0.730929	0.0154403	0.250254
ENST00000530167.1|ENSG00000188486.3|OTTHUMG00000166196.4|OTTHUMT00000388330.2|H2AFX-202|H2AFX|1614|protein_coding|	128.354	-0.486567	0.200905	0.0154408	0.250254
ENST00000378888.10|ENSG00000107404.20|OTTHUMG00000003069.5|OTTHUMT00000008490.2|DVL1-201|DVL1|3305|protein_coding|	24.139	-1.08053	0.446372	0.0154909	0.250738
ENST00000434325.7|ENSG00000141934.10|OTTHUMG00000180530.9|OTTHUMT00000451777.4|PLPP2-203|PLPP2|1279|protein_coding|	22.5344	-1.06129	0.438839	0.0155887	0.25199
ENST00000372067.7|ENSG00000112715.21|OTTHUMG00000014745.14|OTTHUMT00000040681.5|VEGFA-205|VEGFA|3535|protein_coding|	35.5967	0.965351	0.399644	0.0157123	0.253325
ENST00000372994.2|ENSG00000171159.5|OTTHUMG00000020731.2|OTTHUMT00000054351.2|C9orf16-201|C9orf16|704|protein_coding|	101.027	0.558564	0.231224	0.0157056	0.253325
ENST00000362072.8|ENSG00000149295.14|OTTHUMG00000167717.3|OTTHUMT00000395834.2|DRD2-202|DRD2|2808|protein_coding|	17.2477	1.39299	0.576943	0.0157596	0.253457
ENST00000521662.5|ENSG00000120533.13|OTTHUMG00000164933.2|OTTHUMT00000381002.1|ENY2-210|ENY2|562|protein_coding|	12.7224	1.58099	0.654927	0.015779	0.253457
ENST00000550767.5|ENSG00000167552.14|OTTHUMG00000169511.4|OTTHUMT00000404549.2|TUBA1A-207|TUBA1A|1384|protein_coding|	6.49202	2.76965	1.14737	0.0157821	0.253457
7e5f361b-fa7f-4eab-afeb-d689e62a3b52_ENSG00000102225.16	20.187	1.24054	0.514368	0.015875	0.254618
ENST00000394951.5|ENSG00000103507.14|OTTHUMG00000047356.7|OTTHUMT00000108514.1|BCKDK-204|BCKDK|2164|protein_coding|	14.3811	-1.4492	0.601301	0.0159478	0.255455
ENST00000333323.5|ENSG00000185614.5|OTTHUMG00000158268.2|OTTHUMT00000350514.2|INKA1-201|INKA1|1040|protein_coding|	9.21385	1.95436	0.811701	0.0160518	0.256787
a2e7e812-0372-4dc2-8f5c-2aa20ab76470_ENSG00000116459.11	84.0648	-0.57352	0.238291	0.0160926	0.257107
ENST00000313766.6|ENSG00000177706.9|OTTHUMG00000151401.5|OTTHUMT00000322476.3|FAM20C-201|FAM20C|3176|protein_coding|	7.24203	2.49383	1.03646	0.0161235	0.257267
ENST00000393818.3|ENSG00000068120.15|OTTHUMG00000180245.5|OTTHUMT00000450409.2|COASY-201|COASY|2479|protein_coding|	24.2569	-1.04894	0.436456	0.0162476	0.258698
ENST00000586486.1|ENSG00000130175.9|OTTHUMG00000182029.2|OTTHUMT00000458822.1|PRKCSH-203|PRKCSH|1613|nonsense_mediated_decay|	19.4511	-1.14528	0.476577	0.016255	0.258698
d97b3535-5574-4baa-9d56-54426ad4ae25_ENSG00000087460.25	69.4571	0.763466	0.317792	0.0162874	0.25888
ENST00000542447.6|ENSG00000182985.17|OTTHUMG00000168202.7|OTTHUMT00000398752.3|CADM1-212|CADM1|4223|protein_coding|	56.025	0.741684	0.308864	0.0163358	0.259315
ENST00000641597.1|ENSG00000092621.12|OTTHUMG00000012100.6|OTTHUMT00000493309.1|PHGDH-223|PHGDH|2585|protein_coding|	30.353	1.01559	0.423019	0.0163584	0.259341
ENST00000371964.5|ENSG00000148291.10|OTTHUMG00000020867.3|OTTHUMT00000054883.3|SURF2-201|SURF2|833|protein_coding|	19.9676	1.22234	0.509554	0.0164468	0.260408
ENST00000360105.8|ENSG00000008441.16|OTTHUMG00000180726.4|OTTHUMT00000452768.2|NFIX-202|NFIX|5459|protein_coding|	14.2335	-1.41797	0.591431	0.0165062	0.261014
ENST00000339083.11|ENSG00000155366.16|OTTHUMG00000011905.6|OTTHUMT00000032903.3|RHOC-202|RHOC|1418|protein_coding|	26.9231	1.17321	0.489641	0.0165726	0.261729
32808ab6-1dab-4475-b5ac-bf7d43e804d9_ENSG00000113648.16	118.286	-0.503545	0.210372	0.0166841	0.263153
ENST00000357077.9|ENSG00000145362.18|OTTHUMG00000132912.7|OTTHUMT00000256422.3|ANK2-202|ANK2|14215|protein_coding|	5.69606	3.20507	1.34016	0.0167769	0.263943
ENST00000367033.4|ENSG00000076356.7|OTTHUMG00000036564.7|OTTHUMT00000088932.7|PLXNA2-201|PLXNA2|11508|protein_coding|	10.4932	-1.68439	0.704191	0.0167593	0.263943
bdcc0ead-b8e6-418a-9895-f514fe4bc701_ENSG00000136842.14	70.6436	-0.614078	0.256864	0.0168177	0.26402
ENST00000345383.9|ENSG00000165533.18|OTTHUMG00000170884.3|-|TTC8-202|TTC8|2329|protein_coding|	8.49866	-2.13607	0.89356	0.0168246	0.26402
ENST00000563490.1|ENSG00000166595.12|OTTHUMG00000175408.4|OTTHUMT00000429894.1|CIAO2B-203|CIAO2B|718|retained_intron|	8.1663	-1.88785	0.790214	0.0168924	0.264748
ENST00000368010.4|ENSG00000143256.5|OTTHUMG00000031481.2|OTTHUMT00000077100.2|PFDN2-201|PFDN2|598|protein_coding|	126.32	0.507855	0.212744	0.0169788	0.265093
ENST00000373225.7|ENSG00000136877.14|OTTHUMG00000020716.5|OTTHUMT00000054252.2|FPGS-201|FPGS|2278|protein_coding|	7.48235	2.5224	1.05637	0.0169496	0.265093
ENST00000624667.1|ENSG00000280237.3|OTTHUMG00000167122.1|OTTHUMT00000393284.1|MIR4697HG-201|MIR4697HG|5164|TEC|	7.35904	-2.04084	0.854859	0.0169705	0.265093
ENST00000647841.1|ENSG00000182774.13|OTTHUMG00000147355.7|OTTHUMT00000501586.1|RPS17-209|RPS17|488|protein_coding|	1255.09	0.344906	0.144613	0.0170778	0.266302
ENST00000312189.10|ENSG00000119403.15|OTTHUMG00000020577.7|OTTHUMT00000053840.1|PHF19-201|PHF19|836|protein_coding|	8.53324	-1.81251	0.760223	0.0171172	0.266338
ENST00000588991.7|ENSG00000105220.17|OTTHUMG00000182087.10|OTTHUMT00000451687.4|GPI-208|GPI|2036|protein_coding|	51.3363	-0.731151	0.306684	0.0171233	0.266338
8b6ad6a1-af00-4f50-8bb6-f9b5c2153ba4_ENSG00000182004.13	35.9498	0.906917	0.380805	0.0172387	0.266455
ENST00000215567.10|ENSG00000099797.15|OTTHUMG00000183290.4|OTTHUMT00000466000.2|TECR-201|TECR|1139|protein_coding|	44.1506	-0.828141	0.347685	0.0172251	0.266455
ENST00000339738.9|ENSG00000149599.15|OTTHUMG00000032182.7|OTTHUMT00000078553.2|DUSP15-202|DUSP15|1454|protein_coding|	5.4909	3.13324	1.31469	0.0171604	0.266455
ENST00000369980.8|ENSG00000184216.14|OTTHUMG00000024228.46|OTTHUMT00000061143.4|IRAK1-203|IRAK1|3581|protein_coding|	31.731	-0.901224	0.378241	0.0171875	0.266455
ENST00000370223.7|ENSG00000107816.17|OTTHUMG00000018914.4|OTTHUMT00000049873.1|LZTS2-202|LZTS2|2883|protein_coding|	14.7353	1.5642	0.656661	0.0172161	0.266455
ENST00000357394.8|ENSG00000125991.19|OTTHUMG00000032346.10|OTTHUMT00000078882.2|ERGIC3-203|ERGIC3|1357|protein_coding|	89.4739	0.579294	0.243449	0.0173347	0.267604
ENST00000235310.7|ENSG00000116670.15|OTTHUMG00000002231.6|OTTHUMT00000006344.2|MAD2L2-201|MAD2L2|1860|protein_coding|	33.7999	0.90885	0.38248	0.0174918	0.268687
ENST00000247191.7|ENSG00000126787.13|OTTHUMG00000140310.3|OTTHUMT00000276908.3|DLGAP5-201|DLGAP5|2881|protein_coding|	10.8736	-1.64335	0.6913	0.017445	0.268687
ENST00000347519.11|ENSG00000254505.10|OTTHUMG00000167036.11|OTTHUMT00000257365.3|CHMP4A-201|CHMP4A|1393|protein_coding|	8.62238	2.0957	0.881755	0.0174663	0.268687
ENST00000490531.3|ENSG00000136274.9|OTTHUMG00000159170.3|OTTHUMT00000353652.3|NACAD-202|NACAD|4836|protein_coding|	31.8666	0.921596	0.387802	0.0174796	0.268687
ENST00000318607.10|ENSG00000070756.16|OTTHUMG00000164779.4|OTTHUMT00000380217.2|PABPC1-201|PABPC1|2861|protein_coding|	411.708	-0.336945	0.141899	0.0175705	0.269225
ENST00000370253.6|ENSG00000137942.16|OTTHUMG00000010863.4|OTTHUMT00000029979.2|FNBP1L-203|FNBP1L|3889|protein_coding|	20.7165	1.21896	0.513281	0.017557	0.269225
40aacafb-4e49-44a7-a9e7-2293ad99ebc0_ENSG00000155506.17	10.7712	1.80184	0.759485	0.0176707	0.270172
ENST00000339374.10|ENSG00000165792.17|OTTHUMG00000029610.7|OTTHUMT00000073804.5|METTL17-201|METTL17|1749|protein_coding|	9.98327	1.8727	0.789389	0.0176761	0.270172
457c5efc-ce06-4ee0-94cf-e0623f03e614_ENSG00000150459.12	50.1897	0.745378	0.314319	0.0177206	0.270518
ENST00000356527.9|ENSG00000143420.18|OTTHUMG00000035004.5|OTTHUMT00000360719.1|ENSA-204|ENSA|2546|protein_coding|	24.8329	1.07056	0.451987	0.0178578	0.272276
8af1e668-b9d4-40bd-b96f-b5be27b0c6df_ENSG00000168159.12	134.489	0.598692	0.253241	0.0180728	0.273194
ENST00000003100.13|ENSG00000001630.17|OTTHUMG00000193420.2|OTTHUMT00000253812.5|CYP51A1-201|CYP51A1|3155|protein_coding|	61.7036	0.658876	0.278601	0.0180329	0.273194
ENST00000269033.7|ENSG00000141298.19|OTTHUMG00000132752.8|OTTHUMT00000256116.1|SSH2-201|SSH2|9327|protein_coding|	9.71006	-1.64805	0.696891	0.0180366	0.273194
ENST00000378116.9|ENSG00000148468.17|OTTHUMG00000017732.3|OTTHUMT00000046984.2|FAM171A1-201|FAM171A1|4182|protein_coding|	28.16	0.972315	0.411148	0.018036	0.273194
ENST00000380420.10|ENSG00000087842.11|OTTHUMG00000021176.2|OTTHUMT00000055862.2|PIR-201|PIR|1274|protein_coding|	6.45695	-2.46728	1.04362	0.0180711	0.273194
ENST00000431879.7|ENSG00000187109.14|OTTHUMG00000169786.7|OTTHUMT00000405939.1|NAP1L1-203|NAP1L1|2031|protein_coding|	8.30596	-1.92473	0.813681	0.0180075	0.273194
ENST00000540801.6|ENSG00000141298.19|OTTHUMG00000132752.8|OTTHUMT00000447856.2|SSH2-204|SSH2|9484|protein_coding|	9.71006	-1.64805	0.696891	0.0180366	0.273194
ENST00000351760.11|ENSG00000134330.18|OTTHUMG00000159076.3|OTTHUMT00000353197.1|IAH1-201|IAH1|837|nonsense_mediated_decay|	31.7117	0.953243	0.403692	0.0182103	0.274936
0e6f762e-4b1e-43eb-98df-803570e85d06_ENSG00000170004.16	17.9033	-1.19936	0.508161	0.0182655	0.275432
ENST00000320895.10|ENSG00000049656.14|OTTHUMG00000131015.5|OTTHUMT00000253649.3|CLPTM1L-201|CLPTM1L|2492|protein_coding|	27.4634	-0.952801	0.404157	0.0183985	0.276909
ENST00000451188.6|ENSG00000178233.17|OTTHUMG00000014765.4|OTTHUMT00000040740.2|TMEM151B-202|TMEM151B|4895|protein_coding|	11.3273	1.70314	0.722496	0.0184083	0.276909
ENST00000218230.6|ENSG00000102109.9|OTTHUMG00000034502.4|OTTHUMT00000083444.3|PCSK1N-201|PCSK1N|1025|protein_coding|	130.706	0.482984	0.204983	0.0184624	0.27728
ENST00000423516.5|ENSG00000163931.16|OTTHUMG00000158192.3|OTTHUMT00000350359.1|TKT-202|TKT|2075|protein_coding|	57.1962	-0.657663	0.279156	0.0184779	0.27728
f0849d0c-5d6b-443f-9839-20c5a4d0d5a8_ENSG00000086232.13	5.41452	-2.4389	1.03598	0.0185626	0.278214
ENST00000369409.9|ENSG00000092621.12|OTTHUMG00000012100.6|OTTHUMT00000493315.1|PHGDH-202|PHGDH|1882|protein_coding|	17.4637	1.41448	0.601586	0.0187101	0.279746
ENST00000371691.5|ENSG00000165716.11|OTTHUMG00000020940.2|OTTHUMT00000055103.1|DIPK1B-201|DIPK1B|2410|protein_coding|	14.5689	-1.3092	0.556804	0.0187091	0.279746
ENST00000372390.8|ENSG00000157514.16|OTTHUMG00000022168.3|OTTHUMT00000057844.2|TSC22D3-205|TSC22D3|1812|protein_coding|	14.0935	1.48696	0.632535	0.0187337	0.27976
bcf72855-23ed-4ec9-8038-ece1ba089656_ENSG00000116212.15	5.3045	3.08638	1.31393	0.0188251	0.279827
ENST00000286201.2|ENSG00000155760.2|OTTHUMG00000132841.1|OTTHUMT00000256314.1|FZD7-201|FZD7|3859|protein_coding|	10.2586	-1.63844	0.697533	0.0188288	0.279827
ENST00000439211.7|ENSG00000228716.7|OTTHUMG00000162529.3|OTTHUMT00000369450.2|DHFR-201|DHFR|3919|protein_coding|	38.77	-0.807657	0.34373	0.0187892	0.279827
ENST00000566871.5|ENSG00000140939.14|OTTHUMG00000173316.3|OTTHUMT00000422743.2|AC074143.1-208|AC074143.1|752|protein_coding|	5.51519	3.14608	1.33922	0.0188147	0.279827
ENST00000533161.5|ENSG00000140988.16|OTTHUMG00000128708.6|OTTHUMT00000387771.1|RPS2-213|RPS2|1186|retained_intron|	48.4774	-0.711671	0.303083	0.0188693	0.280091
f724910e-abb2-4867-ac5c-5e6833fb92c9_ENSG00000107485.18	15.2843	-1.34258	0.572151	0.0189479	0.28092
ENST00000315436.7|ENSG00000176871.8|OTTHUMG00000168885.5|OTTHUMT00000401515.1|WSB2-201|WSB2|2646|protein_coding|	79.2118	0.593512	0.253027	0.0189941	0.281268
ENST00000475709.5|ENSG00000124357.13|OTTHUMG00000153239.26|OTTHUMT00000330426.3|NAGK-213|NAGK|2986|retained_intron|	6.08856	2.66814	1.13795	0.0190433	0.281659
ENST00000301788.12|ENSG00000168002.12|OTTHUMG00000167609.3|OTTHUMT00000395344.2|POLR2G-201|POLR2G|791|protein_coding|	105.477	0.537701	0.229413	0.0190878	0.281979
ENST00000335327.5|ENSG00000132970.13|OTTHUMG00000016621.2|OTTHUMT00000044258.1|WASF3-201|WASF3|4790|protein_coding|	4.85243	-2.56441	1.09459	0.0191394	0.282111
ENST00000372967.3|ENSG00000168653.11|OTTHUMG00000007497.2|OTTHUMT00000019689.1|NDUFS5-201|NDUFS5|544|protein_coding|	247.061	0.402317	0.171729	0.0191424	0.282111
2ff4dfdd-3802-4dca-8ddc-3932f3b2fc9d_ENSG00000174136.12	4.71761	3.96863	1.69473	0.019194	0.282533
ENST00000298510.4|ENSG00000165672.7|OTTHUMG00000019146.3|OTTHUMT00000050639.3|PRDX3-201|PRDX3|1553|protein_coding|	66.2483	-0.629241	0.268778	0.019226	0.282561
ENST00000383329.7|ENSG00000204525.16|OTTHUMG00000031154.8|OTTHUMT00000258079.1|HLA-C-203|HLA-C|1554|protein_coding|	7.1904	-1.99588	0.852644	0.0192416	0.282561
ENST00000464920.2|ENSG00000074800.16|OTTHUMG00000001773.11|OTTHUMT00000004946.2|ENO1-203|ENO1|2548|retained_intron|	6.21755	-2.39401	1.0232	0.0192976	0.283046
2833a261-02d3-4890-841b-c2b18e426cbd_ENSG00000172590.18	4.70701	3.96043	1.69385	0.0193811	0.283599
ENST00000310092.11|ENSG00000173933.20|OTTHUMG00000154171.7|OTTHUMT00000334210.2|RBM4-201|RBM4|1694|protein_coding|	21.806	-1.08485	0.463951	0.0193725	0.283599
ENST00000370728.5|ENSG00000117114.19|OTTHUMG00000009844.3|OTTHUMT00000027188.1|ADGRL2-210|ADGRL2|6302|protein_coding|	22.3448	-1.0432	0.44646	0.0194601	0.284417
ENST00000556752.2|ENSG00000186469.8|OTTHUMG00000171083.3|OTTHUMT00000411592.2|GNG2-212|GNG2|3424|protein_coding|	19.131	1.23079	0.526919	0.0195001	0.284664
ENST00000341369.11|ENSG00000187514.16|OTTHUMG00000153810.3|OTTHUMT00000332553.1|PTMA-201|PTMA|1212|protein_coding|	385.616	-0.353281	0.151325	0.0195652	0.285278
023e9ed3-a889-4315-bc2e-087f0b3c6b7d_ENSG00000228109.1	4.71419	3.96214	1.69788	0.0196175	0.285296
afd641f7-5488-4f76-9953-aa4effb08b6b_ENSG00000168763.16	4.83128	-2.55438	1.09484	0.0196428	0.285296
ENST00000627059.2|ENSG00000285043.1|OTTHUMG00000192461.2|-|AC093512.2-209|AC093512.2|2402|protein_coding|	7.55733	-1.90949	0.818543	0.0196588	0.285296
ENST00000637096.1|ENSG00000204272.12|OTTHUMG00000021676.3|OTTHUMT00000488921.1|NBDY-204|NBDY|896|protein_coding|	44.1905	0.781696	0.33499	0.0196225	0.285296
ENST00000254695.13|ENSG00000132359.15|OTTHUMG00000177642.9|OTTHUMT00000438208.3|RAP1GAP2-201|RAP1GAP2|6663|protein_coding|	10.2671	-1.64137	0.704123	0.0197492	0.285935
ENST00000366401.8|ENSG00000132359.15|OTTHUMG00000177642.9|OTTHUMT00000438209.1|RAP1GAP2-202|RAP1GAP2|6616|protein_coding|	10.2671	-1.64137	0.704123	0.0197492	0.285935
4c04914a-b4de-40df-b3e1-95f159ef51b5_ENSG00000168175.15	25.0416	1.02611	0.440365	0.0197989	0.285985
b0d116c2-7eb2-42bf-954f-91593d175a20_ENSG00000160953.16	11.0748	-1.68761	0.724217	0.0197928	0.285985
1a67d1f8-0942-48bb-ae3a-435f1bce383b_ENSG00000169696.16	4.71208	3.96736	1.70401	0.0198989	0.286758
ENST00000381513.8|ENSG00000066117.14|OTTHUMG00000150194.4|OTTHUMT00000316760.2|SMARCD1-201|SMARCD1|3237|protein_coding|	12.3496	1.67896	0.721008	0.0198785	0.286758
ENST00000231121.3|ENSG00000113196.3|OTTHUMG00000130193.2|OTTHUMT00000252511.2|HAND1-201|HAND1|1701|protein_coding|	93.4929	0.572235	0.245965	0.0199924	0.286767
ENST00000341267.9|ENSG00000185559.16|OTTHUMG00000171600.5|OTTHUMT00000414389.3|DLK1-202|DLK1|4657|protein_coding|	34.0202	0.913028	0.392435	0.019988	0.286767
ENST00000511493.1|ENSG00000151806.14|OTTHUMG00000128608.11|OTTHUMT00000361046.1|GUF1-203|GUF1|2278|lncRNA|	4.71842	3.96313	1.70298	0.0199561	0.286767
ENST00000649813.2|ENSG00000126267.11|OTTHUMG00000048112.8|OTTHUMT00000501137.2|COX6B1-204|COX6B1|488|protein_coding|	167.019	0.428068	0.183917	0.0199381	0.286767
ENST00000233607.6|ENSG00000115266.11|OTTHUMG00000180059.11|-|APC2-201|APC2|10151|protein_coding|	23.8609	1.05624	0.454445	0.0201127	0.287823
ENST00000535453.5|ENSG00000115266.11|OTTHUMG00000180059.11|OTTHUMT00000449539.4|APC2-203|APC2|11656|protein_coding|	23.8609	1.05624	0.454445	0.0201127	0.287823
5f366bce-afa8-4e84-a013-4849983fc832_ENSG00000136574.17	14.1852	-1.32583	0.571029	0.0202421	0.288007
ENST00000335135.8|ENSG00000136574.17|OTTHUMG00000090800.4|OTTHUMT00000207587.2|GATA4-201|GATA4|3414|protein_coding|	14.1852	-1.32583	0.571029	0.0202421	0.288007
ENST00000373736.7|ENSG00000084628.10|OTTHUMG00000003788.5|OTTHUMT00000010655.3|NKAIN1-201|NKAIN1|2922|protein_coding|	35.7696	0.849751	0.365888	0.0202096	0.288007
ENST00000452779.3|ENSG00000198930.13|OTTHUMG00000022648.4|OTTHUMT00000319620.3|CSAG1-204|CSAG1|645|protein_coding|	22.1296	1.11173	0.478782	0.020233	0.288007
ENST00000539644.5|ENSG00000179195.16|OTTHUMG00000168596.3|OTTHUMT00000400365.1|ZNF664-207|ZNF664|5108|protein_coding|	5.56836	-2.48586	1.07039	0.0202126	0.288007
ENST00000377104.4|ENSG00000136158.12|OTTHUMG00000017140.3|OTTHUMT00000045386.3|SPRY2-202|SPRY2|2286|protein_coding|	58.4273	0.678553	0.292411	0.0203114	0.28866
ENST00000240662.3|ENSG00000121361.5|OTTHUMG00000169093.5|OTTHUMT00000402226.2|KCNJ8-201|KCNJ8|2274|protein_coding|	4.44954	-2.80607	1.20948	0.0203373	0.288695
ENST00000598441.6|ENSG00000104852.15|OTTHUMG00000183344.3|OTTHUMT00000466266.2|SNRNP70-206|SNRNP70|1671|protein_coding|	76.291	-0.617075	0.266051	0.020374	0.288885
ENST00000618941.4|ENSG00000277258.5|OTTHUMG00000188501.3|OTTHUMT00000477451.1|PCGF2-206|PCGF2|1499|protein_coding|	7.20188	-2.21246	0.955134	0.020537	0.290863
ENST00000339394.7|ENSG00000162512.16|OTTHUMG00000043646.2|OTTHUMT00000102017.2|SDC3-202|SDC3|5246|protein_coding|	13.6931	1.43786	0.620878	0.0205667	0.29095
c0890529-059e-4dd2-b580-f05f046f8690_ENSG00000183654.9	10.8657	-1.52334	0.659022	0.0208043	0.292968
ENST00000221855.8|ENSG00000105254.12|OTTHUMG00000048143.10|OTTHUMT00000156291.3|TBCB-201|TBCB|987|protein_coding|	109.52	0.542351	0.234589	0.0207822	0.292968
ENST00000377960.9|ENSG00000122694.16|OTTHUMG00000019900.3|OTTHUMT00000052414.2|GLIPR2-202|GLIPR2|1895|protein_coding|	5.30596	3.07883	1.33155	0.0207661	0.292968
ENST00000521913.7|ENSG00000092964.18|OTTHUMG00000099439.8|OTTHUMT00000376101.3|DPYSL2-204|DPYSL2|4798|protein_coding|	54.5686	0.803857	0.347643	0.0207609	0.292968
ENST00000552130.6|ENSG00000111237.18|OTTHUMG00000169527.4|OTTHUMT00000404625.2|VPS29-210|VPS29|1057|protein_coding|	8.23214	2.02216	0.875098	0.0208451	0.293209
ENST00000638237.1|ENSG00000089818.18|OTTHUMG00000168568.6|OTTHUMT00000491376.1|NECAP1-210|NECAP1|2517|protein_coding|	6.66697	2.34805	1.01736	0.0210007	0.295061
ENST00000441402.5|ENSG00000121775.18|OTTHUMG00000004020.10|OTTHUMT00000091375.2|TMEM39B-203|TMEM39B|1538|nonsense_mediated_decay|	3.8723	-3.06381	1.32838	0.021087	0.295937
ENST00000502935.6|ENSG00000108039.18|OTTHUMG00000019029.5|OTTHUMT00000050264.3|XPNPEP1-218|XPNPEP1|2497|protein_coding|	34.1978	0.933585	0.404912	0.0211303	0.296207
ENST00000223864.7|ENSG00000107020.10|OTTHUMG00000019501.3|OTTHUMT00000051626.2|PLGRKT-201|PLGRKT|981|protein_coding|	23.6528	1.11225	0.483045	0.0213025	0.298284
ENST00000309083.7|ENSG00000159335.16|OTTHUMG00000169196.5|OTTHUMT00000402841.2|PTMS-201|PTMS|1181|protein_coding|	271.536	0.379646	0.165033	0.0214237	0.298963
ENST00000340913.10|ENSG00000135486.17|OTTHUMG00000169702.4|OTTHUMT00000405480.1|HNRNPA1-202|HNRNPA1|1842|protein_coding|	53.8895	-0.6766	0.294108	0.021419	0.298963
ENST00000344204.9|ENSG00000038382.20|OTTHUMG00000131057.11|OTTHUMT00000253711.3|TRIO-202|TRIO|11460|protein_coding|	24.4647	-1.01666	0.441905	0.0214125	0.298963
ENST00000568641.1|ENSG00000286190.1|OTTHUMG00000193519.1|OTTHUMT00000502753.1|AC055839.2-201|AC055839.2|1627|protein_coding|	48.8568	0.717168	0.311832	0.0214565	0.299083
ENST00000646974.2|ENSG00000167460.17|OTTHUMG00000182134.12|OTTHUMT00000496862.3|TPM4-221|TPM4|2598|protein_coding|	6.47131	2.77335	1.20652	0.0215254	0.299705
ENST00000327835.7|ENSG00000164684.13|OTTHUMG00000164733.3|OTTHUMT00000379964.2|ZNF704-201|ZNF704|14386|protein_coding|	25.3048	-0.962494	0.419299	0.0217054	0.301871
d20abada-3e7c-441c-85d2-b19f485068a4_ENSG00000142039.4	7.83137	2.25916	0.985059	0.0218236	0.303019
ENST00000327987.9|ENSG00000174498.14|OTTHUMG00000133137.4|OTTHUMT00000256826.2|IGDCC3-201|IGDCC3|4441|protein_coding|	4.51507	3.90309	1.70204	0.021837	0.303019
ENST00000358794.9|ENSG00000168439.16|OTTHUMG00000167789.6|OTTHUMT00000396930.1|STIP1-203|STIP1|2743|protein_coding|	41.4398	-0.824116	0.35947	0.0218717	0.30316
ENST00000336695.4|ENSG00000125995.16|OTTHUMG00000032360.5|OTTHUMT00000078935.3|ROMO1-201|ROMO1|496|protein_coding|	4.50235	3.89987	1.70217	0.0219566	0.30373
ENST00000447654.5|ENSG00000137309.19|OTTHUMG00000014539.3|-|HMGA1-205|HMGA1|2159|protein_coding|	31.6718	-0.863461	0.376959	0.0219866	0.30373
ENST00000614192.4|ENSG00000153130.17|OTTHUMG00000133416.4|-|SCOC-211|SCOC|1959|protein_coding|	26.4008	1.00935	0.4406	0.0219717	0.30373
ENST00000340736.10|ENSG00000072071.16|OTTHUMG00000182138.4|OTTHUMT00000459696.2|ADGRL1-201|ADGRL1|7853|protein_coding|	6.41585	-2.20105	0.961707	0.0220975	0.304921
7ee40e2c-8bea-4230-b264-bf02710b15ea_ENSG00000120686.12	23.0554	1.06008	0.463444	0.0221727	0.305468
ENST00000296582.7|ENSG00000164168.7|OTTHUMG00000161358.1|OTTHUMT00000364644.1|TMEM184C-201|TMEM184C|4178|protein_coding|	4.52028	3.90446	1.70776	0.0222361	0.305468
ENST00000354333.5|ENSG00000182912.6|OTTHUMG00000041217.4|OTTHUMT00000098765.4|TSPEAR-AS2-202|TSPEAR-AS2|2422|lncRNA|	4.25405	-2.72655	1.19237	0.0222157	0.305468
ENST00000461209.5|ENSG00000105808.17|OTTHUMG00000150383.6|OTTHUMT00000349492.3|RASA4-203|RASA4|3244|protein_coding|	6.97131	-1.93795	0.847444	0.0222065	0.305468
ENST00000526691.5|ENSG00000198431.16|OTTHUMG00000166481.5|OTTHUMT00000389970.2|TXNRD1-214|TXNRD1|3974|protein_coding|	10.0672	-1.60339	0.701538	0.0222812	0.305747
ENST00000360668.8|ENSG00000101460.13|OTTHUMG00000032306.4|OTTHUMT00000078801.3|MAP1LC3A-201|MAP1LC3A|964|protein_coding|	39.0864	0.836402	0.366544	0.0224975	0.308344
ENST00000554922.5|ENSG00000165521.15|OTTHUMG00000170811.3|OTTHUMT00000410488.2|AL121768.1-201|AL121768.1|9570|protein_coding|	9.10288	-1.65181	0.72401	0.0225204	0.308344
ENST00000391918.6|ENSG00000160014.17|OTTHUMG00000133517.5|OTTHUMT00000466570.1|CALM3-202|CALM3|702|protein_coding|	4.51898	3.90418	1.7123	0.0226029	0.309132
ENST00000304771.7|ENSG00000171533.11|OTTHUMG00000165343.2|OTTHUMT00000383527.1|MAP6-201|MAP6|3334|protein_coding|	14.8615	1.34472	0.589918	0.0226371	0.309257
ENST00000324300.10|ENSG00000151617.17|OTTHUMG00000161354.4|-|EDNRA-201|EDNRA|4150|protein_coding|	4.2477	-2.72441	1.19701	0.0228454	0.31107
ENST00000371121.4|ENSG00000102038.15|OTTHUMG00000022370.4|OTTHUMT00000476385.1|SMARCA1-201|SMARCA1|3564|protein_coding|	15.068	1.49316	0.655815	0.0227985	0.31107
ENST00000648866.1|ENSG00000151617.17|OTTHUMG00000161354.4|OTTHUMT00000364635.2|EDNRA-208|EDNRA|4135|protein_coding|	4.2477	-2.72441	1.19701	0.0228454	0.31107
ENST00000301905.9|ENSG00000168078.10|OTTHUMG00000102113.6|OTTHUMT00000219952.3|PBK-201|PBK|1836|protein_coding|	10.4556	-1.56049	0.68599	0.0229179	0.311508
ENST00000667968.1|ENSG00000278175.4|OTTHUMG00000189744.7|OTTHUMT00000505562.1|GLIDR-213|GLIDR|826|lncRNA|	4.27487	-2.73827	1.20383	0.022928	0.311508
27ec3f1a-1ca6-4136-b5a8-6ac3309d67e7_ENSG00000122034.15	49.7911	-0.697339	0.306867	0.0230593	0.312948
4fc70059-fe02-4f5a-a83d-60f63176b243_ENSG00000197930.13	4.08535	-3.16462	1.39343	0.0231406	0.313654
ENST00000206451.11|ENSG00000092010.15|OTTHUMG00000028795.4|OTTHUMT00000071910.3|PSME1-201|PSME1|965|protein_coding|	35.3405	0.830934	0.365929	0.0231622	0.313654
ENST00000254066.10|ENSG00000131759.18|OTTHUMG00000133328.6|OTTHUMT00000257136.3|RARA-201|RARA|3275|protein_coding|	35.2338	0.859987	0.378941	0.023241	0.31369
ENST00000393447.8|ENSG00000004866.20|OTTHUMG00000023888.24|OTTHUMT00000141625.1|ST7-206|ST7|2182|protein_coding|	8.41354	2.07642	0.914884	0.023232	0.31369
ENST00000542104.6|ENSG00000153179.13|OTTHUMG00000168812.3|OTTHUMT00000401161.2|RASSF3-204|RASSF3|3507|protein_coding|	14.7724	-1.25761	0.554072	0.0232218	0.31369
adf3346c-20d3-4e5a-8f3a-6b6832e739f1_ENSG00000123094.15	7.41876	2.16095	0.953314	0.0234041	0.313834
ENST00000352861.9|ENSG00000132432.14|OTTHUMG00000023430.5|OTTHUMT00000504404.2|SEC61G-201|SEC61G|425|protein_coding|	57.7124	0.694245	0.306025	0.0232934	0.313834
ENST00000356509.7|ENSG00000112312.10|OTTHUMG00000014363.5|OTTHUMT00000040022.2|GMNN-202|GMNN|1133|protein_coding|	12.6087	-1.43258	0.631952	0.0233958	0.313834
ENST00000372600.8|ENSG00000136802.11|OTTHUMG00000020766.3|OTTHUMT00000054516.2|LRRC8A-203|LRRC8A|4355|protein_coding|	13.6113	-1.40934	0.621352	0.0233182	0.313834
ENST00000374607.5|ENSG00000204220.11|OTTHUMG00000031247.4|-|PFDN6-202|PFDN6|598|protein_coding|	5.89514	2.6165	1.15403	0.0233732	0.313834
ENST00000563206.5|ENSG00000157349.16|OTTHUMG00000137577.6|OTTHUMT00000435032.2|DDX19B-207|DDX19B|1765|protein_coding|	5.10439	3.01879	1.33151	0.0233789	0.313834
ENST00000306901.8|ENSG00000175344.17|OTTHUMG00000129285.7|OTTHUMT00000251410.6|CHRNA7-201|CHRNA7|6181|protein_coding|	4.5141	3.903	1.72221	0.0234346	0.313901
dfcd4fd4-61bf-4ca8-b12c-d499c44a0007_ENSG00000107816.17	8.90449	-1.91354	0.845863	0.0236832	0.315521
ENST00000282050.6|ENSG00000152234.16|OTTHUMG00000132637.10|-|ATP5F1A-201|ATP5F1A|1945|protein_coding|	180.228	-0.401673	0.177538	0.0236691	0.315521
ENST00000316937.8|ENSG00000146826.17|OTTHUMG00000154862.7|OTTHUMT00000337395.3|MAP11-201|MAP11|2555|protein_coding|	8.79249	1.88364	0.832238	0.0236149	0.315521
ENST00000357360.4|ENSG00000196976.7|OTTHUMG00000033294.4|OTTHUMT00000081651.2|LAGE3-201|LAGE3|949|protein_coding|	56.4336	0.655795	0.289793	0.0236368	0.315521
ENST00000375436.9|ENSG00000179051.14|OTTHUMG00000002513.2|OTTHUMT00000007144.2|RCC2-202|RCC2|4040|protein_coding|	99.7406	-0.504492	0.222972	0.0236615	0.315521
1f3d89e4-6c88-464c-b2dc-e023410c0a04_ENSG00000164056.11	6.76974	-2.09215	0.925353	0.0237639	0.315915
ENST00000638170.1|ENSG00000259330.2|OTTHUMG00000172415.2|OTTHUMT00000491335.1|INAFM2-202|INAFM2|3052|protein_coding|	13.192	-1.34352	0.594188	0.0237527	0.315915
ENST00000326932.8|ENSG00000050165.17|OTTHUMG00000165709.3|OTTHUMT00000385864.1|DKK3-201|DKK3|2636|protein_coding|	47.0951	0.730287	0.323122	0.0238154	0.316258
ENST00000274289.8|ENSG00000145632.15|OTTHUMG00000097047.3|OTTHUMT00000214150.2|PLK2-201|PLK2|2786|protein_coding|	5.89563	2.61013	1.15643	0.0240042	0.318423
ENST00000370986.9|ENSG00000116717.13|OTTHUMG00000009374.5|OTTHUMT00000025988.3|GADD45A-202|GADD45A|1352|protein_coding|	27.7891	0.944197	0.419221	0.0243056	0.322075
ENST00000220822.11|ENSG00000104381.12|OTTHUMG00000164509.2|OTTHUMT00000379061.2|GDAP1-201|GDAP1|3666|protein_coding|	18.5753	1.1734	0.521564	0.0244631	0.323815
ENST00000413384.7|ENSG00000164889.14|OTTHUMG00000158443.5|OTTHUMT00000351038.3|SLC4A2-202|SLC4A2|4119|protein_coding|	38.1577	-0.800635	0.35602	0.0245221	0.323839
ENST00000428154.5|ENSG00000105819.14|OTTHUMG00000157205.2|OTTHUMT00000347919.1|PMPCB-202|PMPCB|1714|protein_coding|	5.4741	-2.44854	1.08905	0.0245548	0.323839
ENST00000456182.5|ENSG00000146963.18|OTTHUMG00000185163.3|OTTHUMT00000323620.1|LUC7L2-204|LUC7L2|2411|nonsense_mediated_decay|	31.8823	-0.840856	0.37403	0.0245698	0.323839
ENST00000569466.1|ENSG00000169217.9|OTTHUMG00000132397.3|OTTHUMT00000434111.1|CD2BP2-203|CD2BP2|1417|protein_coding|	32.9807	0.860545	0.382733	0.0245492	0.323839
ENST00000317534.6|ENSG00000062582.14|OTTHUMG00000023175.5|OTTHUMT00000250949.2|MRPS24-201|MRPS24|667|protein_coding|	80.0202	-0.582768	0.259767	0.0248695	0.326845
ENST00000319622.10|ENSG00000067225.18|OTTHUMG00000172709.6|-|PKM-201|PKM|2717|protein_coding|	15.0784	1.36621	0.609017	0.0248773	0.326845
ENST00000361756.8|ENSG00000137522.18|OTTHUMG00000157023.4|OTTHUMT00000347132.2|RNF121-201|RNF121|2282|protein_coding|	4.68746	3.95464	1.76231	0.0248314	0.326845
733fb65f-fe9e-42c3-9fda-bb9cb07ea97f_chr5:180847000	4.31952	3.83031	1.71083	0.0251645	0.327001
ENST00000265056.12|ENSG00000073111.14|OTTHUMG00000159637.9|OTTHUMT00000356612.3|MCM2-201|MCM2|3434|protein_coding|	56.4156	-0.660791	0.294856	0.0250218	0.327001
ENST00000290510.10|ENSG00000110811.20|OTTHUMG00000168516.6|OTTHUMT00000399994.6|P3H3-201|P3H3|2631|protein_coding|	17.5421	-1.21572	0.542566	0.0250471	0.327001
ENST00000349496.11|ENSG00000168036.18|OTTHUMG00000131393.16|OTTHUMT00000254182.5|CTNNB1-201|CTNNB1|3661|protein_coding|	27.4379	-0.952023	0.424864	0.0250408	0.327001
ENST00000354947.10|ENSG00000166908.18|OTTHUMG00000170144.5|OTTHUMT00000407644.2|PIP4K2C-201|PIP4K2C|3176|protein_coding|	20.937	1.07936	0.481877	0.0250968	0.327001
ENST00000356454.5|ENSG00000198142.5|OTTHUMG00000153219.2|OTTHUMT00000330168.2|SOWAHC-201|SOWAHC|4627|protein_coding|	5.10994	3.03641	1.35629	0.0251711	0.327001
ENST00000373602.9|ENSG00000160050.14|OTTHUMG00000005738.8|OTTHUMT00000015723.4|CCDC28B-201|CCDC28B|1089|protein_coding|	22.4728	1.08139	0.483061	0.0251804	0.327001
ENST00000591890.5|ENSG00000132475.10|OTTHUMG00000179842.3|OTTHUMT00000448503.1|H3F3B-210|H3F3B|783|protein_coding|	121.188	0.521059	0.232751	0.0251758	0.327001
ENST00000602676.6|ENSG00000104904.12|OTTHUMG00000178459.10|OTTHUMT00000467467.3|OAZ1-211|OAZ1|1148|protein_coding|	143.909	0.455795	0.203304	0.0249654	0.327001
ENST00000616178.4|ENSG00000055163.20|OTTHUMG00000163484.7|OTTHUMT00000373712.5|CYFIP2-219|CYFIP2|4210|protein_coding|	5.3164	3.09812	1.38302	0.0250842	0.327001
ENST00000618329.4|ENSG00000055163.20|OTTHUMG00000163484.7|OTTHUMT00000373711.2|CYFIP2-221|CYFIP2|4256|protein_coding|	5.3164	3.09812	1.38302	0.0250842	0.327001
ENST00000483320.5|ENSG00000162062.15|OTTHUMG00000128859.6|OTTHUMT00000250803.3|TEDC2-202|TEDC2|1709|protein_coding|	9.11257	-1.80253	0.805587	0.025251	0.327574
452293ab-7212-4dd0-81fe-7ddbee4bd552_ENSG00000170312.15	11.2782	-1.49094	0.66724	0.0254505	0.329124
9f3ed3c3-0ee6-4964-b1e9-6ba10075db41_ENSG00000163812.15	6.66648	2.35358	1.05306	0.0254172	0.329124
ENST00000395284.7|ENSG00000170312.15|OTTHUMG00000018290.5|OTTHUMT00000048211.2|CDK1-203|CDK1|1913|protein_coding|	11.2782	-1.49094	0.66724	0.0254505	0.329124
ENST00000246747.9|ENSG00000213465.8|OTTHUMG00000165728.2|OTTHUMT00000385963.2|ARL2-201|ARL2|932|protein_coding|	54.0668	0.666732	0.298602	0.025559	0.330181
ENST00000374662.4|ENSG00000204228.4|OTTHUMG00000031117.3|OTTHUMT00000076196.2|HSD17B8-203|HSD17B8|977|protein_coding|	10.2007	1.70076	0.762514	0.0257169	0.331871
ENST00000440926.3|ENSG00000036565.15|OTTHUMG00000097017.5|-|SLC18A1-205|SLC18A1|2956|protein_coding|	10.476	-1.55384	0.696771	0.0257436	0.331871
ENST00000295702.9|ENSG00000163479.14|OTTHUMG00000017456.4|OTTHUMT00000046172.3|SSR2-201|SSR2|1108|protein_coding|	305.838	0.367392	0.165035	0.0260045	0.334886
ENST00000260653.5|ENSG00000138083.5|OTTHUMG00000152424.3|OTTHUMT00000326192.3|SIX3-201|SIX3|2713|protein_coding|	6.99215	-1.93796	0.871484	0.0261657	0.335663
ENST00000372816.3|ENSG00000116990.11|OTTHUMG00000009243.7|OTTHUMT00000277004.2|MYCL-202|MYCL|3522|protein_coding|	4.73017	3.96556	1.78286	0.0261308	0.335663
ENST00000562238.5|ENSG00000167969.13|OTTHUMG00000128830.5|OTTHUMT00000435242.2|ECI1-203|ECI1|948|protein_coding|	18.0461	1.28152	0.576216	0.0261468	0.335663
ENST00000647659.1|ENSG00000179151.13|OTTHUMG00000142815.12|OTTHUMT00000498764.2|EDC3-219|EDC3|3810|protein_coding|	4.89647	2.96263	1.33234	0.0261736	0.335663
ENST00000311151.9|ENSG00000092964.18|OTTHUMG00000099439.8|OTTHUMT00000216904.3|DPYSL2-201|DPYSL2|4603|protein_coding|	68.2652	-0.66395	0.298722	0.0262401	0.336168
ENST00000290881.11|ENSG00000196123.13|OTTHUMG00000172891.7|OTTHUMT00000421193.4|KIAA0895L-201|KIAA0895L|3550|protein_coding|	7.25566	2.12202	0.955019	0.0262854	0.336399
ENST00000341901.5|ENSG00000188322.6|OTTHUMG00000166066.4|OTTHUMT00000387677.3|SBK1-201|SBK1|4986|protein_coding|	76.4303	0.612589	0.275903	0.026398	0.336793
ENST00000510508.4|ENSG00000197406.7|OTTHUMG00000160681.4|OTTHUMT00000361712.4|DIO3-201|DIO3|2102|protein_coding|	6.65068	2.35644	1.06127	0.0263916	0.336793
ENST00000547863.5|ENSG00000161939.19|OTTHUMG00000170146.6|OTTHUMT00000407660.1|RNASEK-C17orf49-202|RNASEK-C17orf49|1662|retained_intron|	33.2885	0.91107	0.410221	0.0263559	0.336793
5e3c48c5-9217-4445-a17c-958a8ba932df_ENSG00000189091.13	52.9355	-0.645938	0.291167	0.0265245	0.337174
d9e82b04-1743-4a64-802b-ff5a5bbedc2f_ENSG00000185896.11	33.4725	-0.796777	0.360087	0.0269161	0.337174
ENST00000305784.7|ENSG00000168393.13|OTTHUMG00000133409.4|OTTHUMT00000257266.3|DTYMK-201|DTYMK|1051|protein_coding|	27.9991	-0.883668	0.398798	0.0267033	0.337174
ENST00000311413.4|ENSG00000173456.4|OTTHUMG00000166171.1|OTTHUMT00000388220.1|RNF26-201|RNF26|2787|protein_coding|	32.8007	-0.911565	0.411874	0.0268829	0.337174
ENST00000343218.10|ENSG00000113657.13|OTTHUMG00000163437.4|OTTHUMT00000373423.2|DPYSL3-201|DPYSL3|5492|protein_coding|	318.506	0.379257	0.170919	0.026492	0.337174
ENST00000359676.9|ENSG00000197183.14|OTTHUMG00000032219.4|OTTHUMT00000078628.2|NOL4L-203|NOL4L|5991|protein_coding|	7.25061	2.12595	0.960371	0.0268511	0.337174
ENST00000369454.4|ENSG00000155961.5|OTTHUMG00000022659.3|OTTHUMT00000058792.3|RAB39B-201|RAB39B|3413|protein_coding|	5.68738	2.55978	1.15586	0.0267871	0.337174
ENST00000372642.5|ENSG00000167136.7|OTTHUMG00000020763.2|OTTHUMT00000054505.2|ENDOG-201|ENDOG|1145|protein_coding|	35.4223	-0.781307	0.352292	0.0265698	0.337174
ENST00000377893.3|ENSG00000158292.7|OTTHUMG00000001272.3|OTTHUMT00000003717.3|GPR153-201|GPR153|4198|protein_coding|	21.5173	1.06292	0.480276	0.0268875	0.337174
ENST00000391865.7|ENSG00000143774.16|OTTHUMG00000039503.6|-|GUK1-210|GUK1|990|protein_coding|	103.538	0.522577	0.235455	0.0264572	0.337174
ENST00000409115.7|ENSG00000187514.16|OTTHUMG00000153810.3|OTTHUMT00000332552.1|PTMA-202|PTMA|1221|protein_coding|	387.123	-0.324711	0.146433	0.0265907	0.337174
ENST00000422318.7|ENSG00000168268.11|OTTHUMG00000158626.23|OTTHUMT00000377189.2|NT5DC2-202|NT5DC2|1877|protein_coding|	346.003	0.329279	0.148553	0.0266525	0.337174
ENST00000432193.6|ENSG00000182165.18|OTTHUMG00000130822.10|OTTHUMT00000253375.4|TP53TG1-204|TP53TG1|526|lncRNA|	7.45234	2.16659	0.977303	0.0266297	0.337174
ENST00000465017.5|ENSG00000244187.8|OTTHUMG00000020945.9|OTTHUMT00000055124.2|TMEM141-202|TMEM141|839|lncRNA|	29.322	0.949836	0.429309	0.0269337	0.337174
ENST00000535273.2|ENSG00000065600.12|OTTHUMG00000036751.2|-|TMEM206-205|TMEM206|2119|protein_coding|	21.6897	1.08009	0.488167	0.0269288	0.337174
ENST00000535318.6|ENSG00000140848.17|OTTHUMG00000133471.6|OTTHUMT00000432986.3|CPNE2-202|CPNE2|2316|protein_coding|	14.1745	-1.24443	0.562507	0.0269467	0.337174
ENST00000535366.5|ENSG00000111674.9|OTTHUMG00000168967.5|OTTHUMT00000401786.1|ENO2-205|ENO2|2827|protein_coding|	24.6632	0.996526	0.450411	0.0269332	0.337174
ENST00000576518.1|ENSG00000186868.15|OTTHUMG00000168833.6|OTTHUMT00000440175.2|MAPT-217|MAPT|6778|retained_intron|	10.9428	1.64855	0.744946	0.026899	0.337174
ENST00000621426.6|ENSG00000197183.14|OTTHUMG00000032219.4|OTTHUMT00000491681.1|NOL4L-211|NOL4L|6577|protein_coding|	7.25061	2.12595	0.960371	0.0268511	0.337174
6aae3fc9-2ff9-4511-a81d-a51b8517a543_ENSG00000134986.13	17.9485	1.20006	0.542799	0.0270444	0.337714
ENST00000229268.12|ENSG00000111667.13|OTTHUMG00000169233.2|OTTHUMT00000402982.1|USP5-201|USP5|3181|protein_coding|	22.1191	1.04263	0.471516	0.0270208	0.337714
ENST00000331821.7|ENSG00000099901.17|OTTHUMG00000150490.35|OTTHUMT00000343733.1|RANBP1-201|RANBP1|837|protein_coding|	59.0355	-0.627949	0.284154	0.0271127	0.337888
ENST00000397637.5|ENSG00000160310.18|OTTHUMG00000048806.6|OTTHUMT00000207401.1|PRMT2-205|PRMT2|2880|protein_coding|	9.58585	1.80732	0.817833	0.0271131	0.337888
ENST00000400299.6|ENSG00000198832.10|OTTHUMG00000151207.1|OTTHUMT00000321788.1|SELENOM-201|SELENOM|694|protein_coding|	19.7776	1.12109	0.507481	0.0271653	0.338198
ENST00000281187.10|ENSG00000151502.11|OTTHUMG00000167175.5|OTTHUMT00000393591.2|VPS26B-201|VPS26B|3661|protein_coding|	28.9729	-0.850835	0.385653	0.0273688	0.339757
ENST00000393399.6|ENSG00000137509.11|OTTHUMG00000166899.5|OTTHUMT00000391794.1|PRCP-202|PRCP|2120|protein_coding|	34.6338	-0.789439	0.35779	0.0273536	0.339757
ENST00000458640.5|ENSG00000198563.14|OTTHUMG00000031165.10|OTTHUMT00000076304.2|DDX39B-214|DDX39B|2003|protein_coding|	4.71926	3.96996	1.79949	0.0273732	0.339757
ENST00000320936.9|ENSG00000099622.14|OTTHUMG00000180145.11|OTTHUMT00000449997.1|CIRBP-201|CIRBP|1328|protein_coding|	138.257	0.457531	0.207492	0.0274502	0.340371
ENST00000221856.11|ENSG00000105255.11|OTTHUMG00000181881.6|OTTHUMT00000458091.2|FSD1-201|FSD1|1833|protein_coding|	35.1696	-0.800098	0.363143	0.0275766	0.341595
ENST00000651695.1|ENSG00000198589.13|OTTHUMG00000161443.8|OTTHUMT00000501774.1|LRBA-219|LRBA|7321|protein_coding|	3.88286	-3.07924	1.39972	0.0278138	0.344189
ENST00000454678.7|ENSG00000234127.9|OTTHUMG00000031041.5|OTTHUMT00000253442.2|TRIM26-268|TRIM26|3518|protein_coding|	4.5012	3.8929	1.77001	0.0278517	0.344313
e1209a92-31b1-43ed-9b0a-d3865c910606_ENSG00000124831.19	5.88717	2.62224	1.1937	0.0280402	0.346296
ENST00000394668.2|ENSG00000109475.16|OTTHUMG00000131839.3|OTTHUMT00000363468.1|RPL34-203|RPL34|853|protein_coding|	6.95504	-1.929	0.878913	0.0281808	0.347685
ENST00000005286.8|ENSG00000006118.14|OTTHUMG00000167803.2|OTTHUMT00000396353.1|TMEM132A-201|TMEM132A|3480|protein_coding|	48.7946	0.691189	0.315033	0.028234	0.347994
ENST00000334534.10|ENSG00000149346.15|OTTHUMG00000031873.6|OTTHUMT00000078000.5|SLX4IP-201|SLX4IP|6056|protein_coding|	5.12558	3.02297	1.37896	0.0283649	0.349259
8d9065e8-917a-4fdf-a1f1-5d0646c6d20b_ENSG00000122254.7	27.1537	0.96218	0.439189	0.0284656	0.349891
c9d5cbfe-4b5a-4ff6-bd79-c5af984ae646_ENSG00000055130.17	13.1095	1.49824	0.684009	0.0284967	0.349891
ENST00000259365.9|ENSG00000136842.14|OTTHUMG00000020325.3|OTTHUMT00000053320.3|TMOD1-201|TMOD1|3311|protein_coding|	6.2454	-2.15648	0.985004	0.0285739	0.349891
ENST00000262146.9|ENSG00000066855.16|OTTHUMG00000164468.6|OTTHUMT00000378894.2|MTFR1-201|MTFR1|2651|protein_coding|	6.81694	-2.09745	0.958122	0.028588	0.349891
ENST00000311189.8|ENSG00000174775.17|OTTHUMG00000131919.9|OTTHUMT00000254891.5|HRAS-201|HRAS|1070|protein_coding|	40.249	0.755045	0.344918	0.0285928	0.349891
ENST00000393040.7|ENSG00000136717.15|OTTHUMG00000131465.3|OTTHUMT00000254300.1|BIN1-209|BIN1|2293|protein_coding|	13.9928	-1.30169	0.594398	0.0285294	0.349891
ENST00000638088.1|ENSG00000173852.14|OTTHUMG00000154888.4|OTTHUMT00000489047.1|DPY19L1-209|DPY19L1|5075|protein_coding|	11.5996	-1.44419	0.659823	0.0286146	0.349891
ENST00000376344.8|ENSG00000165118.15|OTTHUMG00000020111.3|OTTHUMT00000052865.2|C9orf64-203|C9orf64|2468|protein_coding|	14.468	1.29761	0.593321	0.0287403	0.35075
ENST00000560141.2|ENSG00000185880.13|OTTHUMG00000131246.7|OTTHUMT00000416172.2|TRIM69-207|TRIM69|3190|lncRNA|	11.3763	1.53426	0.701534	0.0287416	0.35075
ENST00000302422.4|ENSG00000205544.4|OTTHUMG00000132900.4|OTTHUMT00000256404.2|TMEM256-201|TMEM256|446|protein_coding|	56.1473	0.664294	0.303903	0.0288248	0.351418
ENST00000509698.5|ENSG00000112695.11|OTTHUMG00000015049.8|OTTHUMT00000365879.1|COX7A2-208|COX7A2|480|protein_coding|	284.665	0.359783	0.164666	0.0288948	0.351577
ENST00000521381.6|ENSG00000145675.15|OTTHUMG00000131251.4|OTTHUMT00000254013.3|PIK3R1-211|PIK3R1|6975|protein_coding|	13.1166	1.4891	0.68149	0.0288837	0.351577
ENST00000346169.6|ENSG00000114867.20|OTTHUMG00000156784.21|OTTHUMT00000345733.1|EIF4G1-202|EIF4G1|5516|protein_coding|	16.3436	-1.19314	0.546187	0.0289263	0.351614
ENST00000216121.11|ENSG00000184117.11|OTTHUMG00000151294.3|OTTHUMT00000322117.1|NIPSNAP1-201|NIPSNAP1|2237|protein_coding|	113.101	0.474759	0.217404	0.0289798	0.351917
acdd891e-b8f5-4976-9b29-bbe9e62af7ed_ENSG00000165609.13	8.96536	-1.92029	0.879866	0.0290738	0.35219
ENST00000262817.8|ENSG00000105696.9|OTTHUMG00000183113.5|OTTHUMT00000504298.2|AC003112.1-205|AC003112.1|1621|protein_coding|	15.8598	1.24895	0.572312	0.0290878	0.35219
ENST00000600490.5|ENSG00000105696.9|OTTHUMG00000183113.5|OTTHUMT00000465143.2|AC003112.1-201|AC003112.1|1717|protein_coding|	15.8598	1.24895	0.572312	0.0290878	0.35219
9c8a69c5-eff0-4d1e-94df-b9248f3f17df_ENSG00000141552.17	57.9873	0.642681	0.294684	0.0291894	0.352729
ENST00000409379.8|ENSG00000160949.17|OTTHUMG00000153122.4|OTTHUMT00000329668.3|TONSL-201|TONSL|4531|protein_coding|	6.79453	-1.88486	0.864142	0.0291692	0.352729
ENST00000236067.8|ENSG00000117410.14|OTTHUMG00000008298.4|OTTHUMT00000022857.2|ATP6V0B-201|ATP6V0B|944|protein_coding|	4.11552	3.76396	1.72705	0.0293006	0.352858
ENST00000311015.7|ENSG00000172687.13|OTTHUMG00000141298.2|OTTHUMT00000280564.1|ZNF738-201|ZNF738|2442|protein_coding|	5.68625	2.56652	1.17797	0.0293493	0.352858
ENST00000318622.8|ENSG00000005486.17|OTTHUMG00000156435.5|-|RHBDD2-202|RHBDD2|1878|protein_coding|	7.25582	2.12709	0.975581	0.029233	0.352858
ENST00000325285.8|ENSG00000159069.14|OTTHUMG00000020967.5|OTTHUMT00000055227.2|FBXW5-201|FBXW5|2362|protein_coding|	7.49102	-2.09404	0.961007	0.0293308	0.352858
ENST00000329319.7|ENSG00000182362.14|OTTHUMG00000090632.2|OTTHUMT00000207265.1|YBEY-201|YBEY|1019|protein_coding|	4.12008	3.76525	1.72857	0.0293878	0.352858
ENST00000376008.3|ENSG00000171729.14|OTTHUMG00000002046.5|OTTHUMT00000005698.4|TMEM51-201|TMEM51|1971|protein_coding|	22.0883	1.04454	0.479433	0.0293544	0.352858
ENST00000451270.6|ENSG00000182718.16|OTTHUMG00000132763.5|OTTHUMT00000416469.1|ANXA2-204|ANXA2|1435|protein_coding|	53.3566	0.66191	0.303896	0.0294001	0.352858
ENST00000377970.6|ENSG00000136997.19|OTTHUMG00000128475.10|OTTHUMT00000476371.1|MYC-202|MYC|2351|protein_coding|	10.8721	-1.40813	0.646909	0.029503	0.353064
ENST00000444935.5|ENSG00000109917.11|OTTHUMG00000046114.10|OTTHUMT00000142226.3|ZPR1-206|ZPR1|2497|protein_coding|	6.45629	2.30786	1.06024	0.029501	0.353064
ENST00000497539.5|ENSG00000144028.15|OTTHUMG00000130455.7|OTTHUMT00000338881.1|SNRNP200-208|SNRNP200|2666|retained_intron|	56.7073	-0.630939	0.289805	0.0294718	0.353064
ENST00000539735.5|ENSG00000111652.10|OTTHUMG00000169182.4|OTTHUMT00000402748.1|COPS7A-210|COPS7A|1832|protein_coding|	4.1173	3.75814	1.72759	0.0296026	0.353913
ENST00000333762.6|ENSG00000184897.6|OTTHUMG00000159450.3|OTTHUMT00000355455.3|H1FX-201|H1FX|1516|protein_coding|	347.124	-0.42831	0.196992	0.0296864	0.354005
ENST00000372171.4|ENSG00000124688.13|OTTHUMG00000014747.2|OTTHUMT00000040692.2|MAD2L1BP-201|MAD2L1BP|1301|protein_coding|	28.6009	-0.858158	0.394785	0.0297249	0.354005
ENST00000379245.8|ENSG00000171055.15|OTTHUMG00000152148.5|OTTHUMT00000325431.2|FEZ2-203|FEZ2|2097|protein_coding|	14.6577	1.32768	0.610631	0.0296842	0.354005
ENST00000475953.5|ENSG00000175061.18|OTTHUMG00000058990.25|OTTHUMT00000130469.3|SNHG29-205|SNHG29|1201|lncRNA|	4.65662	-2.48954	1.1451	0.0296992	0.354005
ENST00000310931.9|ENSG00000115677.17|OTTHUMG00000133391.10|OTTHUMT00000323295.3|HDLBP-201|HDLBP|6349|protein_coding|	11.9352	1.47484	0.67919	0.0298957	0.355012
ENST00000315367.4|ENSG00000175895.4|OTTHUMG00000164660.2|OTTHUMT00000379666.2|PLEKHF2-201|PLEKHF2|2901|protein_coding|	4.13002	3.76165	1.73227	0.0298925	0.355012
ENST00000533283.5|ENSG00000110492.15|OTTHUMG00000150315.6|OTTHUMT00000390098.1|MDK-211|MDK|498|lncRNA|	4.13099	3.76192	1.73225	0.0298788	0.355012
ENST00000252622.15|ENSG00000130332.15|OTTHUMG00000180441.5|OTTHUMT00000451375.3|LSM7-201|LSM7|491|protein_coding|	51.526	0.72258	0.332935	0.0299816	0.355689
ENST00000261965.8|ENSG00000126216.15|OTTHUMG00000017367.8|OTTHUMT00000045825.4|TUBGCP3-201|TUBGCP3|3879|protein_coding|	8.52629	-1.65955	0.765406	0.0301443	0.357276
06dfd600-1a81-4f7a-95d2-40fbd50be1af_ENSG00000130726.12	51.5712	-0.636976	0.293871	0.0301943	0.357526
ENST00000455401.6|ENSG00000144834.14|OTTHUMG00000159281.4|OTTHUMT00000354333.1|TAGLN3-203|TAGLN3|1164|protein_coding|	4.13523	3.76308	1.73681	0.0302602	0.357963
ENST00000314355.7|ENSG00000123975.5|OTTHUMG00000020180.2|OTTHUMT00000052988.2|CKS2-201|CKS2|616|protein_coding|	86.285	-0.568497	0.262479	0.0303209	0.357995
ENST00000345042.6|ENSG00000144381.17|OTTHUMG00000154463.5|-|HSPD1-201|HSPD1|2299|protein_coding|	123.626	-0.437634	0.20203	0.030297	0.357995
ENST00000216756.11|ENSG00000100865.15|OTTHUMG00000171775.4|OTTHUMT00000415055.2|CINP-201|CINP|953|protein_coding|	16.433	1.2176	0.562282	0.0303528	0.358029
ENST00000505846.5|ENSG00000145293.16|OTTHUMG00000130295.5|OTTHUMT00000363377.1|ENOPH1-202|ENOPH1|1689|protein_coding|	7.2309	2.1279	0.98289	0.0303924	0.358154
42c35f7f-3146-4e3d-ab0b-78ea1bc34224_ENSG00000169189.17	19.3706	1.08499	0.501784	0.0305971	0.358514
5ef7a56e-0199-4e93-a19d-cd523fc31f5f_ENSG00000138080.13	62.8618	-0.587752	0.271662	0.0304995	0.358514
70f0f013-3da8-4a02-90f0-19bb5c0799da_ENSG00000170144.20	78.9898	-0.531671	0.245762	0.0305139	0.358514
ENST00000350092.8|ENSG00000011304.20|OTTHUMG00000181789.13|OTTHUMT00000474329.3|PTBP1-202|PTBP1|3069|protein_coding|	95.5214	-0.50655	0.234089	0.0304707	0.358514
ENST00000361439.9|ENSG00000169189.17|OTTHUMG00000131674.8|OTTHUMT00000254577.4|NSMCE1-201|NSMCE1|1042|protein_coding|	19.3706	1.08499	0.501784	0.0305971	0.358514
ENST00000396465.5|ENSG00000147604.14|OTTHUMG00000134312.5|OTTHUMT00000259289.1|RPL7-202|RPL7|1308|protein_coding|	5.52758	3.14939	1.45625	0.0305664	0.358514
ENST00000272203.8|ENSG00000143850.15|OTTHUMG00000036057.9|OTTHUMT00000087889.4|PLEKHA6-201|PLEKHA6|7412|protein_coding|	13.8391	-1.26781	0.586478	0.0306391	0.358666
10889f48-7cc7-43d8-8ecf-bedc895bef0b_ENSG00000139737.22	6.44814	2.30646	1.06731	0.030695	0.358981
ENST00000263073.11|ENSG00000070366.14|OTTHUMG00000177578.15|OTTHUMT00000437826.4|SMG6-201|SMG6|5974|protein_coding|	12.5305	1.41658	0.656376	0.0309137	0.360549
ENST00000456692.6|ENSG00000145715.14|OTTHUMG00000162605.2|OTTHUMT00000369730.1|RASA1-202|RASA1|3776|protein_coding|	11.3708	1.53359	0.710616	0.0309188	0.360549
ENST00000537025.6|ENSG00000182481.9|OTTHUMG00000179784.3|OTTHUMT00000448111.1|KPNA2-202|KPNA2|2456|protein_coding|	7.03959	2.07769	0.962756	0.0309227	0.360549
ENST00000663595.1|ENSG00000175567.10|OTTHUMG00000168095.7|OTTHUMT00000398108.3|UCP2-211|UCP2|2047|protein_coding|	22.106	1.04563	0.484587	0.0309459	0.360549
ENST00000467963.6|ENSG00000028310.18|OTTHUMG00000159258.5|OTTHUMT00000354113.2|BRD9-202|BRD9|2665|protein_coding|	21.0435	1.09956	0.50968	0.0309776	0.360578
d0f51896-d1ee-4be2-b2f3-446c42652005_ENSG00000133019.11	6.26955	2.25319	1.04467	0.0310173	0.3607
ENST00000289528.10|ENSG00000158552.13|OTTHUMG00000133135.17|OTTHUMT00000256824.3|ZFAND2B-201|ZFAND2B|1322|protein_coding|	4.08932	-2.65428	1.23128	0.0311065	0.360721
ENST00000378474.3|ENSG00000165175.15|OTTHUMG00000024092.3|OTTHUMT00000060656.1|MID1IP1-202|MID1IP1|1889|protein_coding|	34.8103	0.837401	0.388458	0.0311067	0.360721
ENST00000397762.6|ENSG00000129472.15|OTTHUMG00000029693.9|OTTHUMT00000074053.5|RAB2B-201|RAB2B|2914|protein_coding|	23.0729	0.991946	0.460143	0.0311043	0.360721
ENST00000320560.13|ENSG00000177119.16|OTTHUMG00000169564.2|OTTHUMT00000404822.2|ANO6-201|ANO6|5998|protein_coding|	17.6921	-1.10317	0.512745	0.0314371	0.363869
ENST00000417856.5|ENSG00000174996.11|OTTHUMG00000133757.5|-|KLC2-206|KLC2|3015|protein_coding|	14.4939	1.29788	0.603225	0.0314307	0.363869
ENST00000647817.1|ENSG00000227372.12|OTTHUMG00000003414.6|OTTHUMT00000501337.1|TP73-AS1-212|TP73-AS1|4601|lncRNA|	4.11827	3.7582	1.74734	0.031491	0.364152
ENST00000367330.6|ENSG00000116857.17|OTTHUMG00000035831.8|OTTHUMT00000087160.2|TMEM9-201|TMEM9|1994|protein_coding|	62.9192	-0.588448	0.273788	0.0316122	0.365211
ENST00000397267.5|ENSG00000092096.16|OTTHUMG00000028740.7|-|SLC22A17-204|SLC22A17|2455|protein_coding|	60.6434	0.638196	0.296998	0.0316484	0.365236
ENST00000490491.5|ENSG00000260238.6|OTTHUMG00000014817.6|OTTHUMT00000040865.4|PMF1-BGLAP-203|PMF1-BGLAP|1007|protein_coding|	5.49608	2.49775	1.16255	0.0316735	0.365236
ENST00000258383.4|ENSG00000135900.4|OTTHUMG00000133164.3|OTTHUMT00000256866.3|MRPL44-201|MRPL44|1689|protein_coding|	16.2446	1.19412	0.556019	0.0317432	0.365698
4c29a5bc-8467-4802-b8d3-2a68dc15074e_ENSG00000182196.13	8.19566	2.03432	0.94801	0.0318823	0.365996
890d66af-9d5e-4cf1-b49f-f96ab8675d58_ENSG00000198492.16	9.78961	1.62672	0.758276	0.0319301	0.365996
ENST00000344063.6|ENSG00000108107.14|OTTHUMG00000171991.4|OTTHUMT00000416277.2|RPL28-201|RPL28|4796|protein_coding|	5.59379	-2.21012	1.0305	0.0319761	0.365996
ENST00000376692.9|ENSG00000116670.15|OTTHUMG00000002231.6|OTTHUMT00000504453.2|MAD2L2-207|MAD2L2|1053|protein_coding|	40.4786	0.76721	0.357562	0.0318991	0.365996
ENST00000388711.7|ENSG00000135052.16|OTTHUMG00000020130.4|OTTHUMT00000052905.2|GOLM1-202|GOLM1|3022|protein_coding|	5.27829	-2.381	1.10957	0.0318824	0.365996
ENST00000397666.6|ENSG00000130731.16|OTTHUMG00000047855.5|OTTHUMT00000109080.2|METTL26-205|METTL26|726|protein_coding|	7.03779	2.0726	0.966382	0.0319765	0.365996
ENST00000652355.1|ENSG00000270231.4|OTTHUMG00000185013.3|OTTHUMT00000502029.1|NBPF8-202|NBPF8|5859|lncRNA|	4.12105	3.76571	1.75536	0.0319316	0.365996
ENST00000378610.1|ENSG00000145996.11|OTTHUMG00000014340.2|OTTHUMT00000039986.1|CDKAL1-202|CDKAL1|3115|protein_coding|	4.1274	3.76073	1.75414	0.0320393	0.366375
ENST00000413157.6|ENSG00000075340.23|OTTHUMG00000129710.15|OTTHUMT00000330121.2|ADD2-205|ADD2|3776|protein_coding|	4.12481	3.76	1.7542	0.0320791	0.366491
ENST00000409601.1|ENSG00000065911.12|OTTHUMG00000129814.5|OTTHUMT00000467420.1|MTHFD2-202|MTHFD2|1865|protein_coding|	42.9945	1.64957	0.769859	0.0321383	0.366828
ENST00000370185.7|ENSG00000117600.12|OTTHUMG00000010763.2|OTTHUMT00000029670.2|PLPPR4-202|PLPPR4|5369|protein_coding|	4.04065	-2.64158	1.23367	0.032255	0.367481
ENST00000538502.5|ENSG00000134243.12|OTTHUMG00000011999.5|-|SORT1-209|SORT1|6993|protein_coding|	6.75791	-1.87927	0.877652	0.0322537	0.367481
ENST00000596288.6|ENSG00000112118.19|OTTHUMG00000014844.6|OTTHUMT00000470784.3|MCM3-205|MCM3|3169|protein_coding|	31.3001	-0.793912	0.370925	0.0323257	0.367609
ENST00000616552.4|ENSG00000112118.19|OTTHUMG00000014844.6|-|MCM3-206|MCM3|3208|protein_coding|	31.3001	-0.793912	0.370925	0.0323257	0.367609
ENST00000313401.4|ENSG00000176749.9|OTTHUMG00000132814.3|OTTHUMT00000256264.2|CDK5R1-201|CDK5R1|3948|protein_coding|	17.249	1.29136	0.603586	0.0323971	0.368081
ENST00000259750.9|ENSG00000146216.13|OTTHUMG00000014725.7|OTTHUMT00000040584.4|TTBK1-201|TTBK1|7130|protein_coding|	5.50193	2.49898	1.16928	0.0325818	0.369748
ENST00000294189.10|ENSG00000162244.11|OTTHUMG00000155262.6|OTTHUMT00000349676.2|RPL29-201|RPL29|723|protein_coding|	873.836	0.298927	0.13991	0.0326336	0.369748
ENST00000500450.6|ENSG00000169714.16|OTTHUMG00000159943.4|OTTHUMT00000358422.1|CNBP-205|CNBP|1516|protein_coding|	4.1227	3.76624	1.76275	0.0326328	0.369748
ENST00000614443.2|ENSG00000277161.2|OTTHUMG00000188438.4|OTTHUMT00000477239.2|PIGW-204|PIGW|2816|protein_coding|	7.75431	-1.79044	0.838294	0.0326944	0.370097
ENST00000362011.6|ENSG00000198892.6|OTTHUMG00000035807.1|OTTHUMT00000087096.1|SHISA4-201|SHISA4|1341|protein_coding|	18.9847	1.12358	0.526239	0.032752	0.37041
272f938d-b516-4592-a96b-5cb15d1f0f31_ENSG00000006744.19	6.6442	-4.59091	2.15081	0.0328016	0.370583
ENST00000312037.6|ENSG00000164587.13|OTTHUMG00000130080.7|OTTHUMT00000494408.1|RPS14-201|RPS14|712|protein_coding|	797.079	0.314352	0.147319	0.0328574	0.370583
ENST00000495447.5|ENSG00000143198.13|OTTHUMG00000034627.7|OTTHUMT00000083879.2|MGST3-212|MGST3|720|retained_intron|	44.4265	-0.687449	0.322139	0.0328418	0.370583
ENST00000505164.5|ENSG00000128050.8|OTTHUMG00000160957.4|OTTHUMT00000363131.2|PAICS-204|PAICS|1514|protein_coding|	31.1886	-0.855203	0.401082	0.0329872	0.371369
ENST00000586499.6|ENSG00000167460.17|OTTHUMG00000182134.12|OTTHUMT00000460157.3|TPM4-204|TPM4|2638|nonsense_mediated_decay|	4.5043	3.90099	1.82951	0.0329855	0.371369
ENST00000295083.8|ENSG00000162976.13|OTTHUMG00000119055.6|OTTHUMT00000239266.5|PQLC3-201|PQLC3|1717|protein_coding|	5.48484	2.50203	1.17439	0.033132	0.371644
ENST00000395314.8|ENSG00000126777.18|OTTHUMG00000140312.7|OTTHUMT00000276912.3|KTN1-205|KTN1|4728|protein_coding|	7.58066	-1.73032	0.811865	0.0330652	0.371644
ENST00000564243.5|ENSG00000184110.14|OTTHUMG00000099443.4|OTTHUMT00000430997.1|EIF3C-204|EIF3C|2870|protein_coding|	97.7874	-0.492103	0.230947	0.0331049	0.371644
ENST00000619352.4|ENSG00000198830.11|OTTHUMG00000003555.4|-|HMGN2-210|HMGN2|1148|protein_coding|	381.983	0.335422	0.1574	0.0330882	0.371644
a4069b91-f036-47d1-b266-68883bf6a056_ENSG00000156471.12	15.1776	-1.16438	0.546684	0.0331808	0.371853
ENST00000216277.12|ENSG00000090060.18|OTTHUMG00000171441.5|OTTHUMT00000413411.2|PAPOLA-201|PAPOLA|4519|protein_coding|	43.7806	-0.674059	0.316741	0.0333282	0.372491
ENST00000370664.4|ENSG00000165886.5|OTTHUMG00000018856.2|OTTHUMT00000049701.2|UBTD1-201|UBTD1|1647|protein_coding|	4.67566	-2.49576	1.17274	0.0333251	0.372491
ENST00000398333.7|ENSG00000250021.7|OTTHUMG00000162161.5|OTTHUMT00000367641.1|ARPIN-AP3S2-201|ARPIN-AP3S2|2439|protein_coding|	17.3867	1.13806	0.534691	0.0333	0.372491
ENST00000314641.10|ENSG00000112276.14|OTTHUMG00000015291.3|OTTHUMT00000406075.2|BVES-201|BVES|5550|protein_coding|	10.9014	-1.41131	0.663458	0.0334033	0.372812
ENST00000358550.6|ENSG00000197555.9|OTTHUMG00000171282.6|OTTHUMT00000412807.1|SIPA1L1-201|SIPA1L1|6539|protein_coding|	13.1872	-1.25151	0.588383	0.0334172	0.372812
ENST00000549271.1|ENSG00000123064.12|OTTHUMG00000169676.3|OTTHUMT00000405437.1|DDX54-206|DDX54|756|lncRNA|	4.70942	2.9094	1.36881	0.0335448	0.373898
01e5f0fa-f7c0-4d0d-b15f-0811d84e5e00_ENSG00000120963.12	17.6283	1.15293	0.54325	0.0338136	0.374698
ENST00000240587.4|ENSG00000121297.7|OTTHUMG00000150184.4|OTTHUMT00000316743.3|TSHZ3-201|TSHZ3|5176|protein_coding|	4.70454	2.90818	1.36924	0.033676	0.374698
ENST00000276373.10|ENSG00000036565.15|OTTHUMG00000097017.5|OTTHUMT00000214106.2|SLC18A1-202|SLC18A1|2683|protein_coding|	10.6498	-3.13177	1.47629	0.0338897	0.374698
ENST00000329967.11|ENSG00000184990.13|OTTHUMG00000170819.4|OTTHUMT00000410541.2|SIVA1-201|SIVA1|752|protein_coding|	48.2966	-0.65311	0.307515	0.0336844	0.374698
ENST00000357156.6|ENSG00000125971.16|OTTHUMG00000032302.2|OTTHUMT00000078791.1|DYNLRB1-202|DYNLRB1|675|protein_coding|	148.873	0.421627	0.198654	0.033803	0.374698
ENST00000368885.8|ENSG00000123505.16|OTTHUMG00000015369.8|OTTHUMT00000041816.2|AMD1-204|AMD1|3423|protein_coding|	19.9652	-1.15804	0.545753	0.0338445	0.374698
ENST00000415654.5|ENSG00000243716.10|OTTHUMG00000163573.6|OTTHUMT00000402477.1|NPIPB5-203|NPIPB5|5708|lncRNA|	4.69574	2.90594	1.36894	0.033773	0.374698
ENST00000420696.6|ENSG00000185630.18|OTTHUMG00000034307.13|OTTHUMT00000082864.4|PBX1-203|PBX1|6636|protein_coding|	11.6399	-1.34445	0.633739	0.0338833	0.374698
ENST00000449141.2|ENSG00000125868.16|OTTHUMG00000031947.10|OTTHUMT00000127140.3|DSTN-202|DSTN|795|nonsense_mediated_decay|	7.21362	2.12528	1.00106	0.0337516	0.374698
ENST00000221891.8|ENSG00000105290.12|OTTHUMG00000180692.5|OTTHUMT00000452564.1|APLP1-201|APLP1|2495|protein_coding|	72.0909	0.564005	0.265956	0.0339497	0.374796
ENST00000378644.4|ENSG00000205078.5|OTTHUMG00000176809.1|OTTHUMT00000433889.1|SYCE1L-201|SYCE1L|858|protein_coding|	4.70159	2.90748	1.37173	0.0340421	0.374796
ENST00000427674.6|ENSG00000184640.18|OTTHUMG00000177327.18|OTTHUMT00000436352.1|SEPT9-205|SEPT9|3937|protein_coding|	9.827	1.83761	0.866867	0.0340203	0.374796
ENST00000567435.5|ENSG00000138629.16|OTTHUMG00000139001.6|OTTHUMT00000419627.1|UBL7-209|UBL7|1720|protein_coding|	6.77239	-1.88539	0.889633	0.0340656	0.374796
ENST00000584123.5|ENSG00000141295.14|OTTHUMG00000178290.3|OTTHUMT00000441384.1|SCRN2-212|SCRN2|1745|protein_coding|	4.12448	3.75972	1.77419	0.0340807	0.374796
ENST00000589626.5|ENSG00000127452.8|OTTHUMG00000180212.2|OTTHUMT00000450266.1|FBXL12-208|FBXL12|1920|protein_coding|	4.72212	2.8953	1.36536	0.0339607	0.374796
ENST00000335504.9|ENSG00000187243.16|OTTHUMG00000021546.5|OTTHUMT00000056608.2|MAGED4B-201|MAGED4B|2578|protein_coding|	7.63493	1.89517	0.894649	0.0341467	0.375188
1c528458-1343-4016-b435-0c598230751b_ENSG00000203875.12	31.3868	0.900027	0.425043	0.0342179	0.375313
ENST00000524300.6|ENSG00000040341.18|OTTHUMG00000164499.11|OTTHUMT00000379000.3|STAU2-229|STAU2|2970|protein_coding|	9.77384	1.63418	0.771884	0.0342492	0.375313
ENST00000624585.3|ENSG00000244306.11|OTTHUMG00000170430.13|OTTHUMT00000492084.2|DUXAP10-210|DUXAP10|6120|lncRNA|	9.12197	-1.5131	0.714685	0.0342465	0.375313
ENST00000341247.8|ENSG00000050405.13|OTTHUMG00000169852.6|OTTHUMT00000406235.2|LIMA1-201|LIMA1|3706|protein_coding|	8.19353	-1.72777	0.816519	0.0343428	0.375672
ENST00000400100.5|ENSG00000128739.22|OTTHUMG00000129180.46|OTTHUMT00000413849.41|SNRPN-205|SNRPN|1751|protein_coding|	4.72179	2.89517	1.36819	0.0343401	0.375672
ENST00000371601.5|ENSG00000107281.10|OTTHUMG00000020956.4|OTTHUMT00000055182.2|NPDC1-202|NPDC1|1475|protein_coding|	47.0926	0.670034	0.316704	0.0343748	0.375687
ENST00000389231.9|ENSG00000111667.13|OTTHUMG00000169233.2|OTTHUMT00000402983.1|USP5-202|USP5|3083|protein_coding|	32.4536	-0.786624	0.371938	0.0344355	0.375687
ENST00000430245.5|ENSG00000234741.8|OTTHUMG00000037216.7|OTTHUMT00000090603.2|GAS5-209|GAS5|723|lncRNA|	36.1955	0.795369	0.376059	0.0344293	0.375687
622aeeb2-6409-4d0e-a9ce-cf04746c3b12_ENSG00000174938.14	27.75	1.04756	0.495853	0.0346313	0.376163
ENST00000240304.5|ENSG00000108848.16|OTTHUMG00000162257.13|OTTHUMT00000368206.1|LUC7L3-201|LUC7L3|1972|protein_coding|	5.81618	-2.02362	0.957544	0.0345716	0.376163
ENST00000269141.8|ENSG00000170558.9|OTTHUMG00000059940.12|OTTHUMT00000133246.4|CDH2-201|CDH2|4016|protein_coding|	91.3837	0.497063	0.235254	0.0346113	0.376163
ENST00000332160.5|ENSG00000185432.12|OTTHUMG00000169484.5|OTTHUMT00000504207.2|METTL7A-201|METTL7A|3117|protein_coding|	6.80626	-1.88829	0.893322	0.0345334	0.376163
ENST00000479421.5|ENSG00000166913.13|OTTHUMG00000032549.7|OTTHUMT00000107256.2|YWHAB-206|YWHAB|1097|nonsense_mediated_decay|	44.8979	0.692823	0.327901	0.0346092	0.376163
ENST00000366544.5|ENSG00000143702.16|OTTHUMG00000039862.6|OTTHUMT00000096176.1|CEP170-204|CEP170|6805|protein_coding|	17.7694	1.18438	0.561104	0.0347889	0.377542
ENST00000524124.5|ENSG00000153317.15|OTTHUMG00000164772.4|OTTHUMT00000380168.2|ASAP1-214|ASAP1|5478|protein_coding|	4.85395	-2.22576	1.05493	0.0348701	0.378091
ENST00000379519.7|ENSG00000119801.13|OTTHUMG00000097839.5|OTTHUMT00000215129.1|YPEL5-202|YPEL5|2499|protein_coding|	6.82351	-1.88962	0.895941	0.0349366	0.37843
ENST00000464036.5|ENSG00000160087.20|OTTHUMG00000001911.9|OTTHUMT00000005436.2|UBE2J2-210|UBE2J2|1256|nonsense_mediated_decay|	9.18303	1.73389	0.82224	0.0349675	0.37843
ENST00000610432.4|ENSG00000102158.19|OTTHUMG00000021882.4|-|MAGT1-204|MAGT1|4019|protein_coding|	12.3277	1.38738	0.658016	0.0349933	0.37843
a2baaa0b-f200-458a-9542-a22581997870_ENSG00000187634.12	9.79158	1.62692	0.771885	0.0350546	0.378761
ENST00000421017.6|ENSG00000182718.16|OTTHUMG00000132763.5|OTTHUMT00000416474.1|ANXA2-203|ANXA2|1444|protein_coding|	52.3492	-0.746767	0.354439	0.0351263	0.378874
ENST00000561311.5|ENSG00000171914.16|OTTHUMG00000133679.4|OTTHUMT00000257878.2|TLN2-209|TLN2|11880|protein_coding|	4.06882	-2.64143	1.25367	0.0351208	0.378874
8b186371-c9a3-47c5-85c9-e9a033bb34f4_ENSG00000132153.15	4.83649	-2.55014	1.21158	0.0353083	0.380324
ENST00000373358.7|ENSG00000102390.10|OTTHUMG00000021876.2|OTTHUMT00000057294.1|PBDC1-202|PBDC1|1201|protein_coding|	9.02072	1.69039	0.80317	0.0353224	0.380324
5097a67e-a68c-4591-9a17-47f5e7df9c50_ENSG00000144868.13	9.52106	-1.61364	0.767764	0.0355763	0.381396
ENST00000252602.1|ENSG00000130312.6|OTTHUMG00000182764.1|OTTHUMT00000463516.1|MRPL34-201|MRPL34|968|protein_coding|	38.6833	-0.72135	0.343206	0.0355711	0.381396
ENST00000255078.7|ENSG00000132740.8|OTTHUMG00000167894.2|OTTHUMT00000396862.1|IGHMBP2-201|IGHMBP2|3961|protein_coding|	4.6768	-2.50145	1.18995	0.035541	0.381396
ENST00000356433.9|ENSG00000090932.10|OTTHUMG00000183067.2|OTTHUMT00000464955.1|DLL3-202|DLL3|2055|protein_coding|	14.8448	1.35804	0.646034	0.0355426	0.381396
ENST00000409212.5|ENSG00000130147.16|OTTHUMG00000133292.5|OTTHUMT00000329763.1|SH3BP4-203|SH3BP4|5231|protein_coding|	6.76183	-1.87786	0.893002	0.0354774	0.381396
12f53acc-8e54-4c62-a5df-c5cb23513565_ENSG00000265681.7	76.8462	0.637989	0.303742	0.0356913	0.382296
ENST00000249014.5|ENSG00000128283.7|OTTHUMG00000150591.6|OTTHUMT00000318993.2|CDC42EP1-201|CDC42EP1|2148|protein_coding|	4.93216	2.96205	1.41115	0.0358147	0.382522
ENST00000348462.6|ENSG00000136942.15|OTTHUMG00000020659.5|OTTHUMT00000054035.2|RPL35-201|RPL35|452|protein_coding|	903.888	0.27085	0.129051	0.0358362	0.382522
ENST00000354202.9|ENSG00000172269.19|OTTHUMG00000153533.5|OTTHUMT00000331522.3|DPAGT1-201|DPAGT1|1913|protein_coding|	16.9157	-1.13706	0.5416	0.0357775	0.382522
ENST00000367002.4|ENSG00000198570.5|OTTHUMG00000037002.1|OTTHUMT00000089837.1|RD3-201|RD3|4266|protein_coding|	8.743	-1.55769	0.742031	0.0357971	0.382522
ENST00000287437.8|ENSG00000156831.8|OTTHUMG00000164993.6|OTTHUMT00000381378.2|NSMCE2-201|NSMCE2|1188|protein_coding|	4.70845	2.90951	1.38654	0.0358704	0.382556
ENST00000247003.9|ENSG00000105671.12|OTTHUMG00000182994.4|OTTHUMT00000464593.2|DDX49-201|DDX49|1793|protein_coding|	41.0464	0.762041	0.363441	0.0360167	0.383284
ENST00000369923.4|ENSG00000031698.13|OTTHUMG00000011726.4|OTTHUMT00000032530.1|SARS-202|SARS|1882|protein_coding|	66.6583	1.41918	0.676907	0.0360318	0.383284
ENST00000477116.5|ENSG00000256053.7|OTTHUMG00000153929.3|OTTHUMT00000333067.2|APOPT1-207|APOPT1|906|protein_coding|	7.43933	2.17563	1.03765	0.0360216	0.383284
ENST00000262265.10|ENSG00000104872.11|OTTHUMG00000183167.4|OTTHUMT00000465389.3|PIH1D1-201|PIH1D1|1197|protein_coding|	65.0656	-0.561217	0.267766	0.0360891	0.383563
ENST00000390645.2|ENSG00000188042.8|OTTHUMG00000133291.3|OTTHUMT00000257073.1|ARL4C-202|ARL4C|4013|protein_coding|	6.84585	2.03092	0.969753	0.0362366	0.3848
ENST00000325926.4|ENSG00000177519.4|OTTHUMG00000131905.2|OTTHUMT00000254856.2|RPRM-201|RPRM|1425|protein_coding|	7.25712	2.12798	1.01656	0.0363207	0.384913
ENST00000435983.5|ENSG00000144713.12|OTTHUMG00000129804.4|OTTHUMT00000339842.1|RPL32-206|RPL32|620|protein_coding|	725.903	0.328394	0.15686	0.0363002	0.384913
ENST00000578402.5|ENSG00000136490.9|OTTHUMG00000178907.3|OTTHUMT00000443879.1|LIMD2-205|LIMD2|1534|protein_coding|	24.0488	1.0738	0.51302	0.0363408	0.384913
ENST00000222266.2|ENSG00000205155.8|OTTHUMG00000182067.4|OTTHUMT00000459103.1|PSENEN-201|PSENEN|603|protein_coding|	57.2295	0.611534	0.292294	0.036422	0.384952
ENST00000249499.8|ENSG00000128709.13|OTTHUMG00000132516.6|OTTHUMT00000255698.6|HOXD9-201|HOXD9|1871|protein_coding|	15.4534	1.20492	0.575965	0.036438	0.384952
ENST00000324366.13|ENSG00000100462.16|OTTHUMG00000028709.11|OTTHUMT00000071674.4|PRMT5-202|PRMT5|2304|protein_coding|	18.4913	-1.02118	0.487993	0.0363847	0.384952
ENST00000209875.9|ENSG00000094916.16|OTTHUMG00000169700.3|OTTHUMT00000405467.2|CBX5-201|CBX5|11546|protein_coding|	83.4383	-0.521823	0.249535	0.036512	0.385076
ENST00000467843.6|ENSG00000109046.15|OTTHUMG00000132293.7|OTTHUMT00000255393.2|WSB1-204|WSB1|4187|retained_intron|	19.3851	1.08747	0.519952	0.0364856	0.385076
ENST00000335793.4|ENSG00000179604.10|OTTHUMG00000178419.3|OTTHUMT00000441898.2|CDC42EP4-201|CDC42EP4|3098|protein_coding|	22.5103	1.01086	0.483561	0.0365777	0.385439
ada6eb4f-312b-4a21-9e27-6de145e46d93_ENSG00000169684.13	3.94084	3.68964	1.76575	0.0366577	0.385953
ENST00000457543.4|ENSG00000236609.4|OTTHUMG00000151853.4|OTTHUMT00000324169.3|ZNF853-201|ZNF853|3864|protein_coding|	47.5433	0.688653	0.329698	0.0367313	0.386398
f6a6de4a-2ed8-45c3-86cc-78b942cdde3a_ENSG00000143248.13	1741.01	-0.291766	0.139713	0.0367682	0.386457
ENST00000355468.7|ENSG00000141696.13|OTTHUMG00000133501.8|OTTHUMT00000257439.2|P3H4-201|P3H4|2791|protein_coding|	18.4685	-1.02096	0.48897	0.0367995	0.386457
ENST00000322428.10|ENSG00000179632.10|OTTHUMG00000165244.4|OTTHUMT00000382910.2|MAF1-201|MAF1|1715|protein_coding|	50.7982	-0.615279	0.294816	0.0368889	0.387067
ENST00000355815.8|ENSG00000072310.17|OTTHUMG00000059313.9|OTTHUMT00000131772.2|SREBF1-202|SREBF1|4253|protein_coding|	30.0313	-0.979866	0.46969	0.0369605	0.387489
ENST00000409753.8|ENSG00000189159.16|OTTHUMG00000154521.4|OTTHUMT00000335692.2|JPT1-203|JPT1|1434|protein_coding|	110.483	0.448409	0.214984	0.0369984	0.387558
ENST00000361924.6|ENSG00000144674.16|OTTHUMG00000130799.7|OTTHUMT00000253339.2|GOLGA4-202|GOLGA4|7772|protein_coding|	8.79021	1.89247	0.908006	0.0371415	0.388727
ENST00000356455.9|ENSG00000175063.17|OTTHUMG00000033038.3|OTTHUMT00000080309.3|UBE2C-204|UBE2C|777|protein_coding|	93.7385	-0.482817	0.231846	0.0372975	0.390029
0d99e60a-0f9b-4f27-87f7-62485f57c7ae_ENSG00000105401.9	3.92763	3.69277	1.77407	0.0373856	0.390306
8afa4ccd-bcb6-4ef5-ba4d-6871597192c0_ENSG00000187147.18	9.60191	1.59533	0.766427	0.0373872	0.390306
ENST00000526755.5|ENSG00000168522.13|OTTHUMG00000165279.5|OTTHUMT00000383179.1|FNTA-205|FNTA|4676|nonsense_mediated_decay|	6.83819	2.02469	0.973252	0.0374951	0.391101
ENST00000408936.7|ENSG00000136848.17|OTTHUMG00000020595.5|OTTHUMT00000317857.1|DAB2IP-205|DAB2IP|6784|protein_coding|	10.7017	-1.37091	0.659332	0.0375957	0.39182
ENST00000327300.12|ENSG00000121774.18|OTTHUMG00000003921.10|OTTHUMT00000011199.5|KHDRBS1-202|KHDRBS1|2713|protein_coding|	157.335	0.396453	0.190719	0.0376419	0.391971
ENST00000552961.5|ENSG00000139116.18|OTTHUMG00000169335.4|OTTHUMT00000403579.1|KIF21A-213|KIF21A|4120|protein_coding|	4.2957	-2.75187	1.32427	0.0377074	0.392322
ENST00000393243.5|ENSG00000131149.19|OTTHUMG00000137650.8|OTTHUMT00000269102.2|GSE1-202|GSE1|7140|protein_coding|	11.0804	-1.3377	0.644138	0.0378273	0.393238
ENST00000361899.2|ENSG00000198899.2|-|-|MT-ATP6-201|MT-ATP6|681|protein_coding|	4355.15	-0.478834	0.23081	0.0380254	0.394682
ENST00000641023.1|ENSG00000092621.12|OTTHUMG00000012100.6|OTTHUMT00000033464.4|PHGDH-208|PHGDH|2096|protein_coding|	68.232	0.657911	0.317137	0.0380301	0.394682
ENST00000651894.1|ENSG00000169627.8|OTTHUMG00000176858.2|OTTHUMT00000434080.2|BOLA2B-205|BOLA2B|372|protein_coding|	5.24172	-2.07551	1.00076	0.0380854	0.394924
ENST00000254193.11|ENSG00000131876.17|OTTHUMG00000149871.4|OTTHUMT00000313621.3|SNRPA1-201|SNRPA1|1052|protein_coding|	20.9882	-0.935293	0.451249	0.0382026	0.395195
ENST00000301843.13|ENSG00000085733.16|OTTHUMG00000134307.4|OTTHUMT00000259233.3|CTTN-201|CTTN|3249|protein_coding|	47.9917	0.658067	0.317502	0.0382058	0.395195
ENST00000373655.6|ENSG00000121753.12|OTTHUMG00000003885.6|OTTHUMT00000011084.1|ADGRB2-201|ADGRB2|5400|protein_coding|	4.45413	-2.40851	1.16225	0.0382395	0.395195
ENST00000446294.6|ENSG00000134986.13|OTTHUMG00000128795.5|OTTHUMT00000370808.2|NREP-205|NREP|2065|protein_coding|	62.5248	0.596613	0.287885	0.0382284	0.395195
b53f7515-0683-4367-87ca-6939644ff2fd_ENSG00000123562.17	15.5181	1.30127	0.628298	0.0383485	0.39599
ENST00000289989.10|ENSG00000241852.10|OTTHUMG00000154160.7|OTTHUMT00000334183.2|C8orf58-201|C8orf58|2056|protein_coding|	3.92062	3.68342	1.77895	0.0384002	0.396193
ENST00000533371.6|ENSG00000166340.17|OTTHUMG00000133404.11|OTTHUMT00000384527.2|TPP1-214|TPP1|3578|protein_coding|	5.27871	2.44094	1.18	0.0385839	0.397755
ENST00000335756.9|ENSG00000115163.15|OTTHUMG00000097073.5|OTTHUMT00000214190.3|CENPA-202|CENPA|1389|protein_coding|	13.8027	-1.26993	0.614031	0.0386221	0.397817
602dee87-a1c0-47ab-9f1c-0d51d8631ec3_ENSG00000106400.12	17.8007	-1.24298	0.601408	0.0387538	0.398841
ENST00000433297.2|ENSG00000112972.15|OTTHUMG00000162231.3|OTTHUMT00000368024.1|HMGCS1-202|HMGCS1|3466|protein_coding|	37.8387	0.743329	0.359801	0.0388335	0.399329
ENST00000266077.5|ENSG00000125520.14|OTTHUMG00000032997.4|OTTHUMT00000080202.2|SLC2A4RG-201|SLC2A4RG|2361|protein_coding|	4.50297	2.83983	1.37591	0.0390215	0.400262
ENST00000519295.5|ENSG00000132842.13|OTTHUMG00000106919.2|OTTHUMT00000369905.1|AP3B1-204|AP3B1|3986|protein_coding|	23.8786	0.930549	0.450772	0.0389848	0.400262
ENST00000556683.1|ENSG00000139921.13|OTTHUMG00000171003.4|OTTHUMT00000411277.1|TMX1-203|TMX1|2117|nonsense_mediated_decay|	12.6283	-1.24142	0.601402	0.0389984	0.400262
2c433efb-f0a0-4b34-9204-803987373703_ENSG00000060762.19	6.21273	-1.92091	0.932299	0.0393599	0.403398
ENST00000313115.11|ENSG00000177556.12|OTTHUMG00000163499.5|OTTHUMT00000504370.2|ATOX1-201|ATOX1|471|protein_coding|	22.4759	0.942615	0.457701	0.0394507	0.403704
ENST00000512419.5|ENSG00000154277.12|OTTHUMG00000099377.16|OTTHUMT00000216828.2|UCHL1-209|UCHL1|1119|nonsense_mediated_decay|	177.491	0.412442	0.200272	0.0394551	0.403704
b495b82e-610d-419d-87e1-9fe53ae7a1f5_ENSG00000077312.9	33.3	-0.747094	0.36285	0.039498	0.403808
ENST00000314028.10|ENSG00000141551.14|OTTHUMG00000178601.2|OTTHUMT00000442632.1|CSNK1D-202|CSNK1D|3712|protein_coding|	50.2094	0.638462	0.310179	0.0395549	0.404056
ENST00000322203.7|ENSG00000198755.11|OTTHUMG00000014566.2|OTTHUMT00000040283.2|RPL10A-201|RPL10A|718|protein_coding|	489.08	0.318101	0.15458	0.0396054	0.404237
57dc520b-b557-48a1-81d2-3aefc9404afe_ENSG00000085662.14	96.0583	-0.472179	0.229559	0.0396964	0.404497
c6eeb49f-4274-4179-ae2c-8141b34c4840_chr11:66041000	6.42335	-1.99001	0.967392	0.0396777	0.404497
cfc1d804-3877-4a05-8fdd-ccbd97dc5717_ENSG00000205581.11	3.93106	3.68648	1.79329	0.0398113	0.4052
ENST00000202556.13|ENSG00000088808.17|OTTHUMG00000171647.4|OTTHUMT00000414591.1|PPP1R13B-201|PPP1R13B|4958|protein_coding|	6.82481	-1.88926	0.9199	0.0399984	0.4052
ENST00000253692.11|ENSG00000131374.14|OTTHUMG00000155488.20|OTTHUMT00000340301.3|TBC1D5-201|TBC1D5|7854|protein_coding|	27.1519	0.850922	0.414122	0.0399019	0.4052
ENST00000309522.7|ENSG00000138796.16|OTTHUMG00000131810.7|OTTHUMT00000254750.3|HADH-201|HADH|1912|protein_coding|	11.0795	-1.33572	0.650473	0.0400278	0.4052
ENST00000309602.5|ENSG00000173621.9|OTTHUMG00000167100.3|OTTHUMT00000393127.2|LRFN4-201|LRFN4|2869|protein_coding|	19.1187	1.06916	0.520472	0.0399548	0.4052
ENST00000388968.8|ENSG00000144381.17|OTTHUMG00000154463.5|OTTHUMT00000335324.3|HSPD1-202|HSPD1|2245|protein_coding|	124.593	-0.416209	0.20261	0.0399527	0.4052
ENST00000436269.1|ENSG00000115464.14|OTTHUMG00000152265.9|OTTHUMT00000325759.1|USP34-203|USP34|1827|protein_coding|	4.84515	-2.23073	1.08605	0.0399763	0.4052
ENST00000624552.3|ENSG00000148357.16|OTTHUMG00000140096.5|OTTHUMT00000276096.3|HMCN2-206|HMCN2|15610|protein_coding|	4.51142	2.82437	1.37442	0.0398831	0.4052
ENST00000300087.7|ENSG00000166847.10|OTTHUMG00000131610.7|OTTHUMT00000254497.3|DCTN5-201|DCTN5|10954|protein_coding|	14.3089	1.26968	0.618794	0.0401835	0.406443
ENST00000155926.8|ENSG00000071575.11|OTTHUMG00000090575.4|OTTHUMT00000207114.2|TRIB2-201|TRIB2|4391|protein_coding|	64.4289	0.559274	0.272629	0.0402273	0.406552
ENST00000521082.5|ENSG00000122550.18|OTTHUMG00000094813.10|OTTHUMT00000250239.4|KLHL7-213|KLHL7|3165|nonsense_mediated_decay|	12.7215	1.30376	0.635895	0.0403373	0.407331
ENST00000255448.8|ENSG00000133083.14|OTTHUMG00000016729.3|OTTHUMT00000044483.1|DCLK1-201|DCLK1|5703|protein_coding|	3.73503	3.6089	1.7615	0.0404846	0.407354
ENST00000322945.11|ENSG00000103495.14|OTTHUMG00000190393.3|OTTHUMT00000435536.2|MAZ-202|MAZ|2540|protein_coding|	101.178	-0.502476	0.245282	0.0405045	0.407354
ENST00000369519.4|ENSG00000203867.8|OTTHUMG00000019043.6|OTTHUMT00000050339.4|RBM20-201|RBM20|7293|protein_coding|	15.2577	1.17753	0.574534	0.0404098	0.407354
ENST00000375401.7|ENSG00000126012.11|OTTHUMG00000021606.2|OTTHUMT00000056737.2|KDM5C-204|KDM5C|6031|protein_coding|	19.8153	-0.958671	0.467957	0.0404981	0.407354
ENST00000449759.2|ENSG00000103485.19|OTTHUMG00000097770.6|OTTHUMT00000477740.3|QPRT-203|QPRT|1237|protein_coding|	38.1921	-0.707938	0.345482	0.0404491	0.407354
ENST00000397709.1|ENSG00000101460.13|OTTHUMG00000032306.4|OTTHUMT00000078802.3|MAP1LC3A-203|MAP1LC3A|698|protein_coding|	3.73014	3.60738	1.76166	0.0405878	0.40786
611cfb40-748a-4e4e-a8b3-d638d6f6b52b_ENSG00000142453.11	4.50818	2.84145	1.3887	0.0407452	0.408601
ENST00000257435.11|ENSG00000134986.13|OTTHUMG00000128795.5|OTTHUMT00000370806.1|NREP-201|NREP|2013|protein_coding|	66.7221	0.556329	0.271961	0.0407939	0.408601
ENST00000428849.7|ENSG00000237649.8|OTTHUMG00000031209.5|OTTHUMT00000076417.2|KIFC1-211|KIFC1|2391|protein_coding|	30.1242	-0.840947	0.411078	0.0407847	0.408601
ENST00000622429.1|ENSG00000179361.17|OTTHUMG00000141321.3|-|ARID3B-206|ARID3B|4243|protein_coding|	9.80003	1.62796	0.795594	0.0407349	0.408601
8b280eb2-10a2-43a2-885e-2b3fe216150d_ENSG00000178952.11	66.4926	0.628655	0.307457	0.0408849	0.40918
ENST00000394003.7|ENSG00000204843.12|OTTHUMG00000129963.31|-|DCTN1-202|DCTN1|4479|protein_coding|	3.73927	3.61019	1.76637	0.0409689	0.40946
ENST00000578968.5|ENSG00000232956.9|OTTHUMG00000179544.6|OTTHUMT00000447012.1|SNHG15-203|SNHG15|982|lncRNA|	26.2395	0.936747	0.458349	0.0409792	0.40946
ENST00000585291.5|ENSG00000082641.16|OTTHUMG00000178706.5|OTTHUMT00000443020.1|NFE2L1-222|NFE2L1|4390|protein_coding|	4.49189	-2.42167	1.18525	0.0410354	0.409691
633f0f59-5ea9-441d-8b5c-9209d34e1ad9_ENSG00000089009.15	178.141	0.405078	0.198464	0.0412447	0.410195
e36b0375-8b33-425b-a243-50b438fc8496_ENSG00000126777.18	7.77408	-1.61573	0.792805	0.0415509	0.410195
ENST00000269740.9|ENSG00000141873.11|OTTHUMG00000180440.4|OTTHUMT00000451354.2|SLC39A3-201|SLC39A3|1367|protein_coding|	20.7255	0.992635	0.487008	0.0415269	0.410195
ENST00000296238.4|ENSG00000163888.4|OTTHUMG00000156821.2|OTTHUMT00000346010.2|CAMK2N2-201|CAMK2N2|1452|protein_coding|	25.6164	0.96014	0.470571	0.0413134	0.410195
ENST00000303577.6|ENSG00000169564.6|OTTHUMG00000129645.1|OTTHUMT00000251844.1|PCBP1-201|PCBP1|1750|protein_coding|	155.219	-0.374942	0.183803	0.0413585	0.410195
ENST00000349880.8|ENSG00000166833.21|OTTHUMG00000151837.7|OTTHUMT00000324114.1|NAV2-201|NAV2|10960|protein_coding|	7.3518	-1.67521	0.821768	0.0414951	0.410195
ENST00000373279.6|ENSG00000171224.9|OTTHUMG00000018383.4|OTTHUMT00000048454.3|FAM241B-201|FAM241B|1073|protein_coding|	11.5242	1.41289	0.692222	0.0412416	0.410195
ENST00000378045.5|ENSG00000069509.6|OTTHUMG00000021399.2|OTTHUMT00000056320.2|FUNDC1-201|FUNDC1|1054|protein_coding|	7.6181	-1.73878	0.853096	0.0415301	0.410195
ENST00000396085.6|ENSG00000166833.21|OTTHUMG00000151837.7|OTTHUMT00000324113.2|NAV2-203|NAV2|11501|protein_coding|	7.3518	-1.67521	0.821768	0.0414951	0.410195
ENST00000398246.8|ENSG00000154359.13|OTTHUMG00000165475.3|OTTHUMT00000251693.3|LONRF1-201|LONRF1|3618|protein_coding|	4.51925	2.82625	1.38515	0.0413117	0.410195
ENST00000399138.5|ENSG00000091542.9|OTTHUMG00000059397.6|OTTHUMT00000132069.4|ALKBH5-201|ALKBH5|3159|protein_coding|	53.3744	-0.645331	0.31613	0.0412165	0.410195
ENST00000425699.3|ENSG00000188613.7|OTTHUMG00000019141.3|OTTHUMT00000110794.2|NANOS1-202|NANOS1|4017|protein_coding|	11.8886	1.47013	0.721049	0.0414617	0.410195
ENST00000540292.5|ENSG00000166833.21|OTTHUMG00000151837.7|-|NAV2-216|NAV2|11003|protein_coding|	7.3518	-1.67521	0.821768	0.0414951	0.410195
ENST00000566866.5|ENSG00000184110.14|OTTHUMG00000099443.4|OTTHUMT00000431000.1|EIF3C-211|EIF3C|2986|protein_coding|	120.809	-0.428935	0.21003	0.0411265	0.410195
ENST00000261313.3|ENSG00000089220.5|OTTHUMG00000168860.2|OTTHUMT00000401405.2|PEBP1-201|PEBP1|1431|protein_coding|	139.831	-0.390524	0.191676	0.0416082	0.410433
ENST00000520303.5|ENSG00000133872.13|OTTHUMG00000133397.6|OTTHUMT00000375726.2|SARAF-206|SARAF|1803|nonsense_mediated_decay|	18.3992	1.06416	0.52243	0.0416549	0.410565
ENST00000409517.5|ENSG00000143995.20|OTTHUMG00000150714.14|OTTHUMT00000328196.3|MEIS1-203|MEIS1|1733|lncRNA|	3.72771	3.61373	1.77447	0.0416994	0.410611
ENST00000429772.7|ENSG00000134291.12|OTTHUMG00000169892.4|OTTHUMT00000406452.2|TMEM106C-202|TMEM106C|1539|protein_coding|	42.077	-0.666554	0.327345	0.0417261	0.410611
ENST00000271452.8|ENSG00000143228.13|OTTHUMG00000034275.4|OTTHUMT00000082812.2|NUF2-201|NUF2|1964|protein_coding|	20.4441	-1.0308	0.506709	0.0419201	0.411686
ENST00000330188.13|ENSG00000143549.21|OTTHUMG00000035853.12|OTTHUMT00000087618.1|TPM3-206|TPM3|2108|protein_coding|	250.582	0.328756	0.161565	0.0418689	0.411686
ENST00000351223.7|ENSG00000132780.17|OTTHUMG00000007826.5|OTTHUMT00000021526.1|NASP-202|NASP|1538|protein_coding|	30.8311	-0.892139	0.438578	0.0419353	0.411686
ENST00000360384.9|ENSG00000165119.21|OTTHUMG00000020107.6|OTTHUMT00000052846.2|HNRNPK-202|HNRNPK|2038|protein_coding|	130.157	-0.412173	0.202663	0.0419735	0.411733
ENST00000273048.2|ENSG00000144567.11|OTTHUMG00000154577.5|OTTHUMT00000336148.1|RETREG2-201|RETREG2|2533|nonsense_mediated_decay|	34.166	-0.757263	0.372705	0.0421737	0.412104
ENST00000319540.9|ENSG00000145284.12|OTTHUMG00000130293.2|OTTHUMT00000252635.2|SCD5-202|SCD5|3040|protein_coding|	17.2012	1.11274	0.547435	0.0420878	0.412104
ENST00000360655.8|ENSG00000166833.21|OTTHUMG00000151837.7|OTTHUMT00000389876.1|NAV2-202|NAV2|10667|protein_coding|	6.01238	-1.84936	0.910224	0.0421781	0.412104
ENST00000389048.8|ENSG00000171094.18|OTTHUMG00000152034.4|OTTHUMT00000324994.2|ALK-201|ALK|6240|protein_coding|	16.8673	1.15963	0.570639	0.0421376	0.412104
ENST00000398542.5|ENSG00000121753.12|OTTHUMG00000003885.6|OTTHUMT00000313755.1|ADGRB2-204|ADGRB2|5176|protein_coding|	3.89985	-2.56825	1.26389	0.0421525	0.412104
ENST00000332598.6|ENSG00000184840.11|OTTHUMG00000130859.2|OTTHUMT00000253433.1|TMED9-201|TMED9|1473|protein_coding|	93.1385	0.506701	0.249632	0.0423774	0.413724
ENST00000421812.3|ENSG00000143067.5|OTTHUMG00000012962.4|OTTHUMT00000036349.4|ZNF697-201|ZNF697|5579|protein_coding|	4.50623	2.84114	1.40039	0.0424761	0.414033
ENST00000601098.6|ENSG00000062822.14|OTTHUMG00000183037.10|OTTHUMT00000465015.3|POLD1-212|POLD1|3524|protein_coding|	4.26191	-2.32245	1.14461	0.0424547	0.414033
ENST00000318006.9|ENSG00000166887.15|OTTHUMG00000130467.4|OTTHUMT00000252861.1|VPS39-201|VPS39|4844|protein_coding|	29.1233	0.83375	0.411057	0.042529	0.414222
ENST00000275532.8|ENSG00000243335.9|OTTHUMG00000129543.7|OTTHUMT00000492611.1|KCTD7-201|KCTD7|4795|protein_coding|	4.1129	3.76388	1.85828	0.0428198	0.41607
ENST00000394801.8|ENSG00000109332.20|OTTHUMG00000131119.17|OTTHUMT00000253794.5|UBE2D3-207|UBE2D3|2368|protein_coding|	35.017	-0.720164	0.355477	0.0427744	0.41607
ENST00000398084.6|ENSG00000149599.15|OTTHUMG00000032182.7|OTTHUMT00000078552.2|DUSP15-205|DUSP15|1256|protein_coding|	3.73829	3.60977	1.78192	0.0427872	0.41607
ENST00000345795.6|ENSG00000166734.20|OTTHUMG00000131133.6|OTTHUMT00000253816.1|CASC4-202|CASC4|3764|protein_coding|	4.11112	3.75491	1.8545	0.0428928	0.416124
ENST00000373302.7|ENSG00000136854.21|OTTHUMG00000020713.13|OTTHUMT00000054228.4|STXBP1-202|STXBP1|3967|protein_coding|	25.2855	0.982849	0.485393	0.0428825	0.416124
ENST00000464949.5|ENSG00000135940.6|OTTHUMG00000130548.2|OTTHUMT00000329292.1|COX5B-202|COX5B|613|lncRNA|	169.691	0.399129	0.197171	0.0429416	0.41627
ENST00000297283.4|ENSG00000164708.6|OTTHUMG00000155355.2|OTTHUMT00000339614.2|PGAM2-201|PGAM2|837|protein_coding|	3.73651	3.61661	1.78715	0.043004	0.416338
ENST00000304952.10|ENSG00000188290.10|OTTHUMG00000040758.2|OTTHUMT00000097944.1|HES4-201|HES4|899|protein_coding|	16.0815	1.17062	0.578578	0.0430456	0.416338
ENST00000491335.1|ENSG00000065518.8|OTTHUMG00000159442.2|OTTHUMT00000355423.1|NDUFB4-204|NDUFB4|558|nonsense_mediated_decay|	118.945	-0.440342	0.217643	0.0430496	0.416338
ENST00000348956.7|ENSG00000166165.13|OTTHUMG00000171786.3|OTTHUMT00000415111.2|CKB-201|CKB|1420|protein_coding|	304.964	-0.303637	0.150112	0.0431	0.416498
90687cb0-7b07-452c-a0f9-729beec67206_ENSG00000140374.16	18.6429	-0.983787	0.486515	0.0431649	0.4168
1f20c6a2-1a2b-4ecc-8c24-9cb7e4bd4db8_ENSG00000146282.18	43.9441	0.677999	0.335802	0.043483	0.419469
ENST00000225174.8|ENSG00000108179.14|OTTHUMG00000018562.5|OTTHUMT00000048949.2|PPIF-201|PPIF|2196|protein_coding|	15.5397	-1.06891	0.529618	0.0435629	0.419469
ENST00000409860.1|ENSG00000243449.6|OTTHUMG00000154503.2|OTTHUMT00000335537.2|C4orf48-202|C4orf48|477|protein_coding|	13.296	1.25767	0.623186	0.0435773	0.419469
ENST00000416195.1|ENSG00000172845.15|OTTHUMG00000132333.4|OTTHUMT00000333997.1|SP3-202|SP3|3627|protein_coding|	6.67246	1.98137	0.981646	0.043548	0.419469
ENST00000341116.7|ENSG00000128309.16|OTTHUMG00000150543.2|OTTHUMT00000318829.1|MPST-201|MPST|1504|protein_coding|	4.83002	-2.22261	1.10216	0.0437376	0.420357
ENST00000375512.3|ENSG00000185963.14|OTTHUMG00000021036.2|OTTHUMT00000055508.1|BICD2-202|BICD2|4636|protein_coding|	3.87236	-2.55288	1.26574	0.0437053	0.420357
ENST00000296181.9|ENSG00000082781.12|OTTHUMG00000159432.10|OTTHUMT00000355286.4|ITGB5-201|ITGB5|4440|protein_coding|	5.62069	-1.95547	0.970006	0.043807	0.420698
4f2a0f95-5991-4ce0-aa18-b0727e3b7b5c_ENSG00000163479.14	77.2858	0.507023	0.251716	0.0439819	0.421721
ENST00000258091.10|ENSG00000135624.16|OTTHUMG00000152765.8|OTTHUMT00000327714.3|CCT7-201|CCT7|1847|protein_coding|	134.587	0.408221	0.202644	0.0439602	0.421721
ENST00000302979.4|ENSG00000186184.18|OTTHUMG00000016635.10|OTTHUMT00000044305.2|POLR1D-201|POLR1D|1166|protein_coding|	14.7147	1.32916	0.660009	0.0440248	0.421805
8d65888f-09fa-4ee0-b1a3-d5e604b8bd29_ENSG00000132300.19	14.5949	-1.14766	0.570452	0.0442365	0.422849
ENST00000407796.6|ENSG00000142208.16|OTTHUMG00000170795.7|OTTHUMT00000410419.1|AKT1-203|AKT1|2710|protein_coding|	15.8544	-1.34328	0.667624	0.0442162	0.422849
ENST00000542214.2|ENSG00000114405.10|OTTHUMG00000158704.2|-|C3orf14-207|C3orf14|768|protein_coding|	26.0147	0.87137	0.433	0.0441778	0.422849
ENST00000587806.5|ENSG00000130165.10|OTTHUMG00000182034.3|OTTHUMT00000458865.1|ELOF1-204|ELOF1|1172|protein_coding|	33.4182	-0.760911	0.378318	0.0442937	0.423068
ENST00000265896.10|ENSG00000104549.12|OTTHUMG00000164990.3|OTTHUMT00000381362.2|SQLE-201|SQLE|2962|protein_coding|	35.3104	0.790741	0.393353	0.044404	0.423174
ENST00000336138.4|ENSG00000130193.8|OTTHUMG00000164673.2|OTTHUMT00000379706.2|THEM6-201|THEM6|2239|protein_coding|	18.5137	-1.02149	0.508146	0.0444075	0.423174
ENST00000468084.1|ENSG00000197982.14|OTTHUMG00000004319.7|OTTHUMT00000012946.2|C1orf122-204|C1orf122|1234|protein_coding|	43.296	0.710379	0.353343	0.0443835	0.423174
ENST00000543264.6|ENSG00000105251.10|OTTHUMG00000181879.2|OTTHUMT00000458082.1|SHD-201|SHD|2577|protein_coding|	116.666	-0.419856	0.209151	0.0447042	0.425672
ENST00000336083.7|ENSG00000175582.19|OTTHUMG00000134308.6|OTTHUMT00000259241.2|RAB6A-202|RAB6A|3085|protein_coding|	45.398	0.690759	0.3443	0.0448272	0.426515
7b7fc53a-2a86-4802-b3e5-82e65e997ab5_ENSG00000105193.9	1113.77	-0.271882	0.135669	0.0450687	0.428153
ENST00000366714.3|ENSG00000198835.4|OTTHUMG00000039771.2|OTTHUMT00000095985.2|GJC2-201|GJC2|2165|protein_coding|	4.32078	2.76444	1.37938	0.0450573	0.428153
ENST00000545797.7|ENSG00000167657.14|OTTHUMG00000181825.4|OTTHUMT00000457817.3|DAPK3-202|DAPK3|2286|protein_coding|	7.73989	-1.61291	0.805088	0.0451346	0.428449
ENST00000354334.7|ENSG00000061273.18|OTTHUMG00000152968.8|OTTHUMT00000328793.1|HDAC7-202|HDAC7|4065|protein_coding|	4.24676	-2.32584	1.16157	0.0452501	0.429215
ENST00000394773.6|ENSG00000149499.11|OTTHUMG00000149817.9|OTTHUMT00000313432.1|EML3-202|EML3|3256|protein_coding|	10.4403	-1.43014	0.714448	0.0453119	0.429472
ENST00000318240.7|ENSG00000177576.11|OTTHUMG00000179688.4|OTTHUMT00000447656.1|C18orf32-201|C18orf32|1128|protein_coding|	73.8208	0.529201	0.264521	0.0454354	0.430131
ENST00000367333.6|ENSG00000116857.17|OTTHUMG00000035831.8|OTTHUMT00000087162.2|TMEM9-203|TMEM9|1564|protein_coding|	15.199	1.29212	0.645911	0.0454511	0.430131
ENST00000554768.6|ENSG00000100714.17|OTTHUMG00000141309.15|OTTHUMT00000412169.6|MTHFD1-208|MTHFD1|3295|protein_coding|	10.3327	-1.40268	0.701689	0.0456073	0.431279
ENST00000271332.4|ENSG00000143126.8|OTTHUMG00000012003.2|OTTHUMT00000033200.2|CELSR2-201|CELSR2|11015|protein_coding|	8.99615	1.6983	0.849794	0.0456647	0.431492
fe64daea-23f2-4fc5-9a7f-ec4d14c7c9f3_ENSG00000085832.17	3.73586	3.61661	1.81141	0.0458718	0.433116
ENST00000228437.10|ENSG00000110851.12|OTTHUMG00000169914.3|OTTHUMT00000406546.2|PRDM4-201|PRDM4|4182|protein_coding|	17.0095	1.18583	0.594138	0.0459466	0.433492
ENST00000393766.6|ENSG00000052802.13|OTTHUMG00000161126.7|OTTHUMT00000363881.2|MSMO1-202|MSMO1|1789|protein_coding|	11.5494	1.40258	0.703067	0.0460491	0.433883
ENST00000621013.4|ENSG00000143570.18|OTTHUMG00000037158.4|-|SLC39A1-211|SLC39A1|2322|protein_coding|	13.8887	1.46003	0.731898	0.0460583	0.433883
ENST00000302631.8|ENSG00000116521.11|OTTHUMG00000035874.3|OTTHUMT00000087399.2|SCAMP3-201|SCAMP3|1545|protein_coding|	71.6534	0.534871	0.268484	0.0463503	0.435469
ENST00000323061.6|ENSG00000177432.7|OTTHUMG00000130950.2|OTTHUMT00000253551.2|NAP1L5-201|NAP1L5|1915|protein_coding|	23.7391	-0.845144	0.424194	0.0463321	0.435469
ENST00000355968.10|ENSG00000196262.14|OTTHUMG00000023687.6|OTTHUMT00000341783.2|PPIA-201|PPIA|818|protein_coding|	1163.11	-0.254057	0.127537	0.0463678	0.435469
ENST00000566501.5|ENSG00000184110.14|OTTHUMG00000099443.4|OTTHUMT00000430990.1|EIF3C-209|EIF3C|3128|protein_coding|	127.152	-0.404565	0.203043	0.0463157	0.435469
ENST00000447540.5|ENSG00000177200.17|OTTHUMG00000173188.8|-|CHD9-203|CHD9|11509|protein_coding|	5.32058	2.44344	1.22792	0.0466024	0.437182
ENST00000478951.6|ENSG00000144834.14|OTTHUMG00000159281.4|OTTHUMT00000354332.2|TAGLN3-205|TAGLN3|1129|protein_coding|	12.4703	1.42116	0.714246	0.0466209	0.437182
aee32b1f-a842-4b40-8a20-743a9a247878_ENSG00000163462.18	3.74089	3.61035	1.81635	0.0468452	0.438952
ENST00000268989.8|ENSG00000141258.13|OTTHUMG00000177637.12|OTTHUMT00000438185.4|SGSM2-201|SGSM2|4878|protein_coding|	10.8335	-1.39979	0.704851	0.0470407	0.440449
ENST00000433655.5|ENSG00000117984.14|OTTHUMG00000044760.24|OTTHUMT00000142060.3|CTSD-204|CTSD|2006|nonsense_mediated_decay|	14.7484	-1.09792	0.55304	0.047117	0.440829
ENST00000563786.5|ENSG00000178802.18|OTTHUMG00000142826.10|OTTHUMT00000420287.2|MPI-208|MPI|1707|protein_coding|	5.63406	-1.94959	0.982208	0.0471555	0.440856
ENST00000448416.6|ENSG00000172403.11|OTTHUMG00000161165.7|-|SYNPO2-204|SYNPO2|4298|protein_coding|	8.70961	-1.56348	0.787989	0.0472403	0.440981
ENST00000617768.5|ENSG00000128965.13|OTTHUMG00000130208.11|OTTHUMT00000252526.9|CHAC1-203|CHAC1|1520|protein_coding|	13.0223	3.83478	1.93271	0.0472396	0.440981
ENST00000471877.5|ENSG00000171130.18|OTTHUMG00000158094.5|OTTHUMT00000350174.2|ATP6V0E2-206|ATP6V0E2|1766|nonsense_mediated_decay|	9.39156	1.56368	0.788394	0.0473255	0.441443
ENST00000258198.7|ENSG00000135720.13|OTTHUMG00000137523.7|OTTHUMT00000268846.2|DYNC1LI2-201|DYNC1LI2|4326|protein_coding|	39.3633	0.738345	0.372522	0.0474772	0.442523
6e540fd5-2023-464c-8498-8bf4f2a5caaf_ENSG00000168028.14	451.826	-0.286311	0.144536	0.0476034	0.442698
ENST00000330501.12|ENSG00000186812.13|OTTHUMG00000178532.8|OTTHUMT00000442398.3|ZNF397-202|ZNF397|5259|protein_coding|	3.74563	3.61993	1.82719	0.0475752	0.442698
ENST00000378895.9|ENSG00000167536.14|OTTHUMG00000132678.3|OTTHUMT00000255952.2|DHRS13-201|DHRS13|1929|protein_coding|	10.9033	-1.29955	0.655874	0.047546	0.442698
9fc3cfab-c031-4b9a-8506-719dcee27afc_ENSG00000175061.18	26.0688	-0.819884	0.41415	0.0477397	0.443297
ENST00000375394.7|ENSG00000204351.12|OTTHUMG00000031146.5|OTTHUMT00000076264.4|SKIV2L-201|SKIV2L|3795|protein_coding|	18.0773	-1.0307	0.520583	0.0477154	0.443297
ENST00000525634.6|ENSG00000110700.7|OTTHUMG00000165988.5|OTTHUMT00000387320.3|RPS13-202|RPS13|527|protein_coding|	461.512	-0.304329	0.153786	0.047826	0.443765
dc2f0736-5de8-4b73-8c38-cbb1c39ab21d_ENSG00000126261.13	21.6019	-0.902155	0.456121	0.0479416	0.444207
ENST00000255608.8|ENSG00000133243.9|OTTHUMG00000180017.6|OTTHUMT00000449300.4|BTBD2-201|BTBD2|2649|protein_coding|	72.277	-0.539673	0.272858	0.0479456	0.444207
33c8ecf1-7623-49eb-901e-589fb1ea99f8_ENSG00000143537.13	4.6684	-2.14662	1.08654	0.0481962	0.444505
8c516c1d-9954-40c4-94f5-42890ac70055_ENSG00000133275.16	14.7738	-1.09781	0.555792	0.048243	0.444505
ENST00000158771.9|ENSG00000072849.11|OTTHUMG00000102040.5|OTTHUMT00000219825.2|DERL2-201|DERL2|4167|protein_coding|	8.62997	1.61278	0.816414	0.048218	0.444505
ENST00000265421.9|ENSG00000070501.12|OTTHUMG00000164093.6|OTTHUMT00000377242.2|POLB-201|POLB|1290|protein_coding|	10.5526	1.4097	0.713766	0.0482657	0.444505
ENST00000367137.4|ENSG00000133065.11|OTTHUMG00000036000.4|OTTHUMT00000087731.2|SLC41A1-201|SLC41A1|5017|protein_coding|	6.61225	-1.82416	0.922949	0.0481046	0.444505
ENST00000427851.7|ENSG00000112759.18|OTTHUMG00000014759.4|OTTHUMT00000501702.1|SLC29A1-209|SLC29A1|2318|protein_coding|	8.62997	1.61278	0.816414	0.048218	0.444505
ENST00000495596.5|ENSG00000135390.19|OTTHUMG00000133442.5|OTTHUMT00000257310.1|ATP5MC2-203|ATP5MC2|1976|retained_intron|	62.6711	0.639788	0.32366	0.0480726	0.444505
ENST00000583931.6|ENSG00000143401.15|OTTHUMG00000012547.6|OTTHUMT00000035056.4|ANP32E-208|ANP32E|3407|protein_coding|	34.2975	-0.725561	0.367011	0.0480474	0.444505
1f4c454c-4f2a-471a-8040-466b8cb76c8d_ENSG00000101363.12	4.32615	2.75661	1.39803	0.0486348	0.44624
271c7626-5d8e-4960-b5dd-26305f6fa420_ENSG00000187498.16	7.17748	-1.61793	0.820519	0.0486285	0.44624
ENST00000312469.8|ENSG00000113648.16|OTTHUMG00000129141.3|OTTHUMT00000371700.1|H2AFY-202|H2AFY|1859|protein_coding|	25.8617	-0.846387	0.429233	0.048626	0.44624
ENST00000340630.9|ENSG00000100360.15|OTTHUMG00000150544.20|OTTHUMT00000318834.1|IFT27-201|IFT27|1113|protein_coding|	13.1042	1.23485	0.626214	0.0486176	0.44624
ENST00000433985.7|ENSG00000100360.15|OTTHUMG00000150544.20|OTTHUMT00000504281.2|IFT27-205|IFT27|1073|protein_coding|	13.1042	1.23485	0.626214	0.0486176	0.44624
55f0a1b8-21de-4dce-9fa6-e42d547beac7_ENSG00000108465.15	9.57424	1.5987	0.811005	0.0486943	0.446455
ENST00000366543.5|ENSG00000143702.16|OTTHUMG00000039862.6|OTTHUMT00000096177.1|CEP170-203|CEP170|6727|protein_coding|	4.3299	2.76703	1.40445	0.0488168	0.447246
ENST00000371899.9|ENSG00000160326.14|OTTHUMG00000020874.4|OTTHUMT00000054909.2|SLC2A6-202|SLC2A6|2491|protein_coding|	5.08351	2.38727	1.2128	0.0490223	0.448713
ENST00000546954.2|ENSG00000170855.4|OTTHUMG00000047787.4|OTTHUMT00000108980.4|TRIAP1-202|TRIAP1|1151|protein_coding|	26.966	0.839067	0.426321	0.0490496	0.448713
ENST00000233114.13|ENSG00000014641.18|OTTHUMG00000129512.14|OTTHUMT00000251687.2|MDH1-201|MDH1|1296|protein_coding|	87.5967	-0.469343	0.238819	0.0493836	0.448844
ENST00000346798.8|ENSG00000142192.21|OTTHUMG00000078438.11|OTTHUMT00000171340.2|APP-201|APP|3583|protein_coding|	6.78368	-1.6842	0.856797	0.0493344	0.448844
ENST00000350148.9|ENSG00000120693.13|OTTHUMG00000016740.2|OTTHUMT00000044526.2|SMAD9-201|SMAD9|5447|protein_coding|	7.17048	-1.61669	0.822288	0.0492882	0.448844
ENST00000379826.4|ENSG00000120693.13|OTTHUMG00000016740.2|-|SMAD9-202|SMAD9|5592|protein_coding|	7.17048	-1.61669	0.822288	0.0492882	0.448844
ENST00000381150.5|ENSG00000115884.11|OTTHUMG00000090751.5|-|SDC1-202|SDC1|3291|protein_coding|	27.2438	-0.80866	0.411167	0.0492125	0.448844
ENST00000399275.6|ENSG00000120693.13|OTTHUMG00000016740.2|OTTHUMT00000044525.2|SMAD9-203|SMAD9|5389|protein_coding|	7.17048	-1.61669	0.822288	0.0492882	0.448844
ENST00000435675.5|ENSG00000138363.15|OTTHUMG00000133023.8|OTTHUMT00000337254.2|ATIC-205|ATIC|2275|protein_coding|	10.2886	-1.5204	0.772988	0.0491937	0.448844
ENST00000480661.1|ENSG00000116251.11|OTTHUMG00000193375.2|OTTHUMT00000002832.2|RPL22-206|RPL22|2279|retained_intron|	86.0884	0.469448	0.23888	0.049391	0.448844
ENST00000485839.6|ENSG00000116857.17|OTTHUMG00000035831.8|OTTHUMT00000087161.2|TMEM9-209|TMEM9|938|protein_coding|	20.3431	1.02738	0.522647	0.0493296	0.448844
ENST00000361758.8|ENSG00000112531.17|OTTHUMG00000015977.6|OTTHUMT00000400528.1|QKI-204|QKI|6085|nonsense_mediated_decay|	35.7332	0.736583	0.3749	0.0494438	0.448993
ENST00000354772.8|ENSG00000092096.16|OTTHUMG00000028740.7|OTTHUMT00000071769.5|SLC22A17-202|SLC22A17|2238|protein_coding|	26.1751	0.832664	0.423957	0.0495266	0.449229
ENST00000380071.8|ENSG00000133119.13|OTTHUMG00000016715.4|OTTHUMT00000044450.3|RFC3-201|RFC3|2306|protein_coding|	29.5995	-0.792586	0.403579	0.0495425	0.449229
de5ed8dc-8373-41bb-89c4-6eb80d65d2bd_ENSG00000131653.13	24.4809	-0.880517	0.448526	0.0496307	0.44941
ENST00000247956.11|ENSG00000130803.15|OTTHUMG00000179932.2|OTTHUMT00000448995.2|ZNF317-201|ZNF317|4056|protein_coding|	7.75469	-1.61828	0.824482	0.0496717	0.44941
ENST00000530022.5|ENSG00000166441.13|OTTHUMG00000165834.3|OTTHUMT00000386513.1|RPL27A-206|RPL27A|878|protein_coding|	1161.56	-0.287349	0.146381	0.0496435	0.44941
e77d3150-0a65-4459-a917-b60181db1d07_ENSG00000108946.14	19.1393	0.985701	0.502722	0.0499106	0.451242
ENST00000442325.6|ENSG00000134759.14|OTTHUMG00000132589.6|OTTHUMT00000396661.1|ELP2-205|ELP2|2722|protein_coding|	9.115	-1.50641	0.768493	0.0499713	0.451459
ENST00000394833.6|ENSG00000138821.13|OTTHUMG00000131120.3|OTTHUMT00000253798.1|SLC39A8-202|SLC39A8|3238|protein_coding|	4.26615	-2.31947	1.18436	0.0501813	0.453026
ENST00000403368.1|ENSG00000119812.19|OTTHUMG00000152152.6|OTTHUMT00000325501.1|FAM98A-202|FAM98A|2818|protein_coding|	4.30464	2.75044	1.40584	0.0504141	0.454463
ENST00000617773.1|ENSG00000005108.16|OTTHUMG00000152346.5|-|THSD7A-205|THSD7A|10583|protein_coding|	11.7389	1.29346	0.661099	0.0504031	0.454463
ENST00000215862.8|ENSG00000133422.13|OTTHUMG00000151193.6|OTTHUMT00000321711.1|MORC2-201|MORC2|4469|protein_coding|	8.34827	-1.4603	0.746703	0.0505048	0.454715
ENST00000355552.7|ENSG00000163870.15|OTTHUMG00000159639.8|OTTHUMT00000356624.1|TPRA1-202|TPRA1|1933|protein_coding|	6.78058	-1.68886	0.863614	0.0505157	0.454715
ENST00000300069.5|ENSG00000166831.9|OTTHUMG00000172423.3|OTTHUMT00000418466.2|RBPMS2-201|RBPMS2|2017|protein_coding|	10.1191	-1.35563	0.693605	0.050645	0.455215
ENST00000440944.6|ENSG00000160360.13|OTTHUMG00000020930.8|OTTHUMT00000055072.6|GPSM1-205|GPSM1|3566|protein_coding|	29.1697	-0.788015	0.403126	0.0506115	0.455215
ENST00000503293.5|ENSG00000164117.13|OTTHUMG00000160746.4|OTTHUMT00000362086.1|FBXO8-202|FBXO8|1546|protein_coding|	16.8867	-0.993026	0.508344	0.0507661	0.455641
ENST00000595962.6|ENSG00000198464.14|OTTHUMG00000157507.5|OTTHUMT00000349001.4|ZNF480-205|ZNF480|4746|protein_coding|	8.05643	1.71897	0.879836	0.0507324	0.455641
ENST00000345097.8|ENSG00000053254.15|OTTHUMG00000170898.4|OTTHUMT00000410902.2|FOXN3-202|FOXN3|7832|protein_coding|	14.7219	-1.09346	0.560004	0.0508687	0.455754
ENST00000353265.8|ENSG00000178184.16|OTTHUMG00000132922.4|OTTHUMT00000256435.3|PARD6G-201|PARD6G|3836|protein_coding|	9.20317	1.51738	0.777088	0.0508607	0.455754
ENST00000442819.6|ENSG00000169045.17|OTTHUMG00000130908.43|OTTHUMT00000372279.2|HNRNPH1-204|HNRNPH1|2248|protein_coding|	34.1463	0.759519	0.389039	0.0509033	0.455754
ENST00000554455.5|ENSG00000092199.17|OTTHUMG00000170757.3|OTTHUMT00000410225.1|HNRNPC-211|HNRNPC|1784|protein_coding|	99.5478	-0.4433	0.227089	0.0509264	0.455754
73f35822-177a-42c8-845e-7d2740caf864_ENSG00000125772.12	5.09655	2.39067	1.22511	0.0510106	0.456177
c22b0a3b-dda2-41b5-9f08-bcf2e94d179d_ENSG00000129084.17	4.31281	2.77195	1.42083	0.0510642	0.456327
ENST00000341426.9|ENSG00000008130.15|OTTHUMG00000000942.6|OTTHUMT00000002769.1|NADK-201|NADK|3235|protein_coding|	17.7233	-0.978096	0.501721	0.0512378	0.457547
ENST00000216479.8|ENSG00000100591.8|OTTHUMG00000171539.3|OTTHUMT00000414017.2|AHSA1-201|AHSA1|1337|protein_coding|	87.9554	-0.497421	0.255206	0.0512836	0.457625
ENST00000425019.5|ENSG00000071054.16|OTTHUMG00000155394.5|OTTHUMT00000339838.1|MAP4K4-210|MAP4K4|4403|protein_coding|	7.90184	-1.66353	0.85375	0.0513559	0.457939
882657f0-bdb6-4910-8082-c93b99174e37_ENSG00000164904.18	26.0085	0.871078	0.447378	0.0515258	0.459122
9e60fdbd-3ae6-410d-95d3-d4560bce7e82_ENSG00000130592.15	4.33201	2.75795	1.41694	0.0516042	0.459158
ENST00000591126.5|ENSG00000141646.13|OTTHUMG00000132696.9|OTTHUMT00000449565.2|SMAD4-212|SMAD4|4970|retained_intron|	5.85355	2.1483	1.1036	0.0515799	0.459158
ENST00000233638.8|ENSG00000115297.11|OTTHUMG00000129960.5|OTTHUMT00000252224.4|TLX2-201|TLX2|2171|protein_coding|	6.60556	-1.83084	0.940905	0.0516755	0.45921
ENST00000304434.11|ENSG00000012660.14|OTTHUMG00000016249.2|OTTHUMT00000043566.2|ELOVL5-201|ELOVL5|2765|protein_coding|	41.7675	-0.654843	0.33655	0.0516843	0.45921
a7a4023e-fa64-4079-8516-a7e93ec0c49b_ENSG00000156831.8	6.00569	-1.85643	0.954545	0.051795	0.459862
ENST00000304636.7|ENSG00000168542.14|OTTHUMG00000132648.6|OTTHUMT00000255899.3|COL3A1-201|COL3A1|5543|protein_coding|	16.9477	-1.06289	0.547079	0.0520341	0.461355
ENST00000415949.5|ENSG00000132432.14|OTTHUMG00000023430.5|OTTHUMT00000251384.2|SEC61G-203|SEC61G|732|protein_coding|	118.943	0.417075	0.214675	0.0520379	0.461355
ENST00000250495.10|ENSG00000129559.13|OTTHUMG00000029325.6|OTTHUMT00000073146.3|NEDD8-201|NEDD8|616|protein_coding|	192.638	0.337062	0.173531	0.0520921	0.461505
ENST00000314067.10|ENSG00000119650.12|OTTHUMG00000171613.1|-|IFT43-202|IFT43|833|protein_coding|	14.2721	1.15886	0.596952	0.0522233	0.462335
ENST00000358654.2|ENSG00000258555.6|OTTHUMG00000150762.5|OTTHUMT00000413446.2|SPECC1L-ADORA2A-201|SPECC1L-ADORA2A|6204|nonsense_mediated_decay|	5.25995	2.42881	1.25141	0.0522751	0.462463
ENST00000380171.7|ENSG00000138085.16|OTTHUMG00000128405.6|OTTHUMT00000250185.2|ATRAID-201|ATRAID|1240|protein_coding|	43.613	0.661602	0.341023	0.0523732	0.462998
ENST00000303210.9|ENSG00000172354.10|OTTHUMG00000137419.6|OTTHUMT00000268391.3|GNB2-201|GNB2|1664|protein_coding|	376.322	0.293954	0.151601	0.0525018	0.463803
ENST00000299314.12|ENSG00000111670.16|OTTHUMG00000170444.3|OTTHUMT00000409182.2|GNPTAB-201|GNPTAB|5720|protein_coding|	15.4276	1.10202	0.568794	0.0526888	0.465122
ENST00000459912.5|ENSG00000196372.13|OTTHUMG00000017603.4|OTTHUMT00000046566.3|ASB13-202|ASB13|2780|nonsense_mediated_decay|	9.05729	-1.64669	0.850149	0.0527531	0.465358
ENST00000565593.1|ENSG00000103264.18|OTTHUMG00000175685.6|OTTHUMT00000430800.1|FBXO31-204|FBXO31|2717|nonsense_mediated_decay|	4.11791	2.68867	1.38894	0.0528956	0.466282
9cb3fc84-a139-4c3b-9c50-50e955d82bbe_ENSG00000075142.13	84.7087	0.465311	0.240536	0.0530553	0.466834
ENST00000240316.5|ENSG00000121058.5|OTTHUMG00000178126.3|OTTHUMT00000440618.2|COIL-201|COIL|2634|protein_coding|	14.9915	-1.05396	0.545128	0.053185	0.466834
ENST00000439424.6|ENSG00000258315.5|OTTHUMG00000170147.2|OTTHUMT00000407666.1|C17orf49-201|C17orf49|850|protein_coding|	26.9742	0.839548	0.434104	0.0531154	0.466834
ENST00000450554.6|ENSG00000063244.12|OTTHUMG00000180908.4|OTTHUMT00000453598.1|U2AF2-202|U2AF2|3022|protein_coding|	46.9037	-0.597339	0.308933	0.0531676	0.466834
ENST00000574110.5|ENSG00000105176.18|OTTHUMG00000177923.6|OTTHUMT00000439757.1|URI1-206|URI1|2495|nonsense_mediated_decay|	26.6454	-0.793115	0.409954	0.0530339	0.466834
ENST00000596251.6|ENSG00000160570.14|OTTHUMG00000182763.5|OTTHUMT00000463510.2|DEDD2-205|DEDD2|1905|protein_coding|	4.32354	2.75542	1.42513	0.0531811	0.466834
ENST00000368468.4|ENSG00000111885.7|OTTHUMG00000015472.2|OTTHUMT00000042015.2|MAN1A1-201|MAN1A1|5018|protein_coding|	12.2364	-1.16281	0.601872	0.0533615	0.467751
ENST00000400097.5|ENSG00000128739.22|OTTHUMG00000129180.46|OTTHUMT00000413850.1|SNRPN-203|SNRPN|1605|protein_coding|	43.86	0.697095	0.360824	0.0533653	0.467751
ENST00000230771.9|ENSG00000112855.17|OTTHUMG00000129500.19|OTTHUMT00000251670.4|HARS2-201|HARS2|2468|protein_coding|	17.5538	1.07488	0.556513	0.0534272	0.467962
ENST00000488034.5|ENSG00000112514.16|OTTHUMG00000031254.8|OTTHUMT00000076541.4|CUTA-210|CUTA|769|protein_coding|	49.4025	0.607362	0.314567	0.0535098	0.468353
ENST00000329630.10|ENSG00000196456.13|OTTHUMG00000191597.2|OTTHUMT00000350679.2|ZNF775-201|ZNF775|2261|protein_coding|	18.3722	0.984355	0.510003	0.0535946	0.468432
ENST00000370268.8|ENSG00000147394.18|OTTHUMG00000024187.12|OTTHUMT00000377480.2|ZNF185-204|ZNF185|4305|protein_coding|	4.32388	2.77543	1.43779	0.0535646	0.468432
9bb32852-1b7a-420a-9eee-63760a25f7dc_ENSG00000109917.11	40.2163	0.655253	0.339856	0.0538512	0.468831
a81db314-eeec-4dbf-ad9b-8fc9722a9c89_ENSG00000148120.16	5.04948	-2.00895	1.04221	0.0539068	0.468831
ENST00000156084.8|ENSG00000068308.13|OTTHUMG00000024130.2|OTTHUMT00000060799.1|OTUD5-201|OTUD5|2740|protein_coding|	16.6348	1.04678	0.542799	0.0537942	0.468831
ENST00000222803.9|ENSG00000106080.10|OTTHUMG00000023442.3|OTTHUMT00000214229.1|FKBP14-201|FKBP14|4960|protein_coding|	8.76111	-1.42175	0.737695	0.0539441	0.468831
ENST00000297625.8|ENSG00000164976.9|OTTHUMG00000019816.6|OTTHUMT00000052158.4|MYORG-201|MYORG|6447|protein_coding|	5.82893	-1.78482	0.925233	0.0537248	0.468831
ENST00000376488.7|ENSG00000068308.13|OTTHUMG00000024130.2|OTTHUMT00000060800.1|OTUD5-202|OTUD5|2692|protein_coding|	16.6348	1.04678	0.542799	0.0537942	0.468831
ENST00000504898.5|ENSG00000197451.12|OTTHUMG00000163452.2|OTTHUMT00000373526.1|HNRNPAB-204|HNRNPAB|1785|protein_coding|	4.24855	-2.33149	1.20948	0.0538943	0.468831
fea5da32-6f48-4a58-978b-8d3b48555c56_ENSG00000198363.18	5.82893	-1.78482	0.925233	0.0537248	0.468831
62768c67-0afe-4360-8964-f9844fa827fc_ENSG00000181396.13	7.04622	1.76633	0.916901	0.0540529	0.469117
71271960-dc82-47eb-a4a0-387c678a9f55_ENSG00000181396.13	7.04622	1.76633	0.916901	0.0540529	0.469117
ENST00000265333.8|ENSG00000213585.11|OTTHUMG00000129118.4|OTTHUMT00000259208.2|VDAC1-201|VDAC1|1839|protein_coding|	10.6357	-1.36829	0.710619	0.0541683	0.469459
ENST00000460797.5|ENSG00000082781.12|OTTHUMG00000159432.10|OTTHUMT00000355287.1|ITGB5-202|ITGB5|2228|retained_intron|	7.57549	-1.5646	0.812564	0.0541654	0.469459
ENST00000312515.7|ENSG00000175550.8|OTTHUMG00000166723.5|OTTHUMT00000391197.3|DRAP1-201|DRAP1|822|protein_coding|	66.9299	0.571778	0.297176	0.0543503	0.469717
ENST00000394588.3|ENSG00000197696.10|OTTHUMG00000148666.2|OTTHUMT00000308996.1|NMB-202|NMB|1017|protein_coding|	24.1641	0.908386	0.472095	0.0543348	0.469717
ENST00000588282.5|ENSG00000108639.7|OTTHUMG00000177457.4|OTTHUMT00000437011.2|SYNGR2-203|SYNGR2|1553|protein_coding|	47.2795	-0.62023	0.322338	0.0543343	0.469717
ENST00000602819.6|ENSG00000269893.8|OTTHUMG00000183991.6|OTTHUMT00000467706.1|SNHG8-205|SNHG8|473|lncRNA|	6.95721	-1.73306	0.900339	0.0542422	0.469717
ENST00000418996.5|ENSG00000114956.20|OTTHUMG00000129819.4|OTTHUMT00000252052.2|DGUOK-203|DGUOK|703|nonsense_mediated_decay|	28.6615	-0.777371	0.404167	0.054431	0.470086
ENST00000340296.8|ENSG00000077380.15|OTTHUMG00000154061.12|OTTHUMT00000334613.1|DYNC1I2-201|DYNC1I2|2589|protein_coding|	8.58453	1.61732	0.841019	0.0544744	0.470132
ENST00000458624.1|ENSG00000244239.1|OTTHUMG00000152018.1|OTTHUMT00000324882.1|AC007009.1-201|AC007009.1|429|lncRNA|	13.4921	1.16803	0.607656	0.0545817	0.470729
c5ae2e23-0656-49a8-9049-d5332e925d24_ENSG00000127952.17	6.78123	-1.68874	0.879029	0.0547141	0.471212
ENST00000310326.8|ENSG00000130305.16|OTTHUMG00000129869.3|OTTHUMT00000345916.1|NSUN5-202|NSUN5|1602|protein_coding|	14.8836	1.1265	0.586308	0.0546885	0.471212
ENST00000284878.12|ENSG00000154639.19|OTTHUMG00000074508.4|OTTHUMT00000158209.2|CXADR-201|CXADR|5593|protein_coding|	17.0052	1.09791	0.57184	0.0548625	0.471505
ENST00000323760.11|ENSG00000158402.20|OTTHUMG00000129203.6|OTTHUMT00000251280.2|CDC25C-201|CDC25C|2093|protein_coding|	4.06756	-2.23899	1.16605	0.0548393	0.471505
ENST00000495527.5|ENSG00000058673.16|OTTHUMG00000035909.8|OTTHUMT00000087470.4|ZC3H11A-212|ZC3H11A|8404|nonsense_mediated_decay|	4.06788	-2.23878	1.16603	0.0548571	0.471505
ENST00000302182.7|ENSG00000170315.13|OTTHUMG00000058987.6|OTTHUMT00000130458.2|UBB-201|UBB|1225|protein_coding|	761.454	-0.244157	0.127235	0.0549916	0.472285
f9eb1389-cf21-4bfc-b9ff-51e470681e87_ENSG00000105176.18	7.04134	1.76551	0.920406	0.0550878	0.472783
ENST00000000233.10|ENSG00000004059.11|OTTHUMG00000023246.7|OTTHUMT00000059567.3|ARF5-201|ARF5|1032|protein_coding|	109.247	0.434905	0.226878	0.0552494	0.472855
ENST00000232564.8|ENSG00000114450.10|OTTHUMG00000157440.4|OTTHUMT00000258218.3|GNB4-201|GNB4|6315|protein_coding|	20.3868	1.03047	0.537345	0.0551494	0.472855
ENST00000262554.7|ENSG00000090054.15|OTTHUMG00000021047.3|OTTHUMT00000055553.3|SPTLC1-201|SPTLC1|2783|protein_coding|	24.827	0.833462	0.434778	0.0552401	0.472855
ENST00000451085.5|ENSG00000173114.13|OTTHUMG00000155039.4|-|LRRN3-204|LRRN3|3725|protein_coding|	6.79035	-1.68561	0.879197	0.0552109	0.472855
ENST00000534548.6|ENSG00000151503.12|OTTHUMG00000167172.6|OTTHUMT00000393575.2|NCAPD3-214|NCAPD3|5061|protein_coding|	17.721	-0.975751	0.509266	0.0553659	0.473524
ENST00000305253.8|ENSG00000166402.8|OTTHUMG00000165690.1|OTTHUMT00000385822.1|TUB-202|TUB|6420|protein_coding|	9.51159	-1.34139	0.700327	0.0554449	0.473871
ENST00000336783.8|ENSG00000168488.18|OTTHUMG00000097038.6|OTTHUMT00000214139.1|ATXN2L-202|ATXN2L|4367|protein_coding|	8.92907	-1.60198	0.837696	0.05583	0.475695
ENST00000367569.3|ENSG00000169976.6|OTTHUMG00000015737.1|OTTHUMT00000042537.1|SF3B5-201|SF3B5|693|protein_coding|	104.424	0.43048	0.225123	0.0558509	0.475695
ENST00000381989.4|ENSG00000102699.6|OTTHUMG00000016582.4|OTTHUMT00000044189.2|PARP4-201|PARP4|5437|protein_coding|	13.6478	-1.14695	0.599756	0.0558292	0.475695
ENST00000506163.5|ENSG00000172062.16|OTTHUMG00000099361.6|OTTHUMT00000373721.1|SMN1-204|SMN1|1445|protein_coding|	5.45386	-1.8899	0.988132	0.0558	0.475695
ENST00000527559.6|ENSG00000166833.21|OTTHUMG00000151837.7|-|NAV2-208|NAV2|11171|protein_coding|	6.2058	-1.69839	0.888104	0.0558274	0.475695
21e951c4-0ecf-4804-b628-5795517455bc_ENSG00000156976.17	10.9559	1.31744	0.689961	0.0562051	0.477763
6dc185e1-f691-49ef-9ac7-531a60db8242_ENSG00000135643.5	12.8919	1.20963	0.633711	0.056287	0.477763
ENST00000284440.8|ENSG00000154277.12|OTTHUMG00000099377.16|OTTHUMT00000216827.1|UCHL1-201|UCHL1|1172|protein_coding|	298.463	0.287826	0.150786	0.0562828	0.477763
ENST00000305883.6|ENSG00000172059.11|OTTHUMG00000119004.6|OTTHUMT00000239202.4|KLF11-201|KLF11|4035|protein_coding|	5.8529	2.14855	1.12497	0.0561494	0.477763
ENST00000375911.1|ENSG00000204439.3|OTTHUMG00000031172.1|OTTHUMT00000076324.1|C6orf47-202|C6orf47|2475|protein_coding|	10.3877	1.37122	0.718208	0.0562328	0.477763
ENST00000374395.9|ENSG00000117602.12|OTTHUMG00000003298.9|OTTHUMT00000009176.4|RCAN3-202|RCAN3|6863|protein_coding|	8.42222	1.57051	0.823177	0.0564082	0.477963
ENST00000379919.5|ENSG00000180660.7|OTTHUMG00000016723.3|OTTHUMT00000044459.3|MAB21L1-201|MAB21L1|3028|protein_coding|	103.116	0.427145	0.223857	0.0563759	0.477963
ENST00000479991.1|ENSG00000242732.4|OTTHUMG00000021808.2|OTTHUMT00000057171.1|RTL5-201|RTL5|4339|nonsense_mediated_decay|	42.3589	0.63646	0.333622	0.0564267	0.477963
ENST00000306749.4|ENSG00000169710.9|OTTHUMG00000178527.6|OTTHUMT00000442369.4|FASN-201|FASN|8464|protein_coding|	39.9266	-0.631498	0.331405	0.056713	0.47973
ENST00000634990.1|ENSG00000169710.9|OTTHUMG00000178527.6|OTTHUMT00000488230.1|FASN-206|FASN|8407|protein_coding|	39.9266	-0.631498	0.331405	0.056713	0.47973
ENST00000381192.10_PAR_Y|ENSG00000002586.20_PAR_Y|OTTHUMG00000021073.12|OTTHUMT00000055624.3|CD99-205|CD99|1129|protein_coding|	17.5584	-1.14795	0.602966	0.0569318	0.480922
ENST00000381192.10|ENSG00000002586.20|OTTHUMG00000021073.12|OTTHUMT00000055624.3|CD99-205|CD99|1129|protein_coding|	17.5584	-1.14795	0.602966	0.0569318	0.480922
ENST00000238146.9|ENSG00000111364.16|OTTHUMG00000168695.3|OTTHUMT00000400616.3|DDX55-201|DDX55|2656|protein_coding|	4.63664	-2.14773	1.12861	0.0570429	0.481225
ENST00000287936.9|ENSG00000113161.16|OTTHUMG00000102069.6|OTTHUMT00000219877.3|HMGCR-201|HMGCR|4530|protein_coding|	23.0862	0.867963	0.456112	0.0570456	0.481225
b7e95473-9e78-4b1c-a880-9ebd5970e424_ENSG00000132383.11	51.4257	-0.560881	0.295144	0.0573852	0.48133
ENST00000297135.7|ENSG00000164597.13|OTTHUMG00000023895.5|OTTHUMT00000349394.1|COG5-201|COG5|4060|protein_coding|	6.46652	1.93462	1.01783	0.0573384	0.48133
ENST00000307720.4|ENSG00000171497.5|OTTHUMG00000161927.4|OTTHUMT00000366436.2|PPID-201|PPID|1830|protein_coding|	34.5734	0.707676	0.371992	0.0571194	0.48133
ENST00000339468.8|ENSG00000100027.15|OTTHUMG00000150830.2|OTTHUMT00000320245.2|YPEL1-201|YPEL1|4297|protein_coding|	5.90013	2.13276	1.12137	0.0571809	0.48133
ENST00000370901.4|ENSG00000147255.19|OTTHUMG00000022406.4|OTTHUMT00000058289.1|IGSF1-203|IGSF1|1820|protein_coding|	6.46652	1.93462	1.01783	0.0573384	0.48133
ENST00000440480.7|ENSG00000129757.13|OTTHUMG00000010040.5|OTTHUMT00000027776.3|CDKN1C-204|CDKN1C|1771|protein_coding|	61.5856	1.21545	0.639557	0.0573725	0.48133
ENST00000529272.5|ENSG00000104529.17|OTTHUMG00000165191.23|OTTHUMT00000382592.2|EEF1D-225|EEF1D|1311|protein_coding|	24.3338	-0.818619	0.43081	0.0574089	0.48133
ENST00000543341.7|ENSG00000111358.14|OTTHUMG00000168697.4|OTTHUMT00000400641.3|GTF2H3-212|GTF2H3|3327|protein_coding|	4.12882	2.68221	1.41122	0.0573504	0.48133
ENST00000650108.1|ENSG00000112787.13|OTTHUMG00000167991.5|OTTHUMT00000397537.2|FBRSL1-208|FBRSL1|5556|protein_coding|	4.65568	-2.15416	1.13314	0.0572942	0.48133
f86f5c00-258a-4dbd-b08f-7404a6bffd96_ENSG00000010270.13	4.29503	2.75708	1.45132	0.0574719	0.481531
ef6197a8-3b84-43a3-9ee9-346ab5b431cf_ENSG00000108100.18	19.7612	0.968447	0.509949	0.0575507	0.481758
ENST00000579260.5|ENSG00000108298.11|OTTHUMG00000178979.8|OTTHUMT00000444191.1|RPL19-203|RPL19|1051|protein_coding|	67.7863	-0.548761	0.288988	0.0575769	0.481758
ENST00000357732.8|ENSG00000115310.18|OTTHUMG00000129337.11|OTTHUMT00000326316.1|RTN4-204|RTN4|2390|protein_coding|	82.3002	-0.457626	0.241046	0.0576298	0.481798
ENST00000396448.6|ENSG00000109180.14|OTTHUMG00000102095.19|OTTHUMT00000361809.1|OCIAD1-203|OCIAD1|1306|protein_coding|	4.12915	2.68227	1.41322	0.0576987	0.481798
ENST00000481647.5|ENSG00000189159.16|OTTHUMG00000154521.4|OTTHUMT00000335701.2|JPT1-208|JPT1|576|protein_coding|	109.694	0.419458	0.220968	0.0576598	0.481798
cfff6756-8a66-49e7-ab79-c93e686761e3_ENSG00000169169.14	10.4637	-1.32557	0.698694	0.0577995	0.482313
6e48e944-497c-42cd-b5e2-97b377a89ec6_ENSG00000197622.13	11.7332	1.29028	0.680374	0.0579042	0.482357
ENST00000295685.14|ENSG00000163466.16|OTTHUMG00000133618.5|OTTHUMT00000256777.2|ARPC2-201|ARPC2|1605|protein_coding|	4.46168	-2.06344	1.08794	0.0578745	0.482357
ENST00000371327.2|ENSG00000119969.15|OTTHUMG00000018793.3|OTTHUMT00000049476.1|HELLS-203|HELLS|4987|protein_coding|	6.59357	-1.62363	0.856213	0.057922	0.482357
ENST00000248342.8|ENSG00000178982.9|OTTHUMG00000180865.4|OTTHUMT00000453406.1|EIF3K-201|EIF3K|864|protein_coding|	121.13	0.398499	0.210259	0.0580552	0.482451
ENST00000290231.11|ENSG00000124160.12|OTTHUMG00000032639.5|OTTHUMT00000079559.2|NCOA5-201|NCOA5|3224|protein_coding|	17.9272	1.02792	0.542433	0.0580895	0.482451
ENST00000394225.6|ENSG00000109390.12|OTTHUMG00000133387.4|OTTHUMT00000364551.1|NDUFC1-202|NDUFC1|664|lncRNA|	6.95492	-1.74143	0.918896	0.0580746	0.482451
ENST00000424479.7|ENSG00000147535.17|OTTHUMG00000165104.5|OTTHUMT00000381832.3|PLPP5-203|PLPP5|2134|protein_coding|	4.11548	2.69774	1.42325	0.0580284	0.482451
a7174941-f6e3-47ba-a237-9fbf643cffca_ENSG00000107872.12	8.9627	-1.62018	0.855752	0.0583196	0.482763
ENST00000230449.9|ENSG00000112685.14|OTTHUMG00000137437.4|OTTHUMT00000039627.2|EXOC2-201|EXOC2|4456|protein_coding|	9.75749	1.44621	0.763782	0.058293	0.482763
ENST00000247706.4|ENSG00000127220.6|OTTHUMG00000182663.3|OTTHUMT00000462937.2|ABHD8-201|ABHD8|2042|protein_coding|	17.9107	-0.938621	0.49566	0.0582676	0.482763
ENST00000346208.4|ENSG00000107485.18|OTTHUMG00000017640.8|OTTHUMT00000046719.2|GATA3-201|GATA3|2650|protein_coding|	8.34884	-1.62068	0.85558	0.0581915	0.482763
ENST00000397622.7|ENSG00000146842.17|OTTHUMG00000157653.3|OTTHUMT00000349339.2|TMEM209-201|TMEM209|3455|protein_coding|	19.5109	0.952368	0.503029	0.0583225	0.482763
ENST00000368653.7|ENSG00000148773.14|OTTHUMG00000019255.2|OTTHUMT00000051000.1|MKI67-201|MKI67|11417|protein_coding|	11.4812	-1.20919	0.63914	0.0585041	0.482971
ENST00000368654.8|ENSG00000148773.14|OTTHUMG00000019255.2|OTTHUMT00000050999.2|MKI67-202|MKI67|12716|protein_coding|	11.4812	-1.20919	0.63914	0.0585041	0.482971
ENST00000446922.6|ENSG00000164104.11|OTTHUMG00000160799.2|OTTHUMT00000362364.1|HMGB2-203|HMGB2|1175|protein_coding|	144.274	-0.420342	0.222091	0.058403	0.482971
ENST00000460732.5|ENSG00000188186.10|OTTHUMG00000154854.8|OTTHUMT00000337375.3|LAMTOR4-203|LAMTOR4|616|protein_coding|	4.12004	2.69915	1.42657	0.0584832	0.482971
190f9b7a-c4e7-445a-ba0a-59cbb3cd7980_ENSG00000094975.14	7.20266	1.81167	0.958255	0.0586787	0.483444
ENST00000263688.4|ENSG00000094975.14|OTTHUMG00000034839.5|OTTHUMT00000084273.3|SUCO-201|SUCO|5625|protein_coding|	7.20266	1.81167	0.958255	0.0586787	0.483444
ENST00000421852.6|ENSG00000163900.11|OTTHUMG00000156660.1|OTTHUMT00000345174.1|TMEM41A-203|TMEM41A|2805|protein_coding|	9.00959	1.48258	0.783984	0.0586125	0.483444
ENST00000381317.9_PAR_Y|ENSG00000169093.16_PAR_Y|OTTHUMG00000021057.2|OTTHUMT00000055595.2|ASMTL-201|ASMTL|2065|protein_coding|	5.68767	2.09208	1.10719	0.05882	0.483659
ENST00000381317.9|ENSG00000169093.16|OTTHUMG00000021057.2|OTTHUMT00000055595.2|ASMTL-201|ASMTL|2065|protein_coding|	5.68767	2.09208	1.10719	0.05882	0.483659
ENST00000396751.6|ENSG00000166333.13|OTTHUMG00000133407.5|OTTHUMT00000384519.1|ILK-202|ILK|2074|protein_coding|	14.6654	1.10699	0.585856	0.0588224	0.483659
ENST00000370110.5|ENSG00000107833.10|OTTHUMG00000018942.2|OTTHUMT00000050003.2|NPM3-201|NPM3|877|protein_coding|	30.3664	0.8159	0.431943	0.0589044	0.484012
ENST00000232219.6|ENSG00000114115.9|OTTHUMG00000155751.4|OTTHUMT00000341495.1|RBP1-201|RBP1|898|protein_coding|	351.007	0.274647	0.145428	0.0589522	0.484082
3cd4ef74-476d-454c-84b1-e07cdd8113f8_ENSG00000105323.16	4.50736	-2.41759	1.2813	0.0591843	0.485364
ENST00000315571.6|ENSG00000179241.13|OTTHUMG00000166313.2|OTTHUMT00000389085.2|LDLRAD3-201|LDLRAD3|3814|protein_coding|	16.1401	-1.02071	0.541074	0.0592337	0.485364
ENST00000373463.8|ENSG00000121900.19|OTTHUMG00000004016.4|OTTHUMT00000011474.2|TMEM54-202|TMEM54|1030|protein_coding|	26.7736	0.826929	0.438406	0.0592655	0.485364
ENST00000396013.5|ENSG00000010270.13|OTTHUMG00000023659.11|OTTHUMT00000226930.1|STARD3NL-202|STARD3NL|1365|protein_coding|	29.2912	0.756948	0.401243	0.0592265	0.485364
ENST00000338702.3|ENSG00000189221.9|OTTHUMG00000021387.1|OTTHUMT00000056300.1|MAOA-201|MAOA|4015|protein_coding|	4.89122	2.31678	1.22926	0.0594707	0.486722
b6a07783-e6a1-4900-adb5-c61c39d26d2a_ENSG00000108848.16	4.89889	2.3265	1.23608	0.0598137	0.486813
ENST00000226798.9|ENSG00000109536.12|OTTHUMG00000160202.25|OTTHUMT00000359622.5|FRG1-201|FRG1|978|protein_coding|	28.277	0.78569	0.417468	0.0598307	0.486813
ENST00000254508.7|ENSG00000132182.12|OTTHUMG00000157268.3|OTTHUMT00000340085.3|NUP210-201|NUP210|7206|protein_coding|	30.5849	-0.72431	0.384863	0.0598366	0.486813
ENST00000311565.4|ENSG00000112033.14|OTTHUMG00000014567.3|OTTHUMT00000040288.1|PPARD-201|PPARD|3774|protein_coding|	4.47437	-2.06782	1.09799	0.059662	0.486813
ENST00000357304.8|ENSG00000130723.20|OTTHUMG00000020827.6|-|PRRC2B-202|PRRC2B|11042|protein_coding|	14.1729	-1.17027	0.62181	0.0598316	0.486813
ENST00000360694.8|ENSG00000112033.14|OTTHUMG00000014567.3|OTTHUMT00000504300.2|PPARD-203|PPARD|3734|protein_coding|	4.47437	-2.06782	1.09799	0.059662	0.486813
ENST00000423777.7|ENSG00000169136.11|OTTHUMG00000183065.5|OTTHUMT00000464915.3|ATF5-201|ATF5|2007|protein_coding|	13.4938	1.29641	0.688608	0.0597481	0.486813
ENST00000436868.5|ENSG00000136261.15|OTTHUMG00000130755.7|OTTHUMT00000326372.1|BZW2-208|BZW2|1784|nonsense_mediated_decay|	6.02621	-1.85681	0.985975	0.0596705	0.486813
ENST00000613416.4|ENSG00000176095.12|OTTHUMG00000158197.2|-|IP6K1-209|IP6K1|4806|protein_coding|	6.25679	1.87925	0.99819	0.0597466	0.486813
29a9d0ca-7ee6-4485-be4d-f5f805ee4b84_ENSG00000168488.18	10.291	-1.27729	0.679069	0.0599799	0.486858
7763b69b-2a4b-4c17-b258-83a4552549e3_ENSG00000168385.18	5.44994	-1.89181	1.00582	0.0599918	0.486858
ENST00000409549.5|ENSG00000115318.12|OTTHUMG00000129953.5|OTTHUMT00000328561.1|LOXL3-204|LOXL3|2897|protein_coding|	4.67963	-2.14573	1.1409	0.0600073	0.486858
ENST00000496152.1|ENSG00000178057.14|OTTHUMG00000156773.2|OTTHUMT00000345687.1|NDUFAF3-206|NDUFAF3|826|retained_intron|	48.7043	0.626196	0.332993	0.0600393	0.486858
ENST00000600467.6|ENSG00000105372.7|OTTHUMG00000182676.5|OTTHUMT00000463052.4|RPS19-207|RPS19|668|protein_coding|	595.469	0.29516	0.156872	0.059899	0.486858
ef923250-e9ff-4c65-b946-62b825ddcc2a_ENSG00000151327.12	6.25647	1.87921	0.99962	0.0601187	0.487182
ENST00000558555.5|ENSG00000105419.17|OTTHUMG00000172280.3|OTTHUMT00000417642.1|MEIS3-204|MEIS3|1715|protein_coding|	11.5361	1.2666	0.674477	0.0603951	0.489101
683b91a4-2beb-47be-8388-c9101a95e81d_ENSG00000164808.16	4.50704	2.83201	1.50871	0.060503	0.489333
ENST00000529639.6|ENSG00000149806.11|OTTHUMG00000165606.3|OTTHUMT00000385263.2|FAU-207|FAU|506|protein_coding|	482.159	0.289843	0.154407	0.0604994	0.489333
ENST00000266014.10|ENSG00000016864.18|OTTHUMG00000158759.8|OTTHUMT00000352147.4|GLT8D1-201|GLT8D1|1849|protein_coding|	17.1019	-0.957895	0.510562	0.0606336	0.489428
ENST00000432959.1|ENSG00000135956.8|OTTHUMG00000130454.4|OTTHUMT00000338803.1|TMEM127-202|TMEM127|3099|protein_coding|	10.9428	1.31071	0.698541	0.0606073	0.489428
ENST00000620879.4|ENSG00000263001.6|OTTHUMG00000156237.8|OTTHUMT00000343532.2|GTF2I-218|GTF2I|4352|protein_coding|	19.8067	-0.899326	0.479222	0.0605679	0.489428
ENST00000325888.12|ENSG00000128591.15|OTTHUMG00000023627.3|OTTHUMT00000059948.3|FLNC-201|FLNC|9188|protein_coding|	9.16824	-1.38566	0.739303	0.0608924	0.491012
ENST00000359374.8|ENSG00000066379.15|OTTHUMG00000031149.3|OTTHUMT00000076271.2|ZNRD1-202|ZNRD1|743|protein_coding|	5.69888	2.07545	1.10741	0.0609093	0.491012
ENST00000586564.5|ENSG00000119559.16|OTTHUMG00000180092.7|OTTHUMT00000449744.3|C19orf25-204|C19orf25|1265|protein_coding|	5.10762	2.37801	1.26924	0.0609905	0.491346
ENST00000561573.1|ENSG00000261147.1|OTTHUMG00000177211.1|OTTHUMT00000435855.1|AC091167.2-201|AC091167.2|3838|nonsense_mediated_decay|	56.1339	0.570248	0.304569	0.0611638	0.49242
806ff071-d6c2-4067-866f-d1450961f450_ENSG00000167774.2	46.6557	0.597038	0.318964	0.0612334	0.492608
ENST00000308987.6|ENSG00000173207.13|OTTHUMG00000037413.4|OTTHUMT00000091078.2|CKS1B-201|CKS1B|779|protein_coding|	183.625	-0.420643	0.22479	0.0613067	0.492608
ENST00000578114.1|ENSG00000118276.11|OTTHUMG00000131980.4|OTTHUMT00000447516.2|B4GALT6-204|B4GALT6|4427|retained_intron|	9.4976	-1.33932	0.715654	0.0612814	0.492608
ENST00000331552.11|ENSG00000184162.14|OTTHUMG00000169225.6|OTTHUMT00000402936.4|NR2C2AP-201|NR2C2AP|1293|protein_coding|	8.98289	1.48561	0.794166	0.0613921	0.492973
9703e885-6cde-495a-b1ac-6846f3505e6b_ENSG00000092199.17	43.5393	-0.612541	0.327596	0.0615105	0.493603
ENST00000200453.6|ENSG00000087074.8|OTTHUMG00000183330.3|OTTHUMT00000466226.2|PPP1R15A-201|PPP1R15A|2350|protein_coding|	17.5697	0.984835	0.527313	0.0618111	0.494729
ENST00000332680.8|ENSG00000182718.16|OTTHUMG00000132763.5|OTTHUMT00000416470.1|ANXA2-201|ANXA2|1444|protein_coding|	15.4984	1.20967	0.647693	0.0618085	0.494729
ENST00000341864.6|ENSG00000187325.5|OTTHUMG00000021887.2|OTTHUMT00000057308.2|TAF9B-201|TAF9B|2657|protein_coding|	18.5544	1.01153	0.541449	0.0617368	0.494729
ENST00000647267.1|ENSG00000237125.10|OTTHUMG00000160783.9|OTTHUMT00000494467.1|HAND2-AS1-248|HAND2-AS1|5303|lncRNA|	9.54578	-1.34396	0.719363	0.0617242	0.494729
a6d55853-6bfc-4aa6-8c2f-1ef09a078b43_ENSG00000123485.12	15.5621	-0.994775	0.532972	0.0619757	0.495084
ENST00000355358.1|ENSG00000197308.9|OTTHUMG00000156966.1|OTTHUMT00000346864.1|GATA3-AS1-201|GATA3-AS1|2214|lncRNA|	7.75802	-1.452	0.777939	0.061975	0.495084
ENST00000506395.5|ENSG00000164111.15|OTTHUMG00000133034.5|OTTHUMT00000364417.1|ANXA5-203|ANXA5|1606|nonsense_mediated_decay|	74.2345	-0.477734	0.255927	0.0619468	0.495084
ENST00000282570.4|ENSG00000087338.5|OTTHUMG00000129643.4|OTTHUMT00000251841.3|GMCL1-201|GMCL1|4161|protein_coding|	7.38359	-1.50613	0.807212	0.0620638	0.495147
ENST00000367826.6|ENSG00000112339.14|OTTHUMG00000015626.5|OTTHUMT00000391465.1|HBS1L-204|HBS1L|2703|protein_coding|	14.2166	-1.0862	0.582129	0.0620534	0.495147
ENST00000244096.7|ENSG00000124260.12|OTTHUMG00000024180.6|-|MAGEA10-201|MAGEA10|2741|protein_coding|	5.67299	2.08896	1.1201	0.0621853	0.495476
ENST00000497699.1|ENSG00000095739.11|OTTHUMG00000017874.3|OTTHUMT00000324589.1|BAMBI-202|BAMBI|1884|retained_intron|	14.6097	-1.14389	0.613274	0.06215	0.495476
ENST00000199448.9|ENSG00000086289.12|OTTHUMG00000102187.5|OTTHUMT00000220037.4|EPDR1-201|EPDR1|2515|protein_coding|	17.93	-0.943138	0.506296	0.0624878	0.497245
ENST00000278460.11|ENSG00000149179.13|OTTHUMG00000166725.4|OTTHUMT00000391218.1|C11orf49-201|C11orf49|1645|protein_coding|	8.62738	1.61252	0.86553	0.0624559	0.497245
ENST00000269260.7|ENSG00000141480.18|OTTHUMG00000090759.6|OTTHUMT00000439552.2|ARRB2-201|ARRB2|1778|protein_coding|	15.6923	-1.02663	0.552665	0.0632255	0.502538
ENST00000357602.7|ENSG00000065150.20|OTTHUMG00000017244.8|OTTHUMT00000045534.2|IPO5-202|IPO5|4335|protein_coding|	44.5894	-0.626104	0.337061	0.0632343	0.502538
ENST00000313104.9|ENSG00000089157.16|OTTHUMG00000169317.10|OTTHUMT00000403449.1|RPLP0-202|RPLP0|912|protein_coding|	92.1102	0.443513	0.238885	0.0633686	0.502958
ENST00000646171.1|ENSG00000257524.6|OTTHUMG00000169436.5|OTTHUMT00000404005.3|AL157935.2-203|AL157935.2|1947|nonsense_mediated_decay|	18.7136	-0.993648	0.535124	0.0633315	0.502958
0313f8b5-4daf-4e3a-b4cf-3d41344b0def_ENSG00000143340.6	59.5419	0.538376	0.290032	0.0634164	0.503014
ENST00000423167.6|ENSG00000137868.19|OTTHUMG00000138998.5|OTTHUMT00000439620.1|STRA6-204|STRA6|2776|protein_coding|	5.8042	-1.77756	0.958576	0.063685	0.50482
190d9680-9d6b-4d73-bab3-8b7dc12f252b_ENSG00000155229.21	6.30572	2.26288	1.22154	0.0639552	0.5051
9c9b5400-fc72-40ea-a0ec-77be8f585e3a_ENSG00000158850.15	3.83571	-2.56036	1.38233	0.063996	0.5051
ENST00000285930.9|ENSG00000085662.14|OTTHUMG00000155322.6|OTTHUMT00000339448.3|AKR1B1-201|AKR1B1|1361|protein_coding|	89.3472	-0.427171	0.230637	0.0640066	0.5051
ENST00000319217.11|ENSG00000107186.16|OTTHUMG00000021031.6|OTTHUMT00000055485.3|MPDZ-202|MPDZ|7722|protein_coding|	4.06821	-2.23862	1.20854	0.0639782	0.5051
ENST00000360961.11|ENSG00000060762.19|OTTHUMG00000015999.3|OTTHUMT00000043052.2|MPC1-202|MPC1|904|protein_coding|	8.37642	-1.46779	0.792356	0.0639636	0.5051
ENST00000615277.5|ENSG00000154822.18|OTTHUMG00000155467.6|OTTHUMT00000340250.6|PLCL2-204|PLCL2|4161|protein_coding|	4.12753	2.68125	1.44685	0.0638578	0.5051
ENST00000618741.1|ENSG00000120992.18|OTTHUMG00000164313.6|-|LYPLA1-214|LYPLA1|2526|protein_coding|	6.60269	-1.62053	0.874823	0.0639668	0.5051
ENST00000251654.9|ENSG00000114054.14|OTTHUMG00000159792.5|OTTHUMT00000357335.2|PCCB-201|PCCB|1799|protein_coding|	16.7065	-0.964506	0.521042	0.0641537	0.505615
ENST00000504178.1|ENSG00000172403.11|OTTHUMG00000161165.7|OTTHUMT00000364021.2|SYNPO2-205|SYNPO2|6779|protein_coding|	5.84098	-1.78871	0.966267	0.0641466	0.505615
43f05236-baf0-459e-ae7d-467ba882ee64_ENSG00000185838.14	4.69975	2.2508	1.21652	0.0642843	0.505998
ENST00000361171.8|ENSG00000196814.15|OTTHUMG00000020687.3|OTTHUMT00000054110.2|MVB12B-201|MVB12B|4838|protein_coding|	17.2407	1.01987	0.551218	0.0642828	0.505998
ENST00000571874.6|ENSG00000141552.17|OTTHUMG00000177982.5|OTTHUMT00000441621.1|ANAPC11-206|ANAPC11|636|protein_coding|	60.3224	-0.572453	0.309448	0.0643257	0.506001
c05114e0-6631-4a15-939a-e925b855fa1d_ENSG00000163931.16	60.1659	-0.51209	0.277127	0.0646234	0.506206
ENST00000249356.4|ENSG00000128590.5|OTTHUMG00000154866.2|OTTHUMT00000337414.2|DNAJB9-201|DNAJB9|2409|protein_coding|	8.21917	1.52404	0.824809	0.0646386	0.506206
ENST00000275364.8|ENSG00000146535.14|OTTHUMG00000023064.6|OTTHUMT00000241608.2|GNA12-201|GNA12|4369|protein_coding|	4.69063	2.24845	1.21659	0.0645782	0.506206
ENST00000371084.8|ENSG00000079739.17|OTTHUMG00000008968.5|OTTHUMT00000024868.2|PGM1-202|PGM1|2337|protein_coding|	42.1953	-0.598029	0.323386	0.0644187	0.506206
ENST00000383029.7|ENSG00000136319.12|OTTHUMG00000029506.7|OTTHUMT00000410353.1|TTC5-202|TTC5|1755|nonsense_mediated_decay|	8.22456	1.52851	0.826747	0.0644825	0.506206
ENST00000397066.9|ENSG00000162063.13|OTTHUMG00000128858.3|OTTHUMT00000250801.2|CCNF-202|CCNF|4230|protein_coding|	8.53324	-1.36439	0.73821	0.0645671	0.506206
f5880ab0-47ba-403a-9a04-172ba5000818_ENSG00000185803.10	27.7578	0.789367	0.427153	0.0646063	0.506206
ENST00000399410.8|ENSG00000103222.19|OTTHUMG00000048267.6|OTTHUMT00000109701.2|ABCC1-202|ABCC1|6504|protein_coding|	13.1446	-1.15545	0.625572	0.0647432	0.506704
ENST00000414700.7|ENSG00000182199.11|OTTHUMG00000171246.15|OTTHUMT00000412529.1|SHMT2-202|SHMT2|2006|protein_coding|	16.5811	-1.01029	0.547072	0.064788	0.506733
ENST00000378302.7|ENSG00000136144.12|OTTHUMG00000016915.5|OTTHUMT00000044912.5|RCBTB1-202|RCBTB1|4008|protein_coding|	7.31939	-1.67565	0.907517	0.0648318	0.506755
ENST00000262764.11|ENSG00000087157.19|OTTHUMG00000177514.8|OTTHUMT00000437301.2|PGS1-201|PGS1|2297|protein_coding|	9.02247	1.48107	0.803135	0.0651663	0.508896
ENST00000439742.6|ENSG00000213347.10|OTTHUMG00000130854.3|OTTHUMT00000253427.1|MXD3-203|MXD3|1483|protein_coding|	11.0967	-1.22867	0.666318	0.0651882	0.508896
6495a6e7-6f5c-40be-bc2c-acee7a994516_ENSG00000133884.10	6.25126	1.87841	1.01893	0.0652547	0.509094
ENST00000569616.1|ENSG00000198931.10|OTTHUMG00000175454.5|OTTHUMT00000430321.1|APRT-211|APRT|788|protein_coding|	47.5263	-0.582485	0.316058	0.0653335	0.509387
ENST00000361436.10|ENSG00000197958.13|OTTHUMG00000020704.3|OTTHUMT00000054189.2|RPL12-201|RPL12|634|protein_coding|	848.985	0.261787	0.142089	0.0654142	0.509694
ENST00000228495.11|ENSG00000110906.13|OTTHUMG00000169253.5|OTTHUMT00000403099.2|KCTD10-201|KCTD10|3920|protein_coding|	25.0101	0.795904	0.432124	0.0654985	0.509815
ENST00000563144.1|ENSG00000261377.5|OTTHUMG00000176344.3|OTTHUMT00000431794.1|PDCD6IPP2-202|PDCD6IPP2|480|lncRNA|	4.68385	-2.15527	1.17023	0.0655123	0.509815
ENST00000397640.6|ENSG00000257949.7|OTTHUMG00000132686.6|OTTHUMT00000255983.2|TEN1-201|TEN1|974|protein_coding|	9.3208	-1.29983	0.705899	0.0655665	0.509916
c1feb627-c99a-444a-8495-05785c85fdc0_ENSG00000136104.20	13.8563	1.10817	0.601929	0.0656181	0.509996
ENST00000262177.9|ENSG00000105993.15|OTTHUMG00000157242.7|OTTHUMT00000348119.3|DNAJB6-201|DNAJB6|2489|protein_coding|	16.8769	-1.06117	0.576817	0.0658115	0.511177
ENST00000565990.2|ENSG00000189091.13|OTTHUMG00000137582.8|OTTHUMT00000434922.3|SF3B3-206|SF3B3|967|retained_intron|	9.87199	-1.31412	0.714549	0.0659018	0.511557
b768fc1a-eafe-42d9-a617-69da3a89e22b_ENSG00000067225.18	88.5498	-0.426089	0.231751	0.0659791	0.511637
ENST00000455853.1|ENSG00000112541.14|OTTHUMG00000015986.4|OTTHUMT00000043035.1|PDE10A-203|PDE10A|1822|lncRNA|	5.66141	2.07984	1.1313	0.065995	0.511637
51d5d832-d775-46f6-bef2-47c5d44582f1_ENSG00000047849.21	47.2899	0.5951	0.323897	0.0661637	0.512624
ENST00000372462.1|ENSG00000117399.14|OTTHUMG00000007420.3|OTTHUMT00000019488.1|CDC20-202|CDC20|1777|protein_coding|	27.6088	-0.721664	0.392955	0.0662834	0.513228
ENST00000496634.2|ENSG00000255508.7|OTTHUMG00000167559.2|OTTHUMT00000395018.2|AP002990.1-202|AP002990.1|5064|nonsense_mediated_decay|	224.31	0.310854	0.169448	0.0665778	0.514863
ENST00000525340.5|ENSG00000254772.10|OTTHUMG00000167567.2|OTTHUMT00000395048.1|EEF1G-203|EEF1G|2496|retained_intron|	224.31	0.310854	0.169448	0.0665778	0.514863
ENST00000377982.8|ENSG00000138071.13|OTTHUMG00000129540.3|OTTHUMT00000327567.1|ACTR2-202|ACTR2|2685|protein_coding|	7.62447	1.6377	0.893144	0.0667088	0.514909
ENST00000612501.2|ENSG00000108819.11|OTTHUMG00000162008.7|OTTHUMT00000366722.7|PPP1R9B-202|PPP1R9B|4212|protein_coding|	42.2855	-0.599891	0.32715	0.0667001	0.514909
fea4f098-3bd0-4235-b791-52b495a220f3_ENSG00000137103.20	4.70024	2.24335	1.22336	0.0666891	0.514909
ENST00000332432.9|ENSG00000183654.9|OTTHUMG00000161789.3|OTTHUMT00000366096.3|MARCH11-201|MARCH11|1757|protein_coding|	10.4799	-1.20847	0.659169	0.0667547	0.514941
ENST00000277165.11|ENSG00000048828.17|OTTHUMG00000020252.4|OTTHUMT00000053160.3|FAM120A-201|FAM120A|5160|protein_coding|	28.43	-0.717857	0.391693	0.0668467	0.515008
ENST00000360876.9|ENSG00000106263.18|OTTHUMG00000022839.6|OTTHUMT00000207006.2|EIF3B-201|EIF3B|3096|protein_coding|	74.0836	-0.47436	0.258795	0.0668095	0.515008
ENST00000229270.8|ENSG00000111669.15|OTTHUMG00000133767.4|OTTHUMT00000258252.1|TPI1-201|TPI1|1763|protein_coding|	13.2226	-1.07703	0.588194	0.0670893	0.515911
ENST00000396705.10|ENSG00000111669.15|OTTHUMG00000133767.4|OTTHUMT00000471023.1|TPI1-202|TPI1|1351|protein_coding|	13.2226	-1.07703	0.588194	0.0670893	0.515911
ENST00000613953.4|ENSG00000111669.15|OTTHUMG00000133767.4|-|TPI1-210|TPI1|1460|protein_coding|	13.2226	-1.07703	0.588194	0.0670893	0.515911
ENST00000301458.10|ENSG00000167775.11|OTTHUMG00000182457.3|OTTHUMT00000461366.2|CD320-201|CD320|1253|protein_coding|	34.5114	-0.676642	0.369693	0.0672083	0.516377
ENST00000483115.1|ENSG00000069509.6|OTTHUMG00000021399.2|OTTHUMT00000056321.1|FUNDC1-202|FUNDC1|1069|lncRNA|	4.70448	2.24443	1.22639	0.0672335	0.516377
9912cb99-3e04-4f85-ac4f-0ac939364dc6_ENSG00000175182.15	4.84977	-1.92144	1.05025	0.0673247	0.516496
ENST00000404022.5|ENSG00000102054.17|OTTHUMG00000021198.5|OTTHUMT00000318461.2|RBBP7-204|RBBP7|1904|protein_coding|	28.7839	-0.714252	0.39042	0.0673327	0.516496
ENST00000356824.9|ENSG00000184867.14|OTTHUMG00000022038.4|OTTHUMT00000057587.3|ARMCX2-203|ARMCX2|2819|protein_coding|	29.0795	0.740931	0.405151	0.0674331	0.516946
ENST00000308497.9|ENSG00000173320.12|OTTHUMG00000160618.8|OTTHUMT00000361433.5|STOX2-201|STOX2|10507|protein_coding|	11.3257	1.23333	0.674681	0.0675474	0.517179
ENST00000399423.8|ENSG00000092330.18|OTTHUMG00000171849.7|OTTHUMT00000415407.2|AL096870.1-204|AL096870.1|2168|protein_coding|	13.8953	1.10386	0.603776	0.0675105	0.517179
ENST00000373331.2|ENSG00000101445.10|OTTHUMG00000032465.4|OTTHUMT00000276802.2|PPP1R16B-202|PPP1R16B|6106|protein_coding|	4.24431	-2.33532	1.27893	0.0678512	0.518862
f4715aea-6fd3-476a-b159-c2f5750e7dd7_ENSG00000103546.18	4.24431	-2.33532	1.27893	0.0678512	0.518862
ENST00000449803.6|ENSG00000184640.18|OTTHUMG00000177327.18|-|SEPT9-207|SEPT9|3996|protein_coding|	8.79672	-1.56673	0.858582	0.0680339	0.519937
ENST00000361357.7|ENSG00000198909.7|OTTHUMG00000178905.1|OTTHUMT00000443868.1|MAP3K3-201|MAP3K3|4818|protein_coding|	13.2371	-1.0732	0.5884	0.0681635	0.520325
ENST00000398355.7|ENSG00000046647.13|OTTHUMG00000021160.2|OTTHUMT00000055816.1|GEMIN8-203|GEMIN8|1119|protein_coding|	6.95317	-1.5566	0.853451	0.0681689	0.520325
ENST00000330688.9|ENSG00000077092.19|OTTHUMG00000130480.7|OTTHUMT00000340847.2|RARB-201|RARB|3132|protein_coding|	8.45103	1.56333	0.857308	0.0682223	0.520411
6a1ef6f7-4c46-4ae0-987a-4ae0ecc1de88_ENSG00000143543.15	22.7938	-0.837254	0.45934	0.0683439	0.520696
ENST00000382125.8|ENSG00000032389.12|OTTHUMG00000090329.4|OTTHUMT00000206694.2|EIPR1-201|EIPR1|1766|protein_coding|	10.4572	-1.32705	0.727994	0.0683204	0.520696
ENST00000588301.5|ENSG00000125743.10|OTTHUMG00000182130.2|OTTHUMT00000459653.1|SNRPD2-206|SNRPD2|702|protein_coding|	161.649	0.354242	0.194577	0.0686714	0.522868
0c462d5b-c2d2-4ab8-b1a0-1100d612c390_ENSG00000124383.9	3.92693	2.60227	1.4314	0.0690656	0.525461
ENST00000462917.1|ENSG00000173812.11|OTTHUMG00000133492.6|OTTHUMT00000257391.1|EIF1-202|EIF1|2170|retained_intron|	26.9117	0.786054	0.432424	0.0690971	0.525461
ENST00000378980.8|ENSG00000122756.15|OTTHUMG00000019821.6|OTTHUMT00000052176.2|CNTFR-202|CNTFR|2038|protein_coding|	73.6449	0.468421	0.257762	0.0691768	0.525743
ENST00000351870.7|ENSG00000127989.13|OTTHUMG00000156057.2|OTTHUMT00000342896.1|MTERF1-201|MTERF1|1997|protein_coding|	3.90511	2.61571	1.44031	0.0693593	0.526482
ENST00000375571.6|ENSG00000101367.9|OTTHUMG00000032228.3|OTTHUMT00000078647.3|MAPRE1-201|MAPRE1|2562|protein_coding|	84.4642	0.445622	0.245364	0.0693449	0.526482
ENST00000355773.6|ENSG00000119899.13|OTTHUMG00000015039.2|OTTHUMT00000041228.2|SLC17A5-201|SLC17A5|3292|protein_coding|	5.47128	2.03533	1.12094	0.0694105	0.526547
ENST00000009180.10|ENSG00000010278.14|OTTHUMG00000044400.14|OTTHUMT00000103345.4|CD9-201|CD9|1225|protein_coding|	10.7325	1.28116	0.706218	0.0696607	0.527474
ENST00000248958.5|ENSG00000128228.5|OTTHUMG00000150820.2|OTTHUMT00000320197.2|SDF2L1-201|SDF2L1|825|protein_coding|	56.9257	0.628184	0.34626	0.0696469	0.527474
ENST00000376185.5|ENSG00000254870.5|OTTHUMG00000031200.4|OTTHUMT00000355085.2|ATP6V1G2-DDX39B-201|ATP6V1G2-DDX39B|2039|nonsense_mediated_decay|	66.2629	0.532182	0.293316	0.0696214	0.527474
361664c1-ebae-4784-853d-856068c3394b_ENSG00000065802.12	6.25957	1.886	1.04008	0.0697832	0.527695
8fefd039-1c0a-467a-9be4-2f5f0bcb881a_ENSG00000071242.12	6.07331	1.82218	1.00556	0.0699706	0.527695
ENST00000262577.6|ENSG00000014164.7|OTTHUMG00000165127.3|OTTHUMT00000382011.3|ZC3H3-201|ZC3H3|3270|protein_coding|	9.58624	1.41332	0.779945	0.0699755	0.527695
ENST00000264607.9|ENSG00000065802.12|OTTHUMG00000152866.2|OTTHUMT00000328294.2|ASB1-201|ASB1|6891|protein_coding|	6.25957	1.886	1.04008	0.0697832	0.527695
ENST00000269919.11|ENSG00000130517.14|OTTHUMG00000183358.8|OTTHUMT00000466327.4|PGPEP1-202|PGPEP1|7081|protein_coding|	6.85607	1.71885	0.948674	0.0700104	0.527695
ENST00000317483.4|ENSG00000112210.12|OTTHUMG00000014918.4|OTTHUMT00000041042.2|RAB23-201|RAB23|2546|protein_coding|	5.47649	2.0366	1.12431	0.0700745	0.527695
ENST00000367993.7|ENSG00000158864.12|OTTHUMG00000034344.1|OTTHUMT00000083015.1|NDUFS2-201|NDUFS2|2042|protein_coding|	91.7478	-0.418053	0.230595	0.069842	0.527695
ENST00000601358.5|ENSG00000105197.11|OTTHUMG00000183066.6|OTTHUMT00000464936.2|TIMM50-215|TIMM50|1481|nonsense_mediated_decay|	7.99256	1.70779	0.942668	0.0700388	0.527695
ENST00000608991.5|ENSG00000118518.15|OTTHUMG00000015522.3|OTTHUMT00000471740.1|RNF146-210|RNF146|2169|protein_coding|	4.69667	2.25809	1.24607	0.0699606	0.527695
ENST00000567815.5|ENSG00000167526.13|OTTHUMG00000133770.8|OTTHUMT00000426169.1|RPL13-214|RPL13|712|protein_coding|	1642.99	0.288996	0.159617	0.0702098	0.528392
ENST00000290913.7|ENSG00000159685.10|OTTHUMG00000159601.2|OTTHUMT00000356432.1|CHCHD6-201|CHCHD6|1006|protein_coding|	6.24132	1.88225	1.03987	0.0702843	0.52863
6a02fba1-4404-4005-9fb1-ccac995e6649_ENSG00000158669.11	48.277	0.60721	0.335636	0.0704303	0.529281
ENST00000519560.5|ENSG00000184347.14|OTTHUMG00000130409.4|OTTHUMT00000252792.4|SLIT3-206|SLIT3|9706|protein_coding|	7.02121	-1.57039	0.868117	0.0704565	0.529281
ENST00000392524.6|ENSG00000170144.20|OTTHUMG00000132529.11|OTTHUMT00000255729.3|HNRNPA3-201|HNRNPA3|2067|protein_coding|	25.0568	-0.760931	0.420736	0.0705176	0.529418
22c52a32-1677-4e4f-857e-93e667be1069_ENSG00000168028.14	437.97	-0.295804	0.163654	0.0706846	0.530349
ENST00000336023.9|ENSG00000123416.15|OTTHUMG00000170410.2|OTTHUMT00000409005.1|TUBA1B-202|TUBA1B|1627|protein_coding|	1517.85	-0.269641	0.149213	0.0707483	0.530505
ENST00000283928.10|ENSG00000153814.13|OTTHUMG00000128545.8|OTTHUMT00000250382.3|JAZF1-201|JAZF1|3173|protein_coding|	6.06305	1.82548	1.01067	0.0708843	0.531202
ENST00000393203.3|ENSG00000134247.10|OTTHUMG00000012028.2|OTTHUMT00000033271.2|PTGFRN-201|PTGFRN|6314|protein_coding|	25.9238	-0.75873	0.420138	0.0709332	0.531246
ENST00000367595.4|ENSG00000230124.8|OTTHUMG00000035117.5|OTTHUMT00000084998.2|ACBD6-201|ACBD6|1293|protein_coding|	54.7325	0.542666	0.30068	0.0711067	0.532092
ENST00000671377.1|ENSG00000140948.12|OTTHUMG00000137655.3|OTTHUMT00000269107.2|ZCCHC14-205|ZCCHC14|8081|protein_coding|	14.3841	-1.02784	0.569555	0.0711323	0.532092
ENST00000368632.6|ENSG00000196591.12|OTTHUMG00000015411.5|OTTHUMT00000379479.1|HDAC2-201|HDAC2|2084|protein_coding|	146.187	0.384903	0.213323	0.0711809	0.532133
ENST00000444836.5|ENSG00000116688.16|OTTHUMG00000002392.7|-|MFN2-203|MFN2|4531|protein_coding|	8.97751	1.48884	0.825409	0.0712685	0.532466
32cbc4ca-d385-4904-99d8-c75504418e79_ENSG00000131966.14	34.5994	0.665649	0.369181	0.0713815	0.532988
c1fec615-b6f0-49ed-981d-6df6bab21308_ENSG00000185896.11	43.1937	-0.58647	0.325605	0.0716761	0.533014
ENST00000266039.7|ENSG00000007402.11|OTTHUMG00000156887.4|OTTHUMT00000346454.2|CACNA2D2-201|CACNA2D2|5476|protein_coding|	3.87142	-2.14466	1.19062	0.0716552	0.533014
ENST00000372718.8|ENSG00000084070.12|OTTHUMG00000007301.7|OTTHUMT00000019074.3|SMAP2-202|SMAP2|2905|protein_coding|	12.4784	1.28795	0.715092	0.0716871	0.533014
ENST00000409804.5|ENSG00000065911.12|OTTHUMG00000129814.5|OTTHUMT00000329302.1|MTHFD2-203|MTHFD2|1757|protein_coding|	12.9749	1.47001	0.816136	0.0716747	0.533014
ENST00000429770.5|ENSG00000007402.11|OTTHUMG00000156887.4|OTTHUMT00000346460.2|CACNA2D2-205|CACNA2D2|5304|protein_coding|	3.87142	-2.14466	1.19062	0.0716552	0.533014
ENST00000475377.2|ENSG00000157827.20|OTTHUMG00000154035.7|OTTHUMT00000333583.3|FMNL2-202|FMNL2|3648|protein_coding|	3.93476	2.60448	1.44555	0.0715881	0.533014
ENST00000479257.5|ENSG00000128595.17|OTTHUMG00000158274.4|OTTHUMT00000350535.1|CALU-203|CALU|2572|protein_coding|	6.82495	1.7179	0.953362	0.0715544	0.533014
ENST00000394077.8|ENSG00000114391.13|OTTHUMG00000159146.4|OTTHUMT00000353487.2|RPL24-201|RPL24|560|protein_coding|	605.644	0.246532	0.136968	0.0718729	0.534073
ENST00000262570.10|ENSG00000106554.13|OTTHUMG00000155231.3|OTTHUMT00000338899.2|CHCHD3-201|CHCHD3|1604|protein_coding|	62.556	-0.499688	0.277822	0.0720832	0.535314
ENST00000541477.5|ENSG00000111674.9|OTTHUMG00000168967.5|OTTHUMT00000401780.1|ENO2-211|ENO2|2549|protein_coding|	47.3103	0.595714	0.331383	0.072231	0.536089
ENST00000650366.1|ENSG00000229807.12|OTTHUMG00000021839.13|OTTHUMT00000501183.1|XIST-223|XIST|12555|lncRNA|	8.0282	1.48546	0.827006	0.0724648	0.537502
ENST00000362049.10|ENSG00000204463.12|OTTHUMG00000031171.11|-|BAG6-235|BAG6|3626|protein_coding|	43.8469	-0.628125	0.349813	0.0725581	0.537871
ENST00000373045.10|ENSG00000185090.14|OTTHUMG00000004317.3|OTTHUMT00000012469.2|MANEAL-202|MANEAL|2685|protein_coding|	35.581	0.680385	0.379	0.0726203	0.538009
ENST00000316999.9|ENSG00000112305.14|OTTHUMG00000014996.1|OTTHUMT00000041148.1|SMAP1-201|SMAP1|2403|protein_coding|	10.1443	1.34519	0.749652	0.0727467	0.538622
ENST00000392991.8|ENSG00000130558.19|OTTHUMG00000020897.4|OTTHUMT00000397857.1|OLFM1-208|OLFM1|1057|protein_coding|	4.68755	2.25588	1.25766	0.0728579	0.539122
ENST00000273550.12|ENSG00000167996.16|OTTHUMG00000166217.6|OTTHUMT00000388444.2|FTH1-201|FTH1|1203|protein_coding|	7.43759	1.59345	0.888519	0.0729134	0.53921
d0d4f57b-8852-42c6-ad36-9d8c592c3a85_ENSG00000165280.16	97.1409	0.413396	0.230688	0.0731314	0.539663
ENST00000296350.10|ENSG00000163975.12|OTTHUMG00000155518.3|OTTHUMT00000340458.2|MELTF-201|MELTF|3964|protein_coding|	8.96821	-1.33182	0.743248	0.0731495	0.539663
ENST00000430911.5|ENSG00000128581.16|OTTHUMG00000157136.3|OTTHUMT00000347570.1|IFT22-203|IFT22|933|nonsense_mediated_decay|	12.6901	1.17382	0.65493	0.0730869	0.539663
ENST00000537253.5|ENSG00000124789.11|OTTHUMG00000014312.1|-|NUP153-202|NUP153|6030|protein_coding|	15.1224	-1.00535	0.560827	0.0730322	0.539663
3f4ab928-e0ad-48ed-9729-68175f695417_ENSG00000129351.17	11.956	1.33448	0.745078	0.0732833	0.540328
ENST00000367089.8|ENSG00000146425.11|OTTHUMG00000015918.3|OTTHUMT00000042881.2|DYNLT1-203|DYNLT1|730|protein_coding|	115.801	0.38256	0.213704	0.073432	0.541101
ENST00000416286.7|ENSG00000137868.19|OTTHUMG00000138998.5|OTTHUMT00000439622.1|STRA6-203|STRA6|2750|protein_coding|	6.98199	-1.558	0.870586	0.0735193	0.541421
ENST00000420283.2|ENSG00000187189.10|OTTHUMG00000015429.2|OTTHUMT00000041934.2|TSPYL4-201|TSPYL4|4180|protein_coding|	27.6949	0.742815	0.41527	0.0736547	0.542095
ENST00000498707.5|ENSG00000163638.13|OTTHUMG00000158722.2|OTTHUMT00000351891.2|ADAMTS9-210|ADAMTS9|7624|protein_coding|	92.0708	-0.406661	0.227446	0.0737846	0.542728
4f3215a9-8b94-47ef-bcfd-7cb56820738a_ENSG00000089009.15	179.722	0.38188	0.213699	0.0739378	0.543208
ENST00000276431.9|ENSG00000120889.13|OTTHUMG00000097826.3|OTTHUMT00000215099.3|TNFRSF10B-201|TNFRSF10B|3998|protein_coding|	30.3081	0.732299	0.409759	0.0739141	0.543208
ENST00000215793.13|ENSG00000099995.19|OTTHUMG00000151005.5|OTTHUMT00000320916.3|SF3A1-201|SF3A1|5090|protein_coding|	8.19198	1.53117	0.857363	0.074114	0.544178
15262dc4-1ade-4a10-bf23-16b294e180c0_ENSG00000168385.18	5.6476	-1.72095	0.964185	0.0742815	0.544437
ENST00000371348.5|ENSG00000116209.11|OTTHUMG00000008437.6|OTTHUMT00000023255.2|TMEM59-205|TMEM59|1911|protein_coding|	26.4531	-0.731918	0.409968	0.0742121	0.544437
ENST00000448276.6|ENSG00000108604.15|OTTHUMG00000179045.3|OTTHUMT00000444544.1|SMARCD2-203|SMARCD2|2716|protein_coding|	72.4688	-0.451555	0.252982	0.0742728	0.544437
ab5881f3-a4a2-455b-937e-d42fe50c50f2_ENSG00000105647.17	26.435	-0.727029	0.407783	0.074606	0.546167
ENST00000215743.8|ENSG00000099953.10|OTTHUMG00000150742.3|OTTHUMT00000319891.3|MMP11-201|MMP11|2261|protein_coding|	10.7756	1.27813	0.716877	0.0746008	0.546167
ENST00000520667.5|ENSG00000055147.19|OTTHUMG00000130147.15|OTTHUMT00000374101.2|FAM114A2-211|FAM114A2|2121|protein_coding|	3.89599	2.6132	1.46644	0.0747488	0.546889
ENST00000230901.9|ENSG00000112983.17|OTTHUMG00000129204.7|OTTHUMT00000318442.1|BRD8-201|BRD8|3198|protein_coding|	5.00894	-2.0043	1.12635	0.0751633	0.54947
ENST00000490969.5|ENSG00000164975.15|OTTHUMG00000019583.5|OTTHUMT00000051764.3|SNAPC3-206|SNAPC3|2524|nonsense_mediated_decay|	4.50112	2.17985	1.22512	0.0751907	0.54947
7b42e929-705e-473c-89c1-ddc73b01324c_ENSG00000147140.16	3.87631	-2.14135	1.20424	0.0753748	0.550465
ENST00000515859.5|ENSG00000104723.20|OTTHUMG00000094803.3|OTTHUMT00000365363.1|TUSC3-213|TUSC3|1627|nonsense_mediated_decay|	20.1434	0.862643	0.485196	0.0754159	0.550465
dead82ca-37f3-4c09-9d88-658891bfd196_ENSG00000077232.18	4.50779	2.17396	1.22409	0.0757354	0.551493
ENST00000338502.8|ENSG00000188766.12|OTTHUMG00000182082.4|OTTHUMT00000459216.2|SPRED3-201|SPRED3|4778|protein_coding|	4.50779	2.17396	1.22409	0.0757354	0.551493
ENST00000375784.7|ENSG00000213719.8|OTTHUMG00000031103.3|OTTHUMT00000076166.2|CLIC1-208|CLIC1|1254|protein_coding|	110.3	0.38557	0.217099	0.0757308	0.551493
ENST00000457823.6|ENSG00000163104.17|OTTHUMG00000130971.12|OTTHUMT00000253582.2|SMARCAD1-204|SMARCAD1|4649|protein_coding|	12.0901	1.22643	0.690246	0.075602	0.551493
ENST00000323446.9|ENSG00000169169.14|OTTHUMG00000183267.5|OTTHUMT00000465870.1|CPT1C-202|CPT1C|2783|protein_coding|	5.84262	-1.77893	1.00218	0.0758886	0.552163
ENST00000473312.5|ENSG00000133612.19|OTTHUMG00000158724.8|OTTHUMT00000351911.2|AGAP3-211|AGAP3|2039|protein_coding|	9.33565	-1.29403	0.729078	0.0759168	0.552163
ENST00000407249.7|ENSG00000248333.8|OTTHUMG00000078638.6|OTTHUMT00000476673.1|CDK11B-204|CDK11B|2677|protein_coding|	14.8204	-1.02781	0.579501	0.0761261	0.553359
5031c069-0a4c-4de8-97d1-8e4993ace95b_ENSG00000198898.14	8.58612	-1.37697	0.776494	0.076175	0.553389
ENST00000304658.9|ENSG00000169180.11|OTTHUMG00000176782.9|OTTHUMT00000433732.1|XPO6-201|XPO6|4422|protein_coding|	14.2887	1.05317	0.594443	0.0764466	0.554709
ENST00000542575.6|ENSG00000105281.12|OTTHUMG00000183434.3|OTTHUMT00000466630.1|SLC1A5-203|SLC1A5|2882|protein_coding|	58.8215	-0.576711	0.325512	0.0764439	0.554709
4f0c58b2-13b1-488e-b0b5-7168845f4a91_ENSG00000177830.17	14.2922	1.04966	0.592855	0.0766402	0.555136
b6ffc20c-1071-4b1d-910e-fd28004df0fd_ENSG00000030582.18	50.8676	-0.556511	0.314299	0.0766202	0.555136
ENST00000380636.1|ENSG00000205542.11|OTTHUMG00000021144.4|OTTHUMT00000055781.1|TMSB4X-203|TMSB4X|1702|protein_coding|	5.511	2.01799	1.13958	0.0765916	0.555136
d05322b1-6c4a-4eaf-bb77-42593ba8254a_ENSG00000173465.7	67.7394	0.471366	0.26639	0.0768169	0.555396
ENST00000299238.6|ENSG00000166189.7|OTTHUMG00000018945.2|OTTHUMT00000050018.2|HPS6-201|HPS6|2649|protein_coding|	14.8674	1.02879	0.581564	0.0768932	0.555396
ENST00000367697.7|ENSG00000051620.11|OTTHUMG00000015671.4|OTTHUMT00000042428.1|HEBP2-201|HEBP2|844|protein_coding|	6.64994	1.66635	0.941636	0.0767881	0.555396
ENST00000368003.6|ENSG00000143222.12|OTTHUMG00000033155.2|OTTHUMT00000080810.2|UFC1-201|UFC1|888|protein_coding|	68.5806	-0.46318	0.261838	0.076901	0.555396
ENST00000403633.6|ENSG00000106245.11|OTTHUMG00000154602.4|OTTHUMT00000336275.1|BUD31-202|BUD31|1139|protein_coding|	46.7011	0.571192	0.322713	0.0767326	0.555396
ENST00000396418.7|ENSG00000171033.13|OTTHUMG00000164618.2|OTTHUMT00000379420.2|PKIA-202|PKIA|3962|protein_coding|	4.50291	2.17261	1.22871	0.0770275	0.555984
9a3035af-4019-4bb6-9cd2-38ade9d36280_ENSG00000171552.13	13.6796	1.08105	0.611707	0.0771844	0.556142
ENST00000307677.5|ENSG00000171552.13|OTTHUMG00000032192.4|OTTHUMT00000078575.2|BCL2L1-201|BCL2L1|2574|protein_coding|	13.6796	1.08105	0.611707	0.0771844	0.556142
ENST00000645831.2|ENSG00000054598.9|OTTHUMG00000016182.3|OTTHUMT00000495790.2|FOXC1-201|FOXC1|3983|protein_coding|	22.4748	0.816635	0.462023	0.0771413	0.556142
ENST00000359646.1|ENSG00000244462.8|OTTHUMG00000032350.5|OTTHUMT00000127165.1|RBM12-201|RBM12|5332|protein_coding|	4.51692	2.17637	1.23218	0.0773495	0.557006
ENST00000532957.5|ENSG00000055118.14|OTTHUMG00000158341.4|OTTHUMT00000350742.2|KCNH2-206|KCNH2|3374|retained_intron|	14.3608	-1.02923	0.582845	0.0774168	0.557166
ENST00000606483.1|ENSG00000072401.15|OTTHUMG00000018269.3|OTTHUMT00000470351.1|UBE2D1-203|UBE2D1|1388|retained_intron|	4.51138	2.17488	1.23225	0.0775688	0.557935
ENST00000357203.8|ENSG00000088543.15|OTTHUMG00000156854.7|OTTHUMT00000346260.4|C3orf18-201|C3orf18|2657|protein_coding|	11.9657	1.189	0.673851	0.0776494	0.55819
ec2b01c8-b78a-4b92-ab58-04f3110c2222_ENSG00000138764.15	30.2761	0.684775	0.388346	0.0778476	0.558964
ENST00000274065.9|ENSG00000145425.10|OTTHUMG00000161445.4|OTTHUMT00000364957.2|RPS3A-201|RPS3A|869|protein_coding|	1247.59	0.252408	0.143132	0.0778237	0.558964
ENST00000232905.4|ENSG00000114784.4|OTTHUMG00000131388.3|OTTHUMT00000254177.2|EIF1B-201|EIF1B|987|protein_coding|	32.5788	0.710855	0.403271	0.0779472	0.558978
ENST00000243498.9|ENSG00000123737.12|OTTHUMG00000128783.7|OTTHUMT00000250708.2|EXOSC9-201|EXOSC9|1481|protein_coding|	6.66363	1.66898	0.946939	0.0779853	0.558978
ENST00000393928.6|ENSG00000141696.13|OTTHUMG00000133501.8|OTTHUMT00000504448.2|P3H4-202|P3H4|2352|protein_coding|	5.92262	2.13641	1.21203	0.0779571	0.558978
345ee444-276b-4ce7-bbf6-c2a84b1742d7_ENSG00000167515.10	15.6733	1.02083	0.579289	0.0780339	0.559002
99451536-4f68-4136-9683-ea00e2b495ef_ENSG00000145604.15	27.7771	-0.700354	0.397792	0.0783053	0.560078
ENST00000360458.5|ENSG00000123562.17|OTTHUMG00000022104.3|OTTHUMT00000057733.1|MORF4L2-201|MORF4L2|1824|protein_coding|	8.2197	1.53577	0.872338	0.0783202	0.560078
ENST00000475573.5|ENSG00000239672.7|OTTHUMG00000137474.5|OTTHUMT00000268762.2|NME1-206|NME1|781|nonsense_mediated_decay|	46.1158	-0.574994	0.326571	0.0782885	0.560078
ENST00000337387.4|ENSG00000146457.16|OTTHUMG00000015933.7|OTTHUMT00000042906.2|WTAP-201|WTAP|1622|protein_coding|	22.6534	0.831683	0.472511	0.0783846	0.560214
ENST00000372050.8|ENSG00000160271.16|OTTHUMG00000020858.5|OTTHUMT00000054837.3|RALGDS-202|RALGDS|3696|protein_coding|	11.4657	-1.21454	0.690286	0.078497	0.560228
ENST00000373832.5|ENSG00000180198.16|OTTHUMG00000003645.13|OTTHUMT00000010321.1|RCC1-202|RCC1|2424|protein_coding|	10.1362	-1.24783	0.709265	0.0785227	0.560228
ENST00000378119.9|ENSG00000112308.13|OTTHUMG00000014361.2|OTTHUMT00000040017.2|C6orf62-202|C6orf62|2452|protein_coding|	48.1627	0.55686	0.316443	0.0784502	0.560228
043fa8b0-dc91-47f1-8170-bf62b430fb1c_ENSG00000204574.13	34.048	0.668296	0.380039	0.0786635	0.560557
ENST00000355946.6|ENSG00000107957.16|OTTHUMG00000018997.2|-|SH3PXD2A-202|SH3PXD2A|11245|protein_coding|	7.42126	1.58216	0.899986	0.0787504	0.560557
ENST00000369774.8|ENSG00000107957.16|OTTHUMG00000018997.2|OTTHUMT00000050178.1|SH3PXD2A-203|SH3PXD2A|11468|protein_coding|	7.42126	1.58216	0.899986	0.0787504	0.560557
ENST00000587309.5|ENSG00000186185.13|OTTHUMG00000179867.1|OTTHUMT00000448723.1|KIF18B-202|KIF18B|4217|protein_coding|	9.30501	-1.30096	0.739991	0.0787354	0.560557
2f8e65ef-76f6-4f9f-bb83-bb877c53cded_ENSG00000078967.13	24.1039	-0.743889	0.424059	0.0793948	0.560982
3b2e70e9-9c95-4077-822c-4182ecb0c06c_ENSG00000155506.17	38.9216	-0.590414	0.336536	0.0793641	0.560982
ENST00000269468.9|ENSG00000141644.17|OTTHUMG00000132669.8|-|MBD1-201|MBD1|3259|protein_coding|	5.48334	2.03899	1.16272	0.079491	0.560982
ENST00000288087.12|ENSG00000213920.9|OTTHUMG00000133477.5|OTTHUMT00000257367.2|MDP1-201|MDP1|723|protein_coding|	11.7226	1.15529	0.658024	0.0791404	0.560982
ENST00000322310.10|ENSG00000176101.12|OTTHUMG00000020982.3|OTTHUMT00000055311.2|SSNA1-201|SSNA1|863|protein_coding|	15.9926	0.979901	0.55846	0.0793197	0.560982
ENST00000339711.8|ENSG00000152784.15|OTTHUMG00000160885.2|-|PRDM8-201|PRDM8|4095|protein_coding|	3.71348	2.52443	1.43997	0.0795822	0.560982
ENST00000372391.7|ENSG00000151208.17|OTTHUMG00000018548.5|OTTHUMT00000048900.3|DLG5-201|DLG5|7644|protein_coding|	19.4654	-0.853189	0.486215	0.0793007	0.560982
ENST00000394950.7|ENSG00000103507.14|OTTHUMG00000047356.7|OTTHUMT00000108512.2|BCKDK-203|BCKDK|1997|protein_coding|	23.4397	0.779748	0.443712	0.0788619	0.560982
ENST00000398831.8|ENSG00000100023.19|OTTHUMG00000191763.2|OTTHUMT00000320205.2|PPIL2-202|PPIL2|4068|protein_coding|	6.08163	1.82984	1.04339	0.0794739	0.560982
ENST00000402306.7|ENSG00000106608.16|OTTHUMG00000155245.3|OTTHUMT00000338994.1|URGCP-202|URGCP|3563|protein_coding|	4.65933	-1.84037	1.04929	0.0794442	0.560982
ENST00000476243.5|ENSG00000166582.10|OTTHUMG00000059345.5|OTTHUMT00000131878.3|CENPV-203|CENPV|1770|nonsense_mediated_decay|	12.6331	-1.05669	0.602557	0.0794864	0.560982
ENST00000503362.2|ENSG00000129128.13|OTTHUMG00000160789.2|OTTHUMT00000362329.2|SPCS3-201|SPCS3|4569|protein_coding|	23.624	0.800257	0.455605	0.0790077	0.560982
ENST00000527446.5|ENSG00000149273.15|OTTHUMG00000165448.4|OTTHUMT00000384161.1|RPS3-209|RPS3|1306|protein_coding|	4.51384	2.18344	1.24419	0.0792746	0.560982
ENST00000533173.1|ENSG00000187954.12|OTTHUMG00000165171.3|OTTHUMT00000382441.1|CYHR1-211|CYHR1|6158|retained_intron|	8.83915	1.44353	0.823257	0.0795262	0.560982
ENST00000543175.4|ENSG00000187024.14|OTTHUMG00000020710.8|-|PTRH1-208|PTRH1|814|protein_coding|	5.49344	2.04141	1.16387	0.0794328	0.560982
ENST00000562237.5|ENSG00000141076.18|OTTHUMG00000137570.7|OTTHUMT00000433337.1|UTP4-203|UTP4|2186|protein_coding|	6.82684	-1.68779	0.9625	0.0795075	0.560982
ENST00000608083.5|ENSG00000097021.19|OTTHUMG00000001295.8|OTTHUMT00000473098.1|ACOT7-210|ACOT7|1403|protein_coding|	23.0135	0.805563	0.459471	0.0795605	0.560982
ENST00000216456.6|ENSG00000100568.11|OTTHUMG00000171251.4|OTTHUMT00000412656.1|VTI1B-201|VTI1B|1103|nonsense_mediated_decay|	3.73564	2.53163	1.44517	0.0798114	0.561488
ENST00000352993.7|ENSG00000012048.22|OTTHUMG00000157426.15|OTTHUMT00000476275.1|BRCA1-201|BRCA1|3668|protein_coding|	4.65299	-1.83823	1.04942	0.0798325	0.561488
ENST00000375425.9|ENSG00000204356.14|OTTHUMG00000031046.6|OTTHUMT00000356491.1|NELFE-201|NELFE|1405|protein_coding|	79.6443	0.455134	0.259833	0.0798359	0.561488
ENST00000539526.5|ENSG00000137726.17|OTTHUMG00000166991.5|-|FXYD6-211|FXYD6|2132|protein_coding|	35.0539	0.686389	0.391813	0.0798033	0.561488
9cd1582c-c8a6-489a-8c0c-9eab2fbf54e8_ENSG00000102119.10	3.94112	2.61699	1.49562	0.0801571	0.562146
ENST00000262519.14|ENSG00000099381.18|OTTHUMG00000150474.5|OTTHUMT00000318244.4|SETD1A-201|SETD1A|5991|protein_coding|	9.47559	-1.34159	0.766371	0.0800183	0.562146
ENST00000327680.6|ENSG00000185480.11|OTTHUMG00000167923.3|OTTHUMT00000397030.3|PARPBP-201|PARPBP|3014|protein_coding|	6.7997	-1.49496	0.854164	0.0800834	0.562146
ENST00000449289.5|ENSG00000234741.8|OTTHUMG00000037216.7|OTTHUMT00000090584.1|GAS5-219|GAS5|542|lncRNA|	6.65842	1.66805	0.953273	0.0801497	0.562146
ENST00000586091.6|ENSG00000166770.11|OTTHUMG00000181942.14|OTTHUMT00000458402.2|ZNF667-AS1-202|ZNF667-AS1|818|lncRNA|	7.8238	1.69279	0.967301	0.0801161	0.562146
ENST00000555004.2|ENSG00000227051.6|OTTHUMG00000171393.3|OTTHUMT00000413259.3|C14orf132-203|C14orf132|7583|protein_coding|	23.3322	-0.80006	0.457331	0.0802199	0.562268
ENST00000222399.11|ENSG00000091136.14|OTTHUMG00000149966.4|OTTHUMT00000314584.2|LAMB1-201|LAMB1|5650|protein_coding|	36.9868	-0.618559	0.353936	0.0805236	0.563119
ENST00000248139.8|ENSG00000197562.10|OTTHUMG00000047854.7|OTTHUMT00000109079.5|RAB40C-201|RAB40C|2718|protein_coding|	8.38606	1.5815	0.904665	0.0804368	0.563119
ENST00000331320.12|ENSG00000182979.18|OTTHUMG00000150362.38|OTTHUMT00000317849.36|MTA1-201|MTA1|2871|protein_coding|	40.2638	-0.57378	0.328366	0.0805712	0.563119
ENST00000391973.6|ENSG00000168385.18|OTTHUMG00000133394.13|OTTHUMT00000323177.3|SEPT2-204|SEPT2|3701|protein_coding|	11.451	-1.10161	0.630433	0.0805718	0.563119
ENST00000425028.5|ENSG00000100225.18|OTTHUMG00000030674.12|OTTHUMT00000129003.6|FBXO7-204|FBXO7|1921|nonsense_mediated_decay|	5.68276	2.09194	1.19671	0.0804505	0.563119
ENST00000556751.5|ENSG00000183092.16|OTTHUMG00000171589.3|OTTHUMT00000414330.1|BEGAIN-209|BEGAIN|5811|retained_intron|	19.7633	-0.892316	0.510733	0.0806149	0.563119
ENST00000400137.9|ENSG00000088832.17|OTTHUMG00000031666.4|OTTHUMT00000077534.3|FKBP1A-204|FKBP1A|1514|protein_coding|	116.586	-0.371794	0.212913	0.080772	0.563897
ENST00000262056.13|ENSG00000063046.17|OTTHUMG00000169570.7|OTTHUMT00000404852.2|EIF4B-201|EIF4B|4148|protein_coding|	154.425	-0.39164	0.224431	0.0809783	0.564145
ENST00000302362.11|ENSG00000172301.11|OTTHUMG00000132812.4|OTTHUMT00000256257.3|COPRS-201|COPRS|868|protein_coding|	25.4684	-0.714121	0.409189	0.0809485	0.564145
ENST00000307546.14|ENSG00000081026.19|OTTHUMG00000011737.4|OTTHUMT00000032429.2|MAGI3-201|MAGI3|6874|protein_coding|	3.92109	2.62176	1.50223	0.0809424	0.564145
ENST00000481898.5|ENSG00000175061.18|OTTHUMG00000058990.25|OTTHUMT00000130470.1|SNHG29-210|SNHG29|993|lncRNA|	9.96773	1.48864	0.853105	0.0809902	0.564145
ENST00000668511.1|ENSG00000163597.15|OTTHUMG00000132201.6|OTTHUMT00000526040.1|SNHG16-212|SNHG16|3081|lncRNA|	14.1592	-0.992322	0.568838	0.0810766	0.564429
ENST00000225969.9|ENSG00000108826.16|OTTHUMG00000162062.5|OTTHUMT00000367057.2|MRPL27-201|MRPL27|686|protein_coding|	38.4046	-0.638654	0.366447	0.0813635	0.565677
ENST00000591871.1|ENSG00000099800.8|OTTHUMG00000180432.3|OTTHUMT00000451830.1|TIMM13-202|TIMM13|631|protein_coding|	75.355	-0.43232	0.248081	0.0813934	0.565677
f15ecab5-50aa-4794-9f64-cc0d901e6351_ENSG00000166165.13	20.959	-0.822289	0.471783	0.0813442	0.565677
ENST00000424310.6|ENSG00000145860.11|OTTHUMG00000130306.5|OTTHUMT00000374048.1|RNF145-202|RNF145|3613|protein_coding|	17.6395	-0.911548	0.523413	0.0815882	0.566712
ENST00000379906.6|ENSG00000103546.18|OTTHUMG00000133208.6|OTTHUMT00000256922.2|SLC6A2-202|SLC6A2|3551|protein_coding|	6.98913	-1.73595	0.997118	0.0816898	0.56686
ENST00000593863.5|ENSG00000105372.7|OTTHUMG00000182676.5|OTTHUMT00000463054.1|RPS19-202|RPS19|526|protein_coding|	518.047	0.272356	0.156446	0.0817013	0.56686
ENST00000361518.10|ENSG00000198546.15|OTTHUMG00000019317.3|OTTHUMT00000051142.2|ZNF511-202|ZNF511|1084|protein_coding|	21.5724	-0.796944	0.458104	0.0819191	0.567461
ENST00000375167.1|ENSG00000188486.3|OTTHUMG00000166196.4|OTTHUMT00000442282.1|H2AFX-201|H2AFX|1373|nonsense_mediated_decay|	8.3589	-1.31723	0.757194	0.0819257	0.567461
ENST00000553630.1|ENSG00000198668.12|OTTHUMG00000171044.4|OTTHUMT00000411353.1|CALM1-206|CALM1|1420|nonsense_mediated_decay|	134.98	0.35237	0.20254	0.0819018	0.567461
ENST00000329399.7|ENSG00000107438.9|OTTHUMG00000018810.2|OTTHUMT00000049508.2|PDLIM1-201|PDLIM1|1431|protein_coding|	13.8222	-1.00858	0.58033	0.0822204	0.568635
ENST00000590156.5|ENSG00000152234.16|OTTHUMG00000132637.10|OTTHUMT00000258925.2|ATP5F1A-211|ATP5F1A|1931|nonsense_mediated_decay|	90.2452	-0.419673	0.241461	0.0822008	0.568635
ENST00000602326.5|ENSG00000075151.20|OTTHUMG00000002624.7|OTTHUMT00000467634.1|EIF4G3-212|EIF4G3|6196|protein_coding|	7.59118	-1.39926	0.805155	0.0822334	0.568635
ENST00000655540.1|ENSG00000175061.18|OTTHUMG00000058990.25|OTTHUMT00000509838.1|SNHG29-235|SNHG29|1165|lncRNA|	114.1	-0.362995	0.208917	0.0822977	0.568761
ENST00000630626.2|ENSG00000141084.11|OTTHUMG00000184044.5|-|RANBP10-209|RANBP10|5305|protein_coding|	3.88379	-2.15006	1.23965	0.0828468	0.572236
ae798bf1-2233-49b6-b533-ea65bdc12cad-1_ENSG00000151327.12	6.67875	1.65738	0.957093	0.0833299	0.572587
e5a15ea2-8dbf-47b9-91f1-d42168cda612_ENSG00000167792.12	3.71137	2.53429	1.46363	0.0833612	0.572587
ENST00000315711.12|ENSG00000091972.18|OTTHUMG00000159248.3|OTTHUMT00000354078.1|CD200-201|CD200|2129|protein_coding|	19.3614	0.854258	0.492759	0.0829854	0.572587
ENST00000317368.11|ENSG00000100280.16|OTTHUMG00000151109.4|OTTHUMT00000321375.2|AP1B1-201|AP1B1|3903|protein_coding|	11.2839	-1.16625	0.673359	0.0832755	0.572587
ENST00000366973.8|ENSG00000203705.11|OTTHUMG00000036805.11|OTTHUMT00000089397.2|TATDN3-201|TATDN3|2321|protein_coding|	5.88511	1.76744	1.01996	0.0831222	0.572587
ENST00000395535.7|ENSG00000132432.14|OTTHUMG00000023430.5|OTTHUMT00000342918.1|SEC61G-202|SEC61G|459|protein_coding|	67.0766	0.471728	0.272409	0.083329	0.572587
ENST00000415822.7|ENSG00000118855.19|OTTHUMG00000158835.9|OTTHUMT00000352363.3|MFSD1-203|MFSD1|2234|protein_coding|	4.25674	-1.98018	1.14255	0.0830746	0.572587
ENST00000419165.5|ENSG00000158427.15|OTTHUMG00000022117.6|OTTHUMT00000057751.4|TMSB15B-201|TMSB15B|1666|protein_coding|	6.64929	1.66638	0.961318	0.0830192	0.572587
ENST00000556883.1|ENSG00000165943.5|OTTHUMG00000169184.3|OTTHUMT00000412685.1|MOAP1-202|MOAP1|2529|protein_coding|	18.9387	0.895393	0.516743	0.0831377	0.572587
ENST00000558330.5|ENSG00000034053.14|OTTHUMG00000129255.4|OTTHUMT00000417244.1|APBA2-205|APBA2|3349|protein_coding|	8.53403	-1.37292	0.792506	0.0832065	0.572587
98acd493-21f6-4cde-a5ba-de6a162e12a2_ENSG00000188681.11	7.82957	1.44072	0.832553	0.0835439	0.572965
a276d2d6-8fac-488e-9c38-9ce0285bd0be_ENSG00000178950.17	6.06062	1.83142	1.05853	0.0836019	0.572965
ENST00000274695.8|ENSG00000145996.11|OTTHUMG00000014340.2|OTTHUMT00000504200.1|CDKAL1-201|CDKAL1|3272|protein_coding|	4.50698	2.18168	1.26086	0.0835759	0.572965
ENST00000474050.1|ENSG00000122694.16|OTTHUMG00000019900.3|OTTHUMT00000052415.1|GLIPR2-204|GLIPR2|2702|lncRNA|	5.87533	1.76536	1.02021	0.0835596	0.572965
3ada9bef-e34b-4400-a098-894d375e08e1_ENSG00000187231.14	6.43486	-1.56888	0.907812	0.083953	0.575052
ENST00000324266.10|ENSG00000171853.16|OTTHUMG00000090328.5|OTTHUMT00000206693.3|TRAPPC12-201|TRAPPC12|2499|protein_coding|	20.3155	0.887103	0.513808	0.0842528	0.576636
ENST00000368352.10|ENSG00000160753.16|OTTHUMG00000013910.6|OTTHUMT00000039071.2|RUSC1-204|RUSC1|3436|protein_coding|	34.7328	0.641173	0.371396	0.0842776	0.576636
521cbf5c-cbf0-4709-9510-5191e1454673_ENSG00000184182.18	3.70713	2.53296	1.46855	0.0845637	0.578273
ENST00000645190.1|ENSG00000100416.15|OTTHUMG00000150424.5|OTTHUMT00000318042.3|TRMU-223|TRMU|1651|protein_coding|	6.02592	-1.64119	0.952273	0.0848086	0.579627
ENST00000261601.8|ENSG00000101557.15|OTTHUMG00000178040.10|OTTHUMT00000440305.4|USP14-201|USP14|4972|protein_coding|	12.8749	1.08325	0.628679	0.0848774	0.579776
129cac46-8ae5-4259-960f-24b37af24f0b_ENSG00000124588.20	5.30781	1.95514	1.13606	0.0852551	0.581296
ENST00000265565.10|ENSG00000114650.20|OTTHUMG00000125539.16|OTTHUMT00000246872.3|SCAP-201|SCAP|4254|protein_coding|	5.86931	1.76969	1.0281	0.0851938	0.581296
ENST00000569446.3|ENSG00000261678.3|OTTHUMG00000165229.5|OTTHUMT00000382800.5|SCRT1-201|SCRT1|3980|protein_coding|	5.86181	1.76807	1.02747	0.0852881	0.581296
ENST00000583271.5|ENSG00000270231.4|OTTHUMG00000185013.3|OTTHUMT00000469439.2|NBPF8-201|NBPF8|5330|transcribed_unprocessed_pseudogene|	5.02985	-1.72647	1.00317	0.0852486	0.581296
209a8fae-1bb8-430a-ab8c-778598c83d13_ENSG00000106348.18	9.73297	-1.38391	0.804663	0.0854571	0.58207
ENST00000253048.10|ENSG00000130749.10|OTTHUMG00000183442.2|OTTHUMT00000466667.2|AC008755.1-201|AC008755.1|6143|protein_coding|	19.2354	-0.82234	0.478202	0.0854959	0.58207
ENST00000320230.9|ENSG00000177542.11|OTTHUMG00000133310.12|OTTHUMT00000257107.3|SLC25A22-201|SLC25A22|2796|protein_coding|	21.3279	0.835069	0.485869	0.0856669	0.582912
ENST00000312316.9|ENSG00000137094.14|OTTHUMG00000019840.8|OTTHUMT00000052250.4|DNAJB5-201|DNAJB5|2391|protein_coding|	4.91811	2.31549	1.34765	0.0857647	0.583256
7e10dfce-6dfb-435e-a541-857c4df146ec_ENSG00000129084.17	3.85416	-2.14287	1.25063	0.0866328	0.584752
e19e7606-441c-43ab-a97e-29bdff5b914d_ENSG00000169714.16	36.9951	-0.590184	0.344242	0.086447	0.584752
ENST00000251413.8|ENSG00000131462.8|OTTHUMG00000180277.4|OTTHUMT00000450548.2|TUBG1-201|TUBG1|1608|protein_coding|	43.8133	-0.545933	0.318089	0.0861094	0.584752
ENST00000254101.4|ENSG00000131791.8|OTTHUMG00000014032.4|OTTHUMT00000039471.3|PRKAB2-201|PRKAB2|5343|protein_coding|	9.78808	1.27174	0.742497	0.0867523	0.584752
ENST00000297338.6|ENSG00000164754.14|OTTHUMG00000164959.3|OTTHUMT00000381184.1|RAD21-201|RAD21|3749|protein_coding|	107.319	-0.376217	0.219511	0.0865489	0.584752
ENST00000304895.9|ENSG00000169919.17|OTTHUMG00000023735.5|OTTHUMT00000251637.4|GUSB-201|GUSB|2199|protein_coding|	16.7617	-0.898267	0.523395	0.08612	0.584752
ENST00000358780.10|ENSG00000077458.13|OTTHUMG00000167739.3|OTTHUMT00000395969.2|FAM76B-201|FAM76B|3932|protein_coding|	5.27562	-1.81705	1.05925	0.0862701	0.584752
ENST00000368305.8|ENSG00000116586.11|OTTHUMG00000017462.1|OTTHUMT00000046197.1|LAMTOR2-203|LAMTOR2|655|protein_coding|	82.3335	0.4215	0.246099	0.0867639	0.584752
ENST00000369842.8|ENSG00000102119.10|OTTHUMG00000033186.5|OTTHUMT00000080921.1|EMD-202|EMD|1379|protein_coding|	79.2176	0.43183	0.252189	0.0868369	0.584752
ENST00000370768.6|ENSG00000162613.16|OTTHUMG00000040799.5|OTTHUMT00000098030.3|FUBP1-203|FUBP1|2378|protein_coding|	48.8048	0.556335	0.324799	0.0867378	0.584752
ENST00000375712.4|ENSG00000101350.8|OTTHUMG00000032214.2|OTTHUMT00000078619.2|KIF3B-201|KIF3B|6116|protein_coding|	25.5929	0.732471	0.42749	0.0866352	0.584752
ENST00000392692.7|ENSG00000114346.13|OTTHUMG00000156762.6|OTTHUMT00000345994.2|ECT2-204|ECT2|4158|protein_coding|	6.78763	-1.49883	0.874078	0.0863896	0.584752
ENST00000409411.5|ENSG00000138078.15|OTTHUMG00000152791.7|OTTHUMT00000327899.6|PREPL-205|PREPL|4725|protein_coding|	10.9477	1.16945	0.682872	0.0867962	0.584752
ENST00000409957.5|ENSG00000138078.15|OTTHUMG00000152791.7|OTTHUMT00000327898.1|PREPL-207|PREPL|4703|protein_coding|	10.9477	1.16945	0.682872	0.0867962	0.584752
ENST00000415352.6|ENSG00000167792.12|OTTHUMG00000166215.7|OTTHUMT00000388413.2|NDUFV1-202|NDUFV1|1512|protein_coding|	6.78212	-1.4933	0.871415	0.0865921	0.584752
ENST00000570164.5|ENSG00000140688.17|OTTHUMG00000132466.5|OTTHUMT00000432883.1|C16orf58-211|C16orf58|2783|protein_coding|	16.0003	0.985925	0.575334	0.0865916	0.584752
ENST00000604268.1|ENSG00000203778.8|OTTHUMG00000015383.4|OTTHUMT00000469616.1|FAM229B-202|FAM229B|598|protein_coding|	10.9483	1.16952	0.68289	0.0867843	0.584752
ENST00000647465.1|ENSG00000198860.12|OTTHUMG00000035461.6|OTTHUMT00000496392.1|TSEN15-220|TSEN15|609|protein_coding|	13.5325	1.16275	0.677825	0.0862694	0.584752
ENST00000265069.13|ENSG00000056097.16|OTTHUMG00000161979.2|OTTHUMT00000366586.2|ZFR-201|ZFR|4717|protein_coding|	39.317	-0.591422	0.345504	0.0869398	0.585126
945b570b-0608-434c-bdf4-f0ddba493604_ENSG00000074319.13	23.533	-0.727539	0.425181	0.0870575	0.585599
ENST00000361686.8|ENSG00000144057.15|OTTHUMG00000130923.5|OTTHUMT00000253517.2|ST6GAL2-201|ST6GAL2|6857|protein_coding|	5.08801	1.89889	1.11012	0.0871677	0.585702
ENST00000409382.7|ENSG00000144057.15|OTTHUMG00000130923.5|OTTHUMT00000330065.1|ST6GAL2-204|ST6GAL2|7275|protein_coding|	5.08801	1.89889	1.11012	0.0871677	0.585702
3b1cca25-c5aa-45fc-b080-fc74af0de675_ENSG00000108826.16	6.45717	1.61459	0.944299	0.0872981	0.585941
88b118d2-4a60-488e-9f07-3c58deecbb1e_ENSG00000082781.12	17.1272	-0.893783	0.522719	0.0872897	0.585941
ENST00000335765.8|ENSG00000109103.11|OTTHUMG00000132606.6|OTTHUMT00000255842.2|UNC119-202|UNC119|1424|protein_coding|	20.1271	0.864314	0.505644	0.0873895	0.586024
ENST00000337970.7|ENSG00000169813.16|OTTHUMG00000018029.3|OTTHUMT00000047705.2|HNRNPF-201|HNRNPF|2186|protein_coding|	101.222	-0.404898	0.236887	0.0874054	0.586024
ENST00000515853.5|ENSG00000163291.14|OTTHUMG00000161026.1|OTTHUMT00000363447.1|PAQR3-212|PAQR3|3370|nonsense_mediated_decay|	5.45694	2.03314	1.18981	0.0874891	0.586267
ENST00000356286.9|ENSG00000125826.20|OTTHUMG00000031634.7|OTTHUMT00000077461.3|RBCK1-202|RBCK1|2774|protein_coding|	6.80426	-1.49335	0.874437	0.0876759	0.586619
ENST00000486074.2|ENSG00000165443.12|OTTHUMG00000018276.3|OTTHUMT00000048158.2|PHYHIPL-204|PHYHIPL|1971|nonsense_mediated_decay|	22.7537	-0.832133	0.487271	0.0876842	0.586619
ENST00000525928.5|ENSG00000166012.16|OTTHUMG00000167451.5|OTTHUMT00000394653.1|TAF1D-204|TAF1D|1710|retained_intron|	5.83078	-1.56102	0.914058	0.0876751	0.586619
ENST00000323348.9|ENSG00000163516.13|OTTHUMG00000154533.3|OTTHUMT00000335790.1|ANKZF1-201|ANKZF1|2579|protein_coding|	3.89648	-2.1553	1.26227	0.0877328	0.586627
9e7d5755-4ab4-4675-ae25-fd05033f1151_ENSG00000115415.18	21.1231	0.821222	0.481096	0.0878258	0.586931
ENST00000532993.5|ENSG00000196914.9|OTTHUMG00000166143.4|OTTHUMT00000388053.1|ARHGEF12-213|ARHGEF12|8753|protein_coding|	23.7179	-0.746125	0.437234	0.0879212	0.587251
a215aa27-e136-4db7-b780-c22ce4cdff37_ENSG00000140105.18	4.50274	2.1806	1.27827	0.0880255	0.587629
ENST00000375638.7|ENSG00000204387.13|OTTHUMG00000031175.4|OTTHUMT00000076335.1|SNHG32-203|SNHG32|847|lncRNA|	35.2219	0.6589	0.386393	0.0881462	0.588117
493ab4de-1c2d-43d5-892e-d43689f21849_ENSG00000173726.11	19.9054	-0.850649	0.498955	0.0882206	0.588296
ENST00000481782.1|ENSG00000132780.17|OTTHUMG00000007826.5|OTTHUMT00000021524.1|NASP-210|NASP|3659|retained_intron|	3.86294	-2.15097	1.26227	0.0883725	0.588387
ENST00000602300.5|ENSG00000152795.17|OTTHUMG00000130299.6|OTTHUMT00000475197.1|HNRNPDL-206|HNRNPDL|1291|protein_coding|	35.8087	-0.591708	0.347242	0.0883771	0.588387
ENST00000630827.1|ENSG00000152795.17|OTTHUMG00000130299.6|OTTHUMT00000481634.1|HNRNPDL-210|HNRNPDL|1318|protein_coding|	35.8087	-0.591708	0.347242	0.0883771	0.588387
ENST00000436817.6|ENSG00000156515.23|OTTHUMG00000018380.16|OTTHUMT00000048431.6|HK1-205|HK1|3835|protein_coding|	5.41762	-1.6331	0.95879	0.0885141	0.588664
ENST00000643399.2|ENSG00000156515.23|OTTHUMG00000018380.16|OTTHUMT00000497016.3|HK1-218|HK1|3998|protein_coding|	5.41762	-1.6331	0.95879	0.0885141	0.588664
455550a5-f1bc-4c9f-9f9d-15a683db9fb4_ENSG00000167670.16	5.83712	-1.56281	0.918056	0.0886985	0.589573
cc41e6b8-e292-465a-8aa7-15f73530363b_ENSG00000124228.14	3.92466	2.62357	1.54179	0.0888231	0.590084
ENST00000355667.10|ENSG00000079805.16|OTTHUMG00000180694.3|OTTHUMT00000452592.1|DNM2-201|DNM2|3541|protein_coding|	7.3343	-1.4903	0.876228	0.0889782	0.590796
d0782316-bb28-4035-946c-bb5c63d58062_ENSG00000128739.22	8.41924	1.36056	0.80043	0.0891717	0.590811
ENST00000256689.10|ENSG00000134294.14|OTTHUMG00000169471.2|OTTHUMT00000404226.2|SLC38A2-201|SLC38A2|4795|protein_coding|	50.2586	-0.513815	0.302149	0.0890305	0.590811
ENST00000397100.6|ENSG00000146540.15|OTTHUMG00000151477.7|-|C7orf50-203|C7orf50|1264|protein_coding|	5.3026	1.95364	1.14924	0.0891427	0.590811
f137facf-05a0-43de-a376-c9d84f5f9fb4_ENSG00000123106.10	5.3026	1.95364	1.14924	0.0891427	0.590811
2781bacc-c49a-444b-9bc9-96d864fa18c8_ENSG00000166482.11	3.92957	2.62526	1.54575	0.089437	0.591404
55523345-17ae-45ef-b258-9fe26823fb19_ENSG00000131507.11	82.1337	0.415953	0.245003	0.0895557	0.591404
ENST00000263433.8|ENSG00000125503.13|OTTHUMG00000180540.4|OTTHUMT00000451814.3|PPP1R12C-201|PPP1R12C|2997|protein_coding|	12.6822	-1.05875	0.62349	0.0894888	0.591404
ENST00000292494.11|ENSG00000160932.11|OTTHUMG00000164754.7|OTTHUMT00000380069.5|LY6E-201|LY6E|1131|protein_coding|	17.4723	-0.879506	0.517776	0.0893905	0.591404
ENST00000327044.7|ENSG00000188976.11|OTTHUMG00000040720.2|OTTHUMT00000097869.2|NOC2L-201|NOC2L|2757|protein_coding|	64.4591	-0.482359	0.284143	0.0895842	0.591404
ENST00000332127.8|ENSG00000058673.16|OTTHUMG00000035909.8|OTTHUMT00000087691.1|ZC3H11A-201|ZC3H11A|5015|protein_coding|	5.82654	-1.56261	0.920568	0.0896134	0.591404
ENST00000391835.1|ENSG00000204673.10|OTTHUMG00000150246.5|OTTHUMT00000317069.2|AKT1S1-207|AKT1S1|3075|protein_coding|	24.3655	-0.775786	0.456621	0.0893247	0.591404
ENST00000671097.1|ENSG00000169679.15|OTTHUMG00000153638.6|OTTHUMT00000505056.1|BUB1-214|BUB1|1891|nonsense_mediated_decay|	6.83533	-1.50896	0.889047	0.0896444	0.591404
ENST00000301587.9|ENSG00000167863.12|OTTHUMG00000179219.2|OTTHUMT00000445318.2|ATP5PD-201|ATP5PD|609|protein_coding|	143.512	0.361022	0.212958	0.0900235	0.593588
26be8c5d-9105-4390-ae6f-999d71924b4a_ENSG00000182481.9	85.2589	-0.402228	0.237428	0.0902457	0.5939
ENST00000330459.8|ENSG00000182481.9|OTTHUMG00000179784.3|OTTHUMT00000448108.2|KPNA2-201|KPNA2|1977|protein_coding|	85.2589	-0.402228	0.237428	0.0902457	0.5939
ENST00000367353.2|ENSG00000162702.8|OTTHUMG00000035724.3|OTTHUMT00000086880.2|ZNF281-203|ZNF281|4864|protein_coding|	5.86684	1.75228	1.0344	0.0902632	0.5939
ENST00000468694.5|ENSG00000136279.20|OTTHUMG00000155350.5|OTTHUMT00000353344.2|DBNL-217|DBNL|2068|protein_coding|	41.1788	0.606938	0.358162	0.0901536	0.5939
ENST00000175091.5|ENSG00000068697.7|OTTHUMG00000090750.3|OTTHUMT00000207494.2|LAPTM4A-201|LAPTM4A|1365|protein_coding|	125.992	0.363414	0.214604	0.0903757	0.594323
80c398ce-8f2c-43f1-975b-806e07420ed0_ENSG00000101773.19	6.6313	-1.64216	0.970414	0.090603	0.595457
ENST00000540167.5|ENSG00000003096.14|OTTHUMG00000022252.4|-|KLHL13-207|KLHL13|3396|protein_coding|	29.8719	0.708444	0.4187	0.0906445	0.595457
ENST00000265729.6|ENSG00000075142.13|OTTHUMG00000157267.4|OTTHUMT00000253680.1|SRI-201|SRI|2010|protein_coding|	20.3307	0.811017	0.479424	0.0907127	0.595588
ENST00000221419.9|ENSG00000104824.17|OTTHUMG00000182612.3|OTTHUMT00000462670.2|HNRNPL-201|HNRNPL|2471|protein_coding|	135.66	-0.336719	0.199177	0.0909223	0.595668
ENST00000272937.10|ENSG00000144485.11|OTTHUMG00000133340.5|OTTHUMT00000257170.3|HES6-201|HES6|1368|protein_coding|	32.2295	0.6443	0.381169	0.090966	0.595668
ENST00000301585.10|ENSG00000167862.10|OTTHUMG00000179218.3|OTTHUMT00000445314.1|MRPL58-201|MRPL58|894|protein_coding|	31.1691	-0.633235	0.374553	0.0909049	0.595668
ENST00000315970.12|ENSG00000135506.16|OTTHUMG00000170284.3|OTTHUMT00000408344.2|OS9-202|OS9|2682|protein_coding|	29.1248	0.69681	0.412007	0.0907875	0.595668
ENST00000530349.2|ENSG00000176973.8|OTTHUMG00000166499.2|OTTHUMT00000390095.2|FAM89B-203|FAM89B|1251|protein_coding|	4.31259	2.10817	1.24711	0.0909446	0.595668
ENST00000360568.7|ENSG00000072682.18|OTTHUMG00000059647.11|OTTHUMT00000132654.3|P4HA2-202|P4HA2|2313|protein_coding|	3.85303	-2.13647	1.26508	0.0912561	0.596942
ENST00000598036.1|ENSG00000268902.3|OTTHUMG00000022641.6|OTTHUMT00000477034.2|CSAG2-202|CSAG2|789|lncRNA|	13.289	1.02373	0.606277	0.0913055	0.596942
ENST00000617158.4|ENSG00000268916.6|OTTHUMG00000188381.2|OTTHUMT00000477035.1|CSAG3-202|CSAG3|789|lncRNA|	13.289	1.02373	0.606277	0.0913055	0.596942
ENST00000361360.3|ENSG00000198914.3|OTTHUMG00000153067.3|OTTHUMT00000329335.3|POU3F3-201|POU3F3|3064|protein_coding|	11.4337	-1.09615	0.649365	0.0914056	0.597116
ENST00000455959.7|ENSG00000140612.14|OTTHUMG00000172489.5|OTTHUMT00000418783.1|SEC11A-202|SEC11A|1223|protein_coding|	6.5972	-1.43564	0.850543	0.0914288	0.597116
ENST00000244061.6|ENSG00000124226.11|OTTHUMG00000032709.4|OTTHUMT00000079663.3|RNF114-201|RNF114|2447|protein_coding|	10.492	-1.10085	0.653676	0.0921631	0.600324
ENST00000258955.7|ENSG00000136444.10|OTTHUMG00000162126.6|OTTHUMT00000367413.2|RSAD1-201|RSAD1|2467|protein_coding|	24.9045	-0.694807	0.412546	0.0921445	0.600324
ENST00000310340.9|ENSG00000174227.16|OTTHUMG00000112457.9|OTTHUMT00000231928.2|PIGG-201|PIGG|3203|protein_coding|	8.32538	-1.30817	0.776775	0.0921613	0.600324
ENST00000368196.7|ENSG00000198400.11|OTTHUMG00000041304.3|OTTHUMT00000098979.1|NTRK1-202|NTRK1|2701|protein_coding|	9.91374	-1.19233	0.707773	0.0920616	0.600324
ENST00000560061.1|ENSG00000182054.9|OTTHUMG00000149815.2|OTTHUMT00000417507.1|IDH2-204|IDH2|1449|nonsense_mediated_decay|	43.0573	-0.546412	0.324431	0.0921392	0.600324
ENST00000216714.8|ENSG00000100823.12|OTTHUMG00000029544.7|OTTHUMT00000073641.4|APEX1-201|APEX1|1453|protein_coding|	37.6928	0.58799	0.349595	0.0925846	0.602752
ENST00000358901.11|ENSG00000165280.16|OTTHUMG00000019855.5|OTTHUMT00000052290.2|VCP-201|VCP|3746|protein_coding|	15.7682	-0.883525	0.525914	0.0929614	0.604677
ENST00000465604.1|ENSG00000117632.23|OTTHUMG00000007389.4|OTTHUMT00000019356.1|STMN1-207|STMN1|2947|lncRNA|	102.655	0.42172	0.25104	0.0929782	0.604677
ENST00000623461.3|ENSG00000035403.17|OTTHUMG00000018498.4|OTTHUMT00000478980.1|VCL-206|VCL|7995|lncRNA|	8.59068	1.40979	0.83956	0.0931125	0.605231
ENST00000371878.5|ENSG00000003096.14|OTTHUMG00000022252.4|OTTHUMT00000057996.2|KLHL13-203|KLHL13|3234|protein_coding|	8.25613	1.51691	0.903518	0.0931737	0.60531
ENST00000249822.8|ENSG00000128989.10|OTTHUMG00000172677.3|OTTHUMT00000419835.1|ARPP19-201|ARPP19|5301|protein_coding|	57.8381	-0.473698	0.282321	0.093372	0.605829
ENST00000258930.7|ENSG00000136425.13|OTTHUMG00000143731.5|OTTHUMT00000289798.1|CIB2-201|CIB2|1598|protein_coding|	19.7167	0.902847	0.538097	0.0933764	0.605829
ENST00000262525.6|ENSG00000102870.6|OTTHUMG00000176905.3|OTTHUMT00000434291.3|ZNF629-201|ZNF629|6083|protein_coding|	19.3697	0.853369	0.508647	0.0934007	0.605829
3dc042dd-4d2a-4261-bbca-e4af9c52129e_ENSG00000136270.14	12.437	-1.01407	0.605078	0.0937509	0.607162
ENST00000258770.8|ENSG00000136270.14|OTTHUMG00000129247.8|OTTHUMT00000251351.2|TBRG4-201|TBRG4|2226|protein_coding|	12.437	-1.01407	0.605078	0.0937509	0.607162
ENST00000260508.9|ENSG00000137944.18|OTTHUMG00000010617.9|OTTHUMT00000029300.4|KYAT3-201|KYAT3|1815|protein_coding|	7.75986	-1.29472	0.772772	0.0938521	0.607162
ENST00000372097.9|ENSG00000148308.17|OTTHUMG00000020856.7|OTTHUMT00000054826.2|GTF3C5-202|GTF3C5|2406|protein_coding|	28.2289	-0.662275	0.395197	0.0937754	0.607162
ENST00000372458.8|ENSG00000066322.15|OTTHUMG00000007422.3|OTTHUMT00000019496.2|ELOVL1-201|ELOVL1|1466|protein_coding|	17.6942	-0.850508	0.507614	0.0938359	0.607162
a28430a1-918b-4ad3-bfab-1f8d1a1ade57_ENSG00000101557.15	22.7493	-0.734685	0.43858	0.0939058	0.607192
ENST00000397498.8|ENSG00000214087.8|OTTHUMG00000178103.4|OTTHUMT00000440514.1|ARL16-201|ARL16|1227|protein_coding|	18.5619	0.84672	0.505608	0.0940016	0.607493
909fe995-7be8-4efb-af19-196bc4535bca_ENSG00000129636.12	14.442	0.976216	0.583552	0.0943493	0.60864
ENST00000298815.13|ENSG00000165895.19|OTTHUMG00000167530.6|OTTHUMT00000504361.2|ARHGAP42-201|ARHGAP42|8156|protein_coding|	5.07073	1.89459	1.13251	0.0943444	0.60864
ENST00000323064.12|ENSG00000084693.16|OTTHUMG00000128406.8|OTTHUMT00000309034.2|AGBL5-201|AGBL5|2382|protein_coding|	32.7719	0.639185	0.382136	0.0943933	0.60864
ENST00000526307.5|ENSG00000110075.14|OTTHUMG00000167596.6|OTTHUMT00000395295.1|PPP6R3-210|PPP6R3|4134|retained_intron|	4.8737	-1.92499	1.15052	0.0942978	0.60864
ENST00000553286.5|ENSG00000126214.21|OTTHUMG00000169227.6|OTTHUMT00000414862.1|KLC1-212|KLC1|3135|protein_coding|	7.99988	1.48905	0.890313	0.0944255	0.60864
ENST00000525621.5|ENSG00000105397.13|OTTHUMG00000166373.3|OTTHUMT00000389443.1|TYK2-205|TYK2|4347|protein_coding|	13.039	-1.04018	0.622194	0.0945639	0.609215
70246df5-9f52-47ae-9cfa-ac5201a644b4_ENSG00000254772.10	221.738	0.285232	0.170674	0.0946795	0.609467
ENST00000233615.7|ENSG00000239779.7|OTTHUMG00000129958.4|OTTHUMT00000252221.3|WBP1-201|WBP1|1175|protein_coding|	69.6226	0.468344	0.280261	0.0947018	0.609467
ENST00000264436.9|ENSG00000075340.23|OTTHUMG00000129710.15|OTTHUMT00000251918.5|ADD2-201|ADD2|9290|protein_coding|	5.68289	1.70735	1.02188	0.0947619	0.609536
ENST00000434618.6|ENSG00000231925.11|OTTHUMG00000031090.5|OTTHUMT00000076127.2|TAPBP-234|TAPBP|3759|protein_coding|	20.3534	0.811201	0.485595	0.0948146	0.609558
ca6a828e-7eeb-4456-9de9-f82bdffcc2bc_ENSG00000205581.11	7.25785	1.54964	0.92805	0.0949634	0.609563
ENST00000570258.5|ENSG00000167969.13|OTTHUMG00000128830.5|OTTHUMT00000435243.1|ECI1-207|ECI1|1512|protein_coding|	57.065	0.51387	0.307664	0.0948743	0.609563
ENST00000619039.4|ENSG00000276293.4|OTTHUMG00000188504.2|OTTHUMT00000477460.1|PIP4K2B-204|PIP4K2B|5734|protein_coding|	50.1922	0.50821	0.304318	0.0949199	0.609563
ENST00000353801.7|ENSG00000096384.20|OTTHUMG00000014761.8|OTTHUMT00000040729.2|HSP90AB1-201|HSP90AB1|2582|protein_coding|	205	-0.286347	0.171514	0.0950141	0.609571
0911cb9f-4622-4d81-b3cc-2aee0c6cd592_ENSG00000006634.8	22.3503	-0.735926	0.441077	0.0952213	0.610266
1d12c799-bbf7-491e-b376-02a59dd28104_ENSG00000111206.12	10.4814	-1.10056	0.659615	0.0952182	0.610266
5dda80e5-cda3-4996-87b4-a28b048e0277_ENSG00000167491.17	15.7362	-0.882804	0.529367	0.0953833	0.610671
ENST00000406310.5|ENSG00000173153.14|OTTHUMG00000150641.8|OTTHUMT00000319302.2|ESRRA-203|ESRRA|2218|protein_coding|	6.20486	-1.49723	0.897795	0.0953797	0.610671
12e8c12c-923b-4718-a06a-ac1f5a0a03f1_ENSG00000183077.15	10.4956	-1.10466	0.662645	0.0955059	0.611139
ENST00000344347.5|ENSG00000100219.16|OTTHUMG00000151094.3|OTTHUMT00000447486.2|XBP1-202|XBP1|1131|protein_coding|	5.67344	1.70529	1.02321	0.0955912	0.611368
ENST00000257909.8|ENSG00000135451.13|OTTHUMG00000169486.3|OTTHUMT00000404300.1|TROAP-201|TROAP|2551|protein_coding|	7.96527	-1.3589	0.81606	0.0958739	0.611373
ENST00000319653.14|ENSG00000155816.20|OTTHUMG00000039883.6|OTTHUMT00000096217.3|FMN2-201|FMN2|6429|protein_coding|	4.32074	2.11067	1.26758	0.0958891	0.611373
ENST00000350030.8|ENSG00000132780.17|OTTHUMG00000007826.5|OTTHUMT00000021533.3|NASP-201|NASP|3225|protein_coding|	5.84558	-1.56813	0.941442	0.0957784	0.611373
ENST00000375602.1|ENSG00000204379.10|OTTHUMG00000021557.3|OTTHUMT00000056640.3|XAGE1A-203|XAGE1A|614|protein_coding|	28.3003	0.683856	0.410474	0.09571	0.611373
ENST00000375616.5|ENSG00000204382.11|OTTHUMG00000163577.2|OTTHUMT00000056632.3|XAGE1B-203|XAGE1B|614|protein_coding|	28.3003	0.683856	0.410474	0.09571	0.611373
ENST00000413077.1|ENSG00000234327.8|OTTHUMG00000132913.3|OTTHUMT00000256424.1|AC012146.1-202|AC012146.1|474|lncRNA|	9.57673	1.23226	0.739857	0.0958048	0.611373
ENST00000359232.8|ENSG00000197119.13|OTTHUMG00000171569.5|OTTHUMT00000072449.4|SLC25A29-201|SLC25A29|2291|protein_coding|	15.6143	0.932972	0.560393	0.0959424	0.611398
ENST00000266263.10|ENSG00000242114.6|OTTHUMG00000151057.6|OTTHUMT00000321126.5|MTFP1-201|MTFP1|1133|protein_coding|	22.5995	-0.763882	0.458968	0.0960433	0.611725
ENST00000356921.6|ENSG00000100678.18|OTTHUMG00000152342.3|OTTHUMT00000277058.1|SLC8A3-202|SLC8A3|5250|protein_coding|	5.79659	-1.55714	0.936194	0.0962582	0.612123
ENST00000374606.9|ENSG00000204220.11|OTTHUMG00000031247.4|OTTHUMT00000076523.2|PFDN6-201|PFDN6|740|protein_coding|	53.1149	0.502092	0.301957	0.0963537	0.612123
ENST00000381269.6|ENSG00000100678.18|OTTHUMG00000152342.3|OTTHUMT00000390736.1|SLC8A3-204|SLC8A3|5268|protein_coding|	5.79659	-1.55714	0.936194	0.0962582	0.612123
ENST00000557597.5|ENSG00000133961.20|OTTHUMG00000171436.14|OTTHUMT00000414415.1|NUMB-225|NUMB|3547|protein_coding|	4.0694	-1.88056	1.13092	0.0963422	0.612123
ENST00000620473.4|ENSG00000100918.13|OTTHUMG00000171916.8|OTTHUMT00000415889.5|REC8-213|REC8|2405|protein_coding|	19.798	-0.785213	0.472116	0.0962769	0.612123
ENST00000485101.5|ENSG00000156976.17|OTTHUMG00000156564.6|OTTHUMT00000344614.1|EIF4A2-219|EIF4A2|5327|retained_intron|	8.30433	-1.45376	0.874444	0.096414	0.612192
ENST00000487066.6|ENSG00000175061.18|OTTHUMG00000058990.25|OTTHUMT00000130477.2|SNHG29-214|SNHG29|1043|lncRNA|	6.65742	1.66829	1.00398	0.0965793	0.612926
ENST00000407004.7|ENSG00000129351.17|OTTHUMG00000180587.2|OTTHUMT00000452060.1|ILF3-202|ILF3|3671|protein_coding|	43.1511	-0.559291	0.336676	0.0966701	0.613187
7ff14e6e-9109-48e1-9d31-962c1ef3d94a_ENSG00000071127.17	28.9093	0.677584	0.408512	0.0971833	0.615451
ENST00000278412.7|ENSG00000149136.9|OTTHUMG00000167024.5|OTTHUMT00000392460.2|SSRP1-201|SSRP1|2831|protein_coding|	135.034	-0.3408	0.205491	0.0972243	0.615451
ENST00000403714.8|ENSG00000084710.14|OTTHUMG00000151988.7|OTTHUMT00000324808.3|EFR3B-204|EFR3B|7486|protein_coding|	11.5034	1.12587	0.678867	0.0972263	0.615451
ENST00000577035.5|ENSG00000170296.10|OTTHUMG00000102156.4|OTTHUMT00000440079.1|GABARAP-206|GABARAP|762|protein_coding|	140.338	0.373703	0.22525	0.0971031	0.615451
ENST00000586518.1|ENSG00000132475.10|OTTHUMG00000179842.3|OTTHUMT00000448501.1|H3F3B-203|H3F3B|1701|retained_intron|	37.656	0.590723	0.356315	0.0973445	0.615884
9e857007-b7e5-430b-9020-2c61d8ed00d0_ENSG00000136490.9	98.6462	0.385983	0.232941	0.0975195	0.616494
ENST00000249700.9|ENSG00000128872.10|OTTHUMG00000131805.3|OTTHUMT00000254742.3|TMOD2-201|TMOD2|9150|protein_coding|	5.08444	1.91184	1.15391	0.0975525	0.616494
ENST00000261192.12|ENSG00000060982.15|OTTHUMG00000169053.5|OTTHUMT00000402080.3|BCAT1-201|BCAT1|9314|protein_coding|	5.88772	1.76835	1.06742	0.0975907	0.616494
ENST00000606788.5|ENSG00000064601.18|OTTHUMG00000033078.16|OTTHUMT00000471363.1|CTSA-214|CTSA|3056|nonsense_mediated_decay|	8.34493	-1.30899	0.790321	0.097665	0.616647
ENST00000380749.10|ENSG00000205581.11|OTTHUMG00000066178.7|OTTHUMT00000141645.3|HMGN1-204|HMGN1|1271|protein_coding|	198.189	-0.285254	0.172255	0.0977218	0.616691
3f4e1058-e3ac-4059-8b7d-694ec2f3171c_ENSG00000105290.12	5.40849	-1.63691	0.988677	0.0977919	0.616818
ENST00000254190.4|ENSG00000131873.7|OTTHUMG00000149873.4|OTTHUMT00000313624.2|CHSY1-201|CHSY1|4662|protein_coding|	15.6141	0.931254	0.563262	0.098265	0.617219
ENST00000284000.9|ENSG00000153879.9|OTTHUMG00000180469.5|OTTHUMT00000451427.3|CEBPG-201|CEBPG|3730|protein_coding|	14.6644	1.00482	0.60722	0.0979688	0.617219
ENST00000318364.12|ENSG00000055950.16|OTTHUMG00000018920.3|OTTHUMT00000049904.1|MRPL43-203|MRPL43|1010|protein_coding|	38.5946	-0.59016	0.357056	0.0983613	0.617219
ENST00000340457.8|ENSG00000267368.1|OTTHUMG00000165036.2|OTTHUMT00000381510.1|UPK3BL1-201|UPK3BL1|1342|protein_coding|	6.20488	-1.48934	0.900395	0.0981074	0.617219
ENST00000343470.9|ENSG00000145220.14|OTTHUMG00000125477.20|OTTHUMT00000246800.4|LYAR-201|LYAR|1554|protein_coding|	8.16146	-1.2625	0.764156	0.0985052	0.617219
ENST00000366553.2|ENSG00000203668.2|OTTHUMG00000039690.3|OTTHUMT00000095712.3|CHML-201|CHML|7594|protein_coding|	23.1856	0.824823	0.49923	0.0984956	0.617219
ENST00000422840.6|ENSG00000090863.11|OTTHUMG00000177174.6|OTTHUMT00000435750.1|GLG1-202|GLG1|4748|protein_coding|	25.3377	-0.693838	0.419572	0.098193	0.617219
ENST00000444129.7|ENSG00000004700.16|OTTHUMG00000169131.3|OTTHUMT00000402371.2|RECQL-204|RECQL|3745|protein_coding|	14.468	0.978662	0.591964	0.0982807	0.617219
ENST00000455565.5|ENSG00000204650.14|OTTHUMG00000132521.5|OTTHUMT00000441193.1|LINC02210-202|LINC02210|2609|lncRNA|	7.81607	1.45066	0.877841	0.0984256	0.617219
ENST00000611279.4|ENSG00000120254.15|OTTHUMG00000015828.4|-|MTHFD1L-211|MTHFD1L|3475|protein_coding|	9.01379	1.29381	0.783065	0.0984856	0.617219
ENST00000617875.5|ENSG00000160957.13|OTTHUMG00000165178.7|OTTHUMT00000382483.4|RECQL4-209|RECQL4|3819|protein_coding|	7.38691	-1.33553	0.808356	0.0985028	0.617219
ENST00000621189.4|ENSG00000160957.13|OTTHUMG00000165178.7|OTTHUMT00000382482.3|RECQL4-210|RECQL4|3896|protein_coding|	7.38691	-1.33553	0.808356	0.0985028	0.617219
ENST00000638749.1|ENSG00000283154.2|OTTHUMG00000162426.3|OTTHUMT00000352557.1|IQCJ-SCHIP1-207|IQCJ-SCHIP1|2633|protein_coding|	5.09908	1.90162	1.15082	0.0984517	0.617219
ENST00000315082.9|ENSG00000140983.14|OTTHUMG00000121139.7|OTTHUMT00000241617.2|RHOT2-201|RHOT2|2490|protein_coding|	32.1384	-0.613112	0.371174	0.0985712	0.61732
ENST00000589210.6|ENSG00000182473.22|OTTHUMG00000150720.12|OTTHUMT00000319763.3|EXOC7-216|EXOC7|4782|protein_coding|	32.5661	0.666869	0.403959	0.0987729	0.618269
ENST00000017003.6|ENSG00000015532.9|OTTHUMG00000162057.4|OTTHUMT00000367046.1|XYLT2-201|XYLT2|3507|protein_coding|	6.01927	-1.631	0.988462	0.0989344	0.61834
ENST00000355992.7|ENSG00000157349.16|OTTHUMG00000137577.6|OTTHUMT00000435038.1|DDX19B-202|DDX19B|1692|protein_coding|	5.089	1.91309	1.15909	0.0988392	0.61834
ENST00000444957.3|ENSG00000214022.11|OTTHUMG00000158330.4|-|REPIN1-203|REPIN1|2969|protein_coding|	6.98529	-1.38287	0.838014	0.0989064	0.61834
ENST00000648894.1|ENSG00000112245.11|OTTHUMG00000014949.5|OTTHUMT00000501230.1|PTP4A1-206|PTP4A1|4711|protein_coding|	21.892	0.763911	0.463046	0.0989937	0.618398
ENST00000359803.7|ENSG00000110492.15|OTTHUMG00000150315.6|OTTHUMT00000317541.3|MDK-201|MDK|985|protein_coding|	8.3943	1.35319	0.821141	0.0993653	0.620405
ENST00000275072.5|ENSG00000146281.6|OTTHUMG00000015193.2|OTTHUMT00000041477.2|PM20D2-201|PM20D2|4703|protein_coding|	15.3851	-0.888853	0.539945	0.0997246	0.620446
ENST00000297273.9|ENSG00000127995.17|OTTHUMG00000023356.6|OTTHUMT00000255216.2|CASD1-201|CASD1|3931|protein_coding|	10.7715	1.13281	0.687924	0.0996172	0.620446
ENST00000338863.12|ENSG00000007866.21|OTTHUMG00000014571.6|OTTHUMT00000040298.4|TEAD3-201|TEAD3|2986|protein_coding|	4.07542	-1.88321	1.14379	0.0996687	0.620446
ENST00000342287.9|ENSG00000167081.17|OTTHUMG00000020684.5|OTTHUMT00000054100.2|PBX3-201|PBX3|2755|protein_coding|	4.43138	-2.07097	1.25822	0.0997738	0.620446
ENST00000361288.8|ENSG00000064995.17|OTTHUMG00000014556.3|OTTHUMT00000040259.1|TAF11-201|TAF11|1580|protein_coding|	28.6367	-0.705136	0.428227	0.0996316	0.620446
ENST00000375370.10|ENSG00000198176.13|OTTHUMG00000017388.7|OTTHUMT00000045918.4|TFDP1-201|TFDP1|2639|protein_coding|	23.7425	-0.702464	0.426569	0.0996038	0.620446
ENST00000377843.7|ENSG00000113712.18|OTTHUMG00000163463.7|OTTHUMT00000504782.2|CSNK1A1-202|CSNK1A1|2406|protein_coding|	15.0855	0.950624	0.577484	0.0997333	0.620446
ENST00000646319.1|ENSG00000215301.10|OTTHUMG00000021369.22|OTTHUMT00000497446.1|DDX3X-260|DDX3X|4554|protein_coding|	16.1587	1.00857	0.61227	0.0995056	0.620446
ENST00000270225.11|ENSG00000142230.12|OTTHUMG00000183464.4|OTTHUMT00000466775.1|SAE1-201|SAE1|2049|protein_coding|	73.2339	-0.423777	0.257591	0.0999378	0.621153
41b73ef7-541b-4cd7-b3a6-d8112d56a96f_ENSG00000149474.13	5.00657	-1.7222	1.04715	0.10004	0.621291
ENST00000291442.3|ENSG00000160113.5|OTTHUMG00000182728.2|OTTHUMT00000463325.1|NR2F6-201|NR2F6|2404|protein_coding|	75.9446	-0.426923	0.259597	0.100061	0.621291
8e28721a-8b3d-422c-a97a-bc57c1af60cf_ENSG00000169398.19	4.06972	-1.88035	1.14402	0.100252	0.621396
ENST00000301015.14|ENSG00000103335.22|OTTHUMG00000156776.14|OTTHUMT00000345699.6|PIEZO1-201|PIEZO1|8089|protein_coding|	4.08177	-1.88568	1.1477	0.100379	0.621396
ENST00000393972.7|ENSG00000239779.7|OTTHUMG00000129958.4|OTTHUMT00000252222.2|WBP1-202|WBP1|1325|protein_coding|	6.45362	1.91378	1.16456	0.100311	0.621396
ENST00000409657.5|ENSG00000175455.15|OTTHUMG00000153005.23|OTTHUMT00000328944.2|CCDC14-202|CCDC14|3815|nonsense_mediated_decay|	6.08783	1.83228	1.11471	0.100232	0.621396
ENST00000480176.5|ENSG00000163479.14|OTTHUMG00000017456.4|OTTHUMT00000046175.1|SSR2-209|SSR2|1040|retained_intron|	11.2851	-1.06239	0.64653	0.100336	0.621396
ENST00000645832.1|ENSG00000133835.16|OTTHUMG00000128899.6|OTTHUMT00000371141.2|HSD17B4-231|HSD17B4|2589|nonsense_mediated_decay|	9.53133	-1.21619	0.739823	0.100198	0.621396
ENST00000285667.4|ENSG00000155304.6|OTTHUMG00000074261.2|OTTHUMT00000157815.2|HSPA13-201|HSPA13|3945|protein_coding|	39.0433	0.560859	0.341477	0.100497	0.62181
0bb41bbb-42c3-4987-9d3a-f2c9de2443cc_ENSG00000071127.17	22.4339	0.812882	0.495374	0.100809	0.622182
7c821fc8-e4bf-4951-b068-02da7a3317a4_ENSG00000106290.15	9.68438	-1.14142	0.695308	0.100673	0.622182
b69a858c-c59e-4cdd-b40f-7e94162e8047_ENSG00000149923.14	8.16992	-1.26629	0.771458	0.10071	0.622182
[truncated: 20,286 more rows]
