# Supplementary material for: Accurate expression quantification from nanopore direct RNA sequencing with NanoCount
Source: Nucleic Acids Res. 2021 Nov 25;50(4):e19. doi: 10.1093/nar/gkab1129 (PMC8886870; doi:10.1093/nar/gkab1129)
Supplement: gkab1129_Supplemental_Files [file gkab1129_supplemental_files.zip › TableS1_nanocount_benchmarking_results.xlsx]

## Sheet: Sheet1
		nanocount_3prime_off_AS_0.5	nanocount_3prime_5_AS_0.5	nanocount_3prime_25_AS_0.5	nanocount_3prime_50_AS_0.5	nanocount_3prime_75_AS_0.5	nanocount_3prime_100_AS_0.5	nanocount_3prime_150_AS_0.5	nanocount_3prime_200_AS_0.5	nanocount_3prime_300_AS_0.5		nanocount_AS_0.5	nanocount_AS_0.7	nanocount_AS_0.8	nanocount_AS_0.9	nanocount_AS_0.95	nanocount_AS_0.98	nanocount_AS_0.99	nanocount_AS_1			nanocount_AS_0.9_50	nanocount_AS_0.95_50	nanocount_AS_0.98_50		Salmon	StringTie2	LIQA	FLAIR
SIRV_Mix_E2
SIRV_C_correlation	For SIRV mix E2 a Spearman's rank correlation is reported. Higher correlation values indicate better performance.	0.646	0.74	0.788	0.818	0.822	0.823	0.814	0.813	0.813		0.646	0.703	0.711	0.747	0.809	0.843	0.842	0.845			0.836	0.867	0.887		0.734	0.715	0.423	0.421
SIRV_C_transcripts_found (out of 69)																							69			67	67	67	47
SIRV_O_correlation		0.355	0.703	0.727	0.75	0.739	0.739	0.724	0.699	0.668		0.355	0.389	0.445	0.597	0.718	0.774	0.776	0.759			0.81	0.874	0.876		0.722	0.666	0.248	0.661
SIRV_I_correlation		0.575	0.634	0.739	0.744	0.735	0.74	0.732	0.715	0.713		0.575	0.529	0.495	0.534	0.612	0.611	0.609	0.611			0.748	0.759	0.756		0.606	0.585	0.302	0.607
SIRV_Mix_E0
SIRV_C_CV	For the E0 mix C and I annotations, a coefficient of the variance (CV) is reported as all annotated isoforms are present in the same concentration. For the O annotation, the CV is reported only for counts assigned to isoforms with a known count of 1, which truly exist in the mix. For the isoforms with a concentration of 0 that are not present in the mix, a percentage of reads mapping to these fal…	0.941	0.674	0.658	0.604	0.58	0.573	0.615	0.581	0.606		0.941	0.904	0.669	0.543	0.513	0.476	0.492	0.485			0.461	0.428	0.392		1.59	0.64	1.64	1.99
SIRV_C_transcripts_found (out of 69)																							69			68	68	67	48
SIRV_I_CV		0.97	0.635	0.645	0.583	0.556	0.565	0.601	0.574	0.594		0.97	0.905	0.774	0.676	0.654	0.633	0.634	0.643			0.483	0.488	0.484		1.46	0.66	1.23	1.29
SIRV_O_CV_1s		1.29	0.665	0.648	0.586	0.586	0.591	0.599	0.613	0.685		1.29	1.19	0.865	0.665	0.591	0.552	0.57	0.554			0.48	0.442	0.414		1.61	0.69	1.95	1.78
SIRV_O_0s_%_TPM_mapped		0.3784	0.082	0.0933	0.0879	0.0922	0.0909	0.0902	0.1257	0.1532		0.3784	0.3479	0.2808	0.1793	0.1278	0.0918	0.0874	0.0903			0.0429	0.0224	0.0216		0.0202	0.062	0.2244	0.058
SIRV_O_0s_%_read_mapped																										0.1005		0.2153
time (real)																							0m9.186s			0m2.423s	0m2.566s	19m17.571s	1m10.719s
time (user)																							0m8.012s			0m3.985s	0m2.782s	17m50.667s	4m8.910s
time (sys)																							0m0.714s			0m0.726s	0m0.040s	0m1.870s	0m3.629s
	Table S1. Benchmarking of NanoCount. NanoCount was tested on SIRV mix E2 and E0 data with different parameters and compared to other popular isoform quantification tools. NanoCount was tested on different 3' end filtering thresholds and alignment scores. Only alignments with 3' ends mapped within the thresholds or alignment scores equal to or greater than the threshold will be retained. NanoCount…
