# Supplementary material for: Accurate expression quantification from nanopore direct RNA sequencing with NanoCount
Source: Nucleic Acids Res. 2021 Nov 25;50(4):e19. doi: 10.1093/nar/gkab1129 (PMC8886870; doi:10.1093/nar/gkab1129)
Supplement: gkab1129_Supplemental_Files [file gkab1129_supplemental_files.zip › TableS2_deaf1_primers.xlsx]

## Sheet: Sheet1
DEAF1 Primers
Oligo Name	Sequence (5' -> 3')
Deaf1-F1	AGTGTTGACATCCCTGCCTG
Deaf1-R1	GTTCCTGCCGAGACTCTGTG
Deaf1-F2	CTACCACCTTCACCGTGACC
Deaf1-R2	ATCAGCAAACTGCAGCATCG
Deaf1-F3	CACAGAGTCTCGGCAGGAAC
Deaf1-F4	CTCACACGGTCACCTTCTC
Deaf1-F2-UP	TTTCTGTTGGTGCTGATATTGCCGTTTCCAGAAGCTGCGTTG
Deaf1-R2-UP	ACTTGCCTGTCGCTCTATCTTCTACAGGTTTGAGCCACTCCC
Deaf1-F3-UP	TTTCTGTTGGTGCTGATATTGCCACAGAGTCTCGGCAGGAAC
Deaf1-R4-UP	ACTTGCCTGTCGCTCTATCTTCCTCACACGGTCACCTTCTC
