# Supplementary material for: Accurate expression quantification from nanopore direct RNA sequencing with NanoCount
Source: Nucleic Acids Res. 2021 Nov 25;50(4):e19. doi: 10.1093/nar/gkab1129 (PMC8886870; doi:10.1093/nar/gkab1129)
Supplement: gkab1129_Supplemental_Files [file gkab1129_supplemental_files.zip › TableS3_S4_Sequin_counts_and_diff_expression.xlsx]

## Sheet: S3 - Sequin-gene-counts
Gene	Diff1	Diff2TR1	Diff2TR2	Diff3	Undiff1	Undiff2
R1_92	0	2	2	0	3	6
R2_24	1	0	1	0	1	2
R2_6	1	5	6	4	3	6
R2_76	0	0	0	0	0	0
R2_73	0	0	0	0	0	0
R2_72	437	709	991	769	541	833
R2_71	0	0	0	1	0	1
R2_7	1	1	1	1	20	28
R2_68	0	0	0	0	0	0
R2_67	0	0	0	0	0	0
R1_52	0	0	2	0	0	0
R2_117	0	5	4	2	3	2
R2_47	0	0	0	0	0	0
R2_55	0	0	0	0	0	0
R2_33	0	0	0	0	0	0
R1_31	2	2	7	4	8	5
R1_33	1	2	1	3	0	2
R1_32	0	0	0	0	0	3
R1_24	0	0	0	0	0	0
R2_46	16	41	45	31	28	37
R2_45	0	0	0	0	0	1
R2_41	2	5	2	3	4	7
R2_63	0	0	0	0	1	0
R2_37	0	0	0	0	0	0
R2_53	235	367	561	393	33	50
R2_42	12	20	19	21	14	29
R2_38	10	18	21	13	10	9
R2_32	0	0	0	1	1	0
R2_28	0	3	7	2	1	2
R2_27	0	0	0	0	0	0
R2_20	0	0	0	0	0	0
R2_26	0	1	0	1	2	6
R2_140	2	0	4	1	5	6
R2_153	0	0	0	0	0	0
R1_14	22	38	53	44	14	21
R2_154	51	63	91	78	44	92
R2_152	0	0	0	0	0	0
R2_151	0	1	0	0	0	0
R1_23	1	2	2	0	0	4
R1_22	1	0	1	1	3	15
R2_150	1	2	9	7	40	51
R1_21	0	0	0	0	0	0
R2_143	1	0	0	0	0	0
R2_14	32	53	74	54	33	76
R1_103	7	12	18	18	51	59
R2_19	0	0	1	0	0	0
R1_102	0	2	1	1	0	2
R1_13	17	22	38	28	5	7
R1_101	0	0	0	0	0	0
R2_116	0	0	0	0	0	0
R2_105	0	0	0	0	0	0
R2_1	1	0	0	0	0	0
R1_93	0	0	0	0	0	0
R2_115	0	0	0	0	0	0
R2_65	63	111	181	116	108	151
R1_91	4	4	2	2	0	2
R1_83	0	0	0	0	0	0
R1_82	0	0	0	0	0	0
R1_81	0	0	0	0	0	0
R1_73	10	13	20	17	5	6
R1_72	0	0	0	0	0	0
R1_61	0	0	0	0	1	0
R1_62	0	0	0	0	0	0
R1_71	0	1	0	0	1	2
R1_43	0	0	0	0	0	0
R1_63	0	0	0	0	0	0
R1_51	0	0	0	0	0	0
R1_53	0	0	0	0	0	0
R1_41	4	4	7	8	1	0
R2_54	0	0	0	0	0	0
R1_42	0	0	0	0	0	0
R1_11	36	51	58	63	46	68
R2_60	4	2	4	4	0	0
R2_57	0	1	0	0	0	0
R1_12	0	1	0	0	0	0
R2_59	2	1	2	1	0	0

## Sheet: S3 - Sequin-transcript-count
Transcript	Diff1	Diff2TR1	Diff2TR2	Diff3	Undiff1	Undiff2
R1_101_1	0	0	0	0	0	0
R1_101_2	0	0	0	0	0	0
R1_102_1	0	0	0	0	0	2
R1_102_2	0	2	1	0	0	0
R1_103_1	7	11	16	16	6	0
R1_103_2	0	0	2	1	44	56
R1_11_1	7.25024	10.2003	15.9822	11.4074	6.35265	11.8374
R1_11_2	27.7498	40.7997	43.0178	44.5926	36.6473	56.1626
R1_12_1	0	1	0	0	0	0
R1_12_2	0	0	0	0	0	0
R1_13_1	0	2	4	0	5	6
R1_13_2	16	21	33	27	0	0
R1_14_1	24	37	48	43	14	21
R1_21_1	0	0	0	0	0	0
R1_21_2	0	0	0	0	0	0
R1_22_1	0	0	0	0	2	12.8309
R1_22_2	1	0	1	1	0	1.1691
R1_23_1	1	2	2	0	0	3.36719
R1_23_2	0	0	0	0	0	0.632812
R1_24_1	0	0	0	0	0	0
R1_31_1	2	2	4	2	6.99854	5
R1_31_2	0	0	3	2	0.00145773	0
R1_32_1	0	0	0	0	0	3
R1_32_2	0	0	0	0	0	0
R1_33_1	1	1	1	3	0	2
R1_33_2	0	1	0	0	0	0
R1_41_1	3	2	2.40008	2	1	0
R1_41_2	1	1	3.59992	6	0	0
R1_42_1	0	0	0	0	0	0
R1_42_2	0	0	0	0	0	0
R1_43_1	0	0	0	0	0	0
R1_43_2	0	0	0	0	0	0
R1_51_1	0	0	0	0	0	0
R1_51_2	0	0	0	0	0	0
R1_52_1	0	0	2	0	0	0
R1_52_2	0	0	0	0	0	0
R1_53_1	0	0	0	0	0	0
R1_61_1	0	0	0	0	0	0
R1_61_2	0	0	0	0	1	0
R1_62_1	0	0	0	0	0	0
R1_62_2	0	0	0	0	0	0
R1_63_1	0	0	0	0	0	0
R1_63_2	0	0	0	0	0	0
R1_71_1	0	0	0	0	0	0
R1_71_2	0	1	0	0	1	1
R1_72_1	0	0	0	0	0	0
R1_72_2	0	0	0	0	0	0
R1_73_1	2	3	4	2	2	4
R1_73_2	5	7	14	13	1	1
R1_81_1	0	0	0	0	0	0
R1_81_2	0	0	0	0	0	0
R1_82_1	0	0	0	0	0	0
R1_82_2	0	0	0	0	0	0
R1_83_1	0	0	0	0	0	0
R1_83_2	0	0	0	0	0	0
R1_91_1	4	4	1	2	0	1
R1_91_2	0	0	0	0	0	1
R1_92_1	0	2	2	0	2	1
R1_92_2	0	0	0	0	0	3
R1_93_1	0	0	0	0	0	0
R1_93_2	0	0	0	0	0	0
R2_1_1	1	0	0	0	0	0
R2_105_1	0	0	0	0	0	0
R2_115_1	0	0	0	0	0	0
R2_115_2	0	0	0	0	0	0
R2_116_1	0	0	0	0	0	0
R2_116_2	0	0	0	0	0	0
R2_116_3	0	0	0	0	0	0
R2_117_1	0	0	1.33398	1	1	1
R2_117_3	0	5	2.66602	1	2	1
R2_14_1	16	34	51	34	21	50
R2_14_2	10	8	13	13	10	17
R2_14_3	4	6	7	5	1	7
R2_140_1	2	0	4	1	5	6
R2_143_1	1	0	0	0	0	0
R2_150_1	0	1	5	2	20	18
R2_150_2	1	1	3	4	16	27
R2_151_1	0	1	0	0	0	0
R2_151_2	0	0	0	0	0	0
R2_151_3	0	0	0	0	0	0
R2_152_1	0	0	0	0	0	0
R2_152_2	0	0	0	0	0	0
R2_153_1	0	0	0	0	0	0
R2_153_2	0	0	0	0	0	0
R2_153_3	0	0	0	0	0	0
R2_154_1	2	7	5	9	3	6
R2_154_2	48	54	85	66	42	86
R2_19_1	0	0	1	0	0	0
R2_19_2	0	0	0	0	0	0
R2_20_1	0	0	0	0	0	0
R2_20_2	0	0	0	0	0	0
R2_24_1	0.5	0	1	0	0	1.9375
R2_24_2	0.5	0	0	0	0	0.0625
R2_26_1	0	0	0	1	0	0
R2_26_2	0	1	0	0	2	4
R2_27_1	0	0	0	0	0	0
R2_27_2	0	0	0	0	0	0
R2_28_1	0	0	1	0	0	0
R2_28_2	0	3	4	1.96875	0	2
R2_28_3	0	0	1	0.03125	1	0
R2_32_1	0	0	0	0	0	0
R2_32_2	0	0	0	0	0	0
R2_32_3	0	0	0	1	1	0
R2_33_1	0	0	0	0	0	0
R2_37_1	0	0	0	0	0	0
R2_37_2	0	0	0	0	0	0
R2_37_3	0	0	0	0	0	0
R2_38_1	0	3	1.05263	0	0	1
R2_38_2	0.118076	2.44505	1.3628	1	3.42871	3
R2_38_3	3	4	1	4	1	1
R2_38_4	6.88192	8.55495	17.5846	8	4.57129	4
R2_41_1	2	5	2	2	0	3
R2_41_2	0	0	0	1	2	4
R2_42_1	4	5	5	4	1	9
R2_42_2	3	10	11	10	7	9
R2_42_3	6	5	3	6	6	11
R2_45_1	0	0	0	0	0	0
R2_45_2	0	0	0	0	0	1
R2_45_3	0	0	0	0	0	0
R2_45_4	0	0	0	0	0	0
R2_46_1	5	21	26	20	15	19
R2_46_2	0	1	0	1	2	4
R2_46_3	10	13	15	10	8	12
R2_47_1	0	0	0	0	0	0
R2_47_2	0	0	0	0	0	0
R2_53_1	110.925	182.966	306.695	212.969	14.5321	35.8481
R2_53_2	104.9	155.852	219.459	151.943	16.4609	13.1403
R2_53_3	0.175583	9.18163	4.84564	12.0881	0.00699316	0.0116051
R2_54_1	0	0	0	0	0	0
R2_54_2	0	0	0	0	0	0
R2_55_2	0	0	0	0	0	0
R2_55_3	0	0	0	0	0	0
R2_57_1	0	1	0	0	0	0
R2_57_2	0	0	0	0	0	0
R2_59_1	0	1	1	1	0	0
R2_59_2	2	0	0	0	0	0
R2_59_3	0	0	1	0	0	0
R2_6_1	1	1	2	3	3	4
R2_6_2	0	4	4	1	0	2
R2_60_1	3.99219	1	3.9375	0.197531	0	0
R2_60_2	0.0078125	1	0.0625	2.80247	0	0
R2_63_1	0	0	0	0	0	0
R2_63_3	0	0	0	0	1	0
R2_65_1	61	101	167	106	102	145
R2_67_1	0	0	0	0	0	0
R2_68_1	0	0	0	0	0	0
R2_68_2	0	0	0	0	0	0
R2_7_1	0	0	0	1	6	3
R2_7_2	1	1	1	0	12	24
R2_71_1	0	0	0	1	0	1
R2_71_2	0	0	0	0	0	0
R2_72_1	25.1494	22.1031	45.6451	36.7491	21.1613	36.0471
R2_72_2	38.8506	54.8969	78.3549	58.2509	40.8387	60.9529
R2_72_3	132.454	199.896	291.753	205.745	153.229	276.621
R2_72_4	154.546	287.104	348.247	297.255	200.771	284.379
R2_73_1	0	0	0	0	0	0
R2_73_2	0	0	0	0	0	0
R2_76_1	0	0	0	0	0	0
R2_76_2	0	0	0	0	0	0
R2_76_3	0	0	0	0	0	0

## Sheet: S4 - DE Genes
Gene	baseMean	log2FoldChange	lfcSE	stat	pvalue	padj
R2_53	233.604	-3.30886	0.576028	-5.74428	9.23e-09	2.95e-07
R2_150	19.0132	3.18548	0.74832	4.25684	2.07e-05	0.000331732
R2_7	9.24213	4.39682	1.05639	4.16213	3.15e-05	0.000336308
R1_13	17.3206	-2.24161	0.732587	-3.05985	0.00221447	0.0177158
R1_103	27.9601	1.92394	0.644888	2.98336	0.002851	0.0182464
R2_60	2.4366	-4.52844	1.63928	-2.76246	0.00573674	0.030596
R1_22	3.51088	2.86408	1.12262	2.55125	0.0107338	0.0490687
R1_41	3.87912	-3.74055	1.53711	-2.4335	0.0149538	0.0598152
R1_92	1.87772	2.5757	1.30034	1.98078	0.0476154	0.13047
R1_14	28.4363	-1.25696	0.633183	-1.98515	0.0471283	0.13047
R1_73	10.9179	-1.58654	0.762496	-2.08073	0.037459	0.13047
R2_59	1.11844	-3.36851	1.71057	-1.96923	0.0489263	0.13047
R2_26	1.67004	2.36977	1.30807	1.81164	0.0700412	0.172409
R2_140	3.12091	1.52397	0.998995	1.52551	0.127133	0.290589
R1_91	2.36455	-1.89453	1.31913	-1.4362	0.150946	0.322019
R2_38	12.2476	-0.723949	0.715614	-1.01165	0.311706	0.623413
R1_33	1.46776	-1.22401	1.36105	-0.89931	0.368488	0.693624
R1_31	4.68792	0.741539	0.863941	0.858321	0.390715	0.694605
R2_41	3.73072	0.680796	0.896239	0.759615	0.447485	0.753659
R2_24	0.985367	0.952938	1.46059	0.652435	0.51412	0.80978
R2_28	1.69736	-0.75706	1.20966	-0.625843	0.531418	0.80978
R1_23	1.21411	0.721749	1.31233	0.549974	0.582337	0.847036
R2_154	65.6309	-0.267587	0.587183	-0.455713	0.648597	0.902395
R2_6	3.56285	0.143675	0.911006	0.15771	0.874685	0.987188
R2_72	655.269	-0.173778	0.548776	-0.316665	0.751498	0.987188
R2_117	2.14901	0.0421907	1.08197	0.0389944	0.968895	0.987188
R2_46	29.2459	-0.0099691	0.62079	-0.0160587	0.987188	0.987188
R2_42	18.1248	0.0554851	0.651083	0.0852197	0.932087	0.987188
R2_14	48.5404	-0.107569	0.598405	-0.179759	0.857341	0.987188
R1_102	0.799606	-0.195709	1.49647	-0.13078	0.895949	0.987188
R2_65	110.51	0.11442	0.568896	0.201127	0.840599	0.987188
R1_11	51.6948	-0.0444782	0.589279	-0.0754791	0.939834	0.987188

## Sheet: S4 - DE Transcripts
Transcripts	baseMean	log2FoldChange	lfcSE	pvalue	padj
R2_53_1	111.327	3.00122	0.269555	8.57098e-29	2.65701e-27
R2_53_2	88.3741	3.16266	0.297995	2.58864e-26	4.01239e-25
R1_103_2	19.0733	-8.04642	1.22149	4.4767e-11	4.62592e-10
R2_7_2	6.5309	-5.48999	1.21342	6.05707e-06	4.69423e-05
R1_13_2	12.9364	6.97862	1.58249	1.03419e-05	6.41199e-05
R2_150_1	7.95877	-4.85718	1.1725	3.43413e-05	0.00017743
R2_150_2	8.59219	-3.54678	0.989145	0.000336165	0.00148873
R1_14_1	26.304	1.07795	0.347972	0.00194952	0.00755441
R1_73_2	4.87176	4.07811	1.46657	0.00542389	0.0186823
R2_65_1	100.898	-0.362058	0.194595	0.0628044	0.194694
R1_103_1	7.72797	1.74752	1.10114	0.112511	0.301869
R2_38_4	6.3887	0.909593	0.580052	0.116852	0.301869
R2_53_3	3.29634	5.00621	3.60532	0.164966	0.39338
R2_42_3	5.54062	-0.605956	0.541705	0.263307	0.583038
R1_11_2	38.6314	-0.276803	0.257533	0.282453	0.583736
R2_14_3	3.69804	0.9659	0.984748	0.326662	0.632907
R2_72_3	186.985	-0.128355	0.175478	0.464498	0.847026
R1_11_1	8.66733	0.350988	0.824319	0.67026	0.865752
R1_31_1	3.20147	-1.75138	3.802	0.645052	0.865752
R2_14_1	28.9867	-0.14432	0.306439	0.637669	0.865752
R2_140_1	2.83731	-1.94522	4.24824	0.647033	0.865752
R2_154_1	4.41854	0.399747	0.644106	0.534847	0.865752
R2_72_1	28.4359	0.168501	0.30703	0.583136	0.865752
R2_72_2	48.9618	0.103312	0.236385	0.662076	0.865752
R2_46_1	14.3134	-0.236413	0.657711	0.71926	0.891883
R2_14_2	10.9099	-0.255115	0.840399	0.76146	0.907894
R2_42_2	6.69404	-0.0918165	0.524724	0.861095	0.920481
R2_46_3	9.62676	0.203076	0.904485	0.822351	0.920481
R2_72_4	233.687	0.0389895	0.200538	0.845844	0.920481
R2_42_1	3.49741	0.122305	1.48716	0.934455	0.965604
R2_154_2	57.0566	-0.00710492	0.223074	0.974592	0.974592
