# Supplementary material for: Accurate expression quantification from nanopore direct RNA sequencing with NanoCount
Source: Nucleic Acids Res. 2021 Nov 25;50(4):e19. doi: 10.1093/nar/gkab1129 (PMC8886870; doi:10.1093/nar/gkab1129)
Supplement: gkab1129_Supplemental_Files [file gkab1129_supplemental_files.zip › TableS5_5Y_diff_exp.xlsx]

## Sheet: Genes
Gene	baseMean	log2FoldChange	lfcSE	stat	pvalue	padj
ENSG00000185559.16	3665.99	-2.37981	0.141705	-16.794	2.7e-63	2.12e-59
ENSG00000147256.12	381.294	-3.1221	0.209018	-14.937	1.89e-50	7.42e-47
ENSG00000205542.11	471.058	-2.10015	0.155383	-13.5159	1.26e-41	3.29e-38
ENSG00000112936.18	123.384	2.94827	0.249909	11.7973	4.03e-32	7.9e-29
ENSG00000171551.12	114.18	-3.67643	0.338619	-10.8571	1.84e-27	2.89e-24
ENSG00000139438.5	56.0514	3.62382	0.364563	9.9402	2.78e-23	3.64e-20
ENSG00000034510.6	605.527	-1.47796	0.151078	-9.78277	1.34e-22	1.5e-19
ENSG00000110492.15	1474.95	-1.40766	0.150874	-9.33004	1.06e-20	9.22e-18
ENSG00000125534.10	597.967	-1.33718	0.143319	-9.33004	1.06e-20	9.22e-18
ENSG00000091129.20	107.831	2.3585	0.255585	9.22783	2.76e-20	2.17e-17
ENSG00000171617.14	81.008	-3.33171	0.361953	-9.20483	3.42e-20	2.44e-17
ENSG00000187653.11	118.975	-2.30811	0.261079	-8.84065	9.52e-19	6.22e-16
ENSG00000122585.8	382.691	1.279	0.149023	8.58253	9.28e-18	5.6e-15
ENSG00000083857.14	93.6307	-2.67532	0.313578	-8.5316	1.44e-17	8.08e-15
ENSG00000115756.13	99.0276	2.07512	0.244838	8.47545	2.34e-17	1.22e-14
ENSG00000066583.12	77.8007	2.24279	0.273047	8.21394	2.14e-16	1.05e-13
ENSG00000125968.9	60.872	2.4009	0.305003	7.87173	3.5e-15	1.61e-12
ENSG00000117318.9	60.8565	2.39261	0.307865	7.77164	7.75e-15	3.38e-12
ENSG00000115758.13	311.412	-1.33788	0.174304	-7.67558	1.65e-14	6.8e-12
ENSG00000115738.10	52.8419	2.72226	0.356979	7.62581	2.42e-14	9.51e-12
ENSG00000213420.8	120.64	-1.72412	0.24809	-6.94955	3.66e-12	1.37e-09
ENSG00000123454.11	346.05	-1.15813	0.1681	-6.88953	5.6e-12	2e-09
ENSG00000115457.10	667.182	-0.952634	0.141956	-6.71078	1.94e-11	6.32e-09
ENSG00000131094.4	29.5177	3.23041	0.481066	6.7151	1.88e-11	6.32e-09
ENSG00000178980.15	129.205	-1.54014	0.231121	-6.6638	2.67e-11	8.37e-09
ENSG00000128564.7	1385.88	-0.946926	0.142736	-6.63409	3.27e-11	9.85e-09
ENSG00000102804.15	83.8852	-1.85792	0.283164	-6.56129	5.33e-11	1.55e-08
ENSG00000108691.9	37.3684	-4.62369	0.715772	-6.45972	1.05e-10	2.94e-08
ENSG00000113369.9	55.895	-2.4896	0.391755	-6.355	2.08e-10	5.64e-08
ENSG00000118515.11	19.4295	5.23352	0.837658	6.2478	4.16e-10	1.09e-07
ENSG00000129353.15	114.32	-1.80295	0.290039	-6.21624	5.09e-10	1.29e-07
ENSG00000167552.14	717.861	-1.03617	0.167308	-6.19318	5.9e-10	1.44e-07
ENSG00000169439.12	31.4591	2.77083	0.447815	6.18745	6.11e-10	1.45e-07
ENSG00000184009.12	1641.12	-0.874259	0.142466	-6.13662	8.43e-10	1.94e-07
ENSG00000100097.12	700.606	-0.800361	0.132683	-6.03215	1.62e-09	3.62e-07
ENSG00000100234.11	85.9945	-1.6646	0.27749	-5.99878	1.99e-09	4.33e-07
ENSG00000118004.17	82.3211	1.559	0.261315	5.96599	2.43e-09	5.15e-07
ENSG00000163497.2	47.5805	1.85103	0.325636	5.68435	1.31e-08	2.71e-06
ENSG00000115297.11	52.7441	1.77302	0.313428	5.65688	1.54e-08	3.1e-06
ENSG00000143324.13	91.8265	1.38346	0.247096	5.59887	2.16e-08	4.21e-06
ENSG00000224940.8	109.625	1.36958	0.244778	5.59522	2.2e-08	4.21e-06
ENSG00000132718.9	116.737	-1.33433	0.240972	-5.53727	3.07e-08	5.74e-06
ENSG00000107731.12	94.691	1.47823	0.267421	5.52771	3.24e-08	5.92e-06
ENSG00000176887.7	147.716	-1.1943	0.217474	-5.49168	3.98e-08	7.09e-06
ENSG00000103546.18	31.8965	2.32489	0.429745	5.40992	6.31e-08	1.07e-05
ENSG00000198763.3	617.163	-0.867702	0.160343	-5.41155	6.25e-08	1.07e-05
ENSG00000102316.17	137.328	-1.19175	0.220787	-5.39774	6.75e-08	1.13e-05
ENSG00000036565.15	50.1241	1.78195	0.334703	5.32398	1.02e-07	1.66e-05
ENSG00000139289.13	25.7648	-3.33088	0.628314	-5.3013	1.15e-07	1.84e-05
ENSG00000233276.5	290.711	-0.888417	0.169633	-5.23727	1.63e-07	2.56e-05
ENSG00000074800.16	722.742	0.853614	0.165829	5.14756	2.64e-07	4.06e-05
ENSG00000272398.6	241.195	-0.896087	0.175357	-5.11008	3.22e-07	4.86e-05
ENSG00000182836.10	14.228	3.44799	0.680224	5.0689	4e-07	5.72e-05
ENSG00000015592.16	24.3632	-3.36548	0.66348	-5.07246	3.93e-07	5.72e-05
ENSG00000187714.7	44.7887	-1.95538	0.385806	-5.06831	4.01e-07	5.72e-05
ENSG00000008196.13	130.041	1.0548	0.208575	5.05719	4.25e-07	5.8e-05
ENSG00000154319.16	41.6708	1.8042	0.356883	5.05545	4.29e-07	5.8e-05
ENSG00000102996.5	35.9746	-2.19313	0.433701	-5.05677	4.26e-07	5.8e-05
ENSG00000055118.14	126.409	1.16356	0.232378	5.0072	5.52e-07	7.34e-05
ENSG00000107485.18	117.746	1.08544	0.217988	4.97935	6.38e-07	8.34e-05
ENSG00000128050.8	139.25	1.04435	0.20996	4.97402	6.56e-07	8.43e-05
ENSG00000198963.11	12.7917	3.68445	0.745006	4.94553	7.59e-07	9.6e-05
ENSG00000078596.11	26.3552	2.13389	0.433192	4.92598	8.39e-07	0.000104472
ENSG00000130707.17	21.8174	-3.2839	0.670382	-4.89855	9.65e-07	0.000118287
ENSG00000168453.15	7.14382	6.64851	1.35917	4.89158	1e-06	0.000120666
ENSG00000019991.18	19.9991	2.50418	0.512325	4.88787	1.02e-06	0.0001211
ENSG00000168528.12	57.7998	-1.58381	0.326349	-4.8531	1.22e-06	0.000142088
ENSG00000166482.11	60.7206	-1.58836	0.327471	-4.85038	1.23e-06	0.000142088
ENSG00000064300.9	21.805	-3.79409	0.786831	-4.82198	1.42e-06	0.000161522
ENSG00000146540.15	139.171	-1.03353	0.216945	-4.76401	1.9e-06	0.000212581
ENSG00000136205.17	47.1802	-1.77332	0.376774	-4.70658	2.52e-06	0.000278197
ENSG00000137285.10	477.109	-0.826928	0.17601	-4.69819	2.62e-06	0.000285848
ENSG00000087253.13	21.3168	2.28243	0.488062	4.67652	2.92e-06	0.000313411
ENSG00000100077.15	38.0375	1.65577	0.357097	4.63675	3.54e-06	0.000375019
ENSG00000143321.19	255.033	0.831492	0.179744	4.62597	3.73e-06	0.000389797
ENSG00000103257.9	42.2235	-1.95659	0.423973	-4.6149	3.93e-06	0.000405749
ENSG00000124302.13	13.4733	3.06541	0.665007	4.60958	4.03e-06	0.000410863
ENSG00000158089.15	12.9059	3.11079	0.675931	4.60223	4.18e-06	0.000420197
ENSG00000101144.13	42.458	-1.71834	0.374961	-4.58272	4.59e-06	0.000455537
ENSG00000080644.16	258.162	-0.853731	0.187678	-4.5489	5.39e-06	0.000528544
ENSG00000120875.9	47.6248	-1.61828	0.357028	-4.53264	5.82e-06	0.000563871
ENSG00000105810.9	133.195	-0.990533	0.219944	-4.50357	6.68e-06	0.000638953
ENSG00000087460.25	2447.12	-0.512455	0.114306	-4.48318	7.35e-06	0.000694736
ENSG00000171951.5	46.327	1.4383	0.321368	4.47555	7.62e-06	0.000711433
ENSG00000011465.17	10.6261	3.613	0.808644	4.46797	7.9e-06	0.00072843
ENSG00000007402.11	28.4863	1.88154	0.422092	4.45766	8.29e-06	0.000755476
ENSG00000172403.11	62.0814	1.26202	0.28378	4.44719	8.7e-06	0.00078412
ENSG00000197982.14	98.1057	-1.11012	0.250212	-4.4367	9.13e-06	0.000811393
ENSG00000111669.15	645.111	0.686744	0.154849	4.43494	9.21e-06	0.000811393
ENSG00000183654.9	44.8366	1.45365	0.329407	4.41291	1.02e-05	0.000888561
ENSG00000105894.11	56.1889	1.32233	0.304212	4.34674	1.38e-05	0.0011906
ENSG00000048052.21	21.676	2.18183	0.502261	4.34401	1.4e-05	0.00119239
ENSG00000173812.11	527.472	-0.703913	0.16227	-4.33791	1.44e-05	0.00121277
ENSG00000121966.6	19.3738	2.26389	0.52354	4.32419	1.53e-05	0.00127702
ENSG00000107984.10	98.0796	1.16863	0.274401	4.25884	2.05e-05	0.00169606
ENSG00000156140.10	8.74656	5.04874	1.1873	4.2523	2.12e-05	0.00172818
ENSG00000165973.18	15.261	-4.10357	0.969226	-4.23386	2.3e-05	0.00185687
ENSG00000137267.6	117.089	-0.955008	0.226724	-4.21221	2.53e-05	0.00197921
ENSG00000198408.14	54.4498	-1.48516	0.3525	-4.21321	2.52e-05	0.00197921
ENSG00000120693.13	27.5432	1.7373	0.412335	4.21333	2.52e-05	0.00197921
ENSG00000154734.15	13.3829	2.63791	0.626526	4.21038	2.55e-05	0.00197921
ENSG00000183688.4	61.8464	1.18701	0.282095	4.20785	2.58e-05	0.00198184
ENSG00000146013.11	10.6833	3.19837	0.763291	4.19024	2.79e-05	0.00212134
ENSG00000171848.15	120.532	0.913905	0.218577	4.18117	2.9e-05	0.00218656
ENSG00000078114.18	33.7782	-1.73944	0.417035	-4.17098	3.03e-05	0.00226491
ENSG00000243449.6	179.591	-0.791887	0.191602	-4.13298	3.58e-05	0.0026489
ENSG00000089685.15	114.854	0.919209	0.223852	4.10633	4.02e-05	0.00294582
ENSG00000135750.14	11.6781	2.80984	0.685247	4.10048	4.12e-05	0.00298877
ENSG00000183160.9	24.2331	1.81637	0.443158	4.0987	4.15e-05	0.00298877
ENSG00000153823.18	14.7623	-4.58517	1.12133	-4.08906	4.33e-05	0.00308741
ENSG00000176788.9	58.7584	-1.37421	0.337727	-4.06899	4.72e-05	0.00333546
ENSG00000173404.5	8.53951	-6.26477	1.56458	-4.00411	6.23e-05	0.00435815
ENSG00000117399.14	49.9115	1.24335	0.310819	4.00022	6.33e-05	0.00439116
ENSG00000089169.15	6.35225	5.47073	1.37969	3.96518	7.33e-05	0.00504436
ENSG00000159713.11	33.0011	-1.70786	0.43131	-3.9597	7.5e-05	0.00511672
ENSG00000072832.14	179.774	-0.762512	0.194183	-3.92676	8.61e-05	0.0058198
ENSG00000183971.8	14.2753	2.33487	0.597604	3.90705	9.34e-05	0.00626132
ENSG00000180817.12	70.6212	1.06277	0.272586	3.89883	9.67e-05	0.00642281
ENSG00000122641.11	34.1945	-1.591	0.408586	-3.89392	9.86e-05	0.00649935
ENSG00000184613.10	13.0142	-4.36229	1.12258	-3.88594	0.000101934	0.00666055
ENSG00000151148.14	33.4138	1.48876	0.383345	3.8836	0.000102921	0.00666945
ENSG00000124191.18	30.1809	1.56578	0.404552	3.8704	0.000108659	0.00698356
ENSG00000131711.15	196.006	-0.762092	0.197207	-3.86443	0.00011135	0.00709835
ENSG00000196361.10	69.525	-1.19618	0.311468	-3.84045	0.000122809	0.00776569
ENSG00000127863.15	17.0567	-2.82214	0.735811	-3.83541	0.000125354	0.00786321
ENSG00000143774.16	255	-0.650699	0.169896	-3.82999	0.000128149	0.00797473
ENSG00000225968.7	23.6566	-2.29597	0.601607	-3.81639	0.000135417	0.00824672
ENSG00000075624.16	3144.33	-0.563446	0.147532	-3.81915	0.000133913	0.00824672
ENSG00000172809.13	1191.3	-0.483225	0.126634	-3.81592	0.000135675	0.00824672
ENSG00000161642.17	16.3863	2.1339	0.56004	3.81025	0.000138824	0.00837323
ENSG00000132359.15	24.127	1.73615	0.456926	3.79963	0.000144913	0.00867377
ENSG00000169710.9	124.152	0.819013	0.216159	3.78894	0.000151289	0.0089868
ENSG00000165449.11	15.5466	-2.56511	0.678764	-3.77909	0.000157404	0.00927975
ENSG00000139970.17	175.405	-0.75646	0.200606	-3.77088	0.000162675	0.00951894
ENSG00000141753.7	115.745	-0.869986	0.231346	-3.76053	0.000169552	0.00984781
ENSG00000135919.13	15.7738	-2.55425	0.679602	-3.75845	0.000170968	0.00985704
ENSG00000075213.11	16.6834	-2.44182	0.653368	-3.73728	0.000186022	0.0106467
ENSG00000102935.11	44.0954	1.2509	0.3352	3.73181	0.000190107	0.0108017
ENSG00000139116.18	88.6491	0.924874	0.248178	3.72665	0.000194043	0.010946
ENSG00000129951.18	18.1205	-2.35333	0.635289	-3.70434	0.000211942	0.0118703
ENSG00000160789.20	90.7168	0.940355	0.254609	3.69333	0.000221334	0.0122217
ENSG00000151617.17	16.1414	2.00991	0.544075	3.69418	0.000220596	0.0122217
ENSG00000113657.13	552.711	-0.515155	0.139567	-3.69109	0.000223298	0.0122439
ENSG00000148848.14	21.4242	1.75329	0.47856	3.66367	0.000248627	0.0135381
ENSG00000116260.17	60.9292	-1.1247	0.307353	-3.65931	0.0002529	0.0136758
ENSG00000115306.16	54.915	1.13417	0.31041	3.65377	0.000258417	0.0138784
ENSG00000172819.17	17.8772	1.95382	0.535759	3.64682	0.000265503	0.014162
ENSG00000116574.6	39.949	-1.39854	0.384315	-3.63904	0.000273657	0.0144983
ENSG00000121068.14	33.3985	1.36425	0.376758	3.62101	0.000293453	0.0154427
ENSG00000157456.8	49.7973	1.11976	0.309923	3.61301	0.000302663	0.0158212
ENSG00000106236.4	55.5186	-1.19277	0.33186	-3.59421	0.000325373	0.0168957
ENSG00000177374.13	10.8377	-3.59866	1.00442	-3.58284	0.000339883	0.017533
ENSG00000125170.11	12.3192	2.3063	0.644996	3.57568	0.000349316	0.0179019
ENSG00000124299.15	46.3384	1.17595	0.330458	3.55855	0.000372914	0.0189871
ENSG00000171314.9	317.471	0.642808	0.18087	3.55398	0.000379445	0.019195
ENSG00000117724.13	64.3462	0.992135	0.279962	3.54383	0.000394366	0.0196957
ENSG00000124762.13	154.214	-2.15565	0.608211	-3.54424	0.000393742	0.0196957
ENSG00000164109.14	75.3928	0.934675	0.264048	3.5398	0.000400433	0.0198721
ENSG00000254087.8	38.7356	1.40903	0.398811	3.53307	0.000410766	0.020005
ENSG00000188613.7	48.7541	-1.3595	0.384546	-3.53534	0.000407247	0.020005
ENSG00000087842.11	32.4359	1.38751	0.392564	3.53448	0.000408574	0.020005
ENSG00000060656.20	33.6231	-1.50792	0.428043	-3.52282	0.000426983	0.0206665
ENSG00000188243.12	110.945	-0.804508	0.228661	-3.51834	0.000434251	0.02086
ENSG00000165533.18	56.1045	1.05251	0.299394	3.51548	0.000438962	0.02086
ENSG00000203879.12	192.898	-0.666681	0.189564	-3.51691	0.000436604	0.02086
ENSG00000254656.2	117.546	0.795726	0.226777	3.50885	0.000450052	0.0212582
ENSG00000010270.13	98.4042	-0.843148	0.240711	-3.50274	0.000460505	0.0216217
ENSG00000148219.16	30.3897	1.3615	0.389665	3.49403	0.00047579	0.0222064
ENSG00000122566.21	561.67	0.485383	0.139541	3.47843	0.000504355	0.0234003
ENSG00000122691.13	158.339	0.674119	0.194068	3.47362	0.000513496	0.0235458
ENSG00000198668.12	138.841	-0.729015	0.209862	-3.47378	0.000513173	0.0235458
ENSG00000065717.15	9.44114	2.55539	0.738253	3.4614	0.000537378	0.0244976
ENSG00000184838.15	6.06128	3.81969	1.10543	3.45538	0.000549512	0.0247628
ENSG00000130382.9	58.9755	0.998461	0.28893	3.45572	0.000548827	0.0247628
ENSG00000067225.18	701.237	0.545245	0.158111	3.44849	0.000563735	0.0252586
ENSG00000010278.14	53.0231	-1.19321	0.346223	-3.44637	0.00056817	0.0253126
ENSG00000082781.12	45.5325	1.12973	0.328123	3.44302	0.000575247	0.0254831
ENSG00000158710.14	338.667	-0.596941	0.173716	-3.43629	0.000589733	0.0259781
ENSG00000125354.23	336.672	-0.556272	0.162125	-3.43114	0.000601061	0.0263292
ENSG00000131747.15	111.026	0.774927	0.2261	3.42736	0.000609469	0.0265492
ENSG00000171119.2	5.85424	3.84918	1.12558	3.41973	0.000626835	0.0271548
ENSG00000163531.15	14.0331	-2.41408	0.706651	-3.41622	0.000634962	0.0273557
ENSG00000163191.6	117.526	-0.774584	0.227555	-3.40394	0.000664218	0.0282484
ENSG00000146648.18	12.2034	2.16294	0.635451	3.40378	0.000664592	0.0282484
ENSG00000147955.17	37.4716	1.19576	0.351384	3.403	0.000666491	0.0282484
ENSG00000087245.13	80.2846	0.866933	0.255051	3.39906	0.00067619	0.0284075
ENSG00000149599.15	11.7421	-3.05045	0.897579	-3.39853	0.000677491	0.0284075
ENSG00000115902.11	16.6592	-2.24027	0.665365	-3.36698	0.000759961	0.031696
ENSG00000152558.15	66.5996	0.919971	0.273989	3.35769	0.000785959	0.0320974
ENSG00000171310.11	8.96508	2.54759	0.757945	3.36118	0.000776089	0.0320974
ENSG00000275993.2	10.0561	-3.51496	1.04648	-3.35883	0.00078273	0.0320974
ENSG00000189221.9	18.3899	-1.91627	0.570456	-3.35919	0.000781707	0.0320974
ENSG00000148773.14	56.6746	1.004	0.299151	3.35615	0.000790358	0.0321098
ENSG00000196542.8	6.55363	3.16419	0.945185	3.34769	0.000814876	0.0327664
ENSG00000198258.10	249.067	-0.570243	0.170327	-3.34793	0.000814164	0.0327664
ENSG00000136720.7	26.9268	1.39981	0.419288	3.33854	0.000842197	0.0336922
ENSG00000117016.10	45.3146	-1.16733	0.35097	-3.32601	0.000880988	0.0350651
ENSG00000235174.1	906.56	-0.501015	0.150843	-3.32143	0.000895588	0.0354662
ENSG00000106348.18	54.0771	1.01708	0.306483	3.31855	0.000904856	0.0356532
ENSG00000122694.16	23.6559	-1.66369	0.502503	-3.3108	0.000930281	0.0364716
ENSG00000142541.17	193.814	0.647734	0.195964	3.30536	0.000948528	0.037002
ENSG00000134853.12	15.8753	1.83475	0.555712	3.30162	0.000961267	0.0371733
ENSG00000056972.20	12.8687	-2.42067	0.733248	-3.30129	0.000962399	0.0371733
ENSG00000173208.4	16.4888	1.75422	0.532006	3.29736	0.000975976	0.0375129
ENSG00000106636.8	99.456	-0.785638	0.238631	-3.29227	0.000993831	0.0380128
ENSG00000155849.15	11.7343	2.15007	0.654809	3.28351	0.00102523	0.0388387
ENSG00000185432.12	19.5233	1.64098	0.499769	3.28348	0.00102533	0.0388387
ENSG00000162704.16	162.638	-0.690577	0.210569	-3.27957	0.00103964	0.0390355
ENSG00000115241.11	145.677	0.674746	0.205809	3.27851	0.00104358	0.0390355
ENSG00000115963.13	43.4812	-1.15414	0.352086	-3.278	0.00104546	0.0390355
ENSG00000162374.17	124.742	-0.804039	0.245943	-3.26921	0.00107847	0.0397907
ENSG00000237550.5	502.372	-0.478439	0.146375	-3.26857	0.00108091	0.0397907
ENSG00000087088.20	92.6413	-0.812986	0.248581	-3.27051	0.00107352	0.0397907
ENSG00000143320.9	26.8149	-1.49702	0.459395	-3.25868	0.00111932	0.0410121
ENSG00000069275.13	235.783	0.558071	0.171327	3.25734	0.0011246	0.0410138
ENSG00000196923.14	56.1262	-1.00909	0.310899	-3.24574	0.00117148	0.0421355
ENSG00000100219.16	98.802	-0.794976	0.24484	-3.24692	0.00116661	0.0421355
ENSG00000185386.15	27.7065	-1.47239	0.453387	-3.24753	0.00116413	0.0421355
ENSG00000141298.19	23.3067	1.4224	0.43862	3.24289	0.00118324	0.0422481
ENSG00000154229.12	14.5837	1.84391	0.568693	3.24237	0.00118538	0.0422481
ENSG00000038427.16	12.212	-2.51232	0.775185	-3.24092	0.00119143	0.0422716
ENSG00000051108.15	52.371	-1.07036	0.33199	-3.22408	0.00126377	0.0446361
ENSG00000101384.12	9.12814	-3.27435	1.01735	-3.2185	0.00128864	0.0451083
ENSG00000125970.12	189.492	-0.597741	0.185664	-3.21948	0.00128425	0.0451083
ENSG00000182899.17	735.791	-0.427012	0.132742	-3.21687	0.00129599	0.0451637
ENSG00000145808.10	6.80266	2.8797	0.896169	3.21334	0.00131201	0.0455197
ENSG00000123349.14	235.331	-0.565525	0.176191	-3.20973	0.00132861	0.0458925
ENSG00000117114.19	118.482	0.7144	0.222882	3.20528	0.00134932	0.0464035
ENSG00000163053.11	12.4511	-2.43641	0.761638	-3.1989	0.00137951	0.0472346
ENSG00000137942.16	52.8179	-1.01952	0.319062	-3.19535	0.00139661	0.0476122
ENSG00000153233.13	9.33973	2.44683	0.766877	3.19064	0.00141958	0.0481859
ENSG00000164587.13	1215.68	-0.436546	0.137342	-3.17854	0.00148021	0.0500271
ENSG00000125995.16	219.495	-0.558662	0.176249	-3.16974	0.00152578	0.0513459
ENSG00000136574.17	34.9867	1.21301	0.383473	3.16323	0.00156027	0.0522823
ENSG00000130558.19	52.6809	-1.01982	0.32341	-3.15335	0.0016141	0.0538561
ENSG00000067704.10	59.0524	0.902391	0.286504	3.14967	0.00163456	0.0543077
ENSG00000074071.14	70.6974	0.835537	0.266037	3.14068	0.00168558	0.0557663
ENSG00000189056.14	15.1177	1.7664	0.56285	3.1383	0.00169929	0.0559837
ENSG00000060762.19	43.2561	1.06472	0.340071	3.13086	0.00174294	0.0571816
ENSG00000134057.15	70.1112	0.829999	0.265328	3.1282	0.00175882	0.0572886
ENSG00000185088.14	98.6658	-0.817584	0.261387	-3.12786	0.00176082	0.0572886
ENSG00000170027.7	254.986	-0.531715	0.170087	-3.12613	0.00177123	0.0573893
ENSG00000104341.16	237.539	0.526009	0.168388	3.12378	0.00178543	0.0576113
ENSG00000108828.16	134.18	-0.65901	0.21111	-3.12165	0.00179842	0.0577928
ENSG00000143537.13	43.5714	1.05059	0.336866	3.11872	0.00181637	0.0581312
ENSG00000136237.19	8.80576	2.32089	0.746423	3.10935	0.001875	0.0597638
ENSG00000167508.12	25.4295	-1.45474	0.468907	-3.1024	0.00191959	0.0609372
ENSG00000076356.7	19.1638	1.51459	0.489449	3.09449	0.00197154	0.0623341
ENSG00000092929.11	36.2225	1.09816	0.355814	3.08634	0.0020264	0.0638112
ENSG00000092621.12	123.933	-0.82398	0.268289	-3.07124	0.00213171	0.0657713
ENSG00000143772.9	22.3734	-1.55898	0.507774	-3.07023	0.00213897	0.0657713
ENSG00000179348.11	211.485	1.88218	0.612452	3.07319	0.00211785	0.0657713
ENSG00000164211.13	82.1963	-0.807196	0.262881	-3.07058	0.00213646	0.0657713
ENSG00000156515.23	62.0619	0.879262	0.286053	3.07378	0.00211367	0.0657713
ENSG00000101057.16	134.201	0.636776	0.207169	3.07371	0.00211415	0.0657713
ENSG00000116016.14	58.66	-0.986797	0.321741	-3.06705	0.00216183	0.0662146
ENSG00000109475.16	871.289	-0.437176	0.142893	-3.05946	0.00221739	0.0676519
ENSG00000213281.5	70.7589	-0.869436	0.284623	-3.05469	0.00225294	0.0682059
ENSG00000113721.14	17.664	1.55605	0.50922	3.05575	0.00224501	0.0682059
ENSG00000185262.9	46.0584	1.03695	0.3403	3.04715	0.00231025	0.0696718
ENSG00000141905.19	28.5057	1.23444	0.405637	3.04322	0.00234061	0.070317
ENSG00000198570.5	14.6084	1.69661	0.559015	3.03499	0.00240542	0.0719745
ENSG00000105245.9	22.1662	-1.50512	0.496101	-3.0339	0.00241414	0.0719745
ENSG00000132821.12	13.043	1.81227	0.597971	3.0307	0.00243988	0.0721927
ENSG00000154721.15	10.4642	-2.46896	0.814382	-3.0317	0.0024318	0.0721927
ENSG00000164104.11	301.592	0.567101	0.187586	3.02315	0.00250159	0.072918
ENSG00000253729.7	77.2183	0.781223	0.258334	3.02408	0.00249391	0.072918
ENSG00000130600.19	9.90439	-2.81748	0.931728	-3.02394	0.00249509	0.072918
ENSG00000129990.15	17.5018	-1.78617	0.590687	-3.02388	0.00249556	0.072918
ENSG00000105220.17	40.7108	1.04442	0.345761	3.02064	0.00252239	0.073252
ENSG00000122756.15	114.962	-0.673179	0.224269	-3.00166	0.00268515	0.0775408
ENSG00000101210.12	385.413	-0.454515	0.151448	-3.00112	0.00268985	0.0775408
ENSG00000116670.15	87.6848	-0.775965	0.259142	-2.99436	0.00275019	0.0789899
ENSG00000106624.11	22.0017	1.38414	0.462872	2.99032	0.00278684	0.0797504
ENSG00000133794.17	7.04715	2.59473	0.871064	2.97881	0.00289371	0.0821732
ENSG00000175344.17	12.2387	-2.15589	0.723979	-2.97783	0.00290294	0.0821732
ENSG00000136485.15	145.678	0.605022	0.203166	2.97796	0.00290172	0.0821732
ENSG00000137868.19	72.1184	0.821608	0.276374	2.97281	0.00295088	0.0832297
ENSG00000130255.13	903.064	-0.387765	0.13058	-2.96956	0.00298229	0.0838142
ENSG00000167900.12	48.4437	0.971444	0.327522	2.96604	0.00301657	0.0844747
ENSG00000166147.13	19.4775	1.46009	0.492794	2.96288	0.0030478	0.0850456
ENSG00000128641.19	65.4615	0.832877	0.281593	2.95773	0.0030991	0.0858658
ENSG00000126247.10	217.256	-0.552691	0.186862	-2.95774	0.00309899	0.0858658
ENSG00000092096.16	93.1439	-0.740415	0.250434	-2.95653	0.00311122	0.0858982
ENSG00000234224.2	24.3705	1.27659	0.43246	2.95192	0.00315802	0.0865804
ENSG00000077942.19	168.743	0.619236	0.209739	2.95241	0.00315306	0.0865804
ENSG00000143248.13	2678.14	0.394262	0.133735	2.94808	0.00319757	0.086601
ENSG00000144045.14	9.25484	2.18074	0.739563	2.94868	0.0031913	0.086601
ENSG00000225663.7	227.429	-0.515163	0.174724	-2.94844	0.0031938	0.086601
ENSG00000132872.12	118.681	0.64007	0.217153	2.94756	0.00320295	0.086601
ENSG00000095739.11	28.0335	1.34697	0.457334	2.94526	0.00322685	0.0869475
ENSG00000132432.14	255.317	-0.503591	0.171911	-2.92937	0.00339654	0.0912063
ENSG00000174738.13	12.9257	1.73724	0.594302	2.92317	0.00346488	0.0920953
ENSG00000185164.14	38.4495	1.0471	0.358091	2.92412	0.00345435	0.0920953
ENSG00000130529.16	13.3003	-1.99894	0.683612	-2.92408	0.00345475	0.0920953
ENSG00000063241.8	45.7365	0.95781	0.329454	2.90726	0.0036461	0.0965846
ENSG00000198876.13	30.8405	1.11321	0.383228	2.90482	0.00367459	0.0970115
ENSG00000023171.18	10.1175	1.95332	0.674081	2.89776	0.00375838	0.0988908
ENSG00000084733.11	92.5685	-0.725113	0.250449	-2.89526	0.00378848	0.0990182
ENSG00000187837.3	7.40226	2.34133	0.808594	2.89555	0.00378494	0.0990182
ENSG00000147535.17	17.5124	-1.66207	0.574936	-2.89088	0.0038416	0.0998925
ENSG00000141682.11	28.9435	-1.33095	0.46047	-2.89041	0.00384741	0.0998925
ENSG00000105696.9	35.3458	-1.12321	0.390537	-2.87607	0.00402663	0.103858
ENSG00000124194.16	22.7916	-1.42333	0.494823	-2.87645	0.00402176	0.103858
ENSG00000174938.14	97.404	-0.766927	0.266931	-2.87313	0.00406422	0.104484
ENSG00000162496.9	6.92829	-3.53457	1.23228	-2.86831	0.00412666	0.105731
ENSG00000095015.6	33.535	1.09165	0.380724	2.86731	0.00413972	0.105731
ENSG00000138674.17	68.6365	-0.822901	0.287723	-2.86005	0.00423579	0.106945
ENSG00000170312.15	73.2363	0.761879	0.266429	2.8596	0.00424178	0.106945
ENSG00000129757.13	95.0924	-1.6609	0.580523	-2.86104	0.00422255	0.106945
ENSG00000126787.13	24.2799	1.22187	0.427126	2.86068	0.00422734	0.106945
ENSG00000106105.14	60.9451	-0.998491	0.35011	-2.85193	0.0043454	0.109206
ENSG00000205339.10	83.4352	0.72198	0.253368	2.84953	0.00437834	0.109682
ENSG00000244398.1	953.622	-0.41102	0.144509	-2.84426	0.00445153	0.111161
ENSG00000151502.11	23.5028	1.27163	0.448319	2.83644	0.00456194	0.113556
ENSG00000186298.11	87.6533	0.683036	0.241478	2.82856	0.00467575	0.116021
ENSG00000149932.17	66.0063	-0.841056	0.297756	-2.82465	0.00473323	0.117077
ENSG00000266524.3	8.61449	-2.71972	0.965165	-2.81788	0.00483416	0.118823
ENSG00000134590.13	148.21	-0.605037	0.214658	-2.81861	0.0048232	0.118823
ENSG00000182747.5	16.6417	-1.6734	0.595621	-2.80951	0.0049617	0.121198
ENSG00000132507.18	95.9722	0.707132	0.251643	2.81006	0.00495318	0.121198
ENSG00000197756.9	1641.8	-0.355037	0.126457	-2.80756	0.00499189	0.121204
ENSG00000145247.11	62.6214	-0.832613	0.296568	-2.8075	0.00499284	0.121204
ENSG00000143799.13	150.957	0.556986	0.199263	2.79523	0.00518635	0.125513
ENSG00000088325.16	49.3575	0.884999	0.316763	2.79388	0.00520791	0.125647
ENSG00000172020.12	72.7016	-0.764423	0.273782	-2.79209	0.00523693	0.125959
ENSG00000157514.16	20.073	-1.48659	0.5334	-2.78701	0.00531963	0.127557
ENSG00000110108.10	22.3667	1.28067	0.460528	2.78088	0.00542122	0.129367
ENSG00000101255.11	25.7782	-1.45287	0.522529	-2.78046	0.00542812	0.129367
ENSG00000136156.15	161.423	0.534891	0.192684	2.776	0.00550326	0.130761
ENSG00000175215.11	35.304	1.00476	0.362113	2.77471	0.00552506	0.130882
ENSG00000125772.12	16.4528	-1.67425	0.605129	-2.76677	0.00566151	0.133711
ENSG00000155366.16	9.5302	-2.39686	0.869478	-2.75667	0.00583932	0.137084
ENSG00000099994.11	10.3097	-2.14748	0.778911	-2.75702	0.005833	0.137084
ENSG00000115596.4	10.631	1.84034	0.667885	2.75548	0.00586056	0.137172
ENSG00000185614.5	11.1523	-2.01367	0.731654	-2.75222	0.0059193	0.137746
ENSG00000105808.17	6.71754	2.3923	0.869444	2.75153	0.00593178	0.137746
ENSG00000136997.19	15.0977	1.48719	0.540655	2.75072	0.00594636	0.137746
ENSG00000174775.17	21.0281	-1.3816	0.502356	-2.75023	0.00595534	0.137746
ENSG00000117971.12	27.9677	-1.2015	0.437605	-2.74561	0.00603978	0.139288
ENSG00000107331.17	17.5579	1.41004	0.514117	2.74265	0.00609462	0.14014
ENSG00000172687.13	14.1304	-1.74547	0.636734	-2.74128	0.00611998	0.140312
ENSG00000123080.12	64.7148	0.755913	0.276017	2.73864	0.0061693	0.140791
ENSG00000101447.15	28.5974	1.12049	0.409199	2.73825	0.00617677	0.140791
ENSG00000112118.19	66.0609	0.740691	0.27137	2.72945	0.00634395	0.144182
ENSG00000103512.15	29.9817	1.09238	0.400474	2.72772	0.0063773	0.144522
ENSG00000168028.14	631.349	0.378608	0.139236	2.71918	0.00654445	0.147034
ENSG00000080824.18	700.133	0.364294	0.133961	2.71941	0.00653987	0.147034
ENSG00000126457.21	179.054	0.537097	0.197505	2.71941	0.00653994	0.147034
ENSG00000121753.12	27.3731	1.10688	0.407311	2.71754	0.00657694	0.147342
ENSG00000145730.20	42.3184	0.902919	0.332701	2.71391	0.00664952	0.148544
ENSG00000104870.12	24.2445	1.17273	0.43236	2.7124	0.00667984	0.148797
ENSG00000171094.18	28.6458	-1.18157	0.43578	-2.71138	0.00670033	0.148831
ENSG00000116962.15	37.8464	0.959234	0.354063	2.70922	0.00674416	0.14896
ENSG00000071082.11	1130.45	-0.362359	0.133747	-2.70929	0.00674271	0.14896
ENSG00000118263.15	36.1344	-1.01912	0.376489	-2.70691	0.00679135	0.149162
ENSG00000112715.21	43.1695	-0.994995	0.367492	-2.70753	0.00677854	0.149162
ENSG00000130816.16	44.4522	0.874851	0.324056	2.69969	0.0069404	0.15201
ENSG00000211459.2	1467.5	0.381053	0.141297	2.69683	0.00700035	0.152896
ENSG00000179915.23	7.33071	-2.84252	1.05546	-2.69315	0.00707802	0.154163
ENSG00000169189.17	43.3117	-0.927582	0.344871	-2.68965	0.00715268	0.155358
ENSG00000174498.14	6.98666	-2.93079	1.09035	-2.68793	0.00718969	0.15573
ENSG00000145632.15	16.7379	-1.55101	0.577287	-2.68672	0.00721578	0.155865
ENSG00000242299.1	301.288	-0.478117	0.178627	-2.67662	0.00743692	0.159969
ENSG00000177706.9	10.8042	-2.0527	0.767287	-2.67527	0.00746698	0.159969
ENSG00000111602.12	28.9528	1.12747	0.421354	2.67583	0.00745435	0.159969
ENSG00000198576.4	6.06342	2.4332	0.910478	2.67245	0.00753003	0.16088
ENSG00000176595.4	15.8469	-1.57959	0.592294	-2.6669	0.00765547	0.163116
ENSG00000104738.18	52.1782	0.799714	0.300322	2.66286	0.00774805	0.164641
ENSG00000124243.17	15.1977	-1.689	0.635397	-2.65818	0.00785646	0.166493
ENSG00000102144.15	351.743	0.446037	0.167896	2.65662	0.00789282	0.166813
ENSG00000117600.12	8.30554	1.99135	0.750739	2.65252	0.0079893	0.168398
ENSG00000109132.6	84.7947	-0.675322	0.254727	-2.65116	0.00802169	0.168627
ENSG00000143575.14	100.584	-0.695509	0.262867	-2.64586	0.0081484	0.169025
ENSG00000259663.2	40.796	-1.0268	0.38762	-2.64897	0.00807366	0.169025
ENSG00000010292.13	46.0643	0.87801	0.331699	2.647	0.00812084	0.169025
ENSG00000104852.15	90.5229	0.673626	0.254542	2.64643	0.00813467	0.169025
ENSG00000132639.12	40.0031	-0.983792	0.371501	-2.64816	0.00809324	0.169025
ENSG00000144381.17	272.922	0.435413	0.164655	2.64439	0.00818383	0.169313
ENSG00000137038.8	70.7076	-0.758368	0.287503	-2.63777	0.00834529	0.172198
ENSG00000107186.16	17.1214	1.33771	0.50783	2.63417	0.00843428	0.173124
ENSG00000138162.19	8.39801	-2.34082	0.888418	-2.63482	0.00841825	0.173124
ENSG00000164105.4	37.5317	0.915271	0.34788	2.63099	0.00851353	0.174294
ENSG00000101460.13	45.155	-0.923416	0.351889	-2.62417	0.00868605	0.177363
ENSG00000143061.17	69.5278	-0.761633	0.290446	-2.62229	0.0087341	0.177881
ENSG00000117448.13	49.843	-0.858327	0.327838	-2.61814	0.00884105	0.179592
ENSG00000174460.4	9.81318	-2.05295	0.787977	-2.60535	0.00917815	0.185958
ENSG00000145920.15	30.5146	-1.08376	0.41648	-2.60219	0.00926316	0.187197
ENSG00000163931.16	123.191	0.555865	0.214073	2.59662	0.00941468	0.18977
ENSG00000088899.15	8.97305	-2.20835	0.851789	-2.59261	0.00952515	0.191504
ENSG00000170310.15	23.4076	-1.21956	0.470858	-2.59009	0.00959522	0.19242
ENSG00000166710.20	64.4022	0.725438	0.280502	2.58622	0.0097036	0.194097
ENSG00000078018.19	58.8329	-0.825298	0.320286	-2.57676	0.00997324	0.196138
ENSG00000172053.18	97.5498	0.600456	0.233051	2.5765	0.00998073	0.196138
ENSG00000016082.15	170.193	-0.532734	0.206448	-2.58047	0.00986657	0.196138
ENSG00000148357.16	7.76153	-2.45829	0.953312	-2.57868	0.00991793	0.196138
ENSG00000166441.13	751.771	0.340222	0.131968	2.57807	0.00993539	0.196138
ENSG00000268916.6	31.8731	-1.02269	0.396407	-2.57989	0.00988332	0.196138
ENSG00000147394.18	12.4764	-1.85014	0.71684	-2.58096	0.00985246	0.196138
ENSG00000204272.12	52.1162	-0.830181	0.322572	-2.57363	0.0100638	0.197275
ENSG00000111328.7	227.188	0.459644	0.178796	2.57078	0.0101471	0.198412
ENSG00000189159.16	279.195	-0.420447	0.163781	-2.56713	0.0102543	0.200011
ENSG00000188486.3	141.31	0.518996	0.202563	2.56214	0.0104029	0.202405
ENSG00000184787.19	39.3564	0.902615	0.352801	2.55842	0.0105148	0.204076
ENSG00000164118.13	49.7913	0.818147	0.320942	2.5492	0.010797	0.209035
ENSG00000187957.8	15.0008	-1.54883	0.607973	-2.54753	0.010849	0.209525
ENSG00000077150.20	16.8916	-1.51714	0.59598	-2.54563	0.0109081	0.210148
ENSG00000162244.11	1036.41	-0.328479	0.129322	-2.54	0.0110852	0.213036
ENSG00000198804.2	636.026	0.406211	0.160045	2.5381	0.0111456	0.213675
ENSG00000116885.18	8.81498	-2.11613	0.835122	-2.53392	0.0112794	0.215712
ENSG00000187840.5	119.558	-0.696303	0.275033	-2.53171	0.0113508	0.216548
ENSG00000143355.16	14.428	-1.58324	0.626507	-2.52709	0.0115011	0.218837
ENSG00000145996.11	18.1603	-1.40469	0.55621	-2.52547	0.0115545	0.218837
ENSG00000196591.12	192.563	-0.480745	0.190347	-2.52563	0.0115491	0.218837
ENSG00000168159.12	144.067	-0.619037	0.245448	-2.52207	0.0116666	0.219899
ENSG00000125520.14	51.1784	-0.862845	0.342087	-2.5223	0.011659	0.219899
ENSG00000128951.14	128.713	0.55228	0.219485	2.51625	0.011861	0.223026
ENSG00000078549.14	6.6081	2.19894	0.874342	2.51497	0.0119044	0.223307
ENSG00000165895.19	15.4495	-1.50272	0.599146	-2.5081	0.0121381	0.227148
ENSG00000119969.15	14.2673	1.39516	0.556741	2.50594	0.0122125	0.227996
ENSG00000266282.1	11.7344	-1.77829	0.710385	-2.50327	0.0123052	0.229181
ENSG00000068120.15	27.018	1.03902	0.415329	2.50168	0.0123607	0.229668
ENSG00000173281.5	16.4585	1.40427	0.561831	2.49945	0.0124387	0.230028
ENSG00000005238.19	13.0834	-1.64508	0.658062	-2.49988	0.0124235	0.230028
ENSG00000164056.11	9.42283	1.73362	0.695186	2.49375	0.0126402	0.232112
ENSG00000178996.14	13.9439	-1.58284	0.634484	-2.49469	0.0126066	0.232112
ENSG00000068308.13	41.4555	-0.881754	0.35355	-2.494	0.0126313	0.232112
ENSG00000207739.1	7.38425	1.97833	0.793772	2.49232	0.0126912	0.232503
ENSG00000213585.11	121.018	0.572582	0.230127	2.48811	0.0128425	0.234181
ENSG00000166426.8	14.1414	-1.59184	0.639714	-2.48836	0.0128335	0.234181
ENSG00000175602.3	39.1418	0.868388	0.350384	2.47839	0.0131977	0.240099
ENSG00000178403.4	44.0461	-0.875449	0.353739	-2.47484	0.0133295	0.241377
ENSG00000107643.16	42.8477	-0.857042	0.346225	-2.47539	0.013309	0.241377
ENSG00000168542.14	22.9977	1.10478	0.447119	2.4709	0.0134775	0.242936
ENSG00000166123.14	33.7115	-1.09876	0.444623	-2.47121	0.0134656	0.242936
ENSG00000100304.13	15.3235	1.3671	0.553535	2.46975	0.0135206	0.243154
ENSG00000140564.12	10.8574	1.62115	0.657352	2.46618	0.0136561	0.245029
ENSG00000118473.22	14.6606	-1.52517	0.619898	-2.46035	0.0138802	0.247352
ENSG00000138758.11	37.4918	0.90058	0.36596	2.46087	0.0138601	0.247352
ENSG00000145362.18	30.1089	-1.01704	0.413233	-2.46117	0.0138483	0.247352
ENSG00000128590.5	28.0818	-1.07721	0.438496	-2.45659	0.0140262	0.249386
ENSG00000149295.14	19.7558	-1.30213	0.530301	-2.45545	0.0140708	0.249614
ENSG00000100297.16	44.2792	0.810103	0.33012	2.45396	0.0141291	0.250082
ENSG00000127561.15	18.8901	-1.27151	0.518894	-2.45042	0.0142688	0.251986
ENSG00000115825.10	19.3881	1.23459	0.504002	2.44956	0.0143029	0.252021
ENSG00000008283.16	198.543	1.03013	0.420711	2.44854	0.0143437	0.252173
ENSG00000116127.18	12.5083	-1.65474	0.676766	-2.44507	0.0144826	0.252624
ENSG00000008277.14	42.8766	0.814403	0.332999	2.44566	0.0144586	0.252624
ENSG00000164684.13	35.5134	0.879101	0.359548	2.44502	0.0144845	0.252624
ENSG00000086065.14	82.0313	-0.623403	0.255004	-2.44468	0.0144982	0.252624
ENSG00000156709.14	22.9846	1.07351	0.439821	2.4408	0.0146548	0.254785
ENSG00000120306.11	28.6664	-1.03317	0.423639	-2.43881	0.0147358	0.255063
ENSG00000164818.16	32.0537	0.959208	0.393236	2.43927	0.0147169	0.255063
ENSG00000164117.13	32.5746	0.899975	0.369514	2.43556	0.0148686	0.256795
ENSG00000132341.12	303.214	0.395641	0.162599	2.43324	0.0149645	0.257883
ENSG00000122565.19	238.017	0.417139	0.171818	2.42779	0.0151911	0.260642
ENSG00000152234.16	277.099	0.39427	0.162362	2.42834	0.015168	0.260642
ENSG00000085662.14	191.406	0.439275	0.181088	2.42575	0.0152767	0.261539
ENSG00000006468.14	25.648	-1.07668	0.444167	-2.42405	0.0153484	0.261623
ENSG00000188070.9	33.4925	-0.982935	0.405399	-2.42461	0.0153248	0.261623
ENSG00000181061.13	14.9803	-1.42595	0.589214	-2.42008	0.0155169	0.263351
ENSG00000105372.7	1589.17	-0.308432	0.127422	-2.42056	0.0154966	0.263351
ENSG00000173114.13	13.5084	1.45298	0.600982	2.41768	0.0156198	0.264525
ENSG00000105254.12	112.681	-0.582134	0.241247	-2.41303	0.0158207	0.267349
ENSG00000213949.9	14.1503	1.3538	0.561818	2.40968	0.0159664	0.268654
ENSG00000182985.17	76.289	-0.664097	0.275576	-2.40985	0.015959	0.268654
ENSG00000100416.15	19.2983	1.17524	0.487955	2.40851	0.0160179	0.268944
ENSG00000106665.15	37.638	-0.879494	0.365319	-2.40747	0.0160635	0.269133
ENSG00000071127.17	88.4905	-0.671366	0.279039	-2.40599	0.0161287	0.269649
ENSG00000104327.7	6.23061	-2.681	1.1155	-2.40342	0.0162425	0.270973
ENSG00000143850.15	30.6391	0.976297	0.406547	2.40144	0.0163308	0.271291
ENSG00000136810.13	159.114	-0.485946	0.202346	-2.40156	0.0163255	0.271291
ENSG00000143924.19	66.1253	0.650394	0.271059	2.39946	0.0164194	0.272188
ENSG00000184110.14	268.288	0.391515	0.16323	2.39854	0.0164607	0.272296
ENSG00000116717.13	30.9318	-0.968226	0.404118	-2.3959	0.0165797	0.272467
ENSG00000144278.15	18.2155	1.19822	0.500078	2.39607	0.016572	0.272467
ENSG00000110400.11	67.6002	0.692804	0.289243	2.39523	0.0166101	0.272467
ENSG00000264364.3	87.1362	-0.646871	0.269866	-2.39701	0.0165296	0.272467
ENSG00000118193.12	11.8128	1.4589	0.609455	2.39378	0.0166756	0.272792
ENSG00000166025.18	23.6639	-1.10361	0.461132	-2.39326	0.0166994	0.272792
ENSG00000166833.21	12.3196	1.4495	0.606004	2.3919	0.0167612	0.273233
ENSG00000196976.7	14.8859	-1.41037	0.590809	-2.38719	0.0169776	0.276186
ENSG00000159409.14	35.8391	-1.07278	0.450052	-2.38369	0.0171401	0.278251
ENSG00000144057.15	15.1067	-1.40439	0.590076	-2.38001	0.0173122	0.280078
ENSG00000165025.15	14.7747	-1.42491	0.598762	-2.37976	0.0173241	0.280078
ENSG00000230910.4	7.81991	-2.12412	0.893588	-2.37707	0.0174508	0.281196
ENSG00000165119.21	185.262	0.452402	0.190343	2.37677	0.0174649	0.281196
ENSG00000129562.11	124.742	-0.508822	0.214767	-2.36918	0.0178277	0.286449
ENSG00000112977.15	24.6802	0.996864	0.421089	2.36735	0.0179161	0.28728
ENSG00000151692.15	31.0579	-0.946477	0.399953	-2.36647	0.0179585	0.287373
ENSG00000164683.17	25.3412	-1.14783	0.48536	-2.3649	0.018035	0.288009
ENSG00000147421.18	16.0324	1.24937	0.528486	2.36406	0.0180758	0.288027
ENSG00000100401.19	35.0476	0.850852	0.360016	2.36337	0.0181096	0.288027
ENSG00000136270.14	44.383	0.791243	0.336347	2.35246	0.0186497	0.29305
ENSG00000003989.17	7.26539	1.86743	0.793799	2.35252	0.0186468	0.29305
ENSG00000061337.15	17.4447	-1.41972	0.603105	-2.35402	0.0185717	0.29305
ENSG00000171159.5	102.955	-0.559033	0.237369	-2.35513	0.0185163	0.29305
ENSG00000109917.11	52.0241	-0.732564	0.311401	-2.35248	0.0186488	0.29305
ENSG00000188706.13	23.9329	-1.07895	0.458225	-2.35463	0.0185412	0.29305
ENSG00000159335.16	507.616	-0.335748	0.142814	-2.35094	0.0187261	0.293663
ENSG00000115163.15	23.9707	1.05923	0.45097	2.34877	0.0188354	0.293745
ENSG00000168393.13	45.7495	0.749305	0.319153	2.34779	0.0188849	0.293745
ENSG00000047849.21	74.28	-0.63694	0.271455	-2.34639	0.0189561	0.293745
ENSG00000107957.16	20.7094	-1.24446	0.529924	-2.34838	0.0188552	0.293745
ENSG00000100804.18	141.23	0.474392	0.202067	2.3477	0.0188897	0.293745
ENSG00000167969.13	84.2013	-0.662523	0.282305	-2.34684	0.0189336	0.293745
ENSG00000171992.13	19.5234	1.18359	0.505098	2.34328	0.0191149	0.29447
ENSG00000128309.16	52.1727	0.705449	0.300963	2.34398	0.0190793	0.29447
ENSG00000187243.16	26.6433	-1.01438	0.43289	-2.34327	0.0191156	0.29447
ENSG00000106344.8	20.5539	1.14017	0.486895	2.34172	0.0191951	0.295115
ENSG00000084628.10	43.3515	-0.800565	0.342572	-2.33692	0.0194433	0.298346
ENSG00000231500.7	343.611	-0.371787	0.159241	-2.33474	0.0195571	0.299289
ENSG00000110921.14	15.0606	1.25862	0.539188	2.33428	0.0195811	0.299289
ENSG00000125870.11	100.859	0.534314	0.229011	2.33314	0.019641	0.299621
ENSG00000156471.12	29.7553	0.90072	0.386338	2.33143	0.0197306	0.300404
ENSG00000237125.10	120.319	0.536261	0.230331	2.32822	0.0199002	0.30073
ENSG00000137103.20	19.9186	-1.18626	0.509589	-2.32789	0.0199181	0.30073
ENSG00000107742.13	6.54158	2.11435	0.908457	2.3274	0.0199438	0.30073
ENSG00000198431.16	40.2783	0.792663	0.340292	2.32936	0.0198399	0.30073
ENSG00000185896.11	96.1323	0.565487	0.242819	2.32884	0.0198675	0.30073
ENSG00000184216.14	34.4651	0.855774	0.368018	2.32536	0.0200527	0.301791
ENSG00000024526.17	10.5812	1.56134	0.671967	2.32353	0.0201507	0.302004
ENSG00000116459.11	89.6713	0.560197	0.241159	2.32294	0.0201826	0.302004
ENSG00000018189.13	40.035	-0.823109	0.354648	-2.32092	0.020291	0.302004
ENSG00000074266.20	13.848	1.29806	0.559099	2.3217	0.0202491	0.302004
ENSG00000276644.5	21.8631	-1.13382	0.488281	-2.32206	0.0202299	0.302004
ENSG00000120509.10	38.6972	-0.843187	0.363318	-2.32079	0.0202979	0.302004
ENSG00000119973.6	6.87486	-2.29593	0.990295	-2.31843	0.0204259	0.303332
ENSG00000135723.14	8.47793	1.70156	0.73443	2.31684	0.0205125	0.304042
ENSG00000167978.17	66.1362	0.65951	0.284893	2.31493	0.0206165	0.305007
ENSG00000184990.13	56.4252	0.675606	0.292173	2.31235	0.0207584	0.306529
ENSG00000184903.9	12.0101	-1.55889	0.674466	-2.31129	0.020817	0.306815
ENSG00000198712.1	5729.73	0.363994	0.157763	2.30722	0.0210424	0.309556
ENSG00000135049.15	15.2684	-1.38015	0.598903	-2.30446	0.0211967	0.310661
ENSG00000123975.5	89.6295	0.595817	0.258474	2.30513	0.0211593	0.310661
ENSG00000137970.7	607.397	-0.408909	0.177632	-2.30199	0.0213355	0.310952
ENSG00000259330.2	14.6633	1.28654	0.558755	2.30251	0.0213063	0.310952
ENSG00000051523.11	82.2034	-0.585186	0.254119	-2.3028	0.02129	0.310952
ENSG00000168476.12	25.5638	0.993668	0.43184	2.30101	0.0213912	0.311184
ENSG00000171208.9	33.9686	0.878048	0.382498	2.29556	0.021701	0.315071
ENSG00000105088.8	50.7222	-0.731519	0.318758	-2.2949	0.0217387	0.315071
ENSG00000255690.2	33.2879	-0.891479	0.388651	-2.29378	0.0218033	0.315423
ENSG00000152061.23	8.85404	-1.873	0.817138	-2.29215	0.0218971	0.316197
ENSG00000143256.5	133.012	-0.496409	0.216636	-2.29144	0.0219378	0.316203
ENSG00000134243.12	28.3288	0.904333	0.395603	2.28596	0.0222566	0.319038
ENSG00000131469.14	852.93	-0.319213	0.139618	-2.28633	0.0222349	0.319038
ENSG00000124172.10	436.04	-0.337614	0.147658	-2.28646	0.0222275	0.319038
ENSG00000174080.11	15.9996	1.21882	0.53408	2.2821	0.0224836	0.320737
ENSG00000187498.16	15.3111	1.2499	0.548089	2.28047	0.0225796	0.320737
ENSG00000188322.6	79.0585	-0.633908	0.277956	-2.28061	0.0225718	0.320737
ENSG00000183978.8	43.0847	-0.78258	0.342856	-2.28254	0.0224578	0.320737
ENSG00000105726.17	43.7937	0.763797	0.334901	2.28066	0.0225683	0.320737
ENSG00000272636.4	13.7723	1.30352	0.572073	2.27859	0.0226916	0.321745
ENSG00000110218.9	8.58107	-1.91933	0.843404	-2.2757	0.022864	0.323604
ENSG00000215218.4	11.8489	1.42781	0.62789	2.27398	0.0229672	0.324479
ENSG00000188290.10	40.6018	-0.833315	0.366647	-2.2728	0.0230384	0.32468
ENSG00000152556.17	44.7364	0.742754	0.326863	2.27237	0.0230642	0.32468
ENSG00000100678.18	16.8836	1.17618	0.518351	2.26908	0.0232636	0.326899
ENSG00000267106.7	8.77356	-1.83982	0.811313	-2.26771	0.0233472	0.327487
ENSG00000198832.10	38.8023	-0.827656	0.365414	-2.26498	0.0235137	0.329234
ENSG00000100075.10	104.01	-0.530364	0.23439	-2.26274	0.0236515	0.330573
ENSG00000138363.15	33.8185	0.840937	0.372449	2.25786	0.0239547	0.33303
ENSG00000170759.11	83.8877	-0.576039	0.254998	-2.259	0.0238836	0.33303
ENSG00000168003.16	68.6643	-1.43471	0.635276	-2.25841	0.02392	0.33303
ENSG00000143995.20	13.6629	-1.43556	0.637124	-2.25319	0.0242469	0.336495
ENSG00000189091.13	76.4406	0.577306	0.256318	2.25231	0.0243029	0.336556
ENSG00000130724.8	98.8549	-0.538069	0.238954	-2.25177	0.0243371	0.336556
ENSG00000115053.16	243.971	0.386369	0.17166	2.25078	0.0243993	0.336822
ENSG00000165175.15	41.6454	-0.816184	0.363384	-2.24607	0.0246998	0.340371
ENSG00000106333.13	67.1576	0.634628	0.282748	2.2445	0.0248001	0.340557
ENSG00000197183.14	20.3321	-1.14093	0.508213	-2.24499	0.024769	0.340557
ENSG00000143067.5	8.5172	-1.87164	0.834971	-2.24156	0.0249896	0.342558
ENSG00000213347.10	14.9748	1.25084	0.559301	2.23643	0.0253235	0.34653
ENSG00000117632.23	591.941	-0.316116	0.141547	-2.2333	0.0255295	0.346927
ENSG00000187609.16	11.2925	-1.60409	0.717969	-2.2342	0.0254696	0.346927
ENSG00000110851.12	7.98682	-2.09159	0.93575	-2.2352	0.025404	0.346927
ENSG00000167526.13	1866.27	-0.292755	0.131053	-2.23387	0.0254918	0.346927
ENSG00000170667.14	7.8409	1.75153	0.785138	2.23086	0.0256902	0.347596
ENSG00000198176.13	44.0777	0.721506	0.323467	2.23054	0.0257117	0.347596
ENSG00000122254.7	43.4681	-0.804827	0.360767	-2.23087	0.0256895	0.347596
ENSG00000117523.16	41.4287	0.784498	0.351919	2.2292	0.0258005	0.348195
ENSG00000112312.10	39.1829	0.774861	0.348278	2.22483	0.0260924	0.35153
ENSG00000185658.13	27.8406	-0.944576	0.424998	-2.22254	0.0262468	0.353004
ENSG00000134250.20	15.2051	1.19671	0.539117	2.21975	0.0264356	0.354328
ENSG00000109674.4	6.45122	1.86019	0.837857	2.22018	0.0264069	0.354328
ENSG00000119004.15	10.4384	-1.61251	0.726897	-2.21834	0.0265315	0.355005
ENSG00000123240.17	19.3617	-1.15785	0.522476	-2.21609	0.0266852	0.355879
ENSG00000099622.14	169.928	-0.455962	0.205754	-2.21606	0.0266876	0.355879
ENSG00000143476.18	32.9336	0.827739	0.373925	2.21365	0.026853	0.356079
ENSG00000136274.9	33.2804	-0.855	0.386068	-2.21464	0.0267851	0.356079
ENSG00000103485.19	64.4399	0.604242	0.272893	2.21421	0.0268146	0.356079
ENSG00000244462.8	33.8635	-0.867685	0.392051	-2.2132	0.0268842	0.356079
ENSG00000040341.18	20.0929	-1.14925	0.519667	-2.21151	0.0270004	0.357015
ENSG00000130513.6	10.2372	-1.89006	0.855395	-2.20958	0.0271343	0.358182
ENSG00000214485.6	28.6751	-0.923784	0.41858	-2.20695	0.0273177	0.359041
ENSG00000103254.10	11.6652	1.36821	0.620195	2.2061	0.0273772	0.359041
ENSG00000267280.5	11.4893	1.3583	0.615723	2.20602	0.0273825	0.359041
ENSG00000105419.17	67.2988	-0.611159	0.276839	-2.20763	0.02727	0.359041
ENSG00000177697.19	14.2628	-1.34788	0.611291	-2.20498	0.0274555	0.359396
ENSG00000154277.12	513.985	-0.31749	0.14411	-2.20311	0.0275868	0.360514
ENSG00000160326.14	14.0881	-1.32782	0.602918	-2.20232	0.027643	0.360647
ENSG00000148484.18	26.2729	-0.965169	0.438496	-2.20109	0.0277295	0.360785
ENSG00000123094.15	20.0043	-1.12464	0.510998	-2.20086	0.0277456	0.360785
ENSG00000129667.12	11.911	1.34482	0.611641	2.19871	0.0278989	0.362177
ENSG00000186350.11	7.94535	1.75957	0.801656	2.19492	0.0281692	0.363643
ENSG00000181924.7	55.5586	0.640844	0.291906	2.19538	0.0281366	0.363643
ENSG00000176749.9	18.949	-1.31019	0.597024	-2.19453	0.0281973	0.363643
ENSG00000170558.9	40.1266	-0.779357	0.355083	-2.19486	0.0281739	0.363643
ENSG00000114346.13	30.2681	0.842086	0.384252	2.1915	0.0284158	0.36586
ENSG00000162976.13	9.5426	-1.67891	0.76874	-2.18398	0.0289639	0.3663
ENSG00000123485.12	19.123	1.04395	0.476774	2.18961	0.0285524	0.3663
ENSG00000064225.12	19.189	1.04224	0.476469	2.18742	0.0287121	0.3663
ENSG00000144895.12	41.8513	0.776075	0.35511	2.18545	0.0288559	0.3663
ENSG00000013810.19	39.3723	0.748949	0.342497	2.18673	0.0287621	0.3663
ENSG00000196914.9	28.4843	0.878331	0.401913	2.18538	0.0288613	0.3663
ENSG00000109046.15	28.5709	-0.91908	0.420775	-2.18425	0.0289436	0.3663
ENSG00000166562.9	37.8999	-0.812157	0.371859	-2.18404	0.0289591	0.3663
ENSG00000172270.19	350.55	0.338304	0.154761	2.18597	0.0288174	0.3663
ENSG00000008441.16	17.882	1.12725	0.515757	2.18562	0.0288436	0.3663
ENSG00000072071.16	8.9519	1.64125	0.749757	2.18904	0.0285938	0.3663
ENSG00000277586.2	87.9284	-0.554212	0.25407	-2.18134	0.0291586	0.367653
ENSG00000140939.14	10.7355	-1.57962	0.724179	-2.18125	0.0291646	0.367653
ENSG00000180198.16	25.7789	0.908078	0.416511	2.1802	0.0292425	0.368042
ENSG00000162734.12	42.7475	0.720967	0.331224	2.17667	0.0295051	0.369748
ENSG00000112276.14	13.1871	1.27096	0.583954	2.17648	0.0295195	0.369748
ENSG00000140848.17	16.7478	1.11455	0.511955	2.17705	0.0294765	0.369748
ENSG00000050405.13	25.6304	0.902436	0.414914	2.175	0.0296304	0.370546
ENSG00000177556.12	50.7158	-0.685684	0.315744	-2.17164	0.0298825	0.373103
ENSG00000088986.11	283.842	-0.389954	0.179672	-2.17037	0.0299792	0.373715
ENSG00000160305.18	7.61143	1.64577	0.758991	2.16836	0.0301314	0.374686
ENSG00000102109.9	132.871	-0.467162	0.215473	-2.16808	0.0301526	0.374686
ENSG00000138796.16	27.4543	0.893026	0.412114	2.16694	0.0302393	0.375169
ENSG00000163110.15	25.7347	0.934856	0.431833	2.16485	0.0303988	0.375366
ENSG00000178209.15	32.5346	0.829566	0.383097	2.16542	0.0303555	0.375366
ENSG00000048828.17	26.2719	0.898358	0.41488	2.16534	0.0303613	0.375366
ENSG00000130147.16	14.8759	1.19389	0.551957	2.163	0.0305408	0.37611
ENSG00000168078.10	23.7886	0.927879	0.429261	2.16157	0.030651	0.37611
ENSG00000105251.10	122.792	0.461847	0.213578	2.16243	0.030585	0.37611
ENSG00000102054.17	54.6777	0.634997	0.293706	2.16201	0.030617	0.37611
ENSG00000124006.15	41.075	0.774279	0.35853	2.15959	0.0308041	0.377399
ENSG00000145675.15	17.7856	-1.20641	0.558957	-2.15833	0.030902	0.378007
ENSG00000144028.15	92.7459	0.517246	0.239804	2.15695	0.0310094	0.378191
ENSG00000130294.16	66.9809	-0.606468	0.281176	-2.1569	0.0310135	0.378191
ENSG00000158292.7	23.8959	-0.982906	0.456128	-2.15489	0.0311703	0.378925
ENSG00000169118.18	13.3569	-1.37172	0.636399	-2.15544	0.0311277	0.378925
ENSG00000144485.11	61.6733	-0.626316	0.291048	-2.15193	0.0314028	0.379719
ENSG00000112033.14	13.8016	1.24002	0.575946	2.15302	0.0313171	0.379719
ENSG00000234456.8	35.2229	-0.806381	0.374783	-2.15159	0.0314293	0.379719
ENSG00000171033.13	30.0804	-0.878573	0.408293	-2.15182	0.0314115	0.379719
ENSG00000080815.19	34.9984	-0.811735	0.377563	-2.14993	0.0315605	0.380717
ENSG00000118276.11	11.3919	1.34308	0.625584	2.14692	0.0317993	0.383008
ENSG00000138083.5	12.8483	1.2512	0.583415	2.14461	0.0319844	0.384058
ENSG00000131871.15	64.7051	-0.662556	0.30894	-2.14461	0.0319838	0.384058
ENSG00000143401.15	100.853	0.515334	0.240418	2.14349	0.0320737	0.384541
ENSG00000113196.3	98.7447	-0.536565	0.2504	-2.14283	0.0321267	0.384588
ENSG00000134330.18	31.8023	-0.863292	0.403188	-2.14116	0.0322609	0.385431
ENSG00000170144.20	147.426	0.426956	0.199534	2.13976	0.0323743	0.385431
ENSG00000179361.17	21.4947	-1.07914	0.504387	-2.13952	0.0323937	0.385431
ENSG00000198918.8	479.127	-0.332506	0.155368	-2.14013	0.0323445	0.385431
ENSG00000130311.11	51.4692	-0.723386	0.338478	-2.13717	0.0325838	0.387105
ENSG00000143549.21	354.646	-0.345777	0.162114	-2.13293	0.0329308	0.388642
ENSG00000173230.15	18.2563	-1.12185	0.525943	-2.13302	0.0329234	0.388642
ENSG00000052802.13	37.4472	-0.797478	0.373578	-2.1347	0.0327852	0.388642
ENSG00000165672.7	70.9791	0.563188	0.264389	2.13015	0.0331592	0.388642
ENSG00000111674.9	112.078	-0.513188	0.240668	-2.13235	0.0329784	0.388642
ENSG00000139292.13	29.2802	0.83057	0.38986	2.13043	0.0331359	0.388642
ENSG00000092330.18	18.9787	-1.08456	0.508394	-2.13331	0.0328996	0.388642
ENSG00000103381.12	6.23699	1.8111	0.850118	2.13041	0.0331379	0.388642
ENSG00000007255.10	19.0457	-1.11375	0.522455	-2.13175	0.0330271	0.388642
ENSG00000114423.22	14.2513	-1.28943	0.605625	-2.12909	0.0332472	0.389091
ENSG00000172667.11	29.1038	-0.903113	0.424311	-2.12842	0.0333023	0.389155
ENSG00000028203.18	31.1071	-0.877393	0.412565	-2.12668	0.0334467	0.390262
ENSG00000182628.13	43.1102	0.707753	0.332938	2.12578	0.0335214	0.390551
ENSG00000144713.12	1034.4	-0.285645	0.134604	-2.12211	0.0338281	0.393541
ENSG00000050165.17	53.1475	-0.665094	0.313638	-2.12058	0.0339575	0.39446
ENSG00000116095.11	10.1795	-1.54971	0.731171	-2.11949	0.0340495	0.394943
ENSG00000065518.8	133.554	0.447662	0.211315	2.11846	0.0341363	0.395366
ENSG00000067445.20	36.3512	-0.781536	0.369106	-2.11738	0.034228	0.395843
ENSG00000198400.11	14.7575	1.17858	0.557033	2.11581	0.0343607	0.39621
ENSG00000153179.13	7.04884	1.67933	0.793559	2.1162	0.0343277	0.39621
ENSG00000140443.15	55.4882	0.648221	0.306534	2.11468	0.0344573	0.396739
ENSG00000049540.17	12.1391	1.27512	0.603386	2.11327	0.034578	0.397545
ENSG00000166922.8	12.9023	-1.3399	0.636063	-2.10655	0.0351569	0.403609
ENSG00000104856.14	6.06183	-2.13646	1.01578	-2.10326	0.035443	0.406299
ENSG00000088808.17	16.8461	1.11163	0.52913	2.10086	0.0356534	0.40801
ENSG00000204382.11	35.2633	-0.795743	0.378858	-2.10037	0.0356963	0.40801
ENSG00000165118.15	16.4277	-1.15276	0.549278	-2.09868	0.0358449	0.408831
ENSG00000197406.7	7.89121	-1.85423	0.883654	-2.09837	0.0358725	0.408831
ENSG00000105202.9	131.359	0.442577	0.211064	2.09688	0.0360042	0.409737
ENSG00000242265.5	37.6121	0.735107	0.350937	2.0947	0.0361977	0.411342
ENSG00000104765.16	51.032	0.654114	0.312416	2.09373	0.0362843	0.41173
ENSG00000134107.4	7.45061	-1.86616	0.893169	-2.08937	0.0366745	0.415556
ENSG00000263465.4	31.4044	-0.833964	0.399431	-2.08788	0.0368086	0.416473
ENSG00000116209.11	82.2604	0.527295	0.252724	2.08644	0.0369384	0.417209
ENSG00000090932.10	20.0481	-1.07338	0.514567	-2.08598	0.03698	0.417209
ENSG00000132182.12	32.7219	0.792348	0.380473	2.08254	0.0372935	0.420141
ENSG00000132879.14	9.9889	-1.5968	0.767018	-2.08183	0.037358	0.420264
ENSG00000177432.7	24.7023	0.873782	0.420003	2.08042	0.0374874	0.420858
ENSG00000152932.8	18.9253	-1.06653	0.512734	-2.08008	0.0375181	0.420858
ENSG00000152784.15	14.215	-1.23111	0.592382	-2.07824	0.0376875	0.421023
ENSG00000152795.17	149.966	0.423426	0.203737	2.0783	0.0376819	0.421023
ENSG00000198930.13	29.0418	-0.869224	0.418265	-2.07817	0.037694	0.421023
ENSG00000143147.14	29.559	-0.84435	0.406445	-2.0774	0.0377645	0.421212
ENSG00000178752.16	10.4276	-1.52631	0.736999	-2.07098	0.0383611	0.424844
ENSG00000106263.18	99.536	0.491792	0.237335	2.07214	0.038252	0.424844
ENSG00000168002.12	116.895	-0.472289	0.228027	-2.07119	0.0383406	0.424844
ENSG00000087111.21	30.2559	0.797957	0.385025	2.07248	0.0382204	0.424844
ENSG00000079432.7	26.3291	0.889438	0.429367	2.07151	0.0383112	0.424844
ENSG00000164597.13	16.7659	-1.14611	0.553783	-2.06959	0.0384907	0.425469
ENSG00000175550.8	72.0429	-0.596547	0.288296	-2.06921	0.038526	0.425469
ENSG00000148468.17	29.5918	-0.836406	0.404468	-2.06791	0.0386481	0.426217
ENSG00000122218.16	89.7061	-0.512212	0.248185	-2.06383	0.0390338	0.429262
ENSG00000102158.19	26.5972	-0.896368	0.434297	-2.06395	0.0390222	0.429262
ENSG00000119866.21	7.82897	-1.74946	0.848827	-2.06103	0.0393	0.429835
ENSG00000182199.11	25.1465	0.869608	0.421743	2.06194	0.0392133	0.429835
ENSG00000133083.14	17.942	-1.0886	0.528198	-2.06098	0.0393051	0.429835
ENSG00000126267.11	169.926	-0.404677	0.196189	-2.06269	0.0391425	0.429835
ENSG00000138080.13	141.649	0.439197	0.213855	2.05372	0.0400032	0.436252
ENSG00000198075.10	22.6569	-0.950099	0.462599	-2.05383	0.0399923	0.436252
ENSG00000197136.4	21.4466	0.962963	0.469626	2.05049	0.0403169	0.439062
ENSG00000105193.9	1164.25	0.257927	0.125886	2.04889	0.0404728	0.440148
ENSG00000070831.17	155.937	-0.420385	0.205393	-2.04674	0.0406839	0.441831
ENSG00000130332.15	123.959	-0.447005	0.218465	-2.04612	0.0407448	0.441881
ENSG00000127603.26	33.5267	0.75163	0.367815	2.0435	0.041003	0.442844
ENSG00000163171.7	11.5096	1.31582	0.643721	2.04408	0.0409455	0.442844
ENSG00000125398.8	5.84514	-2.18019	1.06662	-2.04401	0.0409529	0.442844
ENSG00000197958.13	598.715	-0.281013	0.137795	-2.03936	0.0414142	0.44667
ENSG00000165802.22	69.1445	0.543417	0.266621	2.03816	0.0415336	0.446824
ENSG00000115268.9	832.702	-0.260659	0.127895	-2.03807	0.0415425	0.446824
ENSG00000184349.13	20.4008	-1.02331	0.502494	-2.03647	0.0417036	0.446912
ENSG00000160963.14	6.51917	-2.0386	1.00138	-2.03578	0.0417724	0.446912
ENSG00000107537.14	23.986	-0.940358	0.461929	-2.03572	0.0417787	0.446912
ENSG00000092841.18	61.8745	-0.655097	0.321667	-2.03657	0.0416934	0.446912
ENSG00000143126.8	12.6442	-1.37129	0.674477	-2.03311	0.042041	0.447136
ENSG00000084090.13	40.483	0.687041	0.337782	2.03398	0.0419538	0.447136
ENSG00000218336.9	19.8888	0.972152	0.478058	2.03354	0.0419976	0.447136
ENSG00000112541.14	23.1763	-0.937444	0.461316	-2.03211	0.0421428	0.447136
ENSG00000185591.10	18.9948	1.03616	0.509441	2.03391	0.0419607	0.447136
ENSG00000142168.14	170.191	0.388717	0.19134	2.03155	0.0421988	0.447136
ENSG00000204131.9	8.41747	1.4552	0.716276	2.03162	0.0421925	0.447136
ENSG00000261824.7	11.01	-1.43626	0.707852	-2.02904	0.0424544	0.449237
ENSG00000115216.14	53.6203	-0.618667	0.305401	-2.02576	0.0427899	0.451647
ENSG00000139641.12	37.7488	-0.76382	0.377068	-2.02568	0.0427973	0.451647
ENSG00000071575.11	69.1132	-0.552492	0.272997	-2.0238	0.0429903	0.453074
ENSG00000113845.9	61.6939	0.583263	0.289154	2.01714	0.043681	0.45728
ENSG00000164904.18	39.8461	-0.726015	0.359651	-2.01867	0.0435219	0.45728
ENSG00000166908.18	24.2261	-0.914968	0.453465	-2.01773	0.0436198	0.45728
ENSG00000084112.15	12.8999	-1.30161	0.645176	-2.01745	0.0436489	0.45728
ENSG00000120686.12	26.4803	-0.861713	0.427149	-2.01736	0.0436581	0.45728
ENSG00000140948.12	28.6661	0.802551	0.398022	2.01635	0.0437637	0.457535
ENSG00000135451.13	11.9536	1.2253	0.608058	2.01511	0.0438932	0.458278
ENSG00000198914.3	13.7465	1.16917	0.581273	2.01139	0.0442841	0.460574
ENSG00000090054.15	36.8245	-0.742958	0.369472	-2.01086	0.0443399	0.460574
ENSG00000155256.17	19.3432	-1.03267	0.513709	-2.01023	0.0444069	0.460574
ENSG00000131966.14	40.0974	-0.704764	0.350425	-2.01117	0.0443073	0.460574
ENSG00000182670.13	44.5177	-0.678784	0.337631	-2.01043	0.0443855	0.460574
ENSG00000198892.6	20.2785	-1.00636	0.501011	-2.00866	0.0445736	0.461693
ENSG00000174307.6	25.7286	-0.953245	0.475075	-2.00651	0.0448014	0.46283
ENSG00000166595.12	145.119	-0.409706	0.204183	-2.00656	0.0447969	0.46283
ENSG00000101079.21	19.3853	0.957456	0.477842	2.00371	0.0451015	0.465316
ENSG00000108179.14	49.8818	0.668052	0.333659	2.0022	0.045263	0.466369
ENSG00000155463.13	49.154	0.62405	0.312061	1.99977	0.0455252	0.468456
ENSG00000126012.11	38.8807	0.685261	0.342769	1.99919	0.0455875	0.468482
ENSG00000011304.20	186.937	0.413173	0.206783	1.9981	0.0457063	0.469088
ENSG00000169679.15	24.8568	0.854682	0.428073	1.99658	0.045871	0.469637
ENSG00000184840.11	97.5023	-0.509376	0.255134	-1.9965	0.0458796	0.469637
ENSG00000125944.20	134.967	0.415538	0.208313	1.99477	0.0460676	0.46994
ENSG00000054356.14	14.2495	-1.18822	0.595823	-1.99425	0.0461246	0.46994
ENSG00000107438.9	15.1938	1.08179	0.542445	1.99429	0.0461207	0.46994
ENSG00000136158.12	66.7789	-0.572332	0.287023	-1.99403	0.046149	0.46994
ENSG00000085733.16	56.8272	-0.624533	0.31347	-1.99232	0.0463356	0.470009
ENSG00000134871.18	6.32679	1.65445	0.830368	1.99243	0.0463241	0.470009
ENSG00000108523.15	60.3988	-0.580595	0.291352	-1.99276	0.0462876	0.470009
ENSG00000240583.12	9.21286	-1.52537	0.766731	-1.98944	0.0466524	0.472002
ENSG00000139926.15	34.2319	0.775317	0.389631	1.98988	0.0466045	0.472002
ENSG00000122126.17	22.6835	-0.930328	0.467821	-1.98864	0.0467406	0.472285
ENSG00000155760.2	13.3351	1.17431	0.59128	1.98605	0.0470276	0.474574
ENSG00000198830.11	669.903	-0.284428	0.143474	-1.98243	0.0474307	0.47619
ENSG00000087338.5	14.2914	1.09827	0.553989	1.98247	0.0474266	0.47619
ENSG00000128059.8	12.958	1.18993	0.600024	1.98314	0.0473516	0.47619
ENSG00000166508.17	180.962	0.36721	0.185199	1.98279	0.0473909	0.47619
ENSG00000152926.14	13.9465	-1.20808	0.610426	-1.97908	0.0478066	0.478369
ENSG00000137509.11	37.5287	0.694131	0.350771	1.97887	0.0478308	0.478369
ENSG00000129472.15	22.6295	-0.93627	0.473115	-1.97895	0.0478216	0.478369
ENSG00000106080.10	11.2948	1.2485	0.631727	1.97632	0.0481181	0.48063
ENSG00000124357.13	21.0321	-0.95105	0.481789	-1.974	0.0483821	0.480816
ENSG00000146425.11	125.447	-0.428008	0.216647	-1.9756	0.0481999	0.480816
ENSG00000112531.17	51.5525	-0.632498	0.320311	-1.97464	0.0483095	0.480816
ENSG00000087586.17	16.7826	1.06141	0.53755	1.97453	0.0483211	0.480816
ENSG00000072310.17	36.4677	0.743452	0.37686	1.97275	0.048524	0.481616
ENSG00000112530.11	6.32818	-1.85895	0.943954	-1.96932	0.0489164	0.484128
ENSG00000166165.13	346.608	0.312924	0.158932	1.96892	0.0489623	0.484128
ENSG00000121297.7	11.0186	-1.35378	0.687544	-1.96901	0.0489519	0.484128
ENSG00000104872.11	70.8915	0.517667	0.263065	1.96783	0.0490878	0.484148
ENSG00000159131.17	48.5267	0.626757	0.318428	1.96829	0.0490352	0.484148
ENSG00000244716.3	203.439	-0.390187	0.198398	-1.96669	0.0492185	0.484731
ENSG00000104549.12	37.8556	-0.759084	0.386058	-1.96624	0.0492706	0.484731
ENSG00000161513.12	18.1323	-1.13064	0.575997	-1.96293	0.049654	0.487891
ENSG00000117020.17	17.9658	-1.04189	0.530929	-1.96239	0.0497173	0.487902
ENSG00000152147.11	27.777	0.786082	0.400886	1.96086	0.0498951	0.489034
ENSG00000143515.17	23.2395	0.863636	0.440636	1.95998	0.0499984	0.489265
ENSG00000184254.17	7.23518	-1.70924	0.872244	-1.95959	0.0500435	0.489265
ENSG00000114023.15	37.3115	0.686245	0.350431	1.95829	0.0501962	0.490147
ENSG00000266028.7	14.1279	1.08893	0.556625	1.95631	0.0504287	0.490585
ENSG00000170860.4	71.7668	0.514423	0.262839	1.95718	0.050326	0.490585
ENSG00000198786.2	274.201	-0.357775	0.182852	-1.95663	0.0503904	0.490585
ENSG00000172890.12	12.259	-1.25144	0.6402	-1.95476	0.0506112	0.490955
ENSG00000189403.15	474.869	0.284656	0.145649	1.95439	0.0506546	0.490955
ENSG00000100865.15	19.2617	-0.991354	0.507196	-1.95458	0.0506331	0.490955
ENSG00000079950.14	9.65252	-1.47106	0.75341	-1.95254	0.0508741	0.492474
ENSG00000164924.18	461.242	-0.28153	0.14425	-1.95169	0.0509754	0.492846
ENSG00000138668.19	268.759	0.322629	0.165411	1.95047	0.0511207	0.493642
ENSG00000214140.11	50.6845	-0.612186	0.313993	-1.94968	0.0512146	0.49394
ENSG00000134698.11	8.2235	-1.67257	0.858997	-1.94712	0.0515204	0.494308
ENSG00000051620.11	13.4043	-1.18922	0.610554	-1.94778	0.0514416	0.494308
ENSG00000232956.9	31.3096	-0.830853	0.42677	-1.94684	0.0515541	0.494308
ENSG00000178184.16	11.8194	-1.29826	0.666893	-1.94672	0.0515679	0.494308
ENSG00000125503.13	17.9118	1.00741	0.517206	1.9478	0.0514385	0.494308
ENSG00000108848.16	56.7576	0.612804	0.31495	1.94572	0.0516886	0.49486
ENSG00000112695.11	307.623	-0.334834	0.172159	-1.94491	0.0517854	0.495182
ENSG00000006377.11	6.27445	1.61457	0.832424	1.9396	0.0524287	0.500722
ENSG00000006744.19	30.2683	0.741563	0.382876	1.93683	0.0527667	0.503338
ENSG00000132591.12	9.64619	1.29953	0.671295	1.93586	0.0528854	0.503858
ENSG00000121064.12	19.1753	0.945184	0.488435	1.93513	0.0529745	0.504093
ENSG00000137309.19	229.174	0.335271	0.173339	1.9342	0.0530886	0.504175
ENSG00000135116.9	6.34178	-1.90617	0.985604	-1.93401	0.0531116	0.504175
ENSG00000171303.7	6.95091	1.55327	0.803417	1.93333	0.053195	0.504356
ENSG00000115884.11	68.6903	0.520387	0.269248	1.93274	0.0532677	0.504435
ENSG00000145284.12	19.4785	-0.978784	0.506979	-1.93062	0.05353	0.505599
ENSG00000146216.13	8.37493	-1.52742	0.791336	-1.93018	0.0535841	0.505599
ENSG00000103653.16	41.703	0.657447	0.3405	1.93083	0.0535042	0.505599
ENSG00000123505.16	35.0717	0.715054	0.370574	1.92958	0.0536585	0.505693
ENSG00000094916.16	39.6547	0.659396	0.341985	1.92814	0.0538374	0.506162
ENSG00000119650.12	19.0306	-1.00702	0.522269	-1.92816	0.0538347	0.506162
ENSG00000170004.16	30.978	0.789753	0.409787	1.92723	0.0539513	0.506625
ENSG00000141934.10	29.0853	0.763923	0.396642	1.92598	0.0541071	0.507481
ENSG00000232346.1	84.983	-0.508862	0.26432	-1.92517	0.0542077	0.507817
ENSG00000158864.12	97.495	0.450719	0.234291	1.92375	0.0543856	0.508683
ENSG00000089220.5	142.648	0.385159	0.200249	1.9234	0.05443	0.508683
ENSG00000094975.14	28.164	-0.855735	0.445123	-1.92247	0.0545471	0.509171
ENSG00000136490.9	152.57	-0.397676	0.206955	-1.92156	0.0546612	0.50963
ENSG00000003096.14	82.6808	-0.491532	0.255921	-1.92064	0.0547776	0.510108
ENSG00000077232.18	46.3513	-0.646386	0.337129	-1.91732	0.0551967	0.510977
ENSG00000131507.11	117.151	-0.424622	0.221335	-1.91846	0.0550533	0.510977
ENSG00000212802.4	449.58	-0.285667	0.148954	-1.91783	0.0551331	0.510977
ENSG00000124688.13	30.8981	0.735708	0.383713	1.91734	0.0551948	0.510977
ENSG00000236609.4	49.0964	-0.638707	0.332835	-1.91899	0.0549861	0.510977
ENSG00000156504.16	20.0252	-0.984652	0.514093	-1.91532	0.055452	0.512735
ENSG00000168175.15	81.1812	-0.509627	0.266234	-1.9142	0.055594	0.513442
ENSG00000132842.13	26.9127	-0.824011	0.430895	-1.91232	0.0558347	0.515059
ENSG00000085433.15	22.507	-0.901732	0.471985	-1.91051	0.056068	0.516445
ENSG00000198055.11	35.7023	0.68477	0.358587	1.90963	0.0561807	0.516445
ENSG00000137713.15	30.3208	-0.759923	0.398059	-1.90907	0.0562532	0.516445
ENSG00000135404.11	310.46	-0.316976	0.166078	-1.9086	0.0563143	0.516445
ENSG00000054654.16	20.5493	0.903945	0.473471	1.90919	0.0562377	0.516445
ENSG00000131759.18	27.2642	-0.822582	0.431486	-1.90639	0.0565992	0.517632
ENSG00000099800.8	102.67	0.436897	0.229214	1.90607	0.0566418	0.517632
ENSG00000184867.14	37.2727	-0.694791	0.364512	-1.90609	0.0566391	0.517632
ENSG00000186141.9	26.7822	-0.830086	0.435714	-1.90512	0.0567647	0.518152
ENSG00000066855.16	10.675	1.30179	0.683627	1.90425	0.056878	0.518582
ENSG00000115687.13	7.85035	1.43283	0.753447	1.90169	0.0572111	0.519954
ENSG00000138821.13	9.58384	1.31825	0.693242	1.90157	0.0572274	0.519954
ENSG00000111670.16	17.4629	-1.01276	0.532419	-1.90219	0.057146	0.519954
ENSG00000006634.8	28.9115	0.761594	0.401189	1.89834	0.057651	0.521386
ENSG00000259017.1	9.94806	-1.3642	0.718484	-1.89872	0.0576015	0.521386
ENSG00000102390.10	11.8481	-1.24991	0.658152	-1.89912	0.0575488	0.521386
ENSG00000198727.2	3489.96	-0.516237	0.271775	-1.8995	0.0574986	0.521386
ENSG00000102265.12	11.2106	1.18417	0.624472	1.89627	0.0579239	0.52325
ENSG00000151131.11	11.6427	-1.23873	0.65375	-1.89481	0.0581179	0.524399
ENSG00000173207.13	169.236	0.41373	0.218748	1.89135	0.0585778	0.524924
ENSG00000135956.8	23.6554	-0.866169	0.457515	-1.8932	0.0583307	0.524924
ENSG00000096384.20	831.254	0.258952	0.13691	1.89141	0.05857	0.524924
ENSG00000149809.14	54.8876	-0.602876	0.31862	-1.89215	0.0584713	0.524924
ENSG00000131876.17	25.5117	0.794395	0.419888	1.89192	0.0585016	0.524924
ENSG00000205609.12	87.8908	0.455744	0.240808	1.89256	0.0584159	0.524924
ENSG00000145604.15	40.9266	0.629915	0.333202	1.89049	0.0586927	0.524931
ENSG00000100393.13	9.74343	1.27587	0.67494	1.89034	0.0587124	0.524931
ENSG00000143862.8	6.67758	-1.71816	0.91044	-1.88717	0.0591373	0.525526
ENSG00000065802.12	15.3357	-1.13422	0.601184	-1.88664	0.0592086	0.525526
ENSG00000268942.2	14.7504	1.06379	0.563535	1.88771	0.0590645	0.525526
ENSG00000159069.14	28.6652	0.754061	0.399488	1.88757	0.0590838	0.525526
ENSG00000180660.7	107.126	-0.428654	0.226908	-1.88911	0.0588768	0.525526
ENSG00000137845.15	29.4143	0.741086	0.392697	1.88717	0.0591379	0.525526
ENSG00000124216.4	7.12631	1.53794	0.8153	1.88635	0.0592481	0.525526
ENSG00000186184.18	48.6379	-0.642648	0.340892	-1.8852	0.0594035	0.526308
ENSG00000102699.6	14.7982	1.06022	0.563066	1.88294	0.0597085	0.528414
ENSG00000087085.15	8.61907	-1.52491	0.810555	-1.88131	0.0599295	0.529771
ENSG00000095794.19	17.4573	-1.05845	0.563337	-1.8789	0.0602581	0.530285
ENSG00000135476.11	10.1078	1.25103	0.665627	1.87948	0.0601793	0.530285
ENSG00000089154.11	52.0712	0.567987	0.302265	1.8791	0.060231	0.530285
ENSG00000198899.2	300.46	0.355889	0.189393	1.8791	0.0602302	0.530285
ENSG00000166292.12	7.2496	1.45605	0.776432	1.87531	0.0607506	0.533432
ENSG00000124160.12	21.0093	-0.924919	0.493212	-1.8753	0.0607517	0.533432
ENSG00000158186.13	31.6513	-0.754914	0.402975	-1.87335	0.0610196	0.535184
ENSG00000154639.19	21.781	-0.945282	0.505	-1.87185	0.0612279	0.536412
ENSG00000085063.16	12.9479	1.08445	0.579529	1.87126	0.0613097	0.536529
ENSG00000089057.15	8.92006	1.29617	0.692902	1.87064	0.0613949	0.536675
ENSG00000014641.18	88.9293	0.454584	0.243173	1.86939	0.0615688	0.537456
ENSG00000171160.18	19.7846	-0.965553	0.516612	-1.86901	0.0616213	0.537456
ENSG00000137500.9	53.2234	-0.614148	0.328744	-1.86817	0.061739	0.537884
ENSG00000114491.14	25.7647	0.779397	0.417469	1.86696	0.0619076	0.538157
ENSG00000147255.19	20.8295	-0.929983	0.498004	-1.86742	0.0618426	0.538157
ENSG00000054598.9	28.6296	-0.78455	0.420531	-1.86562	0.0620947	0.538232
ENSG00000172354.10	395.514	-0.292368	0.15673	-1.86542	0.0621222	0.538232
ENSG00000159784.17	6.03797	-1.83032	0.98076	-1.86622	0.0620101	0.538232
ENSG00000135940.6	216.348	-0.36499	0.195941	-1.86276	0.0624965	0.540878
ENSG00000130312.6	41.8172	0.63115	0.339109	1.8612	0.0627156	0.542176
ENSG00000063046.17	82.6667	0.491888	0.264789	1.85766	0.0632167	0.545906
ENSG00000187391.21	9.11422	-1.48793	0.801237	-1.85704	0.063306	0.546075
ENSG00000115159.16	8.17102	1.35855	0.732704	1.85416	0.0637168	0.548345
ENSG00000214063.11	32.222	0.708041	0.381841	1.85428	0.0636992	0.548345
ENSG00000135643.5	19.445	-0.918126	0.495679	-1.85226	0.0639888	0.548345
ENSG00000100591.8	95.2634	0.471187	0.25436	1.85244	0.0639624	0.548345
ENSG00000064547.14	12.5514	-1.17621	0.634984	-1.85234	0.0639766	0.548345
ENSG00000102119.10	87.6982	-0.472135	0.25484	-1.85267	0.0639294	0.548345
ENSG00000203485.13	11.8221	1.12799	0.609297	1.8513	0.0641258	0.54892
ENSG00000163462.18	13.4841	-1.14284	0.617497	-1.85077	0.0642032	0.548983
ENSG00000121486.12	18.941	-1.02756	0.555989	-1.84817	0.0645773	0.549783
ENSG00000120992.18	61.3088	0.52068	0.281718	1.84823	0.0645691	0.549783
ENSG00000110075.14	26.5366	0.780154	0.422015	1.84864	0.0645098	0.549783
ENSG00000174446.13	11.4293	-1.26344	0.683349	-1.84889	0.0644739	0.549783
ENSG00000106608.16	15.5855	1.00416	0.543485	1.84764	0.0646547	0.549846
ENSG00000110811.20	9.67818	1.26017	0.682842	1.84548	0.0649677	0.551909
ENSG00000128591.15	9.63712	1.23332	0.668932	1.84371	0.0652252	0.553497
ENSG00000109572.13	33.068	0.681172	0.369578	1.84311	0.0653136	0.553647
ENSG00000065911.12	16.2415	-1.16909	0.635317	-1.84017	0.0657432	0.553782
ENSG00000104756.16	12.1334	1.10747	0.601615	1.84083	0.0656462	0.553782
ENSG00000106789.13	7.48629	-1.53677	0.835154	-1.8401	0.0657532	0.553782
ENSG00000136021.18	27.4687	-0.818203	0.444596	-1.84033	0.0657202	0.553782
ENSG00000102900.13	33.9178	0.667704	0.362782	1.84051	0.0656932	0.553782
ENSG00000100167.20	10.4947	-1.27147	0.690161	-1.84228	0.0654344	0.553782
ENSG00000134333.14	507.26	0.584851	0.318	1.83916	0.0658923	0.554358
ENSG00000121774.18	186.795	-0.345263	0.187823	-1.83823	0.0660278	0.554903
ENSG00000198860.12	49.3073	-0.634455	0.345408	-1.83683	0.0662355	0.556052
ENSG00000021776.11	17.1012	-1.0138	0.552372	-1.83536	0.0664531	0.556092
ENSG00000175063.17	109.231	0.414368	0.225698	1.83594	0.0663666	0.556092
ENSG00000179222.17	244.623	-0.351199	0.191317	-1.83569	0.0664041	0.556092
ENSG00000025796.14	41.2361	-0.640358	0.349188	-1.83385	0.0666762	0.556988
ENSG00000182054.9	108.355	0.407825	0.222409	1.83368	0.0667022	0.556988
ENSG00000010322.16	32.1382	-0.723651	0.396038	-1.82723	0.0676655	0.564431
ENSG00000134013.15	13.1618	-1.1652	0.637883	-1.82667	0.0677497	0.564533
ENSG00000108309.14	7.28484	-1.54945	0.848619	-1.82585	0.0678731	0.564961
ENSG00000153363.13	17.1223	-0.993893	0.544719	-1.8246	0.0680619	0.565931
ENSG00000136279.20	89.4546	-0.454318	0.249264	-1.82264	0.0683584	0.567331
ENSG00000107566.14	15.8936	0.947481	0.520008	1.82205	0.0684473	0.567331
ENSG00000171533.11	32.5987	-0.727546	0.399219	-1.82243	0.0683905	0.567331
ENSG00000086504.16	88.5008	-0.462496	0.254385	-1.81809	0.0690497	0.57172
ENSG00000117298.16	27.4162	0.729308	0.402074	1.81387	0.0696983	0.571899
ENSG00000162928.9	9.13422	-1.36546	0.751742	-1.81639	0.0693105	0.571899
ENSG00000254999.4	89.5977	-0.447566	0.246837	-1.8132	0.0698007	0.571899
ENSG00000146587.18	15.508	-1.04204	0.573819	-1.81597	0.0693748	0.571899
ENSG00000104723.20	92.7763	-0.439578	0.242086	-1.81579	0.0694025	0.571899
ENSG00000176171.11	111.601	0.447239	0.24613	1.81708	0.0692044	0.571899
ENSG00000131149.19	27.7566	0.728781	0.401457	1.81534	0.0694712	0.571899
ENSG00000167703.14	9.8593	-1.32753	0.731477	-1.81487	0.069544	0.571899
ENSG00000186185.13	12.0616	1.16066	0.640106	1.81322	0.0697975	0.571899
ENSG00000198646.14	10.9617	1.13717	0.626965	1.81377	0.0697131	0.571899
ENSG00000060688.13	32.4237	0.733158	0.404586	1.81212	0.0699682	0.572673
ENSG00000166847.10	43.5899	-0.610275	0.336923	-1.81132	0.0700916	0.573085
ENSG00000276043.5	33.1274	0.697866	0.385699	1.80935	0.070396	0.574974
ENSG00000198931.10	77.2146	0.467943	0.259062	1.8063	0.0708718	0.578258
ENSG00000107833.10	35.3962	-0.740593	0.410157	-1.80563	0.0709758	0.578505
ENSG00000038382.20	45.5325	0.573469	0.317729	1.8049	0.0710904	0.578673
ENSG00000120254.15	27.3977	-0.801704	0.444382	-1.80409	0.0712178	0.578673
ENSG00000175582.19	39.0891	-0.663706	0.36789	-1.80409	0.0712179	0.578673
ENSG00000116983.13	6.01055	1.52932	0.848434	1.80252	0.0714636	0.580068
ENSG00000165434.8	6.24255	-1.7143	0.951607	-1.80148	0.0716275	0.580798
ENSG00000163479.14	60.4479	-0.52574	0.291987	-1.80056	0.0717725	0.581087
ENSG00000064042.18	31.9608	0.68167	0.378786	1.79962	0.0719206	0.581087
ENSG00000138771.16	12.8008	1.05176	0.584518	1.79937	0.0719607	0.581087
ENSG00000250519.7	23.4954	-0.856848	0.476292	-1.799	0.0720194	0.581087
ENSG00000100299.18	12.4777	-1.13087	0.628644	-1.7989	0.0720338	0.581087
ENSG00000114784.4	47.3475	-0.640676	0.356969	-1.79477	0.0726907	0.582896
ENSG00000075142.13	25.4211	-0.801292	0.446428	-1.7949	0.0726704	0.582896
ENSG00000215030.5	59.2114	-0.567632	0.3161	-1.79574	0.0725363	0.582896
ENSG00000099821.14	24.0484	0.768938	0.428202	1.79573	0.0725367	0.582896
ENSG00000182912.6	8.44773	1.27834	0.712294	1.79468	0.0727041	0.582896
ENSG00000128228.5	59.1986	-0.632206	0.351817	-1.79697	0.0723397	0.582896
ENSG00000204160.12	17.1719	-0.95318	0.53211	-1.79132	0.0732415	0.586605
ENSG00000166831.9	12.9187	1.0533	0.58831	1.79039	0.0733916	0.587208
ENSG00000198840.2	2460.54	-0.292454	0.163423	-1.78956	0.0735252	0.587677
ENSG00000146282.18	51.037	-0.570716	0.319218	-1.78786	0.0737987	0.588663
ENSG00000166887.15	37.8222	-0.645479	0.360999	-1.78803	0.0737705	0.588663
ENSG00000100225.18	54.7662	-0.567878	0.317718	-1.78737	0.0738784	0.588699
ENSG00000105671.12	49.1214	-0.62389	0.349201	-1.78662	0.0739986	0.589059
ENSG00000173320.12	14.6234	-1.02944	0.576781	-1.78479	0.0742949	0.590219
ENSG00000107130.10	68.7327	-0.48718	0.272899	-1.7852	0.0742285	0.590219
ENSG00000235552.4	315.549	-0.306789	0.171935	-1.78433	0.0743702	0.590219
ENSG00000198142.5	6.61627	-1.62564	0.911637	-1.78321	0.0745518	0.590299
ENSG00000177519.4	9.3786	-1.44543	0.81062	-1.78312	0.074567	0.590299
ENSG00000107020.10	30.9718	-0.742402	0.416406	-1.78288	0.0746061	0.590299
ENSG00000143198.13	144.866	-0.370196	0.208388	-1.77647	0.0756552	0.592153
ENSG00000144567.11	43.3756	0.630289	0.354607	1.77743	0.0754979	0.592153
ENSG00000010256.11	108.186	0.399943	0.225246	1.77558	0.0758015	0.592153
ENSG00000172046.19	28.4541	0.732801	0.412274	1.77746	0.0754928	0.592153
ENSG00000144834.14	58.439	-0.523326	0.294544	-1.77673	0.075613	0.592153
ENSG00000152503.9	19.7372	-0.90493	0.509597	-1.77578	0.0757699	0.592153
ENSG00000245937.8	9.43872	-1.31001	0.7371	-1.77725	0.0755263	0.592153
ENSG00000137364.5	9.62026	1.19586	0.672548	1.7781	0.0753879	0.592153
ENSG00000155096.14	151.45	0.375982	0.21156	1.77719	0.0755366	0.592153
ENSG00000134954.14	11.5006	-1.1732	0.659236	-1.77963	0.0751358	0.592153
ENSG00000280237.3	6.27236	1.5084	0.847122	1.78062	0.0749746	0.592153
ENSG00000104731.14	11.1879	-1.28368	0.721456	-1.77929	0.0751926	0.592153
ENSG00000184900.15	94.468	0.43898	0.247249	1.77546	0.0758221	0.592153
ENSG00000130517.14	8.64686	-1.37221	0.773082	-1.77498	0.0759007	0.592177
ENSG00000157916.20	57.6224	-0.527758	0.297575	-1.77353	0.0761406	0.59228
ENSG00000049656.14	98.2042	0.415826	0.234416	1.77388	0.0760824	0.59228
ENSG00000132475.10	641.968	-0.25979	0.146464	-1.77374	0.0761056	0.59228
ENSG00000248333.8	13.614	1.00683	0.56801	1.77256	0.0763014	0.592338
ENSG00000171729.14	25.9679	-0.769337	0.434504	-1.77061	0.0766255	0.592338
ENSG00000188042.8	11.9599	-1.14085	0.644657	-1.7697	0.0767769	0.592338
ENSG00000245870.4	53.1577	-0.54485	0.307738	-1.7705	0.0766441	0.592338
ENSG00000228716.7	36.2192	0.631115	0.356178	1.77191	0.07641	0.592338
ENSG00000169976.6	106.43	-0.411986	0.232531	-1.77175	0.0764362	0.592338
ENSG00000110700.7	738.267	0.233793	0.132131	1.7694	0.0768279	0.592338
ENSG00000186868.15	13.5741	-1.06766	0.602692	-1.77149	0.0764799	0.592338
ENSG00000182481.9	193.089	0.330536	0.186749	1.76994	0.0767364	0.592338
ENSG00000055163.20	9.9042	-1.33336	0.75451	-1.76719	0.0771964	0.594594
ENSG00000108639.7	49.8182	0.562413	0.318472	1.76597	0.0774006	0.595582
ENSG00000179604.10	25.0595	-0.79539	0.450755	-1.76457	0.0776359	0.596807
ENSG00000161800.13	40.1753	0.599417	0.340051	1.76272	0.0779472	0.598613
ENSG00000179409.11	16.9395	0.890586	0.505488	1.76183	0.0780974	0.59918
ENSG00000081026.19	12.6677	-1.16133	0.660926	-1.75712	0.0788971	0.601882
ENSG00000065600.12	38.4033	-0.627114	0.356482	-1.75918	0.0785477	0.601882
ENSG00000156650.14	9.79789	-1.24631	0.709196	-1.75736	0.0788569	0.601882
ENSG00000109861.16	33.333	0.647378	0.368542	1.75659	0.0789869	0.601882
ENSG00000136144.12	12.9507	1.0337	0.587723	1.75883	0.0786069	0.601882
ENSG00000102226.9	98.8298	-0.427035	0.243062	-1.7569	0.0789348	0.601882
ENSG00000242732.4	47.4339	-0.577265	0.328509	-1.75723	0.0788794	0.601882
ENSG00000048140.18	36.1355	-0.643276	0.366462	-1.75537	0.0791963	0.602892
ENSG00000151883.18	19.167	-0.895363	0.510444	-1.75409	0.0794155	0.603629
ENSG00000146535.14	45.0425	-0.605706	0.345348	-1.7539	0.0794471	0.603629
ENSG00000163507.14	10.4415	1.12125	0.639823	1.75244	0.0796982	0.604496
ENSG00000100941.9	15.3778	0.937457	0.534975	1.75234	0.0797154	0.604496
ENSG00000026950.17	6.42194	1.50501	0.859432	1.75117	0.0799175	0.6052
ENSG00000106351.13	6.18025	1.50012	0.857206	1.75001	0.080117	0.6052
ENSG00000104381.12	38.691	-0.627047	0.358184	-1.75063	0.08001	0.6052
ENSG00000124164.15	43.0872	-0.627809	0.35872	-1.75013	0.0800951	0.6052
ENSG00000131979.19	63.323	0.488692	0.279349	1.7494	0.0802227	0.605415
ENSG00000183726.11	57.566	-0.529247	0.302845	-1.74759	0.0805358	0.60661
ENSG00000075340.23	32.5159	-0.686454	0.392784	-1.74766	0.0805222	0.60661
ENSG00000175895.4	5.78649	-1.68425	0.964503	-1.74624	0.0807698	0.607206
ENSG00000139629.16	7.23519	1.35781	0.777406	1.74659	0.080708	0.607206
ENSG00000118418.14	14.2817	0.978969	0.560784	1.74571	0.0808605	0.607306
ENSG00000130193.8	9.01835	1.29505	0.742133	1.74504	0.0809784	0.607609
ENSG00000071994.10	73.8601	0.476375	0.27322	1.74356	0.0812365	0.608632
ENSG00000198435.4	11.0194	1.15217	0.660886	1.74336	0.0812699	0.608632
ENSG00000091972.18	20.6723	-0.836848	0.480511	-1.74158	0.0815824	0.610389
ENSG00000171224.9	14.902	-0.99419	0.571611	-1.73928	0.0819859	0.61208
ENSG00000167535.8	30.927	-0.712329	0.409618	-1.73901	0.0820331	0.61208
ENSG00000134874.17	20.2346	0.808025	0.464661	1.73896	0.0820426	0.61208
ENSG00000150779.11	19.369	-0.870819	0.500989	-1.7382	0.0821756	0.612489
ENSG00000104660.18	62.1003	-0.496651	0.28602	-1.73642	0.0824898	0.614247
ENSG00000067082.15	8.32118	1.28538	0.740695	1.73537	0.0826756	0.614464
ENSG00000134602.16	16.1303	0.901312	0.519331	1.73553	0.0826477	0.614464
ENSG00000198034.11	1339.45	-0.22054	0.127223	-1.73349	0.0830089	0.616357
ENSG00000077782.20	16.2858	-0.950307	0.548745	-1.73178	0.0833121	0.618023
ENSG00000170881.4	21.5961	-0.815227	0.471168	-1.73023	0.0835896	0.619495
ENSG00000134825.15	95.7312	-0.416069	0.240576	-1.72947	0.0837249	0.619912
ENSG00000138629.16	59.0265	0.492559	0.285285	1.72655	0.0842488	0.623202
ENSG00000177200.17	17.9234	-0.918608	0.53234	-1.7256	0.0844189	0.623872
ENSG00000204130.13	10.464	-1.18496	0.687373	-1.72389	0.084727	0.625559
ENSG00000219481.10	18.5381	-0.922608	0.535616	-1.72252	0.0849758	0.625629
ENSG00000136827.12	43.0726	-0.587862	0.341169	-1.72308	0.0848742	0.625629
ENSG00000103226.18	8.21138	1.33583	0.775391	1.72279	0.0849271	0.625629
ENSG00000120137.7	53.0258	0.522243	0.303356	1.72155	0.0851504	0.626326
ENSG00000156976.17	13.9839	-1.03519	0.602687	-1.71762	0.0858652	0.630402
ENSG00000172301.11	27.974	0.685976	0.399343	1.71776	0.08584	0.630402
ENSG00000168924.15	30.7572	0.650089	0.378665	1.71679	0.0860171	0.630926
ENSG00000147853.17	28.772	0.719331	0.419474	1.71484	0.0863743	0.632954
ENSG00000143398.20	43.0927	0.561576	0.328273	1.7107	0.0871366	0.633705
ENSG00000117650.13	27.2856	0.784476	0.45919	1.70839	0.0875642	0.633705
ENSG00000115204.15	48.1886	0.544228	0.317628	1.71341	0.0866368	0.633705
ENSG00000138078.15	16.4903	-0.916466	0.535955	-1.70997	0.0872719	0.633705
ENSG00000144668.12	6.00334	1.46908	0.858226	1.71176	0.0869408	0.633705
ENSG00000114115.9	362.106	-0.263521	0.153955	-1.71168	0.0869565	0.633705
ENSG00000111802.14	15.9491	-0.938158	0.548382	-1.71077	0.0871229	0.633705
ENSG00000106554.13	69.627	0.46835	0.274255	1.70772	0.087689	0.633705
ENSG00000107105.15	15.0211	-0.97081	0.567943	-1.70934	0.0873873	0.633705
ENSG00000072401.15	24.6408	-0.766495	0.448725	-1.70816	0.0876066	0.633705
ENSG00000179241.13	17.9434	0.859537	0.503286	1.70785	0.0876642	0.633705
ENSG00000089053.13	46.5545	0.542093	0.317365	1.70811	0.0876168	0.633705
ENSG00000232187.1	7.98957	-1.37312	0.802149	-1.7118	0.0869333	0.633705
ENSG00000103222.19	14.4953	0.927701	0.541842	1.71213	0.0868733	0.633705
ENSG00000118705.17	105.581	0.416393	0.243444	1.71043	0.0871866	0.633705
ENSG00000196670.13	13.9836	-1.09149	0.639805	-1.70598	0.0880125	0.635457
ENSG00000163879.11	11.4781	-1.12168	0.65885	-1.70249	0.0886636	0.638584
ENSG00000137218.10	6.80947	-1.52685	0.896911	-1.70235	0.08869	0.638584
ENSG00000125898.13	8.09357	1.23262	0.723944	1.70265	0.0886339	0.638584
ENSG00000102024.18	28.7555	0.687166	0.403854	1.70152	0.0888451	0.639114
ENSG00000101974.14	10.1309	1.13539	0.667499	1.70096	0.0889502	0.639283
ENSG00000117682.17	12.7658	-1.05066	0.618009	-1.70007	0.0891173	0.639313
ENSG00000100280.16	49.653	0.524499	0.308489	1.70022	0.0890891	0.639313
ENSG00000144366.16	30.4626	0.665521	0.391851	1.6984	0.0894316	0.640396
ENSG00000075218.19	19.883	0.805965	0.474503	1.69855	0.0894046	0.640396
ENSG00000031698.13	91.1353	-0.984797	0.580909	-1.69527	0.0900246	0.644053
ENSG00000111885.7	11.344	1.04617	0.617409	1.69445	0.0901802	0.644527
ENSG00000137807.15	12.5455	1.00704	0.594455	1.69405	0.0902552	0.644527
ENSG00000137154.12	1232.38	-0.241727	0.142758	-1.69327	0.0904043	0.645005
ENSG00000136636.13	34.1922	0.623229	0.368417	1.69164	0.0907152	0.646634
ENSG00000133119.13	31.6891	0.670248	0.396352	1.69104	0.0908287	0.646856
ENSG00000128709.13	14.5129	-0.975612	0.577216	-1.6902	0.0909889	0.646988
ENSG00000103855.18	68.3026	-0.465324	0.275326	-1.69008	0.0910124	0.646988
ENSG00000066044.15	41.5636	0.571877	0.338526	1.68932	0.0911584	0.64744
ENSG00000134684.10	64.9671	-0.525825	0.311573	-1.68765	0.0914786	0.648229
ENSG00000116586.11	91.3364	-0.413222	0.244847	-1.68767	0.0914744	0.648229
ENSG00000120738.8	8.71874	1.18905	0.704726	1.68726	0.091554	0.648229
ENSG00000027847.14	14.4677	-0.971165	0.57567	-1.68702	0.0916003	0.648229
ENSG00000056097.16	43.3519	0.565996	0.335598	1.68653	0.091694	0.648307
ENSG00000228288.7	9.18003	-1.26442	0.750491	-1.68478	0.0920303	0.649982
ENSG00000120925.16	11.0248	1.11541	0.662185	1.68444	0.0920967	0.649982
ENSG00000151690.15	8.76387	1.17831	0.699851	1.68366	0.0922479	0.650074
ENSG00000164024.12	15.2854	0.903787	0.536845	1.68351	0.0922755	0.650074
ENSG00000143315.7	21.0566	-0.918928	0.546512	-1.68144	0.0926768	0.651003
ENSG00000111711.10	26.3331	-0.725672	0.431791	-1.68061	0.0928386	0.651003
ENSG00000089009.15	943.145	-0.221802	0.131961	-1.68081	0.0927994	0.651003
ENSG00000170855.4	28.5327	-0.701732	0.417223	-1.68191	0.0925859	0.651003
ENSG00000198618.5	427.087	0.271036	0.161182	1.68155	0.0926563	0.651003
ENSG00000212907.2	25.9243	0.711871	0.423666	1.68027	0.0929056	0.651003
ENSG00000165238.16	8.72141	1.19299	0.710582	1.67889	0.0931733	0.651966
ENSG00000227081.5	1612.36	-0.220404	0.131294	-1.67871	0.0932092	0.651966
ENSG00000086598.11	71.4232	-0.449774	0.268202	-1.677	0.0935426	0.65201
ENSG00000139734.18	7.58331	1.26748	0.755294	1.67812	0.0933228	0.65201
ENSG00000099864.18	68.2416	-0.476788	0.284196	-1.67767	0.0934107	0.65201
ENSG00000128283.7	6.14415	-1.65689	0.988026	-1.67697	0.0935482	0.65201
ENSG00000135624.16	195.699	-0.304439	0.181818	-1.67442	0.0940483	0.654914
ENSG00000136104.20	35.0549	-0.624966	0.37344	-1.67354	0.0942219	0.655541
ENSG00000102401.20	11.8137	-1.07022	0.639703	-1.673	0.0943281	0.655697
ENSG00000166997.8	5.8041	1.43103	0.855925	1.67191	0.0945423	0.656023
ENSG00000121390.18	19.9743	-0.870195	0.520441	-1.67203	0.0945176	0.656023
ENSG00000180354.16	14.8941	-0.972604	0.582065	-1.67095	0.0947308	0.65617
ENSG00000104365.15	6.80554	1.37703	0.824097	1.67096	0.0947293	0.65617
ENSG00000116649.10	71.3921	0.460674	0.276271	1.66747	0.0954206	0.65631
ENSG00000109472.14	72.3043	0.445247	0.266715	1.66938	0.0950427	0.65631
ENSG00000137094.14	17.3046	-0.874232	0.52425	-1.66759	0.0953976	0.65631
ENSG00000171862.11	45.1876	0.543479	0.325487	1.66974	0.0949711	0.65631
ENSG00000133641.18	10.2302	1.12982	0.676528	1.67002	0.0949149	0.65631
ENSG00000187676.8	9.16863	1.13533	0.68056	1.66824	0.0952689	0.65631
ENSG00000267321.3	6.43648	1.41595	0.848773	1.66823	0.0952699	0.65631
ENSG00000130165.10	57.991	0.484577	0.290405	1.66863	0.0951916	0.65631
ENSG00000203705.11	14.3349	-0.987841	0.592718	-1.66663	0.0955885	0.656493
ENSG00000274253.5	7.02897	1.32903	0.797497	1.6665	0.0956147	0.656493
ENSG00000086619.13	5.58259	-1.62375	0.975123	-1.66518	0.0958774	0.656902
ENSG00000143653.10	50.7929	-0.529618	0.318252	-1.66415	0.0960832	0.656902
ENSG00000169714.16	136.187	0.34036	0.204506	1.66431	0.0960513	0.656902
ENSG00000196586.15	20.7784	-0.794801	0.477617	-1.6641	0.0960932	0.656902
ENSG00000100814.18	66.7755	-0.50745	0.304801	-1.66485	0.0959417	0.656902
ENSG00000145220.14	10.6003	1.06502	0.640736	1.66218	0.0964765	0.658215
ENSG00000138180.15	17.6134	0.821354	0.494232	1.66188	0.0965371	0.658215
ENSG00000131165.15	63.8067	-0.508979	0.30615	-1.66252	0.0964095	0.658215
ENSG00000012660.14	77.3349	0.429487	0.258527	1.66128	0.0966566	0.658457
ENSG00000187189.10	31.1421	-0.666205	0.401557	-1.65906	0.0971042	0.660932
ENSG00000158321.17	37.6289	-0.595096	0.358846	-1.65836	0.0972447	0.661314
ENSG00000226084.5	209.966	-0.3143	0.189663	-1.65716	0.0974879	0.661527
ENSG00000169919.17	23.8883	0.714192	0.431139	1.65653	0.0976155	0.661527
ENSG00000175183.10	57.0599	-0.501153	0.302646	-1.6559	0.0977415	0.661527
ENSG00000111011.18	27.1927	0.674234	0.407003	1.65658	0.0976037	0.661527
ENSG00000285410.1	13.7506	0.936385	0.565189	1.65676	0.0975673	0.661527
ENSG00000125844.15	16.2872	0.848396	0.512409	1.6557	0.0977822	0.661527
ENSG00000166167.18	14.1232	-1.0219	0.617969	-1.65364	0.0982	0.663708
ENSG00000100095.19	12.6178	0.966927	0.584853	1.65328	0.0982738	0.663708
ENSG00000175606.11	20.691	0.767654	0.464477	1.65273	0.0983862	0.663895
ENSG00000145907.15	73.8547	0.441028	0.267114	1.65108	0.0987214	0.665012
ENSG00000123136.14	53.5371	0.509667	0.30863	1.65139	0.0986594	0.665012
ENSG00000005108.16	13.187	-0.991372	0.601777	-1.64741	0.0994742	0.669509
ENSG00000163104.17	42.6647	-0.568808	0.345665	-1.64554	0.0998576	0.671513
ENSG00000125089.17	11.1372	-1.09914	0.668243	-1.64481	0.100008	0.67195
ENSG00000008130.15	23.8213	0.736424	0.448727	1.64114	0.100768	0.673309
ENSG00000138750.15	17.0469	-0.88303	0.538128	-1.64093	0.100812	0.673309
ENSG00000138764.15	43.8987	-0.546745	0.333026	-1.64175	0.100642	0.673309
ENSG00000230487.8	7.99655	-1.30342	0.79415	-1.64128	0.10074	0.673309
ENSG00000151640.13	61.632	-0.506492	0.308608	-1.64122	0.100753	0.673309
ENSG00000104907.12	15.2371	0.911003	0.554539	1.64281	0.100422	0.673309
ENSG00000185340.15	18.1131	0.884859	0.539193	1.64108	0.100781	0.673309
ENSG00000158435.8	22.4612	0.739661	0.451253	1.63913	0.101187	0.675238
ENSG00000184232.9	8.35353	1.18525	0.723381	1.63849	0.101319	0.675548
ENSG00000131374.14	30.7056	-0.64343	0.392858	-1.63782	0.101459	0.675568
ENSG00000234797.5	176.882	-0.335589	0.204972	-1.63724	0.10158	0.675568
ENSG00000176842.14	6.33339	-1.50011	0.916243	-1.63724	0.101581	0.675568
ENSG00000196498.13	31.4339	0.640544	0.391343	1.63678	0.101676	0.675629
ENSG00000196262.14	819.54	0.210341	0.128707	1.63426	0.102204	0.677859
ENSG00000126261.13	91.055	0.39562	0.242126	1.63394	0.102271	0.677859
ENSG00000169100.14	326.986	0.267065	0.163367	1.63476	0.1021	0.677859
ENSG00000153006.16	5.93049	-1.53303	0.939209	-1.63226	0.102624	0.678481
ENSG00000213066.13	6.04289	1.38809	0.850391	1.63229	0.102618	0.678481
ENSG00000136444.10	26.9294	0.658605	0.403367	1.63277	0.102518	0.678481
ENSG00000168724.17	17.4048	0.815095	0.499623	1.63142	0.102802	0.679083
ENSG00000198700.10	50.1842	0.51306	0.315018	1.62867	0.103383	0.679801
ENSG00000125037.12	35.1925	-0.600621	0.368819	-1.6285	0.10342	0.679801
ENSG00000188186.10	102.639	-0.406602	0.24954	-1.62941	0.103227	0.679801
ENSG00000154359.13	6.45412	-1.48546	0.912199	-1.62844	0.103431	0.679801
ENSG00000203867.8	17.0184	-0.860841	0.528427	-1.62906	0.103299	0.679801
ENSG00000171649.12	8.71979	1.19006	0.730689	1.62868	0.10338	0.679801
ENSG00000072501.17	74.6111	0.434251	0.266858	1.62727	0.103679	0.680862
ENSG00000126461.15	52.1778	-0.5083	0.312608	-1.626	0.10395	0.681497
ENSG00000124207.17	82.4643	0.424058	0.260786	1.62608	0.103933	0.681497
ENSG00000114861.20	15.5699	0.851652	0.524259	1.62449	0.104272	0.681928
ENSG00000198755.11	674.003	-0.233785	0.143915	-1.62447	0.104276	0.681928
ENSG00000140983.14	48.4938	0.517828	0.318747	1.62457	0.104254	0.681928
ENSG00000138095.19	77.1905	0.423923	0.261071	1.62379	0.104421	0.682307
ENSG00000086289.12	21.6664	0.731943	0.451422	1.62142	0.104928	0.685046
ENSG00000178982.9	137.095	-0.339803	0.209764	-1.61993	0.105248	0.685421
ENSG00000101181.17	11.9113	0.973607	0.600789	1.62055	0.105114	0.685421
ENSG00000100029.18	53.1404	0.484055	0.298778	1.62012	0.105207	0.685421
ENSG00000213722.9	6.82807	-1.52134	0.939505	-1.6193	0.105382	0.685725
ENSG00000108518.7	69.0279	0.437607	0.270473	1.61793	0.105678	0.68708
ENSG00000126005.17	14.2874	-0.948751	0.586691	-1.61712	0.105852	0.687642
ENSG00000180694.14	22.9472	0.706057	0.436984	1.61575	0.106148	0.688997
ENSG00000122550.18	31.7446	-0.631076	0.39068	-1.61533	0.10624	0.689021
ENSG00000168653.11	283.898	-0.271416	0.168107	-1.61455	0.106408	0.689545
ENSG00000076003.5	57.7233	0.463972	0.287842	1.6119	0.106983	0.689849
ENSG00000154814.14	6.15683	-1.49997	0.930401	-1.61218	0.106924	0.689849
ENSG00000176142.13	11.4673	-1.06293	0.658875	-1.61325	0.10669	0.689849
ENSG00000173852.14	28.2131	0.665401	0.412361	1.61364	0.106606	0.689849
ENSG00000091136.14	26.1545	0.672345	0.416941	1.61257	0.106839	0.689849
ENSG00000133026.12	43.1925	0.548491	0.340262	1.61197	0.10697	0.689849
ENSG00000131844.16	26.375	0.656225	0.407839	1.60903	0.10761	0.693321
ENSG00000113312.11	36.9029	-0.580931	0.361193	-1.60837	0.107755	0.693371
ENSG00000119383.19	69.3226	0.451347	0.280656	1.60818	0.107795	0.693371
ENSG00000110367.13	54.3248	-0.51336	0.319375	-1.60739	0.107969	0.69392
ENSG00000181019.13	7.93783	1.18543	0.738106	1.60604	0.108265	0.695253
ENSG00000119523.10	16.8389	-0.856654	0.533578	-1.60549	0.108386	0.695461
ENSG00000108604.15	73.8883	0.414975	0.258669	1.60427	0.108654	0.69661
ENSG00000162607.13	31.4992	0.59937	0.374307	1.60128	0.109316	0.697445
ENSG00000136848.17	22.8181	0.697322	0.435339	1.60179	0.109202	0.697445
ENSG00000165490.13	9.57177	1.09339	0.682037	1.60313	0.108906	0.697445
ENSG00000120458.11	10.1262	-1.10859	0.69232	-1.60127	0.109318	0.697445
ENSG00000110906.13	39.4475	-0.574105	0.358188	-1.6028	0.108978	0.697445
ENSG00000099804.9	75.6319	-0.419743	0.262089	-1.60153	0.10926	0.697445
ENSG00000133961.20	13.1724	0.921603	0.576212	1.59942	0.109728	0.699493
ENSG00000143891.17	6.254	1.32674	0.829787	1.5989	0.109844	0.699662
ENSG00000168591.16	15.7988	-0.882027	0.551918	-1.59811	0.110018	0.700204
ENSG00000103042.9	5.87013	-1.54328	0.966113	-1.59741	0.110175	0.700633
ENSG00000066322.15	20.2079	0.753941	0.472939	1.59416	0.1109	0.70086
ENSG00000204392.11	11.8855	-1.04314	0.653676	-1.59581	0.110531	0.70086
ENSG00000065615.14	12.089	-1.03791	0.650008	-1.59676	0.110319	0.70086
ENSG00000196814.15	20.7046	-0.799327	0.501314	-1.59446	0.110832	0.70086
ENSG00000169813.16	121.962	0.369423	0.231868	1.59325	0.111104	0.70086
ENSG00000137714.3	17.5432	0.790306	0.49592	1.59362	0.111022	0.70086
ENSG00000198794.12	42.0583	-0.547455	0.34327	-1.59482	0.110752	0.70086
ENSG00000132383.11	55.2538	0.467163	0.292636	1.5964	0.1104	0.70086
ENSG00000030582.18	76.6389	0.417522	0.26191	1.59414	0.110904	0.70086
ENSG00000108819.11	18.456	0.771207	0.483838	1.59394	0.11095	0.70086
ENSG00000115234.11	80.8885	0.402284	0.252702	1.59193	0.111401	0.702165
ENSG00000253626.3	29.0229	0.630121	0.395986	1.59127	0.111548	0.702531
ENSG00000146918.19	35.3317	0.572508	0.360097	1.58987	0.111864	0.703956
ENSG00000135845.10	27.6635	-0.659359	0.414906	-1.58918	0.112021	0.704176
ENSG00000135596.18	29.3341	-0.643162	0.40478	-1.58892	0.112079	0.704176
ENSG00000182621.18	6.20754	-1.4931	0.940752	-1.58714	0.112482	0.706141
ENSG00000103005.11	36.6532	-0.638717	0.403135	-1.58438	0.113108	0.709505
ENSG00000062485.19	52.5788	0.493205	0.311588	1.58288	0.113449	0.710567
ENSG00000188895.11	35.737	0.580999	0.367062	1.58284	0.113459	0.710567
ENSG00000169902.15	24.9441	-0.71749	0.453745	-1.58126	0.113818	0.711824
ENSG00000173599.14	10.2685	1.05344	0.666243	1.58116	0.113841	0.711824
ENSG00000171940.13	7.59215	1.23704	0.783128	1.57962	0.114195	0.713468
ENSG00000058262.10	65.5946	-0.436775	0.27718	-1.57578	0.115076	0.71726
ENSG00000101216.11	8.09683	1.15703	0.734206	1.57589	0.115052	0.71726
ENSG00000002586.20	44.9771	0.542199	0.343973	1.57628	0.11496	0.71726
ENSG00000178662.16	14.9063	-0.920005	0.584457	-1.57412	0.11546	0.719078
ENSG00000114054.14	26.8918	0.634787	0.404453	1.5695	0.116532	0.719853
ENSG00000168916.15	26.7153	-0.662173	0.421753	-1.57005	0.116403	0.719853
ENSG00000072803.17	34.0183	0.58331	0.371575	1.56983	0.116454	0.719853
ENSG00000134291.12	57.1897	0.466019	0.29684	1.56994	0.11643	0.719853
ENSG00000151327.12	42.4245	-0.540683	0.344174	-1.57096	0.116192	0.719853
ENSG00000197879.17	31.8341	0.600421	0.381973	1.5719	0.115975	0.719853
ENSG00000167862.10	34.3275	0.57138	0.363576	1.57156	0.116054	0.719853
ENSG00000131943.17	21.8802	0.723991	0.461285	1.56951	0.11653	0.719853
ENSG00000155304.6	44.3342	-0.518033	0.330119	-1.56923	0.116594	0.719853
ENSG00000156299.13	7.62636	1.16706	0.743235	1.57024	0.11636	0.719853
ENSG00000126768.12	27.8406	-0.647115	0.412182	-1.56998	0.116421	0.719853
ENSG00000066279.18	28.0803	0.665723	0.424919	1.56671	0.117183	0.721341
ENSG00000203724.11	10.1327	-1.11296	0.712382	-1.56231	0.118215	0.721341
ENSG00000133065.11	8.707	1.10897	0.709554	1.56291	0.118074	0.721341
ENSG00000116984.13	29.2134	0.615139	0.393166	1.56458	0.117682	0.721341
ENSG00000153560.12	24.486	0.67696	0.433265	1.56246	0.118179	0.721341
ENSG00000185909.15	36.588	-0.567899	0.362436	-1.56689	0.117139	0.721341
ENSG00000124275.14	5.97317	-1.46967	0.93826	-1.56638	0.11726	0.721341
ENSG00000158402.20	7.59088	1.17999	0.754074	1.56482	0.117626	0.721341
ENSG00000214113.10	29.0833	-0.665463	0.425493	-1.56398	0.117822	0.721341
ENSG00000171467.16	9.90757	1.03723	0.66315	1.56409	0.117796	0.721341
ENSG00000196683.10	132.367	-0.326526	0.20853	-1.56585	0.117384	0.721341
ENSG00000160948.14	53.5218	-0.490659	0.313994	-1.56264	0.118137	0.721341
ENSG00000070081.16	17.5314	-0.815697	0.521673	-1.56362	0.117907	0.721341
ENSG00000134882.15	35.3837	0.576582	0.368129	1.56625	0.11729	0.721341
ENSG00000140374.16	45.1456	0.497424	0.318168	1.5634	0.117958	0.721341
ENSG00000104408.9	152.57	0.315124	0.202096	1.55928	0.118931	0.722391
ENSG00000164754.14	51.0351	0.48231	0.309223	1.55975	0.118819	0.722391
ENSG00000148408.13	5.70973	-1.56263	1.001	-1.56107	0.118508	0.722391
ENSG00000107779.13	26.1403	0.644642	0.413432	1.55924	0.118939	0.722391
ENSG00000105447.12	23.2233	-0.725195	0.465095	-1.55924	0.11894	0.722391
ENSG00000171456.19	35.4341	0.557437	0.357266	1.56029	0.118692	0.722391
ENSG00000114978.18	43.9681	0.510871	0.328136	1.55689	0.119497	0.72342
ENSG00000172663.9	33.5261	-0.627158	0.402908	-1.55658	0.11957	0.72342
ENSG00000139318.8	23.1825	-0.731056	0.469645	-1.55661	0.119562	0.72342
ENSG00000165506.14	19.3333	-0.784174	0.503608	-1.55711	0.119444	0.72342
ENSG00000165943.5	14.7693	-0.931891	0.59854	-1.55694	0.119484	0.72342
ENSG00000171492.14	10.7399	-1.10329	0.70904	-1.55603	0.119701	0.723651
ENSG00000163297.17	27.514	-0.67214	0.432293	-1.55483	0.119987	0.724265
ENSG00000276045.3	7.92958	1.13883	0.732395	1.55493	0.119962	0.724265
ENSG00000075223.14	50.7894	0.491751	0.316567	1.55339	0.12033	0.725776
ENSG00000071539.14	28.1236	0.636652	0.410068	1.55255	0.12053	0.726208
ENSG00000136108.15	42.227	0.522259	0.336523	1.55193	0.12068	0.726208
ENSG00000063177.13	914.483	-0.194487	0.125295	-1.55223	0.120607	0.726208
ENSG00000075303.13	16.4471	0.811028	0.522912	1.55098	0.120906	0.727011
ENSG00000153130.17	52.6338	-0.487588	0.314783	-1.54897	0.12139	0.728875
ENSG00000147604.14	170.814	-0.329653	0.212828	-1.54892	0.121402	0.728875
ENSG00000167315.18	17.765	0.771972	0.498557	1.54841	0.121523	0.729045
ENSG00000136943.11	6.6662	1.28019	0.827215	1.54759	0.12172	0.729668
ENSG00000196372.13	20.009	0.745223	0.481682	1.54713	0.121833	0.729787
ENSG00000106829.18	9.8251	1.02553	0.663472	1.5457	0.122177	0.730404
ENSG00000104067.16	11.2595	-1.01392	0.65603	-1.54554	0.122215	0.730404
ENSG00000198888.2	354.826	-0.292667	0.189313	-1.54594	0.122118	0.730404
ENSG00000127445.13	64.0505	-0.440079	0.285192	-1.5431	0.122807	0.733227
ENSG00000101350.8	26.7073	-0.651887	0.42253	-1.54282	0.122875	0.733227
ENSG00000277053.4	48.2565	0.478263	0.31037	1.54095	0.123329	0.733918
ENSG00000172269.19	24.5994	0.68296	0.44308	1.54139	0.123222	0.733918
ENSG00000166532.16	18.9972	-0.793372	0.514908	-1.5408	0.123365	0.733918
ENSG00000125247.15	27.9145	-0.658501	0.427252	-1.54125	0.123257	0.733918
ENSG00000109103.11	25.4616	-0.692893	0.449835	-1.54033	0.12348	0.734048
ENSG00000155961.5	9.46324	-1.10738	0.71942	-1.53926	0.12374	0.735034
ENSG00000135111.16	22.718	-0.721098	0.468675	-1.53859	0.123905	0.735457
ENSG00000149541.10	47.0875	-0.507505	0.330028	-1.53777	0.124106	0.736092
ENSG00000090238.11	24.8138	0.71759	0.466779	1.53732	0.124215	0.73618
ENSG00000070061.15	25.3135	0.643584	0.418759	1.53688	0.124322	0.73626
ENSG00000132329.11	120.304	-0.353719	0.230327	-1.53572	0.124607	0.737389
ENSG00000127989.13	6.44191	-1.37389	0.895449	-1.5343	0.124955	0.737782
ENSG00000128513.16	13.0063	-0.941969	0.613792	-1.53467	0.124865	0.737782
ENSG00000101407.13	24.6982	-0.689773	0.449358	-1.53502	0.124779	0.737782
ENSG00000153207.15	13.5262	0.8641	0.56333	1.53391	0.125051	0.73779
ENSG00000121289.18	20.3517	-0.740267	0.483117	-1.53227	0.125455	0.739619
ENSG00000184347.14	21.2505	0.71478	0.467171	1.53002	0.126012	0.741788
ENSG00000254612.2	8.1068	-1.19731	0.782414	-1.53027	0.125949	0.741788
ENSG00000158528.12	10.929	-1.06164	0.69424	-1.52921	0.126213	0.74241
ENSG00000196704.12	57.1998	-0.475146	0.310872	-1.52843	0.126406	0.742989
ENSG00000118402.6	8.93961	-1.13201	0.741365	-1.52692	0.126781	0.744636
ENSG00000124535.15	29.412	0.595892	0.39051	1.52593	0.127027	0.744848
ENSG00000133243.9	23.107	0.679433	0.445286	1.52583	0.127051	0.744848
ENSG00000269226.7	10.6843	-1.0244	0.671461	-1.52563	0.127102	0.744848
ENSG00000144674.16	11.1892	-1.02461	0.671934	-1.52487	0.127293	0.744942
ENSG00000177380.14	15.6694	0.801612	0.525715	1.5248	0.127308	0.744942
ENSG00000081059.20	9.92234	1.00532	0.660425	1.52224	0.12795	0.745403
ENSG00000146267.12	12.7383	-0.936929	0.615507	-1.52221	0.127957	0.745403
ENSG00000164929.17	9.8836	-1.13439	0.744511	-1.52367	0.12759	0.745403
ENSG00000165304.8	34.8416	0.561412	0.36842	1.52384	0.12755	0.745403
ENSG00000151503.12	10.2787	0.987836	0.648507	1.52325	0.127697	0.745403
ENSG00000245694.10	35.1205	-0.597497	0.392461	-1.52244	0.127899	0.745403
ENSG00000168385.18	37.9796	0.53042	0.348612	1.52152	0.128129	0.745852
ENSG00000117593.12	19.834	0.728385	0.478927	1.52087	0.128293	0.745909
ENSG00000119574.13	17.7381	-0.7925	0.521134	-1.52072	0.12833	0.745909
ENSG00000111665.11	17.3681	0.75844	0.498919	1.52017	0.128469	0.746076
ENSG00000065268.10	45.8329	0.498385	0.327917	1.51985	0.128548	0.746076
ENSG00000114391.13	593.569	-0.214307	0.141069	-1.51916	0.128721	0.746527
ENSG00000105655.18	105.535	-0.357543	0.235478	-1.51837	0.128921	0.746793
ENSG00000079974.17	13.5163	-0.913251	0.601525	-1.51822	0.128958	0.746793
ENSG00000146281.6	19.4674	0.730002	0.481166	1.51715	0.129228	0.747808
ENSG00000164111.15	82.669	0.383165	0.253104	1.51386	0.130061	0.748087
ENSG00000184863.11	14.6155	0.853978	0.564215	1.51357	0.130135	0.748087
ENSG00000136877.14	31.6601	-0.596807	0.393917	-1.51506	0.129758	0.748087
ENSG00000172586.8	58.4519	0.436651	0.288421	1.51393	0.130043	0.748087
ENSG00000038532.16	14.2288	-0.880531	0.580802	-1.51606	0.129504	0.748087
ENSG00000119541.10	16.9177	-0.810825	0.535042	-1.51544	0.129661	0.748087
ENSG00000156253.7	15.4511	0.793866	0.523503	1.51645	0.129405	0.748087
ENSG00000100058.12	22.0825	0.690189	0.455869	1.51401	0.130023	0.748087
ENSG00000125351.11	11.3707	-0.997663	0.658497	-1.51506	0.129757	0.748087
ENSG00000117118.9	47.8351	0.477157	0.315435	1.5127	0.130357	0.748812
ENSG00000163050.17	12.2728	0.920855	0.609208	1.51156	0.130646	0.749457
ENSG00000138138.13	48.6458	-0.487305	0.322398	-1.5115	0.13066	0.749457
ENSG00000123091.5	37.6552	-0.54066	0.358406	-1.50851	0.131424	0.751403
ENSG00000131791.8	10.8621	-1.01109	0.669798	-1.50955	0.131158	0.751403
ENSG00000163069.12	52.0806	-0.465889	0.309189	-1.50681	0.13186	0.751403
ENSG00000112992.18	24.0138	0.66599	0.44209	1.50646	0.13195	0.751403
ENSG00000155980.12	6.99835	-1.26529	0.839342	-1.50748	0.131688	0.751403
ENSG00000182963.10	18.6538	-0.802025	0.532403	-1.50643	0.131958	0.751403
ENSG00000197256.10	24.6237	0.662752	0.439547	1.50781	0.131604	0.751403
ENSG00000228709.1	11.3164	1.0202	0.677089	1.50674	0.131876	0.751403
ENSG00000100246.13	5.90372	-1.4127	0.937468	-1.50693	0.131829	0.751403
ENSG00000187601.4	18.5917	-0.778258	0.516625	-1.50643	0.131958	0.751403
ENSG00000158552.13	9.41581	1.02005	0.677495	1.50562	0.132166	0.752039
ENSG00000165389.7	39.7911	-0.55462	0.368565	-1.50481	0.132373	0.752128
ENSG00000184083.12	7.03921	1.24183	0.825055	1.50515	0.132285	0.752128
ENSG00000064545.14	17.0835	0.807789	0.536963	1.50437	0.132487	0.752232
ENSG00000079739.17	18.2979	0.731572	0.486425	1.50398	0.132587	0.752252
ENSG00000118855.19	15.5684	0.821699	0.546485	1.50361	0.132683	0.752252
ENSG00000119403.15	20.0117	0.70016	0.466108	1.50214	0.133061	0.753307
ENSG00000188342.12	24.6108	-0.676871	0.450561	-1.50229	0.133023	0.753307
ENSG00000007968.7	15.5814	0.79964	0.533037	1.50016	0.133574	0.753945
ENSG00000150760.12	14.89	0.814275	0.542906	1.49985	0.133654	0.753945
ENSG00000132740.8	6.84741	1.29794	0.864859	1.50075	0.13342	0.753945
ENSG00000099341.11	174.569	-0.288864	0.19255	-1.5002	0.133562	0.753945
ENSG00000204379.10	32.9554	-0.598462	0.398657	-1.50119	0.133305	0.753945
ENSG00000155368.16	81.934	0.375992	0.250782	1.49928	0.1338	0.754227
ENSG00000164176.13	7.65737	-1.25655	0.838524	-1.49852	0.133998	0.754799
ENSG00000121058.5	17.2502	0.75312	0.502715	1.4981	0.134106	0.754865
ENSG00000032389.12	30.0235	0.590366	0.394819	1.49528	0.134841	0.758455
ENSG00000154518.9	196.948	0.279926	0.18742	1.49357	0.135287	0.759874
ENSG00000078668.14	54.6401	0.443396	0.296855	1.49365	0.135268	0.759874
ENSG00000113140.11	30.6852	0.57329	0.384187	1.49221	0.135643	0.760384
ENSG00000147475.16	18.4234	-0.781344	0.523648	-1.49212	0.135669	0.760384
ENSG00000141582.15	19.8475	0.73262	0.490953	1.49224	0.135636	0.760384
ENSG00000203778.8	13.7206	-0.878128	0.589069	-1.49071	0.136039	0.760386
ENSG00000186472.20	12.9016	-0.901882	0.605178	-1.49028	0.136152	0.760386
ENSG00000159322.17	8.74374	-1.12689	0.755948	-1.4907	0.136041	0.760386
ENSG00000076928.17	28.58	0.650418	0.436444	1.49027	0.136154	0.760386
ENSG00000100263.14	8.39584	-1.1479	0.769671	-1.49141	0.135853	0.760386
ENSG00000152778.9	8.54251	-1.13345	0.761693	-1.48807	0.136732	0.76253
ENSG00000277258.5	12.0021	0.902162	0.606249	1.48811	0.136723	0.76253
ENSG00000015475.18	24.3172	0.632498	0.425204	1.48752	0.136878	0.762801
ENSG00000160299.17	7.13378	1.19817	0.80581	1.48691	0.137038	0.763149
ENSG00000115461.5	14.6415	-0.871685	0.586452	-1.48637	0.137181	0.763403
ENSG00000117335.19	28.796	-0.61963	0.417338	-1.48472	0.137618	0.765295
ENSG00000055070.17	23.555	0.643103	0.433618	1.48311	0.138045	0.765677
ENSG00000175575.12	20.4604	-0.713847	0.481476	-1.48262	0.138175	0.765677
ENSG00000139323.14	8.87679	-1.16714	0.786742	-1.48351	0.137939	0.765677
ENSG00000118680.13	126.552	-0.327256	0.220684	-1.48292	0.138096	0.765677
ENSG00000127452.8	14.6236	-0.85895	0.579007	-1.48349	0.137945	0.765677
ENSG00000113615.13	9.97444	-1.03808	0.700941	-1.48098	0.138611	0.767549
ENSG00000102882.12	36.5691	-0.562166	0.379868	-1.4799	0.1389	0.768066
ENSG00000102974.16	26.1203	0.60714	0.410162	1.48024	0.138808	0.768066
ENSG00000172380.6	24.7356	0.649433	0.439262	1.47847	0.139283	0.768557
ENSG00000153815.16	19.2052	0.701398	0.47438	1.47856	0.139259	0.768557
ENSG00000134815.19	11.2312	-0.97083	0.656415	-1.47899	0.139143	0.768557
ENSG00000034713.8	109.002	-0.339094	0.229424	-1.47802	0.139401	0.768668
ENSG00000153561.13	28.3798	0.59041	0.3997	1.47713	0.13964	0.768764
ENSG00000188573.7	34.2774	-0.59775	0.404844	-1.4765	0.139811	0.768764
ENSG00000127990.18	16.5	0.785156	0.531633	1.47688	0.139709	0.768764
ENSG00000104915.15	43.6883	0.505457	0.342327	1.47653	0.139801	0.768764
ENSG00000140153.17	11.0337	0.969733	0.657026	1.47594	0.139959	0.76904
ENSG00000146433.8	25.6706	-0.632148	0.428605	-1.4749	0.14024	0.770044
ENSG00000185630.18	27.8157	0.624197	0.423697	1.47321	0.140693	0.770971
ENSG00000230124.8	62.5512	-0.433453	0.294449	-1.47208	0.140999	0.770971
ENSG00000068697.7	128.507	-0.333275	0.226181	-1.47348	0.14062	0.770971
ENSG00000106268.15	68.8044	-0.408153	0.277077	-1.47307	0.140733	0.770971
ENSG00000128965.13	14.0606	-2.46628	1.67512	-1.4723	0.140941	0.770971
ENSG00000175643.10	20.5591	0.710494	0.482492	1.47255	0.140872	0.770971
ENSG00000172939.9	28.5044	-0.613962	0.417423	-1.47084	0.141335	0.772271
ENSG00000132688.11	98.4238	-0.383908	0.261231	-1.46961	0.141667	0.773217
ENSG00000165801.10	31.9335	-0.577413	0.39294	-1.46947	0.141706	0.773217
ENSG00000182580.3	6.8027	-1.27244	0.866379	-1.46869	0.141917	0.773835
ENSG00000146278.10	27.7895	0.607119	0.413648	1.46772	0.142181	0.774195
ENSG00000197859.10	28.2087	-0.625533	0.426169	-1.4678	0.142158	0.774195
ENSG00000065978.19	794.032	0.189904	0.12961	1.4652	0.142868	0.77475
ENSG00000143228.13	27.941	0.65826	0.449674	1.46386	0.143232	0.77475
ENSG00000179152.20	14.7869	-0.83131	0.568068	-1.4634	0.143359	0.77475
ENSG00000038002.9	14.0877	-0.884258	0.603941	-1.46414	0.143154	0.77475
ENSG00000107223.13	177.107	-0.277507	0.189178	-1.46691	0.142399	0.77475
ENSG00000187109.14	262.678	0.250402	0.170872	1.46543	0.142802	0.77475
ENSG00000131653.13	13.2121	0.848525	0.579485	1.46428	0.143119	0.77475
ENSG00000205629.12	31.9973	-0.588467	0.401312	-1.46636	0.142551	0.77475
ENSG00000167515.10	35.2695	-0.540666	0.369652	-1.46263	0.143567	0.77475
ENSG00000101557.15	34.335	0.530554	0.362237	1.46466	0.143014	0.77475
ENSG00000130803.15	13.8508	0.825261	0.564124	1.46291	0.143493	0.77475
ENSG00000153879.9	29.051	-0.636431	0.435105	-1.46271	0.143548	0.77475
ENSG00000196419.12	104.798	0.332896	0.227084	1.46596	0.142659	0.77475
ENSG00000124789.11	25.5711	0.622944	0.426011	1.46227	0.143667	0.774753
ENSG00000164087.7	14.919	0.813909	0.556895	1.46151	0.143874	0.77534
ENSG00000157379.14	5.81754	-1.41262	0.966904	-1.46097	0.144024	0.775611
ENSG00000204673.10	39.828	0.512355	0.350865	1.46026	0.144218	0.776125
ENSG00000118200.14	37.2003	-0.562997	0.385906	-1.4589	0.144594	0.777148
ENSG00000092199.17	354.489	0.241118	0.16528	1.45885	0.144606	0.777148
ENSG00000283498.1	77.598	0.396163	0.271678	1.45821	0.144783	0.777564
ENSG00000131873.7	52.0436	-0.500834	0.343546	-1.45784	0.144886	0.777584
ENSG00000181218.5	13.3828	0.826082	0.568016	1.45433	0.145855	0.780649
ENSG00000187239.17	22.1269	-0.68256	0.469191	-1.45476	0.145736	0.780649
ENSG00000185880.13	18.3323	-0.733118	0.503999	-1.4546	0.14578	0.780649
ENSG00000072954.7	7.97793	-1.18018	0.811247	-1.45478	0.145731	0.780649
ENSG00000160049.12	20.9643	-0.698277	0.480563	-1.45304	0.146213	0.781825
ENSG00000186716.20	27.9058	0.585934	0.403308	1.45282	0.146274	0.781825
ENSG00000035928.16	24.8592	0.621382	0.427914	1.45212	0.146469	0.782333
ENSG00000145191.15	21.9409	0.647133	0.44586	1.45143	0.146661	0.782823
ENSG00000117758.14	19.4341	-0.708894	0.488806	-1.45026	0.146987	0.782965
ENSG00000187147.18	9.30587	-1.04257	0.718597	-1.45084	0.146824	0.782965
ENSG00000198825.14	42.2519	0.507435	0.349882	1.4503	0.146975	0.782965
ENSG00000134247.10	30.6463	0.564266	0.389454	1.44886	0.147375	0.78397
ENSG00000141646.13	25.6914	-0.628108	0.433469	-1.44903	0.147331	0.78397
ENSG00000148908.15	8.77025	-1.07791	0.74442	-1.44798	0.147622	0.784672
ENSG00000064115.11	52.4026	-0.460917	0.318384	-1.44768	0.147708	0.784672
ENSG00000174173.7	29.1104	0.56481	0.390264	1.44725	0.147827	0.784775
ENSG00000116679.16	66.6561	0.399183	0.276027	1.44617	0.148128	0.785688
ENSG00000138326.20	756.304	-0.224859	0.155513	-1.44592	0.148199	0.785688
ENSG00000099901.17	186.041	0.2715	0.18783	1.44546	0.14833	0.785847
ENSG00000124766.6	133.133	-0.312546	0.21654	-1.44336	0.148918	0.78825
ENSG00000177830.17	73.16	-0.387861	0.268764	-1.44313	0.148984	0.78825
ENSG00000108039.18	8.27104	-1.14823	0.796169	-1.44219	0.149248	0.789112
ENSG00000127419.17	7.27568	1.15972	0.804926	1.44078	0.149646	0.789121
ENSG00000204946.10	7.75228	-1.14258	0.792475	-1.44179	0.149362	0.789121
ENSG00000168487.19	10.2068	0.925276	0.64246	1.44021	0.149809	0.789121
ENSG00000169253.3	10.7229	-0.977533	0.678819	-1.44005	0.149854	0.789121
ENSG00000140367.11	19.9739	-0.70417	0.488529	-1.44141	0.149469	0.789121
ENSG00000108984.15	10.0931	0.980553	0.680696	1.44052	0.149722	0.789121
ENSG00000164976.9	11.0466	0.914921	0.635566	1.43954	0.149998	0.789354
ENSG00000146729.10	41.1799	0.495922	0.344601	1.43912	0.150116	0.789444
ENSG00000177888.7	16.4236	-0.766227	0.533035	-1.43748	0.150582	0.789613
ENSG00000144635.9	34.1938	-0.548815	0.381855	-1.43723	0.150652	0.789613
ENSG00000164713.9	113.316	-0.329696	0.229279	-1.43797	0.150443	0.789613
ENSG00000170632.14	30.5799	-0.590026	0.410334	-1.43791	0.150458	0.789613
ENSG00000148334.15	30.919	0.545649	0.379501	1.43781	0.150489	0.789613
ENSG00000109184.15	15.6269	-0.799696	0.556771	-1.43631	0.150914	0.790459
ENSG00000033050.9	6.4562	-1.25509	0.874574	-1.43509	0.151261	0.790642
ENSG00000161526.15	56.9359	-0.428712	0.298731	-1.43511	0.151255	0.790642
ENSG00000031823.14	28.3773	0.580404	0.404527	1.43477	0.151352	0.790642
ENSG00000125834.12	19.7603	0.684971	0.477116	1.43565	0.151102	0.790642
ENSG00000147854.17	11.6781	-0.916555	0.639101	-1.43413	0.151535	0.791068
ENSG00000040933.15	13.9698	0.796542	0.555835	1.43305	0.151842	0.791807
ENSG00000147889.17	9.36228	-1.01826	0.710787	-1.43258	0.151979	0.791807
ENSG00000175832.13	24.9913	0.599892	0.418698	1.43276	0.151927	0.791807
ENSG00000152977.10	6.34501	-1.28559	0.898213	-1.43127	0.152353	0.793224
ENSG00000129484.13	5.76922	1.34343	0.938948	1.43078	0.152493	0.793427
ENSG00000150459.12	81.6859	-0.376971	0.263613	-1.43002	0.152712	0.794041
ENSG00000154917.11	13.7938	-0.834315	0.583614	-1.42957	0.152841	0.794188
ENSG00000210082.2	4699.3	0.215538	0.150815	1.42916	0.152959	0.794274
ENSG00000180104.16	20.9771	0.658277	0.461082	1.42768	0.153384	0.795954
ENSG00000197785.13	24.4893	0.607008	0.425646	1.42609	0.153843	0.797809
ENSG00000129128.13	31.9296	-0.558809	0.392252	-1.42462	0.154268	0.799481
ENSG00000008083.14	15.3298	0.758245	0.532569	1.42375	0.154519	0.800255
ENSG00000119899.13	6.59707	-1.24369	0.873906	-1.42314	0.154696	0.800394
ENSG00000014164.7	11.1036	-0.942881	0.662623	-1.42295	0.15475	0.800394
ENSG00000134490.14	9.10442	-1.05067	0.738809	-1.42212	0.154992	0.801117
ENSG00000058804.12	27.7977	0.583916	0.411291	1.41972	0.155691	0.801338
ENSG00000177614.11	9.64879	0.943421	0.664199	1.42039	0.155494	0.801338
ENSG00000186470.14	6.64109	1.16521	0.820312	1.42045	0.155478	0.801338
ENSG00000136213.10	27.5868	0.56645	0.399141	1.41917	0.155848	0.801338
ENSG00000156587.16	38.1253	-0.536932	0.378345	-1.41916	0.155853	0.801338
ENSG00000166002.7	9.1963	-1.02986	0.725329	-1.41986	0.155649	0.801338
ENSG00000159593.15	43.1843	0.480795	0.338481	1.42045	0.155478	0.801338
ENSG00000108599.15	7.16508	1.08867	0.766269	1.42074	0.155394	0.801338
ENSG00000246089.3	6.89994	-1.21644	0.858031	-1.41771	0.156276	0.802988
ENSG00000172954.13	18.1834	0.687437	0.485257	1.41665	0.156587	0.804057
ENSG00000163636.10	39.2717	-0.499829	0.353093	-1.41557	0.156901	0.805143
ENSG00000163870.15	10.1121	0.908732	0.64318	1.41287	0.157692	0.805257
ENSG00000104626.14	17.9122	0.762924	0.540204	1.41229	0.157865	0.805257
ENSG00000136807.13	21.0873	0.649492	0.459325	1.41401	0.157358	0.805257
ENSG00000032742.17	8.7977	-1.05094	0.743629	-1.41326	0.157581	0.805257
ENSG00000007541.16	6.25475	-1.26571	0.895644	-1.41318	0.157603	0.805257
ENSG00000214087.8	9.6434	-1.00757	0.713473	-1.41221	0.157888	0.805257
ENSG00000074181.9	35.0527	0.519874	0.367743	1.41369	0.157453	0.805257
ENSG00000124177.15	13.8282	0.782497	0.55334	1.41414	0.157322	0.805257
ENSG00000159228.13	6.48884	1.15239	0.816137	1.412	0.15795	0.805257
ENSG00000147400.8	40.0063	-0.50284	0.356052	-1.41227	0.157871	0.805257
ENSG00000230461.9	5.89798	1.22445	0.867958	1.41073	0.158325	0.806644
ENSG00000113739.10	11.1271	-0.952496	0.67539	-1.41029	0.158454	0.806779
ENSG00000167977.9	25.1491	-0.608546	0.431671	-1.40975	0.158614	0.80707
ENSG00000117419.15	48.5636	-0.449992	0.319401	-1.40886	0.158876	0.807356
ENSG00000141551.14	24.0222	-0.636843	0.451981	-1.409	0.158834	0.807356
ENSG00000107077.18	6.10071	1.21078	0.860592	1.40692	0.159452	0.809757
ENSG00000085788.13	14.3501	-0.812007	0.578	-1.40486	0.160064	0.811532
ENSG00000137522.18	12.5567	-0.866301	0.616534	-1.40511	0.159987	0.811532
ENSG00000005100.13	8.29348	-1.08199	0.770269	-1.40469	0.160112	0.811532
ENSG00000066557.6	12.411	-0.887922	0.632449	-1.40394	0.160336	0.81208
ENSG00000176903.4	52.2774	-0.475432	0.338715	-1.40364	0.160428	0.81208
ENSG00000072041.17	17.6867	0.694909	0.495321	1.40295	0.160633	0.812594
ENSG00000067533.6	17.4019	-0.728701	0.519899	-1.40162	0.161029	0.812909
ENSG00000203668.2	25.5287	-0.662896	0.473379	-1.40035	0.161408	0.812909
ENSG00000151552.12	54.3556	-0.423587	0.302545	-1.40008	0.161489	0.812909
ENSG00000044115.21	112.99	-0.325801	0.232417	-1.4018	0.160976	0.812909
ENSG00000197238.4	8.58426	-1.06915	0.763445	-1.40043	0.161384	0.812909
ENSG00000174943.11	15.7277	-0.769384	0.54971	-1.39962	0.161628	0.812909
ENSG00000136478.7	20.1211	0.65552	0.468265	1.39989	0.161546	0.812909
ENSG00000159055.4	16.251	0.72153	0.515234	1.40039	0.161396	0.812909
ENSG00000187325.5	22.9132	-0.676653	0.483264	-1.40017	0.161462	0.812909
ENSG00000213390.11	10.7179	0.88489	0.632657	1.39869	0.161906	0.813264
ENSG00000167964.12	6.19834	-1.31701	0.941433	-1.39894	0.16183	0.813264
ENSG00000142599.19	29.8395	0.548484	0.393011	1.39559	0.162837	0.813844
ENSG00000164099.3	7.84096	1.07563	0.769648	1.39756	0.162247	0.813844
ENSG00000181315.11	11.9782	-0.878698	0.629201	-1.39653	0.162555	0.813844
ENSG00000106415.13	21.5437	-0.707282	0.506814	-1.39554	0.162852	0.813844
ENSG00000106682.14	223.88	0.248578	0.177996	1.39653	0.162554	0.813844
ENSG00000181790.11	5.78923	1.19081	0.853143	1.3958	0.162775	0.813844
ENSG00000029364.12	50.5486	-0.434783	0.311341	-1.39648	0.162569	0.813844
ENSG00000227051.6	46.8019	0.489783	0.350741	1.39642	0.162587	0.813844
ENSG00000166189.7	15.937	-0.763922	0.547665	-1.39487	0.163054	0.814337
ENSG00000198121.13	9.33239	-0.998707	0.716163	-1.39452	0.163159	0.814343
ENSG00000099204.20	27.7255	0.562893	0.403746	1.39418	0.163264	0.814347
ENSG00000177542.11	17.9089	-0.733755	0.526606	-1.39337	0.163509	0.814621
ENSG00000182362.14	14.7178	-0.795428	0.570892	-1.39331	0.163527	0.814621
ENSG00000197782.14	6.71384	-1.19776	0.859993	-1.39276	0.163694	0.814935
ENSG00000110172.12	13.3056	0.784705	0.563844	1.39171	0.164011	0.815999
ENSG00000173894.11	63.6664	-0.406084	0.291969	-1.39085	0.164272	0.816778
ENSG00000177674.16	13.8803	0.776351	0.559297	1.38808	0.165112	0.816874
ENSG00000155363.18	8.26196	-1.0998	0.792182	-1.38832	0.16504	0.816874
ENSG00000155380.11	42.1401	0.469733	0.338415	1.38804	0.165125	0.816874
ENSG00000159348.13	16.0057	-0.76692	0.55214	-1.38899	0.164835	0.816874
ENSG00000152942.19	7.0155	1.07983	0.777578	1.38871	0.16492	0.816874
ENSG00000122786.20	47.754	0.438437	0.315771	1.38846	0.164996	0.816874
ENSG00000164823.11	14.8109	-0.776001	0.558582	-1.38923	0.164762	0.816874
ENSG00000120802.13	61.8812	0.396935	0.285481	1.39041	0.164404	0.816874
ENSG00000169692.13	28.8139	0.551392	0.397441	1.38735	0.165334	0.817391
ENSG00000115310.18	180.327	-0.285215	0.206001	-1.38453	0.166195	0.818223
ENSG00000115685.15	32.4045	-0.539526	0.389438	-1.3854	0.165931	0.818223
ENSG00000065809.13	30.8216	-0.541605	0.391216	-1.38441	0.166232	0.818223
ENSG00000150776.18	18.2584	-0.720362	0.519651	-1.38624	0.165674	0.818223
ENSG00000089693.10	166.855	-0.271843	0.196269	-1.38506	0.166035	0.818223
ENSG00000102870.6	20.6772	-0.6806	0.491178	-1.38565	0.165855	0.818223
ENSG00000130159.14	23.8096	0.610497	0.440727	1.3852	0.16599	0.818223
ENSG00000065154.11	27.9632	0.570316	0.412192	1.38362	0.166475	0.818905
ENSG00000097046.13	10.5726	0.875125	0.63536	1.37737	0.168398	0.819617
ENSG00000118217.6	27.5763	-0.584408	0.423969	-1.37842	0.168073	0.819617
ENSG00000084710.14	13.7953	-0.819834	0.596093	-1.37535	0.169024	0.819617
ENSG00000185414.20	19.0619	-0.688584	0.499021	-1.37987	0.167627	0.819617
ENSG00000113273.17	16.0589	0.719723	0.520678	1.38228	0.166885	0.819617
ENSG00000211445.12	13.6751	0.831534	0.601837	1.38166	0.167076	0.819617
ENSG00000085377.14	11.3762	0.836351	0.60753	1.37664	0.168623	0.819617
ENSG00000188191.15	49.765	-0.431984	0.312949	-1.38037	0.167473	0.819617
ENSG00000137558.9	17.3752	0.681667	0.495599	1.37544	0.168994	0.819617
ENSG00000137073.21	14.4524	0.77465	0.562686	1.3767	0.168605	0.819617
ENSG00000160325.14	18.4936	0.697231	0.506819	1.3757	0.168915	0.819617
ENSG00000166012.16	7.81427	-1.09506	0.793924	-1.37929	0.167804	0.819617
ENSG00000109971.14	922.191	0.232421	0.168631	1.37828	0.168116	0.819617
ENSG00000137806.9	13.5023	-0.819398	0.593759	-1.38002	0.167582	0.819617
ENSG00000103657.14	10.134	0.911495	0.662663	1.3755	0.168975	0.819617
ENSG00000220205.9	14.7795	-0.780586	0.566028	-1.37906	0.167876	0.819617
ENSG00000074695.6	47.2406	0.458596	0.332733	1.37827	0.16812	0.819617
ENSG00000105767.3	31.5586	-0.54169	0.393426	-1.37685	0.168557	0.819617
ENSG00000142534.7	1712.92	-0.173492	0.125772	-1.37941	0.167767	0.819617
ENSG00000099326.8	9.2959	0.929777	0.674672	1.37812	0.168167	0.819617
ENSG00000130119.16	7.16403	1.09176	0.793783	1.37539	0.169011	0.819617
ENSG00000147274.14	163.028	0.266944	0.19323	1.38148	0.16713	0.819617
ENSG00000101986.12	13.4715	0.804385	0.584036	1.37729	0.168423	0.819617
ENSG00000117616.18	9.54271	0.91937	0.668886	1.37448	0.169293	0.819995
ENSG00000090615.15	12.6209	-0.841365	0.61216	-1.37442	0.169311	0.819995
ENSG00000244754.8	25.102	0.574477	0.418319	1.3733	0.16966	0.821177
ENSG00000164305.19	29.4954	0.539953	0.393329	1.37278	0.169822	0.821453
ENSG00000188766.12	6.45783	-1.20576	0.879132	-1.37153	0.170208	0.822814
ENSG00000133195.11	12.4934	-0.90093	0.657231	-1.3708	0.170438	0.822908
ENSG00000088356.6	17.2997	-0.717734	0.523469	-1.37111	0.170341	0.822908
ENSG00000185187.13	25.2742	-0.601001	0.438564	-1.37038	0.170568	0.823028
ENSG00000163754.17	7.57164	-1.1194	0.818034	-1.36841	0.171185	0.824483
ENSG00000118762.8	12.3294	0.811657	0.592909	1.36894	0.171018	0.824483
ENSG00000175727.14	12.5758	-0.836226	0.611015	-1.36858	0.171129	0.824483
ENSG00000135097.7	18.8062	0.700337	0.51201	1.36782	0.171369	0.824865
ENSG00000165097.15	10.3173	-0.954106	0.697721	-1.36746	0.171481	0.824897
ENSG00000174851.16	54.0287	-0.414418	0.303321	-1.36627	0.171854	0.825175
ENSG00000101224.17	39.6383	0.464391	0.339885	1.36632	0.171839	0.825175
ENSG00000158290.16	22.4349	0.599735	0.438762	1.36688	0.171663	0.825175
ENSG00000235272.2	6.00422	-1.23607	0.905625	-1.36488	0.172292	0.826771
ENSG00000162433.15	21.5696	0.611314	0.449229	1.36081	0.173575	0.826852
ENSG00000226479.4	17.1317	0.692031	0.507717	1.36303	0.172874	0.826852
ENSG00000134970.14	35.2411	-0.517735	0.38021	-1.36171	0.17329	0.826852
ENSG00000104435.13	395.597	-0.200973	0.147645	-1.36119	0.173453	0.826852
ENSG00000256269.10	30.2559	0.533878	0.392058	1.36173	0.173282	0.826852
ENSG00000134294.14	57.3362	0.399734	0.293364	1.36259	0.173012	0.826852
ENSG00000083535.16	6.4383	-1.19963	0.881243	-1.3613	0.17342	0.826852
ENSG00000119673.14	25.6509	0.623486	0.457883	1.36167	0.173301	0.826852
ENSG00000167925.16	9.52559	-0.969349	0.712183	-1.36109	0.173484	0.826852
ENSG00000130005.12	62.6107	-0.396341	0.29092	-1.36237	0.173081	0.826852
ENSG00000176533.13	12.5306	-0.831183	0.610784	-1.36085	0.173562	0.826852
ENSG00000087074.8	20.2159	-0.658957	0.483699	-1.36233	0.173095	0.826852
ENSG00000178718.6	24.4656	0.573641	0.421912	1.35962	0.17395	0.827774
ENSG00000074657.13	34.6021	-0.523721	0.385223	-1.35953	0.173979	0.827774
ENSG00000143224.18	12.9292	-0.826956	0.609097	-1.35768	0.174566	0.829561
ENSG00000136044.12	18.6464	0.653962	0.481641	1.35778	0.174534	0.829561
ENSG00000149577.15	8.3649	-1.04323	0.768732	-1.35708	0.174756	0.829957
ENSG00000166250.12	19.7953	0.642964	0.474028	1.35638	0.174978	0.830508
ENSG00000159685.10	17.6041	-0.701388	0.517976	-1.3541	0.175706	0.832021
ENSG00000146834.14	26.2363	0.573278	0.423122	1.35487	0.175457	0.832021
ENSG00000136802.11	34.9481	0.49221	0.36351	1.35405	0.175721	0.832021
ENSG00000133169.6	103.693	-0.329417	0.243231	-1.35434	0.175629	0.832021
ENSG00000156273.16	7.76507	-1.07192	0.792095	-1.35328	0.175968	0.832687
ENSG00000147403.16	282.783	-0.26911	0.198918	-1.35287	0.176097	0.832795
ENSG00000148730.7	100.064	0.323419	0.239498	1.35041	0.176886	0.835914
ENSG00000092203.14	20.5646	-0.683249	0.506056	-1.35015	0.176969	0.835914
ENSG00000112851.14	20.0118	0.632528	0.468809	1.34922	0.177265	0.836805
ENSG00000279088.1	6.16042	-1.22873	0.911012	-1.34875	0.177416	0.837017
ENSG00000086189.10	32.7968	0.500838	0.371437	1.34838	0.177536	0.837079
ENSG00000122729.19	13.1667	0.770188	0.57287	1.34444	0.178807	0.841312
ENSG00000179029.14	6.20718	-1.18759	0.883133	-1.34475	0.178706	0.841312
ENSG00000123143.12	123.156	0.293035	0.217979	1.34433	0.178843	0.841312
ENSG00000149346.15	7.16896	-1.13674	0.845621	-1.34426	0.178863	0.841312
ENSG00000132153.15	46.8583	0.423698	0.31528	1.34388	0.178988	0.841392
ENSG00000125875.14	15.2384	-0.7501	0.558806	-1.34232	0.179491	0.843252
ENSG00000137168.8	14.315	-0.791287	0.589793	-1.34163	0.179714	0.843797
ENSG00000139921.13	35.4427	0.490096	0.365475	1.34098	0.179926	0.844284
ENSG00000238103.4	93.8971	-0.342756	0.255673	-1.3406	0.180049	0.844359
ENSG00000179195.16	50.6954	0.416407	0.310821	1.3397	0.180342	0.844585
ENSG00000139737.22	6.38351	-1.19141	0.889147	-1.33995	0.180263	0.844585
ENSG00000123159.16	33.3629	0.523513	0.390839	1.33946	0.180421	0.844585
ENSG00000187954.12	23.2661	-0.622519	0.464968	-1.33884	0.180622	0.845021
ENSG00000132463.14	68.0472	0.375999	0.281097	1.33761	0.181022	0.845932
ENSG00000139428.12	9.9156	0.969948	0.725632	1.33669	0.181322	0.845932
ENSG00000232888.4	21.225	0.69138	0.517198	1.33678	0.181294	0.845932
ENSG00000186812.13	7.34123	-1.13136	0.846452	-1.33659	0.181356	0.845932
ENSG00000088930.8	45.6769	0.436169	0.326236	1.33697	0.181232	0.845932
ENSG00000196482.17	22.1002	0.606753	0.454116	1.33612	0.18151	0.846148
ENSG00000127527.14	10.0313	-0.927297	0.694216	-1.33575	0.181632	0.846212
ENSG00000153944.11	74.4528	0.359622	0.269303	1.33538	0.181751	0.846263
ENSG00000110697.13	11.5116	0.813987	0.609981	1.33445	0.182058	0.847191
ENSG00000136942.15	132.28	-0.301616	0.226182	-1.33351	0.182364	0.848011
ENSG00000149273.15	1353.79	-0.175467	0.131608	-1.33325	0.182451	0.848011
ENSG00000085832.17	27.1803	-0.579955	0.43527	-1.3324	0.182727	0.848794
ENSG00000170540.15	84.391	0.332063	0.249288	1.33205	0.182845	0.848839
ENSG00000142197.12	6.0412	-1.20717	0.907275	-1.33054	0.18334	0.850631
ENSG00000138448.12	18.2361	0.643282	0.484106	1.3288	0.183913	0.851223
ENSG00000138413.13	48.3184	-0.438359	0.329963	-1.32851	0.18401	0.851223
ENSG00000232818.2	5.73852	1.14879	0.864464	1.3289	0.18388	0.851223
ENSG00000204842.16	20.1746	-0.648211	0.487905	-1.32856	0.183993	0.851223
ENSG00000179295.17	35.9868	0.476066	0.358002	1.32979	0.183589	0.851223
ENSG00000101544.9	26.9212	0.537395	0.404645	1.32807	0.184156	0.851397
ENSG00000215845.11	8.06934	-1.01344	0.76968	-1.3167	0.187939	0.851756
ENSG00000162909.18	61.6724	0.368859	0.279581	1.31933	0.187059	0.851756
ENSG00000154380.17	82.4064	-0.338644	0.257248	-1.31641	0.188036	0.851756
ENSG00000115561.16	14.5523	-0.744867	0.563164	-1.32265	0.185953	0.851756
ENSG00000144228.8	7.02062	1.03382	0.784659	1.31754	0.187659	0.851756
ENSG00000115415.18	27.6405	-0.5697	0.430947	-1.32197	0.186177	0.851756
ENSG00000144579.7	31.6706	0.501698	0.378919	1.32402	0.185495	0.851756
ENSG00000168137.16	17.1054	-0.694532	0.527362	-1.31699	0.187841	0.851756
ENSG00000067560.12	275.682	0.21886	0.165713	1.32071	0.186597	0.851756
ENSG00000118564.14	27.6452	0.533811	0.403698	1.3223	0.186067	0.851756
ENSG00000151806.14	9.83426	-0.932555	0.708741	-1.31579	0.188245	0.851756
ENSG00000174695.10	74.3397	-0.346772	0.262483	-1.32112	0.18646	0.851756
ENSG00000133835.16	38.3219	0.465317	0.351198	1.32494	0.18519	0.851756
ENSG00000277443.3	315.937	-0.21259	0.161363	-1.31746	0.187685	0.851756
ENSG00000226278.1	13.1338	-0.783186	0.595442	-1.3153	0.188409	0.851756
ENSG00000164897.14	64.7673	-0.370824	0.28123	-1.31858	0.187309	0.851756
ENSG00000148082.10	7.10494	1.08413	0.821547	1.31961	0.186964	0.851756
ENSG00000136888.7	109.065	-0.306894	0.23227	-1.32128	0.186407	0.851756
ENSG00000165689.17	24.8889	0.55233	0.419852	1.31554	0.18833	0.851756
ENSG00000198879.11	12.1274	0.813858	0.617112	1.31882	0.18723	0.851756
ENSG00000134463.15	7.92029	1.00173	0.76189	1.31479	0.188579	0.851756
ENSG00000177700.6	132.838	-0.293579	0.222134	-1.32163	0.186292	0.851756
ENSG00000166900.17	15.8017	-0.747459	0.566226	-1.32007	0.186811	0.851756
ENSG00000123374.11	6.90571	1.05057	0.798914	1.31499	0.188512	0.851756
ENSG00000186076.5	15.4169	0.707236	0.533088	1.32668	0.184616	0.851756
ENSG00000089248.7	101.413	-0.3177	0.23936	-1.32729	0.184412	0.851756
ENSG00000136319.12	7.26225	-1.06739	0.807167	-1.32239	0.186038	0.851756
ENSG00000119640.9	18.2437	-0.706051	0.535629	-1.31817	0.187446	0.851756
ENSG00000137821.11	17.4863	-0.67866	0.512428	-1.3244	0.18537	0.851756
ENSG00000170175.11	10.6218	-0.909046	0.687944	-1.32139	0.18637	0.851756
ENSG00000171928.14	18.3949	-0.671246	0.507283	-1.32322	0.185763	0.851756
ENSG00000002919.14	20.3024	-0.648648	0.489517	-1.32508	0.185146	0.851756
ENSG00000141580.16	26.9869	0.542522	0.410892	1.32035	0.186717	0.851756
ENSG00000205155.8	5.90441	-1.23986	0.938276	-1.32142	0.186362	0.851756
ENSG00000087495.17	5.94931	-1.24649	0.946379	-1.31712	0.187799	0.851756
ENSG00000198276.16	8.00135	1.01156	0.762648	1.32638	0.184714	0.851756
ENSG00000142188.17	8.53668	-1.01036	0.762192	-1.3256	0.184972	0.851756
ENSG00000171155.8	11.1385	0.829587	0.628433	1.32009	0.186806	0.851756
ENSG00000197976.12_PAR_Y	8.49533	0.963982	0.730696	1.31927	0.18708	0.851756
ENSG00000198695.2	24.4423	0.587483	0.443255	1.32538	0.185045	0.851756
ENSG00000139651.11	8.59896	0.936993	0.712837	1.31446	0.188693	0.851779
ENSG00000119787.14	25.9901	0.539977	0.411061	1.31362	0.188975	0.85207
ENSG00000144559.10	5.74391	-1.21827	0.927231	-1.31388	0.188887	0.85207
ENSG00000150764.13	14.6394	0.709587	0.540899	1.31187	0.189566	0.853753
ENSG00000130254.12	19.7664	0.623364	0.475069	1.31215	0.189468	0.853753
ENSG00000075151.20	26.1523	0.565915	0.43198	1.31005	0.190179	0.854351
ENSG00000182004.13	195.222	-0.253576	0.193414	-1.31105	0.18984	0.854351
ENSG00000151779.13	18.3794	-0.682071	0.520549	-1.31029	0.190097	0.854351
ENSG00000061918.13	7.10821	1.00576	0.768023	1.30954	0.190352	0.854351
ENSG00000106211.9	538.384	-0.187915	0.143477	-1.30972	0.190291	0.854351
ENSG00000257698.2	12.0579	-0.873548	0.666889	-1.30988	0.190235	0.854351
ENSG00000174013.8	19.6529	0.620158	0.473897	1.30863	0.190659	0.855238
ENSG00000196642.19	44.4049	0.434424	0.332193	1.30775	0.19096	0.856098
ENSG00000144867.11	11.9049	-0.827983	0.633879	-1.30622	0.191479	0.856469
ENSG00000168438.15	10.8687	0.846678	0.647886	1.30683	0.19127	0.856469
ENSG00000160293.17	26.7917	0.53219	0.407401	1.30631	0.191449	0.856469
ENSG00000141424.13	70.2888	0.347255	0.265696	1.30696	0.191225	0.856469
ENSG00000189369.8	11.1138	-0.862936	0.661755	-1.30401	0.19223	0.859335
ENSG00000173726.11	271.303	0.217644	0.167218	1.30156	0.193067	0.860912
ENSG00000174891.13	6.80394	1.03282	0.793644	1.30137	0.193132	0.860912
ENSG00000261678.3	8.09506	-1.02104	0.784312	-1.30183	0.192974	0.860912
ENSG00000177239.15	20.213	0.604544	0.464223	1.30227	0.192823	0.860912
ENSG00000101665.9	9.1668	0.907666	0.697426	1.30145	0.193104	0.860912
ENSG00000114354.14	77.1884	-0.346749	0.26661	-1.30059	0.1934	0.861621
ENSG00000145592.14	1109.5	-0.187649	0.144496	-1.29864	0.194066	0.862587
ENSG00000137338.5	7.16083	-1.08286	0.833554	-1.29908	0.193915	0.862587
ENSG00000147804.9	25.5606	-0.569867	0.438794	-1.29871	0.194043	0.862587
ENSG00000122952.17	32.875	0.49503	0.381303	1.29826	0.194198	0.862587
ENSG00000124225.16	21.8086	-0.601369	0.463165	-1.29839	0.194154	0.862587
ENSG00000102038.15	55.8545	-0.392937	0.302718	-1.29803	0.194277	0.862587
ENSG00000106610.15	19.0511	-0.663824	0.511697	-1.2973	0.194529	0.863214
ENSG00000115255.11	9.48374	0.9655	0.74524	1.29555	0.195129	0.864898
ENSG00000101445.10	15.8375	0.672284	0.518885	1.29563	0.195102	0.864898
ENSG00000010072.16	7.71726	-1.01057	0.780292	-1.29512	0.195278	0.864957
ENSG00000146842.17	16.6848	-0.679035	0.524531	-1.29456	0.195473	0.864957
ENSG00000139697.14	15.1595	-0.715252	0.55248	-1.29462	0.195451	0.864957
ENSG00000117139.17	63.1261	-0.362225	0.280443	-1.29162	0.19649	0.868965
ENSG00000187091.13	7.32121	-1.10022	0.852048	-1.29126	0.196612	0.869017
ENSG00000196305.17	82.2054	-0.334543	0.259262	-1.29036	0.196924	0.869415
ENSG00000033327.13	40.9618	-0.442036	0.342542	-1.29046	0.196892	0.869415
ENSG00000145349.17	10.1607	0.856945	0.664482	1.28964	0.197174	0.869738
ENSG00000108788.11	9.56012	-0.90635	0.702861	-1.28952	0.197219	0.869738
ENSG00000147100.11	11.2362	-0.82623	0.64103	-1.28891	0.197429	0.870175
ENSG00000160991.16	57.9728	-0.401037	0.311357	-1.28803	0.197737	0.870906
ENSG00000070367.16	43.8381	-0.432781	0.336064	-1.2878	0.197817	0.870906
ENSG00000171388.12	7.7602	-1.11564	0.866784	-1.2871	0.198058	0.871476
ENSG00000153814.13	6.30464	-1.13831	0.885241	-1.28588	0.198486	0.872871
ENSG00000144134.18	7.91464	-0.989955	0.770066	-1.28555	0.198602	0.87289
ENSG00000117394.22	52.4239	0.907258	0.706152	1.28479	0.198865	0.87307
ENSG00000055917.15	51.2982	0.405611	0.315646	1.28502	0.198786	0.87307
ENSG00000205078.5	6.39072	-1.12503	0.87604	-1.28423	0.199063	0.873448
ENSG00000160161.9	6.00735	-1.14752	0.894178	-1.28332	0.199379	0.874345
ENSG00000158427.15	6.40595	-1.10574	0.862853	-1.28149	0.200021	0.876671
ENSG00000148450.13	83.4585	0.321694	0.251166	1.2808	0.200263	0.876986
ENSG00000110514.19	19.1682	0.62879	0.490993	1.28065	0.200317	0.876986
ENSG00000006015.17	44.5869	-0.421637	0.329371	-1.28013	0.200501	0.877302
ENSG00000181467.4	8.28185	-0.977995	0.764378	-1.27947	0.200733	0.87783
ENSG00000153922.10	16.2862	-0.679384	0.531256	-1.27883	0.200958	0.877836
ENSG00000167414.4	227.676	-0.228839	0.178932	-1.27892	0.200926	0.877836
ENSG00000163040.14	11.2234	0.81044	0.634104	1.27809	0.201219	0.878024
ENSG00000166037.11	21.3177	-0.636785	0.498241	-1.27807	0.201225	0.878024
ENSG00000163528.13	13.2891	0.745944	0.584018	1.27726	0.20151	0.878287
ENSG00000135045.7	10.0041	0.849598	0.665012	1.27757	0.201402	0.878287
ENSG00000132541.11	8.09569	0.951715	0.745731	1.27622	0.201879	0.879406
ENSG00000005022.6	43.0307	0.429301	0.33652	1.27571	0.202059	0.879703
ENSG00000231789.2	11.8886	-0.789702	0.621954	-1.26971	0.204188	0.880152
ENSG00000162604.12	30.528	-0.508238	0.399305	-1.27281	0.203086	0.880152
ENSG00000085491.17	21.158	-0.593402	0.466807	-1.27119	0.203661	0.880152
ENSG00000157064.11	18.2498	-0.652293	0.514099	-1.26881	0.20451	0.880152
ENSG00000213639.10	95.916	0.316916	0.24895	1.27301	0.203014	0.880152
ENSG00000168273.8	17.921	0.661041	0.521275	1.26812	0.204754	0.880152
ENSG00000114902.14	124.391	-0.278193	0.219424	-1.26784	0.204856	0.880152
ENSG00000113595.15	6.56515	1.0486	0.8266	1.26857	0.204595	0.880152
ENSG00000186468.13	10.9146	0.794268	0.624371	1.27211	0.203335	0.880152
ENSG00000180822.11	11.9252	0.764717	0.603021	1.26814	0.204747	0.880152
ENSG00000111843.14	102.038	-0.298389	0.23508	-1.26931	0.20433	0.880152
ENSG00000153721.19	15.592	0.683576	0.536308	1.2746	0.202452	0.880152
ENSG00000155189.12	47.5594	0.398686	0.313715	1.27085	0.203781	0.880152
ENSG00000164733.21	100.978	0.299457	0.235982	1.26898	0.204448	0.880152
ENSG00000164944.12	22.0171	-0.592797	0.467275	-1.26863	0.204575	0.880152
ENSG00000131773.14	18.8626	-0.632936	0.497953	-1.27107	0.203702	0.880152
ENSG00000148180.19	16.0751	-0.679377	0.53316	-1.27425	0.202576	0.880152
ENSG00000136854.21	31.7598	-0.497605	0.391408	-1.27132	0.203615	0.880152
ENSG00000107679.14	13.7216	-0.762492	0.60136	-1.26795	0.204818	0.880152
ENSG00000023697.13	33.761	0.464052	0.364258	1.27397	0.202676	0.880152
ENSG00000073060.16	6.18248	1.08072	0.849614	1.27201	0.203368	0.880152
ENSG00000069329.17	57.4852	-0.37198	0.292378	-1.27226	0.203282	0.880152
ENSG00000105732.13	8.17228	-0.962202	0.758836	-1.268	0.204799	0.880152
ENSG00000101888.11	13.6412	-0.739531	0.583028	-1.26843	0.204644	0.880152
ENSG00000078967.13	22.5961	0.583224	0.460447	1.26665	0.205282	0.881497
ENSG00000228594.4	22.864	0.575991	0.455938	1.26331	0.206478	0.881804
ENSG00000159388.6	19.1127	-0.677775	0.535478	-1.26574	0.205607	0.881804
ENSG00000115694.15	37.8453	0.436853	0.345707	1.26365	0.206355	0.881804
ENSG00000138768.14	42.3159	-0.431278	0.341106	-1.26435	0.206103	0.881804
ENSG00000182168.15	82.6944	0.313519	0.247687	1.26579	0.20559	0.881804
ENSG00000145860.11	50.0107	0.384674	0.304458	1.26347	0.206421	0.881804
ENSG00000164880.16	77.9813	0.327266	0.258733	1.26488	0.205915	0.881804
ENSG00000138160.6	28.0657	0.522286	0.413039	1.2645	0.206052	0.881804
ENSG00000267041.6	5.98511	1.08112	0.8554	1.26388	0.206274	0.881804
ENSG00000198689.11	10.7517	0.792233	0.626796	1.26394	0.206252	0.881804
ENSG00000112576.12	19.9171	0.599412	0.475033	1.26183	0.207009	0.882084
ENSG00000230202.1	55.3974	-0.392499	0.311506	-1.26	0.207668	0.882084
ENSG00000112584.13	8.28615	-0.982686	0.779613	-1.26048	0.207496	0.882084
ENSG00000136240.10	76.3162	0.332089	0.263544	1.26009	0.207638	0.882084
ENSG00000064393.16	20.8863	-0.607288	0.481467	-1.26133	0.20719	0.882084
ENSG00000137074.18	17.2371	-0.661936	0.525154	-1.26046	0.207503	0.882084
ENSG00000167842.15	15.6194	-0.723557	0.573371	-1.26194	0.206972	0.882084
ENSG00000141034.9	7.41143	0.981686	0.77742	1.26275	0.20668	0.882084
ENSG00000186395.8	42.4669	-0.422912	0.335497	-1.26055	0.20747	0.882084
ENSG00000108669.16	24.4372	0.542492	0.429831	1.26211	0.206911	0.882084
ENSG00000015676.18	75.4937	-0.343428	0.272828	-1.25877	0.208112	0.882111
ENSG00000104388.15	79.4751	-0.32207	0.255884	-1.25866	0.208155	0.882111
ENSG00000150990.8	9.66016	-0.912959	0.725072	-1.25913	0.207984	0.882111
ENSG00000102893.16	14.0548	0.689769	0.54812	1.25843	0.208237	0.882111
ENSG00000285756.2	38.9151	-0.468381	0.372107	-1.25873	0.208129	0.882111
ENSG00000251562.8	7.65701	-1.02057	0.811471	-1.25768	0.208507	0.882418
ENSG00000247556.6	28.1529	0.506662	0.402879	1.25761	0.208535	0.882418
ENSG00000265688.2	6.56786	-1.07061	0.851582	-1.2572	0.20868	0.882559
ENSG00000170871.12	12.7109	-0.761617	0.605995	-1.2568	0.208825	0.882692
ENSG00000196363.9	27.1789	0.522914	0.416404	1.25579	0.209194	0.883366
ENSG00000178605.13_PAR_Y	6.55177	1.05065	0.836678	1.25574	0.209209	0.883366
ENSG00000143157.11	52.0052	-0.400618	0.31983	-1.2526	0.210353	0.883436
ENSG00000114770.17	11.7609	0.78809	0.62869	1.25354	0.210008	0.883436
ENSG00000146555.19	9.71226	-0.890181	0.710623	-1.25268	0.210323	0.883436
ENSG00000167157.11	7.71815	0.927661	0.739792	1.25395	0.209861	0.883436
ENSG00000165629.20	99.1153	0.289742	0.230976	1.25442	0.209688	0.883436
ENSG00000177054.14	19.3339	-0.626654	0.50006	-1.25316	0.210149	0.883436
ENSG00000175573.7	16.0807	-0.670804	0.53496	-1.25393	0.209867	0.883436
ENSG00000134884.15	46.7762	0.394255	0.314341	1.25422	0.20976	0.883436
ENSG00000178999.13	33.0704	0.476969	0.379999	1.25518	0.209412	0.883436
ENSG00000130520.10	252.97	-0.214359	0.171111	-1.25275	0.210298	0.883436
ENSG00000034053.14	24.6282	0.536124	0.428139	1.25222	0.21049	0.883539
ENSG00000142784.16	24.3611	-0.54575	0.438243	-1.24531	0.213016	0.883805
ENSG00000274265.5	8.06666	-0.969669	0.781178	-1.24129	0.214498	0.883805
ENSG00000160767.21	27.7251	0.493017	0.399884	1.2329	0.217613	0.883805
ENSG00000162817.7	5.76679	1.07173	0.859775	1.24652	0.212572	0.883805
ENSG00000143761.16	292.782	-0.203907	0.163203	-1.24941	0.211515	0.883805
ENSG00000162910.19	43.4427	-0.410598	0.332258	-1.23578	0.21654	0.883805
ENSG00000084693.16	13.5314	-0.742428	0.598522	-1.24044	0.214814	0.883805
ENSG00000119041.11	24.5853	0.529846	0.428099	1.23767	0.215838	0.883805
ENSG00000072195.15	14.0043	0.69539	0.559684	1.24247	0.214064	0.883805
ENSG00000154781.16	9.37553	-0.865968	0.702628	-1.23247	0.217774	0.883805
ENSG00000170275.14	55.293	0.365546	0.293031	1.24747	0.212226	0.883805
ENSG00000145050.17	139.953	-0.298781	0.241155	-1.23896	0.215362	0.883805
ENSG00000163638.13	63.2334	0.352405	0.282438	1.24773	0.212131	0.883805
ENSG00000163900.11	11.6678	-0.791408	0.637331	-1.24175	0.214328	0.883805
ENSG00000125386.15	12.9941	-0.776098	0.62552	-1.24072	0.214708	0.883805
ENSG00000164032.12	89.9574	0.3148	0.253118	1.24369	0.213614	0.883805
ENSG00000138801.9	47.8259	-0.394884	0.320431	-1.23235	0.217817	0.883805
ENSG00000121211.7	10.5129	0.790027	0.632429	1.24919	0.211594	0.883805
ENSG00000133398.4	35.3853	-0.45955	0.367509	-1.25044	0.211137	0.883805
ENSG00000120733.14	35.3611	0.461842	0.371815	1.24213	0.214188	0.883805
ENSG00000164611.13	86.1372	0.315388	0.256093	1.23154	0.218122	0.883805
ENSG00000051596.9	26.9221	0.508186	0.412553	1.23181	0.218021	0.883805
ENSG00000112290.13	37.2316	0.455133	0.365041	1.2468	0.212471	0.883805
ENSG00000120265.17	10.1468	0.803641	0.647202	1.24172	0.214341	0.883805
ENSG00000263001.6	76.5752	0.32098	0.258604	1.2412	0.214531	0.883805
ENSG00000197217.13	20.3919	-0.594155	0.478476	-1.24177	0.214323	0.883805
ENSG00000104442.10	19.0131	-0.621218	0.502184	-1.23703	0.216075	0.883805
ENSG00000120963.12	35.0409	-0.465634	0.377538	-1.23334	0.217448	0.883805
ENSG00000167700.9	16.1598	0.67551	0.545609	1.23808	0.215685	0.883805
ENSG00000137100.16	66.2762	-0.345344	0.27712	-1.24619	0.212695	0.883805
ENSG00000108100.18	47.8457	-0.406064	0.328605	-1.23572	0.216563	0.883805
ENSG00000266412.5	30.3235	0.479561	0.387993	1.23601	0.216457	0.883805
ENSG00000235823.3	22.6969	-0.58631	0.474863	-1.23469	0.216945	0.883805
ENSG00000108055.9	41.1024	0.426733	0.343952	1.24068	0.214725	0.883805
ENSG00000107669.17	17.6264	-0.651933	0.522186	-1.24847	0.211859	0.883805
ENSG00000173511.9	101.933	-0.301927	0.243738	-1.23874	0.215443	0.883805
ENSG00000196323.14	13.7325	0.708787	0.568812	1.24608	0.212734	0.883805
ENSG00000078246.17	16.5791	0.64029	0.512774	1.24868	0.211782	0.883805
ENSG00000139291.13	6.54561	0.987352	0.796041	1.24033	0.214854	0.883805
ENSG00000247077.7	26.1129	0.522567	0.421871	1.23869	0.21546	0.883805
ENSG00000126226.21	8.76855	0.860884	0.690634	1.24651	0.212577	0.883805
ENSG00000244306.11	10.909	0.769195	0.620976	1.23869	0.215461	0.883805
ENSG00000100479.13	6.50048	1.00091	0.805929	1.24193	0.214261	0.883805
ENSG00000156030.13	5.88869	1.04706	0.84391	1.24072	0.214709	0.883805
ENSG00000131323.14	10.2787	0.820232	0.665569	1.23238	0.217809	0.883805
ENSG00000181827.14	16.852	0.624027	0.502787	1.24113	0.214556	0.883805
ENSG00000182831.12	22.5149	-0.561472	0.455253	-1.23332	0.217457	0.883805
ENSG00000180035.12	12.1228	-0.769972	0.624596	-1.23275	0.217669	0.883805
ENSG00000184939.16	20.7083	-0.605647	0.487725	-1.24178	0.214318	0.883805
ENSG00000167513.9	37.7255	0.431874	0.349335	1.23627	0.216356	0.883805
ENSG00000189343.7	83.7131	0.32163	0.261133	1.23167	0.218072	0.883805
ENSG00000012048.22	14.0876	0.683893	0.554715	1.23287	0.217623	0.883805
ENSG00000224877.4	65.9052	-0.345682	0.279225	-1.23801	0.215713	0.883805
ENSG00000101596.15	22.8795	-0.626518	0.502874	-1.24587	0.21281	0.883805
ENSG00000181588.16	63.6189	-0.363234	0.292305	-1.24266	0.213995	0.883805
ENSG00000088256.9	12.9405	0.72791	0.58877	1.23632	0.216338	0.883805
ENSG00000167654.18	18.7514	-0.65706	0.528928	-1.24225	0.214145	0.883805
ENSG00000105255.11	50.5987	0.381903	0.3064	1.24642	0.212611	0.883805
ENSG00000197857.13	5.69633	-1.1354	0.919515	-1.23478	0.216912	0.883805
ENSG00000173875.13	6.91168	-1.03125	0.835106	-1.23487	0.216878	0.883805
ENSG00000257103.8	26.2638	0.515519	0.413613	1.24638	0.212625	0.883805
ENSG00000105290.12	144.016	-0.255432	0.205502	-1.24297	0.213879	0.883805
ENSG00000198538.11	10.814	-0.832575	0.667936	-1.24649	0.212585	0.883805
ENSG00000128294.16	8.96326	0.859857	0.698344	1.23128	0.218218	0.883805
ENSG00000159873.10	9.32394	0.842334	0.682384	1.2344	0.217054	0.883805
ENSG00000101911.12	9.26916	0.851227	0.68415	1.24421	0.213422	0.883805
ENSG00000046651.15	8.99385	0.87064	0.69595	1.25101	0.210931	0.883805
ENSG00000147133.15	8.678	-0.912981	0.73753	-1.23789	0.215757	0.883805
ENSG00000196449.4	13.1384	-0.732095	0.596422	-1.22748	0.219643	0.884551
ENSG00000116791.14	18.986	0.638528	0.520176	1.22752	0.219626	0.884551
ENSG00000152620.13	13.6274	-0.730088	0.594279	-1.22853	0.219249	0.884551
ENSG00000104522.16	15.2092	-0.675534	0.54936	-1.22967	0.218819	0.884551
ENSG00000136830.12	23.9487	0.523903	0.426279	1.22901	0.219067	0.884551
ENSG00000126432.14	222.191	-0.218454	0.177915	-1.22786	0.2195	0.884551
ENSG00000181264.8	11.2006	-0.827901	0.673794	-1.22872	0.219178	0.884551
ENSG00000012822.16	10.6459	-0.828274	0.67357	-1.22968	0.218818	0.884551
ENSG00000141425.18	57.3238	0.360229	0.293243	1.22843	0.219285	0.884551
ENSG00000160193.11	13.9563	0.684532	0.556892	1.2292	0.218997	0.884551
ENSG00000124260.12	9.78401	-0.848348	0.690725	-1.2282	0.219372	0.884551
ENSG00000171132.14	6.31162	-1.06801	0.870949	-1.22626	0.220102	0.884709
ENSG00000138442.9	21.6331	0.551162	0.449507	1.22615	0.220143	0.884709
ENSG00000078674.17	43.8508	-0.417289	0.340293	-1.22626	0.2201	0.884709
ENSG00000136448.12	13.4732	0.713396	0.581402	1.22703	0.219813	0.884709
ENSG00000198900.6	24.607	0.515251	0.420397	1.22563	0.220337	0.884709
ENSG00000022267.18	48.1015	0.407378	0.332398	1.22557	0.220359	0.884709
ENSG00000170584.11	25.0546	0.53306	0.435089	1.22518	0.220509	0.884739
ENSG00000059573.9	39.9095	0.422926	0.345259	1.22495	0.220592	0.884739
ENSG00000133884.10	28.1765	-0.508903	0.415635	-1.2244	0.220802	0.885125
ENSG00000188010.14	28.0932	-0.498436	0.407456	-1.22329	0.221221	0.885713
ENSG00000057663.16	13.7675	-0.728899	0.596229	-1.22251	0.221513	0.885713
ENSG00000175220.12	30.6191	-0.51072	0.417759	-1.22252	0.22151	0.885713
ENSG00000139687.15	29.6528	0.481642	0.393913	1.22271	0.221438	0.885713
ENSG00000241973.10	23.1494	0.534194	0.436926	1.22262	0.221473	0.885713
ENSG00000151458.12	17.2855	-0.63413	0.519129	-1.22153	0.221887	0.886305
ENSG00000184207.8	30.0395	0.473236	0.387338	1.22176	0.221797	0.886305
ENSG00000117475.14	15.6972	-0.671874	0.550348	-1.22082	0.222156	0.886926
ENSG00000162702.8	18.9534	-0.599779	0.492669	-1.21741	0.223449	0.887728
ENSG00000171148.13	64.2056	-0.341949	0.28101	-1.21686	0.223659	0.887728
ENSG00000114030.13	8.77407	-0.90505	0.743307	-1.2176	0.223376	0.887728
ENSG00000056050.7	26.5706	0.500864	0.410655	1.21967	0.22259	0.887728
ENSG00000137200.13	17.8417	0.606802	0.497804	1.21896	0.22286	0.887728
ENSG00000112339.14	20.9753	0.581157	0.476612	1.21935	0.222712	0.887728
ENSG00000218426.5	457.215	0.206933	0.170283	1.21523	0.224279	0.887728
ENSG00000004864.13	45.9207	0.393627	0.324072	1.21463	0.224508	0.887728
ENSG00000091127.14	14.5648	0.674444	0.553847	1.21774	0.223322	0.887728
ENSG00000181444.13	12.5193	-0.752927	0.618442	-1.21746	0.22343	0.887728
ENSG00000164751.15	20.2072	0.582339	0.4777	1.21905	0.222825	0.887728
ENSG00000175216.14	64.2045	0.34695	0.285618	1.21474	0.224467	0.887728
ENSG00000123106.10	7.83822	-0.98789	0.813177	-1.21485	0.224422	0.887728
ENSG00000139973.16	6.03224	-1.12683	0.927702	-1.21465	0.224499	0.887728
ENSG00000180979.10	7.03904	-1.01617	0.83636	-1.21499	0.224368	0.887728
ENSG00000132589.16	92.3675	-0.29026	0.238757	-1.21571	0.224095	0.887728
ENSG00000176845.13	11.5415	0.784174	0.64422	1.21725	0.223511	0.887728
ENSG00000089351.14	59.2191	0.346438	0.284464	1.21786	0.223275	0.887728
ENSG00000186951.16	5.72678	1.03091	0.848712	1.21468	0.22449	0.887728
ENSG00000133142.17	37.4085	-0.432057	0.355859	-1.21412	0.2247	0.888042
ENSG00000116857.17	132.208	-0.253557	0.209	-1.2132	0.225055	0.888191
ENSG00000030066.13	34.9494	0.437547	0.360599	1.21339	0.224981	0.888191
ENSG00000275700.5	11.9102	-0.794581	0.654981	-1.21314	0.225078	0.888191
ENSG00000073417.15	10.0039	0.811135	0.669035	1.2124	0.225361	0.888347
ENSG00000168140.5	5.99023	1.02558	0.846294	1.21185	0.225571	0.888347
ENSG00000129351.17	181.252	0.225225	0.185849	1.21187	0.225562	0.888347
ENSG00000178605.13	10.1532	0.795915	0.656345	1.21265	0.225264	0.888347
ENSG00000168522.13	14.2379	-0.694653	0.573501	-1.21125	0.2258	0.888802
ENSG00000067064.11	23.1568	-0.542015	0.447636	-1.21084	0.225957	0.888975
ENSG00000236439.4	229.361	-0.229352	0.18949	-1.21036	0.22614	0.889249
ENSG00000121775.18	10.4509	0.763955	0.631708	1.20935	0.226529	0.88968
ENSG00000006704.10	25.7217	0.49811	0.412037	1.20889	0.226703	0.88968
ENSG00000106028.11	139.041	-0.259049	0.214192	-1.20943	0.2265	0.88968
ENSG00000174365.20	6.71182	1.02698	0.849417	1.20905	0.226645	0.88968
ENSG00000131238.17	60.2666	0.351207	0.290954	1.20709	0.227399	0.88982
[truncated: 10,046 more rows]

## Sheet: Transcripts
Transcripts	baseMean	log2FoldChange	lfcSE	pvalue	padj
ENST00000331224.10|ENSG00000185559.16|OTTHUMG00000171600.5|OTTHUMT00000414393.1|DLK1-201|DLK1|1324|protein_coding|	1740.13	2.37934	0.149789	8.10254e-57	2.78322e-53
ENST00000451311.7|ENSG00000205542.11|OTTHUMG00000021144.4|OTTHUMT00000055780.2|TMSB4X-204|TMSB4X|622|protein_coding|	597.616	2.12397	0.133608	6.64845e-57	2.78322e-53
ENST00000299529.7|ENSG00000166426.8|OTTHUMG00000143862.5|OTTHUMT00000290110.3|CRABP1-201|CRABP1|738|protein_coding|	207.548	2.5701	0.203275	1.21626e-36	2.78523e-33
ENST00000276211.10|ENSG00000147256.12|OTTHUMG00000022402.4|OTTHUMT00000355073.2|ARHGAP36-201|ARHGAP36|2985|protein_coding|	148.851	4.03567	0.340219	1.86507e-32	3.20325e-29
ENST00000313164.9|ENSG00000112936.18|OTTHUMG00000150340.3|OTTHUMT00000317680.1|C7-201|C7|4257|protein_coding|	104.952	-2.94296	0.250599	7.60956e-32	1.04555e-28
ENST00000381395.5|ENSG00000167244.21|OTTHUMG00000009395.13|OTTHUMT00000026059.5|IGF2-203|IGF2|4527|protein_coding|	236.088	2.07758	0.187233	1.30855e-28	1.28425e-25
ENST00000643349.1|ENSG00000284779.2|OTTHUMG00000166213.8|OTTHUMT00000496096.2|AC132217.2-201|AC132217.2|5144|protein_coding|	236.088	2.07758	0.187233	1.30855e-28	1.28425e-25
ENST00000381406.8|ENSG00000167244.21|OTTHUMG00000009395.13|OTTHUMT00000026054.1|IGF2-204|IGF2|5179|protein_coding|	279.673	2.076	0.190928	1.5469e-27	1.3284e-24
ENST00000389680.2|ENSG00000211459.2|-|-|MT-RNR1-201|MT-RNR1|954|Mt_rRNA|	481.873	-1.33143	0.131721	5.09179e-24	3.88674e-21
ENST00000538780.1|ENSG00000139438.5|OTTHUMG00000169260.1|OTTHUMT00000403175.1|FAM222A-202|FAM222A|3294|protein_coding|	50.8307	-3.87262	0.389054	2.4238e-23	1.66515e-20
ENST00000242152.7|ENSG00000122585.8|OTTHUMG00000022973.5|OTTHUMT00000214041.3|NPY-201|NPY|555|protein_coding|	370.69	-1.33768	0.134759	3.19346e-23	1.99446e-20
ENST00000370179.8|ENSG00000125534.10|OTTHUMG00000032978.2|OTTHUMT00000080149.2|PPDPF-202|PPDPF|827|protein_coding|	576.334	1.30706	0.132448	5.70533e-23	3.2663e-20
ENST00000395592.6|ENSG00000166482.11|OTTHUMG00000059585.6|OTTHUMT00000132547.3|MFAP4-202|MFAP4|1932|protein_coding|	276.983	1.94236	0.197206	6.89639e-23	3.64447e-20
ENST00000304546.6|ENSG00000171551.12|OTTHUMG00000133262.4|OTTHUMT00000257039.3|ECEL1-201|ECEL1|2871|protein_coding|	82.082	4.08759	0.419033	1.75883e-22	8.63083e-20
ENST00000233143.6|ENSG00000034510.6|OTTHUMG00000130027.7|OTTHUMT00000252302.4|TMSB10-201|TMSB10|461|protein_coding|	1645.55	1.33716	0.143471	1.16203e-20	5.32208e-18
ENST00000393056.7|ENSG00000123454.11|OTTHUMG00000020878.4|OTTHUMT00000054929.3|DBH-202|DBH|3775|protein_coding|	1848.61	1.12295	0.128116	1.86588e-18	8.01161e-16
ENST00000307845.8|ENSG00000115756.13|OTTHUMG00000090451.6|OTTHUMT00000206897.3|HPCAL1-201|HPCAL1|1749|protein_coding|	93.4066	-2.08468	0.23936	3.05477e-18	1.23449e-15
ENST00000370922.5|ENSG00000147256.12|OTTHUMG00000022402.4|OTTHUMT00000058279.1|ARHGAP36-203|ARHGAP36|2736|protein_coding|	73.4797	2.8548	0.336091	1.99415e-17	7.61099e-15
ENST00000639280.1|ENSG00000147256.12|OTTHUMG00000022402.4|-|ARHGAP36-206|ARHGAP36|2685|protein_coding|	71.3092	2.80753	0.336795	7.68395e-17	2.77836e-14
ENST00000395566.8|ENSG00000110492.15|OTTHUMG00000150315.6|OTTHUMT00000317545.2|MDK-203|MDK|828|protein_coding|	1253.93	1.38166	0.16627	9.58949e-17	3.29399e-14
ENST00000412432.6|ENSG00000147256.12|OTTHUMG00000022402.4|OTTHUMT00000058281.2|ARHGAP36-204|ARHGAP36|2686|protein_coding|	70.7459	2.79483	0.337645	1.25866e-16	4.11763e-14
ENST00000173527.6|ENSG00000066583.12|OTTHUMG00000163144.3|OTTHUMT00000371826.2|ISOC1-201|ISOC1|1942|protein_coding|	71.9073	-2.19915	0.269563	3.40029e-16	1.06182e-13
ENST00000296498.3|ENSG00000164099.3|OTTHUMG00000161166.3|OTTHUMT00000256516.2|PRSS12-201|PRSS12|4809|protein_coding|	71.464	-2.20697	0.274563	9.12366e-16	2.7252e-13
ENST00000376112.4|ENSG00000125968.9|OTTHUMG00000032181.2|OTTHUMT00000078550.2|ID1-202|ID1|983|protein_coding|	53.6845	-2.4733	0.313364	2.95605e-15	8.46168e-13
ENST00000340099.9|ENSG00000125170.11|OTTHUMG00000133460.9|OTTHUMT00000257335.4|DOK4-201|DOK4|2767|protein_coding|	79.7487	-2.08347	0.264175	3.10284e-15	8.5266e-13
ENST00000374561.6|ENSG00000117318.9|OTTHUMG00000003229.3|OTTHUMT00000008904.2|ID3-201|ID3|950|protein_coding|	55.973	-2.40066	0.304642	3.26677e-15	8.63181e-13
ENST00000292377.4|ENSG00000213420.8|OTTHUMG00000154894.5|OTTHUMT00000337556.2|GPC2-201|GPC2|2546|protein_coding|	115.922	1.85396	0.2403	1.20794e-14	3.07353e-12
ENST00000360156.11|ENSG00000125354.23|OTTHUMG00000022280.6|OTTHUMT00000058064.2|SEPT6-204|SEPT6|2609|protein_coding|	175.052	1.47167	0.194466	3.79719e-14	9.31668e-12
ENST00000233809.9|ENSG00000115457.10|OTTHUMG00000155341.3|OTTHUMT00000339540.2|IGFBP2-201|IGFBP2|1414|protein_coding|	651.43	0.960142	0.13778	3.19945e-12	7.57938e-10
ENST00000315491.12|ENSG00000258947.7|OTTHUMG00000138985.4|OTTHUMT00000272874.2|TUBB3-201|TUBB3|1706|protein_coding|	587.034	0.915293	0.13185	3.86861e-12	8.85911e-10
ENST00000405308.6|ENSG00000110492.15|OTTHUMG00000150315.6|OTTHUMT00000317546.2|MDK-205|MDK|1166|protein_coding|	78.7626	1.97056	0.284301	4.17213e-12	9.24597e-10
ENST00000405333.5|ENSG00000115758.13|OTTHUMG00000090450.5|OTTHUMT00000323539.1|ODC1-202|ODC1|1943|protein_coding|	206.402	1.26791	0.183676	5.09321e-12	1.09345e-09
ENST00000249330.3|ENSG00000128564.7|OTTHUMG00000157109.3|OTTHUMT00000347462.2|VGF-201|VGF|2551|protein_coding|	1341.13	0.950487	0.141831	2.0622e-11	4.29313e-09
ENST00000253407.4|ENSG00000131094.4|OTTHUMG00000162944.4|OTTHUMT00000371119.4|C1QL1-201|C1QL1|1527|protein_coding|	28.3428	-3.21806	0.490368	5.28961e-11	1.06881e-08
ENST00000301071.12|ENSG00000167552.14|OTTHUMG00000169511.4|OTTHUMT00000404543.2|TUBA1A-202|TUBA1A|1672|protein_coding|	1918.88	1.01316	0.156119	8.60152e-11	1.68835e-08
ENST00000441802.7|ENSG00000083857.14|OTTHUMG00000160320.10|OTTHUMT00000360209.4|FAT1-201|FAT1|14776|protein_coding|	45.37	2.61294	0.406399	1.2803e-10	2.44324e-08
ENST00000175506.8|ENSG00000070669.17|OTTHUMG00000022892.14|-|ASNS-201|ASNS|2356|protein_coding|	71.1993	2.2539	0.351546	1.44181e-10	2.67709e-08
ENST00000520876.7|ENSG00000129951.18|OTTHUMG00000164523.7|OTTHUMT00000379096.4|PLPPR3-204|PLPPR3|2328|protein_coding|	62.3938	1.96335	0.3105	2.56227e-10	4.5553e-08
ENST00000573283.7|ENSG00000184009.12|OTTHUMG00000177955.9|OTTHUMT00000495511.2|ACTG1-205|ACTG1|1919|protein_coding|	1321.85	0.868748	0.137422	2.58598e-10	4.5553e-08
ENST00000215909.10|ENSG00000100097.12|OTTHUMG00000150661.2|OTTHUMT00000319482.2|LGALS1-201|LGALS1|528|protein_coding|	692.752	0.790049	0.125449	3.01961e-10	5.18619e-08
ENST00000412051.5|ENSG00000146540.15|OTTHUMG00000151477.7|OTTHUMT00000322818.1|C7orf50-204|C7orf50|1147|protein_coding|	82.6931	1.71296	0.272548	3.27854e-10	5.49356e-08
ENST00000266085.6|ENSG00000100234.11|OTTHUMG00000030784.3|OTTHUMT00000075672.2|TIMP3-201|TIMP3|4603|protein_coding|	69.1399	1.87137	0.298352	3.55644e-10	5.81731e-08
ENST00000617612.2|ENSG00000187479.7|OTTHUMG00000166555.6|OTTHUMT00000390397.5|C11orf96-202|C11orf96|1247|protein_coding|	346.782	-0.872977	0.139633	4.05409e-10	6.47712e-08
ENST00000446477.6|ENSG00000224940.8|OTTHUMG00000157714.4|-|PRRT4-201|PRRT4|3544|protein_coding|	103.188	-1.43847	0.232376	6.00641e-10	9.3782e-08
ENST00000351718.8|ENSG00000091129.20|OTTHUMG00000154973.10|OTTHUMT00000337939.1|NRCAM-201|NRCAM|6228|protein_coding|	26.5809	-2.86903	0.467673	8.53208e-10	1.30256e-07
ENST00000172229.8|ENSG00000064300.9|OTTHUMG00000161495.4|OTTHUMT00000365150.2|NGFR-201|NGFR|3408|protein_coding|	35.2352	4.88893	0.803277	1.15596e-09	1.72641e-07
ENST00000329841.10|ENSG00000184254.17|OTTHUMG00000186439.4|OTTHUMT00000313620.3|ALDH1A3-201|ALDH1A3|3469|protein_coding|	43.8106	2.35981	0.390324	1.48711e-09	2.17371e-07
ENST00000349077.8|ENSG00000118004.17|OTTHUMG00000090304.8|OTTHUMT00000206666.1|COLEC11-202|COLEC11|1259|protein_coding|	52.5252	-1.88974	0.313476	1.65651e-09	2.37087e-07
ENST00000223061.6|ENSG00000106333.13|OTTHUMG00000156675.2|OTTHUMT00000345285.2|PCOLCE-201|PCOLCE|1516|protein_coding|	325.918	-0.8896	0.148976	2.35197e-09	3.29756e-07
ENST00000295727.1|ENSG00000163497.2|OTTHUMG00000133080.2|OTTHUMT00000256725.1|FEV-201|FEV|1879|protein_coding|	45.15	-1.89514	0.321765	3.86573e-09	5.31152e-07
ENST00000234091.8|ENSG00000115738.10|OTTHUMG00000112454.5|OTTHUMT00000231925.2|ID2-201|ID2|2041|protein_coding|	18.2528	-3.63594	0.624367	5.76637e-09	7.76765e-07
ENST00000335350.10|ENSG00000107731.12|OTTHUMG00000018422.1|OTTHUMT00000048541.1|UNC5B-201|UNC5B|6841|protein_coding|	70.7934	-1.67094	0.287209	5.9612e-09	7.87566e-07
ENST00000424201.6|ENSG00000007402.11|OTTHUMG00000156887.4|OTTHUMT00000346453.1|CACNA2D2-204|CACNA2D2|5206|protein_coding|	48.9161	-1.90449	0.328358	6.62997e-09	8.59394e-07
ENST00000618628.4|ENSG00000171617.14|OTTHUMG00000102059.8|-|ENC1-207|ENC1|5657|protein_coding|	29.6308	3.25674	0.568612	1.01901e-08	1.2964e-06
ENST00000302351.8|ENSG00000171617.14|OTTHUMG00000102059.8|OTTHUMT00000219862.3|ENC1-201|ENC1|5520|protein_coding|	30.2923	5.09081	0.893645	1.2216e-08	1.52589e-06
ENST00000261622.5|ENSG00000103257.9|OTTHUMG00000137658.4|OTTHUMT00000269110.3|SLC7A5-201|SLC7A5|4556|protein_coding|	67.2721	2.01748	0.35503	1.32699e-08	1.62793e-06
ENST00000455783.2|ENSG00000234224.2|OTTHUMG00000154762.3|OTTHUMT00000336960.3|TMEM229A-201|TMEM229A|2108|protein_coding|	68.5342	-1.4792	0.262186	1.68263e-08	2.02801e-06
ENST00000379906.6|ENSG00000103546.18|OTTHUMG00000133208.6|OTTHUMT00000256922.2|SLC6A2-202|SLC6A2|3551|protein_coding|	29.3076	-2.40178	0.425945	1.71324e-08	2.0293e-06
ENST00000237305.11|ENSG00000118515.11|OTTHUMG00000015613.5|OTTHUMT00000042312.2|SGK1-201|SGK1|2401|protein_coding|	11.4123	-7.30155	1.30079	1.98657e-08	2.31318e-06
ENST00000482346.1|ENSG00000171551.12|OTTHUMG00000133262.4|OTTHUMT00000330759.1|ECEL1-204|ECEL1|2965|retained_intron|	26.7483	3.43613	0.615326	2.34722e-08	2.68757e-06
ENST00000225831.4|ENSG00000108691.9|OTTHUMG00000132887.3|OTTHUMT00000256384.2|CCL2-201|CCL2|741|protein_coding|	35.6242	5.92112	1.06328	2.56622e-08	2.89015e-06
ENST00000437681.1|ENSG00000242125.3|OTTHUMG00000003657.2|OTTHUMT00000010374.1|SNHG3-202|SNHG3|2614|retained_intron|	23.3014	-2.64138	0.479332	3.57714e-08	3.9637e-06
ENST00000646370.2|ENSG00000074800.16|OTTHUMG00000001773.11|OTTHUMT00000494653.2|ENO1-212|ENO1|1837|nonsense_mediated_decay|	248.881	-0.954101	0.174018	4.18698e-08	4.5658e-06
ENST00000374115.5|ENSG00000187714.7|OTTHUMG00000018196.2|OTTHUMT00000047995.2|SLC18A3-201|SLC18A3|2411|protein_coding|	43.9797	2.07579	0.37983	4.62753e-08	4.96736e-06
ENST00000307142.9|ENSG00000172403.11|OTTHUMG00000161165.7|OTTHUMT00000364018.3|SYNPO2-201|SYNPO2|7282|protein_coding|	21.5799	-2.83595	0.522309	5.64675e-08	5.96819e-06
ENST00000416167.7|ENSG00000167244.21|OTTHUMG00000009395.13|OTTHUMT00000026053.3|IGF2-205|IGF2|5580|protein_coding|	469.413	1.83332	0.337957	5.80496e-08	6.04243e-06
ENST00000367589.3|ENSG00000143324.13|OTTHUMG00000035116.2|OTTHUMT00000084997.1|XPR1-201|XPR1|4126|protein_coding|	40.3324	-1.82428	0.340064	8.11708e-08	8.32304e-06
ENST00000219271.4|ENSG00000102996.5|OTTHUMG00000133466.3|OTTHUMT00000257342.2|MMP15-201|MMP15|4062|protein_coding|	33.989	2.37167	0.443873	9.13545e-08	9.22949e-06
ENST00000373298.7|ENSG00000078596.11|OTTHUMG00000021900.2|OTTHUMT00000057329.2|ITM2A-201|ITM2A|1616|protein_coding|	23.3113	-2.48879	0.467009	9.86376e-08	9.82088e-06
ENST00000326828.6|ENSG00000080644.16|OTTHUMG00000143863.6|OTTHUMT00000290111.4|CHRNA3-201|CHRNA3|3015|protein_coding|	238.061	0.879197	0.168078	1.68686e-07	1.65553e-05
ENST00000373709.8|ENSG00000168528.12|OTTHUMG00000003796.3|OTTHUMT00000010680.2|SERINC2-201|SERINC2|1900|protein_coding|	51.4193	1.70758	0.329236	2.14283e-07	2.07342e-05
ENST00000322002.5|ENSG00000176887.7|OTTHUMG00000090333.2|OTTHUMT00000206698.2|SOX11-201|SOX11|9002|protein_coding|	101.135	1.22039	0.235744	2.25753e-07	2.15406e-05
ENST00000284486.9|ENSG00000154319.16|OTTHUMG00000129361.6|OTTHUMT00000251513.3|FAM167A-201|FAM167A|4067|protein_coding|	39.7691	-1.8281	0.355792	2.77498e-07	2.61152e-05
ENST00000311160.14|ENSG00000136205.17|OTTHUMG00000074075.4|OTTHUMT00000157253.2|TNS3-201|TNS3|7585|protein_coding|	43.5448	1.9544	0.380677	2.83654e-07	2.63338e-05
ENST00000391857.9|ENSG00000142541.17|OTTHUMG00000134289.5|OTTHUMT00000258989.2|RPL13A-201|RPL13A|1127|protein_coding|	158.372	-1.00689	0.197683	3.51578e-07	3.22045e-05
ENST00000346208.4|ENSG00000107485.18|OTTHUMG00000017640.8|OTTHUMT00000046719.2|GATA3-201|GATA3|2650|protein_coding|	76.7553	-1.24967	0.248455	4.91052e-07	4.43885e-05
ENST00000601048.6|ENSG00000178980.15|OTTHUMG00000183061.3|OTTHUMT00000464884.2|SELENOW-212|SELENOW|758|protein_coding|	46.0593	1.76405	0.352143	5.4579e-07	4.86958e-05
ENST00000335181.10|ENSG00000067225.18|OTTHUMG00000172709.6|OTTHUMT00000420056.2|PKM-202|PKM|2305|protein_coding|	635.048	-0.664439	0.132899	5.74603e-07	5.06092e-05
ENST00000371098.6|ENSG00000087460.25|OTTHUMG00000033069.23|OTTHUMT00000080441.5|GNAS-212|GNAS|1719|protein_coding|	17.5351	7.35658	1.51244	1.15008e-06	9.87629e-05
ENST00000414790.6|ENSG00000130600.19|OTTHUMG00000012477.7|OTTHUMT00000034770.3|H19-203|H19|2348|lncRNA|	22.8217	5.26984	1.08319	1.14402e-06	9.87629e-05
ENST00000357325.10|ENSG00000143321.19|OTTHUMG00000041295.2|OTTHUMT00000098946.2|HDGF-201|HDGF|2309|protein_coding|	249.032	-0.819317	0.168923	1.23316e-06	0.00010459
ENST00000368324.5|ENSG00000132718.9|OTTHUMG00000014105.2|OTTHUMT00000039597.2|SYT11-201|SYT11|5182|protein_coding|	76.1186	1.3148	0.271476	1.278e-06	0.000107071
ENST00000265770.11|ENSG00000015592.16|OTTHUMG00000099461.3|OTTHUMT00000375941.1|STMN4-201|STMN4|1250|protein_coding|	20.0726	3.71152	0.767292	1.31701e-06	0.000109011
ENST00000566897.6|ENSG00000285043.1|OTTHUMG00000192461.2|OTTHUMT00000435360.2|AC093512.2-204|AC093512.2|2448|protein_coding|	56.2189	-1.45569	0.301944	1.42805e-06	0.000116794
ENST00000333628.4|ENSG00000137267.6|OTTHUMG00000014135.2|OTTHUMT00000039662.2|TUBB2A-201|TUBB2A|1616|protein_coding|	116.239	1.02541	0.213537	1.57067e-06	0.000125471
ENST00000412788.5|ENSG00000130600.19|OTTHUMG00000012477.7|OTTHUMT00000142895.3|H19-202|H19|2281|lncRNA|	22.0482	5.21897	1.08652	1.56021e-06	0.000125471
ENST00000649591.1|ENSG00000254656.2|OTTHUMG00000167573.2|OTTHUMT00000395127.2|RTL1-202|RTL1|5398|protein_coding|	417.856	-0.69429	0.144967	1.67361e-06	0.000132158
ENST00000241393.3|ENSG00000121966.6|OTTHUMG00000153583.1|OTTHUMT00000331732.1|CXCR4-201|CXCR4|1682|protein_coding|	17.9052	-2.71049	0.566601	1.72027e-06	0.000134298
ENST00000454376.6|ENSG00000126457.21|OTTHUMG00000167568.3|OTTHUMT00000395070.1|PRMT1-202|PRMT1|1327|protein_coding|	26.3066	-2.44484	0.512013	1.79737e-06	0.000138741
ENST00000405375.5|ENSG00000124762.13|OTTHUMG00000014603.4|-|CDKN1A-203|CDKN1A|2267|protein_coding|	37.7095	2.24884	0.472807	1.97128e-06	0.000150475
ENST00000349752.10|ENSG00000158089.15|OTTHUMG00000074077.4|OTTHUMT00000157264.2|GALNT14-202|GALNT14|2447|protein_coding|	10.8753	-4.70607	1.00282	2.69444e-06	0.000203416
ENST00000469308.1|ENSG00000173812.11|OTTHUMG00000133492.6|OTTHUMT00000257394.1|EIF1-204|EIF1|815|lncRNA|	211.512	0.874628	0.186492	2.73334e-06	0.000204109
ENST00000393655.4|ENSG00000008196.13|OTTHUMG00000014836.5|OTTHUMT00000040886.4|TFAP2B-202|TFAP2B|5631|protein_coding|	76.621	-1.13599	0.242808	2.88915e-06	0.000213424
ENST00000272217.7|ENSG00000143862.8|OTTHUMG00000035923.2|OTTHUMT00000087493.2|ARL8A-201|ARL8A|1789|protein_coding|	87.6592	1.1409	0.244151	2.96905e-06	0.000216993
ENST00000336458.13|ENSG00000132507.18|OTTHUMG00000102197.8|OTTHUMT00000220047.5|EIF5A-202|EIF5A|1264|protein_coding|	374.596	-0.741967	0.158866	3.00606e-06	0.000217386
ENST00000375058.5|ENSG00000102316.17|OTTHUMG00000021638.4|OTTHUMT00000056822.1|MAGED2-204|MAGED2|2048|protein_coding|	58.0502	1.41006	0.304253	3.57781e-06	0.000256037
ENST00000467371.1|ENSG00000115306.16|OTTHUMG00000133746.7|OTTHUMT00000258119.1|SPTBN1-204|SPTBN1|3332|retained_intron|	71.0399	-1.22452	0.264772	3.74922e-06	0.000265538
ENST00000396290.2|ENSG00000115738.10|OTTHUMG00000112454.5|OTTHUMT00000504334.2|ID2-203|ID2|1299|protein_coding|	13.3887	-3.12504	0.678758	4.14358e-06	0.000290473
ENST00000379024.8|ENSG00000091129.20|OTTHUMG00000154973.10|OTTHUMT00000337863.2|NRCAM-203|NRCAM|5782|protein_coding|	23.2951	-2.1469	0.466924	4.26639e-06	0.000296061
ENST00000356674.7|ENSG00000122566.21|OTTHUMG00000023471.4|OTTHUMT00000214110.1|HNRNPA2B1-202|HNRNPA2B1|1711|protein_coding|	499.491	-0.569426	0.124868	5.11034e-06	0.00035108
ENST00000265077.8|ENSG00000038427.16|OTTHUMG00000131321.7|OTTHUMT00000254092.4|VCAN-201|VCAN|12345|protein_coding|	23.1503	2.58317	0.569082	5.64709e-06	0.000380348
ENST00000620890.1|ENSG00000233276.5|OTTHUMG00000156837.7|-|GPX1-204|GPX1|897|protein_coding|	142.952	0.88258	0.194365	5.60307e-06	0.000380348
ENST00000222390.11|ENSG00000019991.18|OTTHUMG00000023804.10|OTTHUMT00000253315.4|HGF-201|HGF|5834|protein_coding|	11.046	-3.64936	0.806623	6.06106e-06	0.000404267
ENST00000532829.5|ENSG00000167996.16|OTTHUMG00000166217.6|OTTHUMT00000388523.1|FTH1-208|FTH1|912|nonsense_mediated_decay|	1279.14	0.62033	0.137857	6.80201e-06	0.000449325
ENST00000458500.5|ENSG00000147403.16|OTTHUMG00000033189.13|OTTHUMT00000127775.5|RPL10-210|RPL10|585|protein_coding|	28.2448	2.06776	0.461441	7.42637e-06	0.000485897
ENST00000419783.3|ENSG00000233276.5|OTTHUMG00000156837.7|OTTHUMT00000346154.3|GPX1-202|GPX1|899|protein_coding|	141.985	0.869167	0.194337	7.7318e-06	0.000496425
ENST00000612212.4|ENSG00000178980.15|OTTHUMG00000183061.3|-|SELENOW-216|SELENOW|875|protein_coding|	41.9969	1.60235	0.35817	7.68773e-06	0.000496425
ENST00000619133.4|ENSG00000272398.6|OTTHUMG00000188439.3|OTTHUMT00000477241.1|CD24-204|CD24|2513|protein_coding|	128.074	0.900484	0.203238	9.3938e-06	0.00059755
ENST00000392055.7|ENSG00000153823.18|OTTHUMG00000133191.5|OTTHUMT00000256901.1|PID1-203|PID1|2533|protein_coding|	11.8271	6.78821	1.53655	9.96962e-06	0.00062836
ENST00000372394.5|ENSG00000130707.17|OTTHUMG00000020806.4|OTTHUMT00000054652.1|ASS1-204|ASS1|1973|protein_coding|	17.7123	4.89887	1.10998	1.01732e-05	0.000635361
ENST00000219833.12|ENSG00000103546.18|OTTHUMG00000133208.6|-|SLC6A2-201|SLC6A2|2858|protein_coding|	10.2891	-3.82851	0.868768	1.04899e-05	0.000649239
ENST00000407067.1|ENSG00000110492.15|OTTHUMG00000150315.6|OTTHUMT00000317542.1|MDK-206|MDK|1026|protein_coding|	80.3364	1.16279	0.264374	1.09108e-05	0.00066926
ENST00000361464.8|ENSG00000198408.14|OTTHUMG00000018939.5|OTTHUMT00000049987.3|OGA-202|OGA|5174|protein_coding|	45.523	1.57523	0.358494	1.11267e-05	0.000676465
ENST00000296755.12|ENSG00000131711.15|OTTHUMG00000100952.13|OTTHUMT00000218561.8|MAP1B-201|MAP1B|11790|protein_coding|	194.025	0.786834	0.179331	1.14605e-05	0.000690645
ENST00000258201.9|ENSG00000135723.14|OTTHUMG00000137521.5|OTTHUMT00000268844.3|FHOD1-201|FHOD1|3813|protein_coding|	12.6239	-3.02487	0.691032	1.20144e-05	0.000711545
ENST00000394309.7|ENSG00000070669.17|OTTHUMG00000022892.14|OTTHUMT00000333645.1|ASNS-203|ASNS|2289|protein_coding|	77.502	2.39224	0.546478	1.20014e-05	0.000711545
ENST00000429094.6|ENSG00000184613.10|OTTHUMG00000169464.2|OTTHUMT00000404180.1|NELL2-203|NELL2|3612|protein_coding|	11.2	6.71081	1.53928	1.3024e-05	0.000758261
ENST00000570308.5|ENSG00000087245.13|OTTHUMG00000133202.6|OTTHUMT00000440029.1|MMP2-208|MMP2|3235|protein_coding|	183.156	-0.738915	0.169455	1.29736e-05	0.000758261
ENST00000586078.5|ENSG00000129353.15|OTTHUMG00000180585.4|OTTHUMT00000452048.1|SLC44A2-203|SLC44A2|3784|protein_coding|	11.6292	6.764	1.55435	1.35113e-05	0.000780023
ENST00000450589.5|ENSG00000234741.8|OTTHUMG00000037216.7|OTTHUMT00000090577.1|GAS5-221|GAS5|632|lncRNA|	172.871	0.940788	0.217492	1.52102e-05	0.000870782
ENST00000313961.10|ENSG00000143248.13|OTTHUMG00000034441.6|OTTHUMT00000083264.2|RGS5-201|RGS5|5670|protein_coding|	315.903	-0.695271	0.16114	1.59827e-05	0.00090745
ENST00000375068.6|ENSG00000102316.17|OTTHUMG00000021638.4|OTTHUMT00000056821.3|MAGED2-206|MAGED2|2051|protein_coding|	61.1247	1.25149	0.2907	1.66908e-05	0.000939885
ENST00000614102.4|ENSG00000083857.14|OTTHUMG00000160320.10|-|FAT1-212|FAT1|14758|protein_coding|	42.4356	3.53438	0.824029	1.79363e-05	0.000993728
ENST00000624069.3|ENSG00000142541.17|OTTHUMG00000134289.5|OTTHUMT00000478877.1|RPL13A-214|RPL13A|1122|nonsense_mediated_decay|	149.01	-0.887814	0.206942	1.78552e-05	0.000993728
ENST00000334828.6|ENSG00000171314.9|OTTHUMG00000018846.3|OTTHUMT00000049652.2|PGAM1-201|PGAM1|1802|protein_coding|	326.374	-0.692945	0.162343	1.96872e-05	0.00107395
ENST00000375792.7|ENSG00000213722.9|OTTHUMG00000031212.7|OTTHUMT00000076433.2|DDAH2-213|DDAH2|1688|protein_coding|	50.3695	1.41216	0.330986	1.98533e-05	0.00107395
ENST00000613865.5|ENSG00000138326.20|OTTHUMG00000018549.6|OTTHUMT00000048910.3|RPS24-214|RPS24|634|protein_coding|	17.8849	-2.23382	0.52346	1.97752e-05	0.00107395
ENST00000618415.4|ENSG00000143248.13|OTTHUMG00000034441.6|-|RGS5-212|RGS5|5812|protein_coding|	313.991	-0.678321	0.160131	2.27486e-05	0.00122096
ENST00000348225.6|ENSG00000105894.11|OTTHUMG00000155709.2|OTTHUMT00000341339.1|PTN-201|PTN|1614|protein_coding|	49.0067	-1.32823	0.314065	2.34572e-05	0.00124562
ENST00000366691.4|ENSG00000116574.6|OTTHUMG00000037919.2|OTTHUMT00000092555.2|RHOU-201|RHOU|3965|protein_coding|	36.3099	1.63812	0.38744	2.35707e-05	0.00124562
ENST00000373042.5|ENSG00000197982.14|OTTHUMG00000004319.7|OTTHUMT00000012471.3|C1orf122-201|C1orf122|1329|protein_coding|	59.9542	1.2991	0.307397	2.37753e-05	0.00124684
ENST00000392975.6|ENSG00000008283.16|OTTHUMG00000179116.3|OTTHUMT00000444842.1|CYB561-202|CYB561|3007|protein_coding|	45.9456	-1.44717	0.342987	2.4505e-05	0.00127537
ENST00000341197.9|ENSG00000124191.18|OTTHUMG00000032517.6|OTTHUMT00000079331.3|TOX2-201|TOX2|2491|protein_coding|	24.5694	-1.83072	0.435924	2.67361e-05	0.00138103
ENST00000361453.3|ENSG00000198763.3|-|-|MT-ND2-201|MT-ND2|1042|protein_coding|	2833.19	0.815841	0.194779	2.80744e-05	0.00143934
ENST00000395863.8|ENSG00000101144.13|OTTHUMG00000032812.5|OTTHUMT00000079831.3|BMP7-201|BMP7|4021|protein_coding|	22.7732	2.18825	0.523913	2.95707e-05	0.00150482
ENST00000393957.7|ENSG00000159713.11|OTTHUMG00000137516.4|OTTHUMT00000268836.2|TPPP3-202|TPPP3|1021|protein_coding|	31.4266	1.80565	0.435282	3.35064e-05	0.00169257
ENST00000367885.5|ENSG00000143198.13|OTTHUMG00000034627.7|OTTHUMT00000083798.3|MGST3-203|MGST3|680|protein_coding|	42.3292	1.52914	0.370019	3.58694e-05	0.00179871
ENST00000310955.11|ENSG00000117399.14|OTTHUMG00000007420.3|OTTHUMT00000019487.2|CDC20-201|CDC20|1649|protein_coding|	17.3265	-2.26023	0.548145	3.73291e-05	0.00185699
ENST00000586895.5|ENSG00000198258.10|OTTHUMG00000180214.1|OTTHUMT00000450278.1|UBL5-202|UBL5|432|protein_coding|	226.626	0.658907	0.159854	3.75723e-05	0.00185699
ENST00000409248.8|ENSG00000243449.6|OTTHUMG00000154503.2|OTTHUMT00000335536.2|C4orf48-201|C4orf48|433|protein_coding|	164.976	0.745743	0.18232	4.30803e-05	0.00211401
ENST00000360796.9|ENSG00000168000.14|OTTHUMG00000150624.7|OTTHUMT00000319182.2|BSCL2-203|BSCL2|1683|protein_coding|	9.25786	6.43518	1.57528	4.40557e-05	0.00214654
ENST00000355572.6|ENSG00000196923.14|OTTHUMG00000130853.11|OTTHUMT00000253426.1|PDLIM7-201|PDLIM7|977|protein_coding|	28.8393	1.79368	0.440203	4.60822e-05	0.00222947
ENST00000240100.7|ENSG00000120875.9|OTTHUMG00000133395.3|OTTHUMT00000257249.2|DUSP4-201|DUSP4|5553|protein_coding|	32.39	1.66689	0.409322	4.65463e-05	0.00223617
ENST00000425660.5|ENSG00000075624.16|OTTHUMG00000023268.12|OTTHUMT00000324020.1|ACTB-203|ACTB|1845|nonsense_mediated_decay|	1211.86	0.616198	0.151543	4.77964e-05	0.00228029
ENST00000330883.8|ENSG00000055118.14|OTTHUMG00000158341.4|OTTHUMT00000350744.1|KCNH2-202|KCNH2|3267|protein_coding|	38.0472	-1.40185	0.345052	4.85025e-05	0.00229802
ENST00000435036.6|ENSG00000182979.18|OTTHUMG00000150362.38|-|MTA1-207|MTA1|2888|protein_coding|	31.3518	-1.50986	0.372842	5.13045e-05	0.00241412
ENST00000397890.6|ENSG00000072832.14|OTTHUMG00000125489.2|OTTHUMT00000358871.1|CRMP1-202|CRMP1|2911|protein_coding|	121.133	0.871628	0.21555	5.26057e-05	0.00245851
ENST00000373873.8|ENSG00000124006.15|OTTHUMG00000059157.13|OTTHUMT00000131066.1|OBSL1-202|OBSL1|3297|protein_coding|	23.366	-1.78499	0.442156	5.41337e-05	0.00251283
ENST00000650225.1|ENSG00000134871.18|OTTHUMG00000017344.8|OTTHUMT00000312861.2|COL4A2-216|COL4A2|3630|retained_intron|	24.5303	-1.72197	0.429384	6.06343e-05	0.00279569
ENST00000375787.6|ENSG00000213722.9|OTTHUMG00000031212.7|OTTHUMT00000268004.2|DDAH2-211|DDAH2|1330|protein_coding|	48.049	1.32614	0.330858	6.11914e-05	0.00280257
ENST00000606017.2|ENSG00000272398.6|OTTHUMG00000188439.3|OTTHUMT00000504375.2|CD24-201|CD24|2156|protein_coding|	94.3288	0.94628	0.23644	6.27582e-05	0.00285529
ENST00000368301.6|ENSG00000160789.20|OTTHUMG00000013961.6|OTTHUMT00000039194.3|LMNA-207|LMNA|2461|protein_coding|	64.404	-1.14858	0.287274	6.38221e-05	0.00288459
ENST00000222008.11|ENSG00000105404.11|OTTHUMG00000182737.2|OTTHUMT00000463388.2|RABAC1-201|RABAC1|750|protein_coding|	99.4719	0.918336	0.229944	6.50395e-05	0.0029204
ENST00000247665.11|ENSG00000054148.17|OTTHUMG00000020950.2|OTTHUMT00000055150.1|PHPT1-201|PHPT1|890|protein_coding|	117.28	0.855813	0.214833	6.78712e-05	0.00301245
ENST00000392806.4|ENSG00000183160.9|OTTHUMG00000169410.4|OTTHUMT00000403900.2|TMEM119-201|TMEM119|2662|protein_coding|	23.1974	-1.77074	0.444543	6.79665e-05	0.00301245
ENST00000584577.5|ENSG00000172809.13|OTTHUMG00000166016.3|OTTHUMT00000442531.1|RPL38-208|RPL38|344|protein_coding|	791.954	0.495332	0.12446	6.89627e-05	0.00303701
ENST00000320248.4|ENSG00000176595.4|OTTHUMG00000163629.2|OTTHUMT00000374601.2|KBTBD11-201|KBTBD11|6911|protein_coding|	31.0034	1.7146	0.433482	7.63999e-05	0.00334311
ENST00000295955.13|ENSG00000163682.16|OTTHUMG00000099367.7|OTTHUMT00000494455.2|RPL9-201|RPL9|750|protein_coding|	397.116	0.551841	0.139604	7.72062e-05	0.003357
ENST00000276373.10|ENSG00000036565.15|OTTHUMG00000097017.5|OTTHUMT00000214106.2|SLC18A1-202|SLC18A1|2683|protein_coding|	10.2963	-3.28869	0.833377	7.93956e-05	0.00343049
ENST00000373232.8|ENSG00000180817.12|OTTHUMG00000018399.3|OTTHUMT00000048490.3|PPA1-202|PPA1|1292|protein_coding|	70.2169	-1.03265	0.261872	8.03597e-05	0.00345044
ENST00000313341.4|ENSG00000178403.4|OTTHUMG00000132907.2|OTTHUMT00000256414.2|NEUROG2-201|NEUROG2|2295|protein_coding|	87.4257	0.945424	0.24027	8.32539e-05	0.00351769
ENST00000324198.11|ENSG00000100077.15|OTTHUMG00000150280.6|OTTHUMT00000317296.5|GRK3-201|GRK3|9277|protein_coding|	18.3161	-2.03234	0.516772	8.3974e-05	0.00351769
ENST00000377612.8|ENSG00000188243.12|OTTHUMG00000017089.4|OTTHUMT00000276465.2|COMMD6-202|COMMD6|580|nonsense_mediated_decay|	91.2472	0.932431	0.23687	8.26911e-05	0.00351769
ENST00000651128.1|ENSG00000171617.14|OTTHUMG00000102059.8|OTTHUMT00000499688.2|ENC1-208|ENC1|7285|protein_coding|	13.9839	3.49987	0.88968	8.35956e-05	0.00351769
ENST00000322611.4|ENSG00000176788.9|OTTHUMG00000131061.8|OTTHUMT00000253716.3|BASP1-201|BASP1|1807|protein_coding|	56.5281	1.29944	0.33405	0.00010026	0.00417446
ENST00000351266.8|ENSG00000122756.15|OTTHUMG00000019821.6|OTTHUMT00000052177.1|CNTFR-201|CNTFR|1910|protein_coding|	21.1949	2.06896	0.532489	0.000102139	0.00421556
ENST00000544417.5|ENSG00000166710.20|OTTHUMG00000131247.4|-|B2M-202|B2M|933|protein_coding|	120.489	-0.784196	0.20187	0.000102474	0.00421556
ENST00000342503.8|ENSG00000139970.17|OTTHUMG00000028947.5|OTTHUMT00000258262.2|RTN1-202|RTN1|1703|protein_coding|	80.4961	1.0192	0.262672	0.000104394	0.00426898
ENST00000335757.10|ENSG00000129353.15|OTTHUMG00000180585.4|OTTHUMT00000452045.2|SLC44A2-201|SLC44A2|3374|protein_coding|	32.4124	1.72597	0.445684	0.000107671	0.00437693
ENST00000575087.5|ENSG00000184009.12|OTTHUMG00000177955.9|OTTHUMT00000439928.2|ACTG1-207|ACTG1|2001|protein_coding|	24.9089	2.03125	0.526722	0.000115075	0.00465038
ENST00000344034.5|ENSG00000115241.11|OTTHUMG00000097788.3|OTTHUMT00000215032.2|PPM1G-201|PPM1G|2210|protein_coding|	140.439	-0.732907	0.19032	0.000117673	0.00472756
ENST00000340384.5|ENSG00000188229.6|OTTHUMG00000131783.3|OTTHUMT00000254715.2|TUBB4B-201|TUBB4B|1563|protein_coding|	225.595	-0.610895	0.159189	0.000124274	0.00494087
ENST00000411630.6|ENSG00000226950.7|OTTHUMG00000154670.4|OTTHUMT00000336530.2|DANCR-201|DANCR|904|lncRNA|	24.0055	-1.78688	0.465667	0.000124421	0.00494087
ENST00000409304.5|ENSG00000135919.13|OTTHUMG00000133163.8|OTTHUMT00000330899.1|SERPINE2-202|SERPINE2|2161|protein_coding|	12.5868	3.34416	0.876162	0.000135178	0.00533721
ENST00000360351.8|ENSG00000078018.19|OTTHUMG00000132962.6|OTTHUMT00000256521.2|MAP2-202|MAP2|9711|protein_coding|	22.5696	1.96072	0.513986	0.000136324	0.0053517
ENST00000269593.5|ENSG00000141753.7|OTTHUMG00000133326.2|OTTHUMT00000257134.2|IGFBP4-201|IGFBP4|2205|protein_coding|	110.419	0.857443	0.225185	0.000140249	0.00544355
ENST00000566435.3|ENSG00000183971.8|OTTHUMG00000176914.4|OTTHUMT00000434312.3|NPW-202|NPW|751|protein_coding|	12.8531	-2.4544	0.644448	0.000139792	0.00544355
ENST00000375734.6|ENSG00000115963.13|OTTHUMG00000131859.4|OTTHUMT00000254809.1|RND3-202|RND3|2777|protein_coding|	26.0784	1.85604	0.48799	0.000142705	0.00550777
ENST00000398514.7|ENSG00000113657.13|OTTHUMG00000163437.4|OTTHUMT00000373421.2|DPYSL3-202|DPYSL3|5309|protein_coding|	127.055	0.832233	0.219269	0.000147351	0.00565533
ENST00000265634.4|ENSG00000106236.4|OTTHUMG00000154369.2|OTTHUMT00000334982.2|NPTX2-201|NPTX2|2713|protein_coding|	53.2138	1.21988	0.321661	0.000149179	0.00569366
ENST00000468715.1|ENSG00000137970.7|OTTHUMG00000010686.1|OTTHUMT00000029463.1|RPL7P9-201|RPL7P9|747|processed_pseudogene|	176.491	0.88341	0.233243	0.000152169	0.0057757
ENST00000329099.4|ENSG00000183688.4|OTTHUMG00000132483.1|OTTHUMT00000255652.1|RFLNB-201|RFLNB|3621|protein_coding|	43.4949	-1.20686	0.318908	0.000154107	0.00578533
ENST00000483970.6|ENSG00000143575.14|OTTHUMG00000035978.4|OTTHUMT00000087654.2|HAX1-208|HAX1|1151|protein_coding|	27.6837	1.72078	0.454661	0.000153863	0.00578533
ENST00000579649.5|ENSG00000130255.13|OTTHUMG00000178585.4|OTTHUMT00000442559.1|RPL36-205|RPL36|449|protein_coding|	326.351	0.555951	0.147069	0.000156702	0.00585078
ENST00000310483.10|ENSG00000143570.18|OTTHUMG00000037158.4|OTTHUMT00000090285.1|SLC39A1-201|SLC39A1|2427|protein_coding|	13.0842	-2.48987	0.6603	0.000162714	0.00600992
ENST00000392976.5|ENSG00000008283.16|OTTHUMG00000179116.3|-|CYB561-203|CYB561|3151|protein_coding|	87.1777	-1.04259	0.276479	0.000162624	0.00600992
ENST00000413765.6|ENSG00000091129.20|OTTHUMG00000154973.10|-|NRCAM-205|NRCAM|6406|protein_coding|	16.7401	-2.01502	0.535234	0.000166715	0.00612477
ENST00000330537.10|ENSG00000185164.14|OTTHUMG00000131366.2|OTTHUMT00000254155.1|NOMO2-201|NOMO2|4352|protein_coding|	27.2798	-1.50322	0.399872	0.00017042	0.00622757
ENST00000612683.1|ENSG00000160752.14|OTTHUMG00000013909.3|OTTHUMT00000476540.1|FDPS-221|FDPS|1198|protein_coding|	15.7407	2.60841	0.694861	0.000174134	0.00632965
ENST00000225698.8|ENSG00000108561.8|OTTHUMG00000177875.3|OTTHUMT00000439388.1|C1QBP-201|C1QBP|1169|protein_coding|	193.701	-0.616408	0.164377	0.000176855	0.00639469
ENST00000266744.4|ENSG00000139352.4|OTTHUMG00000169967.2|OTTHUMT00000406707.2|ASCL1-201|ASCL1|2481|protein_coding|	10.1057	-2.81877	0.753569	0.000183612	0.00653581
ENST00000271638.3|ENSG00000163191.6|OTTHUMG00000013069.2|OTTHUMT00000036676.2|S100A11-201|S100A11|563|protein_coding|	115.405	0.81117	0.216832	0.00018329	0.00653581
ENST00000359894.6|ENSG00000129951.18|OTTHUMG00000164523.7|OTTHUMT00000379097.3|PLPPR3-201|PLPPR3|2387|protein_coding|	13.7652	2.85468	0.762929	0.00018275	0.00653581
ENST00000601220.5|ENSG00000130724.8|OTTHUMG00000183547.3|OTTHUMT00000467089.1|CHMP2A-208|CHMP2A|885|protein_coding|	47.9752	1.22597	0.328082	0.000186388	0.00660043
ENST00000439590.6|ENSG00000172809.13|OTTHUMG00000166016.3|OTTHUMT00000387449.1|RPL38-202|RPL38|431|protein_coding|	377.2	0.554533	0.148737	0.000192795	0.00679232
ENST00000477931.5|ENSG00000087460.25|OTTHUMG00000033069.23|OTTHUMT00000080432.3|GNAS-234|GNAS|1663|protein_coding|	234.543	0.581596	0.156319	0.000198771	0.00696714
ENST00000311813.10|ENSG00000240583.12|OTTHUMG00000023944.6|OTTHUMT00000215002.5|AQP1-201|AQP1|2914|protein_coding|	27.1264	1.76003	0.474786	0.00020974	0.00731429
ENST00000262940.11|ENSG00000105808.17|OTTHUMG00000150383.6|OTTHUMT00000317900.3|RASA4-201|RASA4|5605|protein_coding|	11.861	-2.4482	0.660897	0.000211927	0.00735323
ENST00000359227.8|ENSG00000196361.10|OTTHUMG00000182030.4|OTTHUMT00000458827.3|ELAVL3-201|ELAVL3|4742|protein_coding|	69.7025	1.14737	0.310758	0.00022235	0.00763773
ENST00000395348.7|ENSG00000165449.11|OTTHUMG00000018283.4|OTTHUMT00000048174.3|SLC16A9-202|SLC16A9|4178|protein_coding|	11.4067	4.24708	1.1501	0.000221813	0.00763773
ENST00000242208.5|ENSG00000122641.11|OTTHUMG00000023574.5|OTTHUMT00000250793.2|INHBA-201|INHBA|6046|protein_coding|	28.0316	1.60623	0.435388	0.000224969	0.00765117
ENST00000252674.9|ENSG00000130382.9|OTTHUMG00000180757.3|OTTHUMT00000452909.3|MLLT1-201|MLLT1|4532|protein_coding|	56.7693	-1.03452	0.28037	0.000224411	0.00765117
ENST00000447165.6|ENSG00000134986.13|OTTHUMG00000128795.5|-|NREP-206|NREP|2304|protein_coding|	75.2193	0.94268	0.256334	0.000235489	0.00796951
ENST00000535997.6|ENSG00000131165.15|OTTHUMG00000169521.2|OTTHUMT00000404583.1|CHMP1A-202|CHMP1A|2295|protein_coding|	14.9413	2.52319	0.686469	0.000237278	0.0079907
ENST00000244137.12|ENSG00000124299.15|OTTHUMG00000180470.17|OTTHUMT00000451432.5|PEPD-201|PEPD|1907|protein_coding|	43.2744	-1.20069	0.32696	0.000240379	0.00805561
ENST00000271836.10|ENSG00000143537.13|OTTHUMG00000013898.5|OTTHUMT00000038982.1|ADAM15-201|ADAM15|2799|protein_coding|	31.996	-1.39798	0.382205	0.000254522	0.00848817
ENST00000277010.9|ENSG00000147955.17|OTTHUMG00000019829.5|OTTHUMT00000052204.2|SIGMAR1-201|SIGMAR1|1672|protein_coding|	35.0953	-1.28248	0.351472	0.000263398	0.00874175
ENST00000242261.6|ENSG00000122691.13|OTTHUMG00000090821.4|OTTHUMT00000207625.2|TWIST1-201|TWIST1|1630|protein_coding|	150.199	-0.672969	0.184592	0.000266656	0.00880733
ENST00000167106.9|ENSG00000071246.11|OTTHUMG00000171493.4|OTTHUMT00000413706.3|VASH1-201|VASH1|6449|protein_coding|	29.6685	1.57103	0.4321	0.000277124	0.00910699
ENST00000371085.7|ENSG00000087460.25|OTTHUMG00000033069.23|OTTHUMT00000080431.2|GNAS-210|GNAS|1972|protein_coding|	1003.3	0.449913	0.123827	0.000279705	0.00910699
ENST00000619747.1|ENSG00000104341.16|OTTHUMG00000164740.4|-|LAPTM4B-204|LAPTM4B|2758|protein_coding|	233.179	-0.559161	0.153865	0.00027895	0.00910699
ENST00000299610.4|ENSG00000166482.11|OTTHUMG00000059585.6|OTTHUMT00000132493.2|MFAP4-201|MFAP4|1873|protein_coding|	50.4446	1.18446	0.326402	0.000284697	0.00913958
ENST00000423485.6|ENSG00000131747.15|OTTHUMG00000155008.4|OTTHUMT00000338035.2|TOP2A-201|TOP2A|5695|protein_coding|	109.225	-0.768509	0.211736	0.000283904	0.00913958
ENST00000618619.4|ENSG00000265681.7|OTTHUMG00000179680.6|OTTHUMT00000476295.1|RPL17-224|RPL17|747|protein_coding|	99.6504	0.933037	0.256959	0.000282248	0.00913958
ENST00000330651.11|ENSG00000185386.15|OTTHUMG00000150226.2|OTTHUMT00000316900.2|MAPK11-201|MAPK11|2418|protein_coding|	17.3147	2.24865	0.620291	0.000288793	0.00922795
ENST00000425354.7|ENSG00000172819.17|OTTHUMG00000048077.5|OTTHUMT00000109404.3|RARG-203|RARG|2917|protein_coding|	15.8012	-2.07722	0.575368	0.000305904	0.00972945
ENST00000509570.6|ENSG00000178980.15|OTTHUMG00000183061.3|-|SELENOW-201|SELENOW|881|protein_coding|	33.9522	1.41476	0.392453	0.000312245	0.00988537
ENST00000375663.8|ENSG00000204394.13|OTTHUMG00000031286.5|OTTHUMT00000076619.3|VARS-215|VARS|4111|protein_coding|	61.9133	-0.996257	0.276734	0.000318154	0.0100262
ENST00000257290.10|ENSG00000134853.12|OTTHUMG00000128699.6|OTTHUMT00000250598.3|PDGFRA-201|PDGFRA|6378|protein_coding|	17.2674	-1.91905	0.533378	0.000320769	0.0100625
ENST00000342494.8|ENSG00000151148.14|OTTHUMG00000169254.5|OTTHUMT00000403119.3|UBE3B-202|UBE3B|5730|protein_coding|	19.044	-1.8136	0.505198	0.000330825	0.0103308
ENST00000296632.8|ENSG00000164211.13|OTTHUMG00000128793.4|OTTHUMT00000250720.2|STARD4-201|STARD4|4631|protein_coding|	75.1682	0.943308	0.263335	0.000340765	0.010593
ENST00000259818.8|ENSG00000137285.10|OTTHUMG00000014143.3|OTTHUMT00000039680.3|TUBB2B-201|TUBB2B|1922|protein_coding|	125.632	0.771717	0.215866	0.000350257	0.010839
ENST00000510316.5|ENSG00000171617.14|OTTHUMG00000102059.8|OTTHUMT00000369004.2|ENC1-205|ENC1|5381|protein_coding|	10.605	4.13892	1.16244	0.000370074	0.0114009
ENST00000482111.1|ENSG00000173812.11|OTTHUMG00000133492.6|OTTHUMT00000257393.1|EIF1-205|EIF1|1428|retained_intron|	221.691	0.63706	0.178991	0.000372016	0.0114096
ENST00000357134.9|ENSG00000165973.18|OTTHUMG00000166042.2|OTTHUMT00000387588.1|NELL1-203|NELL1|3022|protein_coding|	12.5542	5.41178	1.528	0.000397487	0.0121366
ENST00000288207.7|ENSG00000157456.8|OTTHUMG00000132715.3|OTTHUMT00000256016.2|CCNB2-201|CCNB2|1488|protein_coding|	47.2059	-1.06911	0.302582	0.000410413	0.0124758
ENST00000300302.9|ENSG00000051108.15|OTTHUMG00000133276.10|OTTHUMT00000432314.1|HERPUD1-201|HERPUD1|1862|protein_coding|	49.0822	1.16387	0.32998	0.000420166	0.012716
ENST00000407327.8|ENSG00000129353.15|OTTHUMG00000180585.4|OTTHUMT00000452044.1|SLC44A2-202|SLC44A2|3301|protein_coding|	29.6542	1.57032	0.448134	0.000458096	0.0138032
ENST00000533498.1|ENSG00000172809.13|OTTHUMG00000166016.3|OTTHUMT00000387454.1|RPL38-206|RPL38|532|protein_coding|	43.9466	-1.17904	0.3367	0.000462187	0.0138656
ENST00000316509.11|ENSG00000220205.9|OTTHUMG00000150254.3|OTTHUMT00000317118.2|VAMP2-201|VAMP2|2126|protein_coding|	30.9969	1.4126	0.405383	0.000492869	0.014658
ENST00000368679.8|ENSG00000148848.14|OTTHUMG00000019243.3|OTTHUMT00000050961.1|ADAM12-202|ADAM12|7938|protein_coding|	18.3592	-1.80332	0.517408	0.000491607	0.014658
ENST00000621040.4|ENSG00000263001.6|OTTHUMG00000156237.8|OTTHUMT00000314400.3|GTF2I-219|GTF2I|3437|retained_intron|	17.5125	-1.78672	0.513172	0.000498223	0.0147534
ENST00000512690.5|ENSG00000145425.10|OTTHUMG00000161445.4|OTTHUMT00000364971.1|RPS3A-210|RPS3A|845|protein_coding|	373.383	0.467027	0.134413	0.000511663	0.0150864
ENST00000399336.9|ENSG00000103226.18|OTTHUMG00000177317.23|OTTHUMT00000409528.24|NOMO3-202|NOMO3|4320|protein_coding|	26.1011	-1.405	0.405903	0.000537329	0.0157411
ENST00000622306.4|ENSG00000185164.14|OTTHUMG00000131366.2|-|NOMO2-212|NOMO2|4252|protein_coding|	26.1116	-1.40564	0.406155	0.000538452	0.0157411
ENST00000593052.5|ENSG00000115268.9|OTTHUMG00000140099.11|OTTHUMT00000449613.2|RPS15-212|RPS15|629|protein_coding|	125.667	0.717644	0.207438	0.000541055	0.0157502
ENST00000226328.8|ENSG00000018189.13|OTTHUMG00000129910.5|OTTHUMT00000252161.2|RUFY3-201|RUFY3|4233|protein_coding|	22.553	1.6838	0.487139	0.000547214	0.0158623
ENST00000300403.11|ENSG00000088325.16|OTTHUMG00000032190.3|OTTHUMT00000078569.3|TPX2-201|TPX2|3473|protein_coding|	29.0873	-1.38138	0.401082	0.000572881	0.0165365
ENST00000644185.1|ENSG00000174748.21|OTTHUMG00000130485.10|OTTHUMT00000340868.2|RPL15-214|RPL15|824|protein_coding|	561.327	0.460361	0.133889	0.000585209	0.0168217
ENST00000321331.11|ENSG00000181061.13|OTTHUMG00000190394.1|OTTHUMT00000343686.1|HIGD1A-201|HIGD1A|1373|protein_coding|	69.208	0.942088	0.274455	0.000597875	0.0171142
ENST00000621092.1|ENSG00000115297.11|OTTHUMG00000129960.5|-|TLX2-204|TLX2|1452|protein_coding|	15.1914	-1.91025	0.556704	0.000600581	0.0171203
ENST00000626839.2|ENSG00000075043.18|OTTHUMG00000033049.15|OTTHUMT00000080351.4|KCNQ2-213|KCNQ2|9213|protein_coding|	23.3242	1.66122	0.484546	0.000607156	0.0172362
ENST00000537500.5|ENSG00000129990.15|OTTHUMG00000180669.4|OTTHUMT00000452503.2|SYT5-202|SYT5|2612|protein_coding|	14.9057	2.33596	0.683103	0.000627072	0.0177283
ENST00000550697.5|ENSG00000092841.18|OTTHUMG00000170200.7|OTTHUMT00000407928.3|MYL6-218|MYL6|901|protein_coding|	239.462	0.589491	0.172624	0.000638089	0.0179659
ENST00000262186.9|ENSG00000055118.14|OTTHUMG00000158341.4|OTTHUMT00000350741.2|KCNH2-201|KCNH2|4286|protein_coding|	45.1501	-1.11755	0.327821	0.000651933	0.0182807
ENST00000402714.6|ENSG00000196405.13|OTTHUMG00000171530.4|OTTHUMT00000413958.1|EVL-202|EVL|2353|protein_coding|	85.8656	0.84458	0.247844	0.000655125	0.0182956
ENST00000327141.8|ENSG00000104964.14|OTTHUMG00000180567.4|OTTHUMT00000452154.1|TLE5-202|TLE5|1608|protein_coding|	127.308	-0.680169	0.199799	0.000663405	0.0184518
ENST00000217026.5|ENSG00000101057.16|OTTHUMG00000033062.2|OTTHUMT00000080408.2|MYBL2-201|MYBL2|2668|protein_coding|	129.113	-0.674187	0.198783	0.000694924	0.0190965
ENST00000447750.7|ENSG00000203879.12|OTTHUMG00000033293.10|OTTHUMT00000081649.3|GDI1-204|GDI1|2240|protein_coding|	190.009	0.600838	0.177056	0.000690106	0.0190965
ENST00000455127.6|ENSG00000225663.7|OTTHUMG00000177915.1|OTTHUMT00000439681.1|MCRIP1-201|MCRIP1|1209|protein_coding|	183.245	0.591799	0.174445	0.00069266	0.0190965
ENST00000354359.11|ENSG00000087460.25|OTTHUMG00000033069.23|OTTHUMT00000080434.1|GNAS-207|GNAS|1975|protein_coding|	989.189	0.410691	0.121135	0.000698025	0.0191053
ENST00000177742.7|ENSG00000074071.14|OTTHUMG00000128636.2|OTTHUMT00000250507.1|MRPS34-201|MRPS34|1040|protein_coding|	26.5014	-1.39513	0.412335	0.000715715	0.0194553
ENST00000343200.9|ENSG00000038427.16|OTTHUMG00000131321.7|-|VCAN-203|VCAN|9455|protein_coding|	17.2308	2.10279	0.621539	0.000716475	0.0194553
ENST00000223369.3|ENSG00000106636.8|OTTHUMG00000129089.4|OTTHUMT00000251125.3|YKT6-201|YKT6|2767|protein_coding|	89.9727	0.821838	0.243984	0.000756025	0.0203052
ENST00000313400.8|ENSG00000148219.16|OTTHUMG00000021013.2|-|ASTN2-202|ASTN2|4747|protein_coding|	21.798	-1.52532	0.452862	0.000756643	0.0203052
ENST00000399688.7|ENSG00000128050.8|OTTHUMG00000160957.4|OTTHUMT00000363133.2|PAICS-202|PAICS|3297|protein_coding|	27.8715	-1.32883	0.394455	0.00075506	0.0203052
ENST00000295190.9|ENSG00000163053.11|OTTHUMG00000133205.6|OTTHUMT00000256918.4|SLC16A14-201|SLC16A14|4315|protein_coding|	10.0187	3.43761	1.02199	0.000769245	0.0205631
ENST00000312726.8|ENSG00000143774.16|OTTHUMG00000039503.6|OTTHUMT00000095312.3|GUK1-201|GUK1|1084|protein_coding|	83.3098	0.865567	0.257905	0.000790364	0.0210457
ENST00000389131.7|ENSG00000134013.15|OTTHUMG00000163797.5|OTTHUMT00000375603.1|LOXL2-201|LOXL2|3549|protein_coding|	24.5402	1.58766	0.47335	0.000796269	0.021105
ENST00000618613.5|ENSG00000265681.7|OTTHUMG00000179680.6|OTTHUMT00000488521.1|RPL17-223|RPL17|856|protein_coding|	126.661	0.806831	0.240613	0.000798733	0.021105
ENST00000372684.8|ENSG00000117016.10|OTTHUMG00000007453.2|OTTHUMT00000019585.2|RIMS3-202|RIMS3|7259|protein_coding|	40.9847	1.22341	0.365377	0.000812976	0.021399
ENST00000369486.7|ENSG00000143061.17|OTTHUMG00000022751.4|OTTHUMT00000059040.1|IGSF3-203|IGSF3|7254|protein_coding|	41.5881	1.21324	0.362702	0.000822778	0.0215744
ENST00000296503.9|ENSG00000164104.11|OTTHUMG00000160799.2|OTTHUMT00000362362.1|HMGB2-201|HMGB2|1889|protein_coding|	150.014	-0.693739	0.207528	0.000829169	0.0215772
ENST00000313949.11|ENSG00000087460.25|OTTHUMG00000033069.23|OTTHUMT00000080418.7|GNAS-204|GNAS|2578|protein_coding|	172.14	1.51562	0.453307	0.000827353	0.0215772
ENST00000259241.7|ENSG00000136720.7|OTTHUMG00000153542.2|OTTHUMT00000331572.2|HS6ST1-201|HS6ST1|4223|protein_coding|	26.3126	-1.37773	0.412349	0.000834244	0.0216274
ENST00000448323.5|ENSG00000138674.17|OTTHUMG00000130297.12|-|SEC31A-208|SEC31A|4255|protein_coding|	52.9818	1.06642	0.319612	0.000848106	0.0219041
ENST00000290583.8|ENSG00000159409.14|OTTHUMG00000013064.3|OTTHUMT00000036663.2|CELF3-201|CELF3|3246|protein_coding|	27.2963	1.62515	0.488776	0.000884363	0.0226891
ENST00000307630.5|ENSG00000170027.7|OTTHUMG00000022862.4|OTTHUMT00000253002.3|YWHAG-201|YWHAG|3705|protein_coding|	250.706	0.516421	0.155344	0.000886147	0.0226891
ENST00000428008.6|ENSG00000177410.13|OTTHUMG00000032698.11|OTTHUMT00000127851.2|ZFAS1-204|ZFAS1|568|lncRNA|	65.6673	0.993679	0.29897	0.00088841	0.0226891
ENST00000346473.7|ENSG00000175197.12|OTTHUMG00000170046.4|OTTHUMT00000407137.1|DDIT3-201|DDIT3|906|protein_coding|	11.2394	5.24569	1.57896	0.00089297	0.0227211
ENST00000366922.3|ENSG00000067704.10|OTTHUMG00000037287.4|OTTHUMT00000090761.4|IARS2-201|IARS2|3530|protein_coding|	58.5681	-0.912631	0.276498	0.000964519	0.0244511
ENST00000535559.5|ENSG00000102935.11|OTTHUMG00000173491.4|OTTHUMT00000423261.1|ZNF423-202|ZNF423|4201|protein_coding|	15.5673	-1.78594	0.541666	0.000976778	0.0246708
ENST00000379056.5|ENSG00000133112.16|OTTHUMG00000016845.7|OTTHUMT00000044759.2|TPT1-203|TPT1|1101|protein_coding|	190.574	-0.58808	0.178599	0.00099216	0.0249676
ENST00000369535.5|ENSG00000213281.5|OTTHUMG00000012059.3|OTTHUMT00000033395.3|NRAS-201|NRAS|4326|protein_coding|	51.3278	1.06694	0.324414	0.00100604	0.0252244
ENST00000322764.10|ENSG00000159840.16|OTTHUMG00000023822.11|OTTHUMT00000156296.3|ZYX-201|ZYX|2228|protein_coding|	85.2204	0.811231	0.24684	0.00101455	0.0253453
ENST00000566936.5|ENSG00000125170.11|OTTHUMG00000133460.9|OTTHUMT00000430459.2|DOK4-210|DOK4|2851|protein_coding|	22.3785	-1.58055	0.481205	0.00102139	0.0254238
ENST00000224784.10|ENSG00000107796.13|OTTHUMG00000018700.2|OTTHUMT00000049264.1|ACTA2-201|ACTA2|1349|protein_coding|	10.009	2.98978	0.913971	0.00107093	0.0264159
ENST00000335135.8|ENSG00000136574.17|OTTHUMG00000090800.4|OTTHUMT00000207587.2|GATA4-201|GATA4|3414|protein_coding|	30.4341	-1.27824	0.390576	0.00106525	0.0264159
ENST00000341105.6|ENSG00000179348.11|OTTHUMG00000159689.4|OTTHUMT00000356925.1|GATA2-201|GATA2|3367|protein_coding|	190.501	-1.9333	0.591094	0.00107279	0.0264159
ENST00000627059.2|ENSG00000285043.1|OTTHUMG00000192461.2|-|AC093512.2-209|AC093512.2|2402|protein_coding|	21.395	-1.48458	0.456634	0.00114948	0.0282033
ENST00000255224.8|ENSG00000132872.12|OTTHUMG00000132610.6|OTTHUMT00000255851.3|SYT4-201|SYT4|3936|protein_coding|	111.287	-0.673928	0.207507	0.00116328	0.0283575
ENST00000367600.5|ENSG00000116260.17|OTTHUMG00000035256.4|OTTHUMT00000100310.1|QSOX1-201|QSOX1|2519|protein_coding|	15.7098	2.09205	0.644194	0.00116402	0.0283575
ENST00000403734.2|ENSG00000234857.2|OTTHUMG00000167772.1|OTTHUMT00000396207.1|HNRNPUL2-BSCL2-201|HNRNPUL2-BSCL2|4001|nonsense_mediated_decay|	11.2068	2.80871	0.866165	0.00118405	0.0287436
ENST00000230658.12|ENSG00000016082.15|OTTHUMG00000162281.11|OTTHUMT00000368413.7|ISL1-201|ISL1|2394|protein_coding|	72.0807	0.858882	0.265113	0.00119661	0.0289462
ENST00000334701.11|ENSG00000080824.18|OTTHUMG00000171752.7|OTTHUMT00000414953.1|HSP90AA1-202|HSP90AA1|3510|protein_coding|	677.142	-0.388502	0.120087	0.00121575	0.0293061
ENST00000497081.6|ENSG00000166482.11|OTTHUMG00000059585.6|OTTHUMT00000132548.4|MFAP4-203|MFAP4|1876|protein_coding|	43.3753	1.13626	0.351346	0.00122058	0.0293196
ENST00000217182.6|ENSG00000101210.12|OTTHUMG00000033076.3|OTTHUMT00000080495.3|EEF1A2-201|EEF1A2|1773|protein_coding|	373.993	0.438725	0.135909	0.0012462	0.0298305
ENST00000348108.8|ENSG00000092841.18|OTTHUMG00000170200.7|OTTHUMT00000409533.1|MYL6-202|MYL6|722|protein_coding|	136.45	0.684212	0.213153	0.00132753	0.0316672
ENST00000311549.10|ENSG00000122026.10|OTTHUMG00000016630.6|OTTHUMT00000044270.1|RPL21-202|RPL21|815|protein_coding|	331.311	-0.5067	0.158091	0.00135007	0.0320933
ENST00000314191.6|ENSG00000253729.7|OTTHUMG00000164239.6|OTTHUMT00000377896.3|PRKDC-201|PRKDC|13509|protein_coding|	75.3905	-0.818949	0.256138	0.00138721	0.0327496
ENST00000647446.1|ENSG00000105220.17|OTTHUMG00000182087.10|OTTHUMT00000494620.1|GPI-221|GPI|2020|nonsense_mediated_decay|	54.5129	-1.03796	0.324557	0.00138348	0.0327496
ENST00000413366.8|ENSG00000154229.12|OTTHUMG00000179533.3|OTTHUMT00000446976.2|PRKCA-202|PRKCA|8964|protein_coding|	10.8862	-2.14864	0.673	0.00140981	0.0331692
ENST00000521466.5|ENSG00000164587.13|OTTHUMG00000130080.7|OTTHUMT00000374307.1|RPS14-207|RPS14|592|protein_coding|	510.807	0.527788	0.165624	0.00143923	0.0337457
ENST00000405358.8|ENSG00000006468.14|OTTHUMG00000152403.7|OTTHUMT00000326117.2|ETV1-207|ETV1|4181|protein_coding|	11.3896	2.55681	0.804516	0.00148259	0.0346442
ENST00000252826.10|ENSG00000130529.16|OTTHUMG00000183184.7|OTTHUMT00000465543.3|TRPM4-201|TRPM4|4058|protein_coding|	9.02816	3.28157	1.03363	0.00149947	0.0348561
ENST00000611155.4|ENSG00000100219.16|OTTHUMG00000151094.3|-|XBP1-207|XBP1|1794|protein_coding|	24.8947	1.46472	0.461427	0.00150181	0.0348561
ENST00000340957.9|ENSG00000175182.15|OTTHUMG00000156206.21|OTTHUMT00000343461.2|FAM131A-202|FAM131A|2421|protein_coding|	14.3105	2.26989	0.71546	0.00151067	0.0349439
ENST00000304886.6|ENSG00000132639.12|OTTHUMG00000031863.3|OTTHUMT00000077977.1|SNAP25-202|SNAP25|2050|protein_coding|	29.9674	1.3529	0.42824	0.00158201	0.0363708
ENST00000355653.8|ENSG00000108828.16|OTTHUMG00000180816.3|OTTHUMT00000453101.2|VAT1-201|VAT1|2699|protein_coding|	132.227	0.623792	0.197474	0.00158391	0.0363708
ENST00000368096.5|ENSG00000158710.14|OTTHUMG00000022793.3|OTTHUMT00000059106.1|TAGLN2-202|TAGLN2|1603|protein_coding|	63.7348	1.01039	0.319941	0.00158825	0.0363708
ENST00000261799.9|ENSG00000113721.14|OTTHUMG00000130053.5|OTTHUMT00000252332.2|PDGFRB-201|PDGFRB|5700|protein_coding|	15.5638	-1.69885	0.540538	0.00167287	0.0381295
ENST00000371075.7|ENSG00000087460.25|OTTHUMG00000033069.23|OTTHUMT00000080430.6|GNAS-208|GNAS|2551|protein_coding|	165.421	1.45505	0.463051	0.00167614	0.0381295
ENST00000312521.9|ENSG00000174738.13|OTTHUMG00000155659.6|OTTHUMT00000341017.5|NR1D2-201|NR1D2|5231|protein_coding|	10.3193	-2.18507	0.695588	0.00168182	0.0381323
ENST00000438389.6|ENSG00000063241.8|OTTHUMG00000180830.3|OTTHUMT00000453177.1|ISOC2-203|ISOC2|1566|protein_coding|	15.7849	-1.7329	0.553249	0.00173491	0.0392067
ENST00000357865.6|ENSG00000117632.23|OTTHUMG00000007389.4|OTTHUMT00000019357.1|STMN1-201|STMN1|1137|protein_coding|	652.752	0.3885	0.124141	0.00175099	0.0394404
ENST00000399503.4|ENSG00000095015.6|OTTHUMG00000059486.3|OTTHUMT00000132309.3|MAP3K1-201|MAP3K1|7036|protein_coding|	22.7707	-1.45555	0.465363	0.00176137	0.0395444
ENST00000477244.5|ENSG00000160014.17|OTTHUMG00000133517.5|OTTHUMT00000257487.1|CALM3-203|CALM3|696|lncRNA|	24.5378	1.43607	0.459625	0.00178144	0.0398649
ENST00000395284.7|ENSG00000170312.15|OTTHUMG00000018290.5|OTTHUMT00000048211.2|CDK1-203|CDK1|1913|protein_coding|	21.08	-1.5709	0.503322	0.00180202	0.0401945
ENST00000217233.8|ENSG00000101255.11|OTTHUMG00000031627.6|OTTHUMT00000077441.3|TRIB3-201|TRIB3|2095|protein_coding|	24.6117	1.66825	0.535052	0.00182131	0.0404933
ENST00000369642.7|ENSG00000155366.16|OTTHUMG00000011905.6|OTTHUMT00000032905.2|RHOC-208|RHOC|1355|protein_coding|	52.0261	1.02722	0.329754	0.0018387	0.040748
ENST00000244741.9|ENSG00000124762.13|OTTHUMG00000014603.4|OTTHUMT00000040354.1|CDKN1A-201|CDKN1A|2180|protein_coding|	90.6007	2.43788	0.783466	0.00186036	0.0410954
ENST00000316660.6|ENSG00000141682.11|OTTHUMG00000132765.2|OTTHUMT00000256137.1|PMAIP1-202|PMAIP1|1948|protein_coding|	26.2871	1.49303	0.480216	0.00187671	0.0413237
ENST00000327490.8|ENSG00000185262.9|OTTHUMG00000132666.5|OTTHUMT00000255920.3|UBALD2-201|UBALD2|1446|protein_coding|	30.0828	-1.21256	0.390326	0.00189298	0.0414165
ENST00000361439.9|ENSG00000169189.17|OTTHUMG00000131674.8|OTTHUMT00000254577.4|NSMCE1-201|NSMCE1|1042|protein_coding|	40.4079	1.0789	0.347206	0.00188758	0.0414165
ENST00000543510.1|ENSG00000134825.15|OTTHUMG00000168172.1|OTTHUMT00000398576.1|TMEM258-207|TMEM258|1692|protein_coding|	150.57	0.613128	0.197641	0.00192065	0.0418885
ENST00000295682.4|ENSG00000163463.11|OTTHUMG00000013904.1|OTTHUMT00000038999.1|KRTCAP2-201|KRTCAP2|552|protein_coding|	97.0125	0.708204	0.22848	0.00193764	0.0419763
ENST00000338110.10|ENSG00000285043.1|OTTHUMG00000192461.2|OTTHUMT00000435359.3|AC093512.2-201|AC093512.2|2390|protein_coding|	31.3345	-1.16244	0.375125	0.00194301	0.0419763
ENST00000461280.1|ENSG00000055118.14|OTTHUMG00000158341.4|OTTHUMT00000350748.1|KCNH2-204|KCNH2|2430|retained_intron|	22.0223	-1.37674	0.444116	0.00193547	0.0419763
ENST00000207549.8|ENSG00000092929.11|OTTHUMG00000179895.3|OTTHUMT00000448847.2|UNC13D-201|UNC13D|4393|protein_coding|	32.3937	-1.12693	0.363819	0.0019515	0.0420275
ENST00000333047.9|ENSG00000164109.14|OTTHUMG00000132967.4|OTTHUMT00000364559.1|MAD2L1-202|MAD2L1|1277|nonsense_mediated_decay|	58.9835	-0.87119	0.281357	0.00195894	0.0420561
ENST00000394048.9|ENSG00000139641.12|OTTHUMG00000170197.2|OTTHUMT00000407906.1|ESYT1-202|ESYT1|4388|protein_coding|	58.1409	0.902429	0.291693	0.00197637	0.0422981
ENST00000223357.8|ENSG00000106624.11|OTTHUMG00000023362.21|OTTHUMT00000250993.3|AEBP1-201|AEBP1|4097|protein_coding|	20.6823	-1.46025	0.473824	0.00205721	0.0438914
ENST00000614556.5|ENSG00000136485.15|OTTHUMG00000178902.7|OTTHUMT00000443855.5|DCAF7-205|DCAF7|6324|protein_coding|	96.5942	-0.707298	0.230338	0.00213564	0.0454237
ENST00000423516.5|ENSG00000163931.16|OTTHUMG00000158192.3|OTTHUMT00000350359.1|TKT-202|TKT|2075|protein_coding|	119.703	-0.614652	0.20025	0.00214476	0.0454769
ENST00000301012.8|ENSG00000167508.12|OTTHUMG00000137865.6|OTTHUMT00000269547.3|MVD-201|MVD|1799|protein_coding|	21.5903	1.52329	0.496436	0.00215168	0.0454832
ENST00000448864.6|ENSG00000182899.17|OTTHUMG00000155386.6|OTTHUMT00000339789.4|RPL35A-205|RPL35A|553|protein_coding|	680.212	0.381507	0.124578	0.00219568	0.046271
ENST00000221784.8|ENSG00000105185.12|OTTHUMG00000180224.7|OTTHUMT00000451976.1|PDCD5-201|PDCD5|558|nonsense_mediated_decay|	40.0124	-1.03441	0.337968	0.00220846	0.0463978
ENST00000258739.9|ENSG00000136240.10|OTTHUMG00000023103.5|OTTHUMT00000059424.3|KDELR2-201|KDELR2|2786|protein_coding|	62.2224	-0.807918	0.264526	0.00225655	0.0468354
ENST00000295718.7|ENSG00000054356.14|OTTHUMG00000133129.5|OTTHUMT00000256819.3|PTPRN-201|PTPRN|3612|protein_coding|	33.9381	1.16799	0.382356	0.00225282	0.0468354
ENST00000307662.5|ENSG00000171992.13|OTTHUMG00000130078.3|OTTHUMT00000252370.2|SYNPO-201|SYNPO|5359|protein_coding|	13.6297	-1.88491	0.616896	0.00224708	0.0468354
ENST00000373823.7|ENSG00000148180.19|OTTHUMG00000020584.8|OTTHUMT00000254323.3|GSN-205|GSN|3341|protein_coding|	9.4409	2.90388	0.949962	0.00223684	0.0468354
ENST00000359546.8|ENSG00000145920.15|OTTHUMG00000130665.4|OTTHUMT00000253157.2|CPLX2-201|CPLX2|5023|protein_coding|	19.0738	1.67163	0.548045	0.00228706	0.0473257
ENST00000376745.9|ENSG00000172531.15|OTTHUMG00000167671.5|OTTHUMT00000395487.2|PPP1CA-203|PPP1CA|1421|protein_coding|	159.776	-0.542571	0.17847	0.00236479	0.0487872
ENST00000409687.5|ENSG00000186193.9|OTTHUMG00000020961.4|OTTHUMT00000055215.4|SAPCD2-201|SAPCD2|3814|protein_coding|	25.9382	-1.25225	0.41472	0.00253192	0.0520786
ENST00000445352.8|ENSG00000126214.21|OTTHUMG00000169227.6|OTTHUMT00000414871.1|KLC1-207|KLC1|2416|protein_coding|	40.7939	1.05693	0.350701	0.00258025	0.0529144
ENST00000339872.8|ENSG00000189403.15|OTTHUMG00000016670.8|OTTHUMT00000044356.3|HMGB1-202|HMGB1|2319|protein_coding|	115.415	-0.618057	0.205154	0.00258979	0.052931
ENST00000394665.5|ENSG00000109475.16|OTTHUMG00000131839.3|OTTHUMT00000254786.1|RPL34-201|RPL34|529|protein_coding|	343.074	0.41837	0.138911	0.00259721	0.052931
ENST00000602414.6|ENSG00000269893.8|OTTHUMG00000183991.6|OTTHUMT00000507276.1|SNHG8-201|SNHG8|485|lncRNA|	18.4902	1.72637	0.573361	0.00260417	0.052931
ENST00000514888.5|ENSG00000128050.8|OTTHUMG00000160957.4|OTTHUMT00000363132.2|PAICS-208|PAICS|3340|protein_coding|	29.256	-1.14932	0.381856	0.00261403	0.0529746
ENST00000262138.4|ENSG00000075461.6|OTTHUMG00000179550.2|OTTHUMT00000447036.2|CACNG4-201|CACNG4|3583|protein_coding|	219.147	-0.563936	0.188081	0.00271422	0.0548433
ENST00000341772.5|ENSG00000187957.8|OTTHUMG00000153637.2|OTTHUMT00000331902.2|DNER-201|DNER|3257|protein_coding|	13.7139	2.0249	0.676365	0.00275531	0.0555102
ENST00000368097.8|ENSG00000158710.14|OTTHUMG00000022793.3|OTTHUMT00000059105.1|TAGLN2-203|TAGLN2|1604|protein_coding|	271.768	0.499341	0.166901	0.00277308	0.0557048
ENST00000270792.10|ENSG00000142669.15|OTTHUMG00000003381.3|OTTHUMT00000009498.3|SH3BGRL3-201|SH3BGRL3|751|protein_coding|	167.182	0.540599	0.180998	0.0028194	0.056306
ENST00000406175.3|ENSG00000143924.19|OTTHUMG00000128603.7|OTTHUMT00000325809.2|EML4-204|EML4|4622|retained_intron|	11.7355	-2.02666	0.678428	0.00281467	0.056306
ENST00000230895.10|ENSG00000112977.15|OTTHUMG00000131041.3|OTTHUMT00000253687.1|DAP-201|DAP|2339|protein_coding|	52.4763	-0.854989	0.286454	0.00283822	0.0563543
ENST00000646664.1|ENSG00000075624.16|OTTHUMG00000023268.12|OTTHUMT00000495815.2|ACTB-217|ACTB|1812|protein_coding|	1941.8	0.487014	0.16312	0.00283006	0.0563543
ENST00000320892.11|ENSG00000151692.15|OTTHUMG00000090353.8|OTTHUMT00000206725.4|RNF144A-201|RNF144A|5720|protein_coding|	9.62448	2.57542	0.863162	0.00284776	0.0563807
ENST00000336783.8|ENSG00000168488.18|OTTHUMG00000097038.6|OTTHUMT00000214139.1|ATXN2L-202|ATXN2L|4367|protein_coding|	21.441	-1.42402	0.478117	0.00289767	0.057204
ENST00000350669.5|ENSG00000111716.12|OTTHUMG00000133760.5|OTTHUMT00000258219.1|LDHB-201|LDHB|1303|protein_coding|	446.743	-0.420868	0.141858	0.00300882	0.0592281
ENST00000219409.8|ENSG00000242173.10|OTTHUMG00000064892.7|OTTHUMT00000139321.3|ARHGDIG-201|ARHGDIG|964|protein_coding|	16.8744	1.67863	0.566758	0.00305829	0.0599945
ENST00000356978.9|ENSG00000198668.12|OTTHUMG00000171044.4|OTTHUMT00000411346.2|CALM1-201|CALM1|4203|protein_coding|	89.7049	0.694138	0.234417	0.00306522	0.0599945
ENST00000409115.7|ENSG00000187514.16|OTTHUMG00000153810.3|OTTHUMT00000332552.1|PTMA-202|PTMA|1221|protein_coding|	551.413	-0.374447	0.126632	0.00310672	0.060634
ENST00000513016.5|ENSG00000038427.16|OTTHUMG00000131321.7|OTTHUMT00000369623.2|VCAN-209|VCAN|8483|lncRNA|	20.4113	1.50519	0.509188	0.00311588	0.0606406
ENST00000331858.5|ENSG00000182747.5|OTTHUMG00000015651.3|OTTHUMT00000042389.3|SLC35D3-201|SLC35D3|2343|protein_coding|	14.3004	1.93163	0.654345	0.0031571	0.0612692
ENST00000361264.9|ENSG00000198876.13|OTTHUMG00000019806.5|OTTHUMT00000052133.3|DCAF12-201|DCAF12|3592|protein_coding|	28.675	-1.13967	0.38663	0.00320141	0.061954
ENST00000635699.1|ENSG00000185088.14|OTTHUMG00000155301.7|OTTHUMT00000488719.1|RPS27L-208|RPS27L|693|protein_coding|	68.2071	0.933562	0.31699	0.00322866	0.0623059
ENST00000264187.7|ENSG00000116962.15|OTTHUMG00000040071.3|OTTHUMT00000096647.3|NID1-201|NID1|5792|protein_coding|	31.037	-1.1342	0.385568	0.0032648	0.0628267
ENST00000226382.3|ENSG00000109132.6|OTTHUMG00000099379.3|OTTHUMT00000216832.2|PHOX2B-201|PHOX2B|3030|protein_coding|	158.407	0.538457	0.183205	0.00329175	0.0631686
ENST00000643777.2|ENSG00000149925.20|OTTHUMG00000132107.12|OTTHUMT00000497299.2|ALDOA-219|ALDOA|1492|protein_coding|	367.095	-0.43054	0.147045	0.00341201	0.065294
ENST00000263734.5|ENSG00000116016.14|OTTHUMG00000128818.25|OTTHUMT00000250752.4|EPAS1-201|EPAS1|5155|protein_coding|	56.0722	0.925321	0.317146	0.00352682	0.067117
ENST00000623438.3|ENSG00000268606.5|OTTHUMG00000188622.3|-|MAGEA2-208|MAGEA2|2009|protein_coding|	15.2942	1.75984	0.603029	0.00351907	0.067117
ENST00000395321.6|ENSG00000109107.14|OTTHUMG00000132605.8|OTTHUMT00000255841.2|ALDOC-203|ALDOC|1722|protein_coding|	39.4376	-0.965861	0.332315	0.00365538	0.0693714
ENST00000361961.7|ENSG00000139116.18|OTTHUMG00000169335.4|OTTHUMT00000403577.2|KIF21A-202|KIF21A|6601|protein_coding|	41.9769	-1.04507	0.359873	0.00368429	0.0697231
ENST00000579334.5|ENSG00000169738.7|OTTHUMG00000178483.4|OTTHUMT00000442220.1|DCXR-210|DCXR|1251|retained_intron|	14.8507	-1.67967	0.578565	0.00369421	0.0697231
ENST00000264741.10|ENSG00000144668.12|OTTHUMG00000130815.5|OTTHUMT00000253361.2|ITGA9-201|ITGA9|7860|protein_coding|	11.4663	-1.8653	0.643326	0.00373796	0.0702835
ENST00000373779.8|ENSG00000060656.20|OTTHUMG00000003699.8|OTTHUMT00000010445.3|PTPRU-202|PTPRU|5573|protein_coding|	15.3002	1.76194	0.60779	0.00374436	0.0702835
ENST00000233948.4|ENSG00000115596.4|OTTHUMG00000133082.3|OTTHUMT00000256727.3|WNT6-201|WNT6|1719|protein_coding|	9.35702	-2.15257	0.745448	0.00388169	0.0726626
ENST00000265316.9|ENSG00000115657.14|OTTHUMG00000133131.7|OTTHUMT00000256820.5|ABCB6-201|ABCB6|2980|protein_coding|	16.9856	-1.49154	0.517409	0.00394266	0.072812
ENST00000270142.10|ENSG00000142168.14|OTTHUMG00000084878.2|OTTHUMT00000192585.2|SOD1-201|SOD1|966|protein_coding|	48.3365	-0.891903	0.309287	0.00392988	0.072812
ENST00000345358.12|ENSG00000087088.20|OTTHUMG00000160476.4|OTTHUMT00000360767.2|BAX-202|BAX|795|protein_coding|	64.6854	0.786631	0.272834	0.00393678	0.072812
ENST00000395565.5|ENSG00000110492.15|OTTHUMG00000150315.6|-|MDK-202|MDK|951|protein_coding|	16.0483	1.71343	0.594166	0.00392961	0.072812
ENST00000590247.7|ENSG00000105185.12|OTTHUMG00000180224.7|OTTHUMT00000450320.3|PDCD5-207|PDCD5|603|protein_coding|	22.7666	1.45453	0.504245	0.00391951	0.072812
ENST00000294742.6|ENSG00000162704.16|OTTHUMG00000035326.5|OTTHUMT00000085478.1|ARPC5-201|ARPC5|1637|protein_coding|	29.4373	1.20505	0.418349	0.00397052	0.07313
ENST00000301634.12|ENSG00000167900.12|OTTHUMG00000150674.6|OTTHUMT00000319577.3|TK1-201|TK1|1431|protein_coding|	41.012	-1.00652	0.34962	0.00399081	0.0733071
ENST00000373461.9|ENSG00000132821.12|OTTHUMG00000032430.4|OTTHUMT00000079133.2|VSTM2L-202|VSTM2L|1936|protein_coding|	12.2862	-1.77635	0.621826	0.00428116	0.0784308
ENST00000257013.8|ENSG00000134590.13|OTTHUMG00000022465.3|OTTHUMT00000058391.2|RTL8C-201|RTL8C|1181|protein_coding|	145.006	0.569336	0.199499	0.0043196	0.0788647
ENST00000370220.1|ENSG00000107816.17|OTTHUMG00000018914.4|OTTHUMT00000049872.1|LZTS2-201|LZTS2|5741|protein_coding|	11.715	-2.03138	0.71196	0.0043278	0.0788647
ENST00000009041.11|ENSG00000010270.13|OTTHUMG00000023659.11|OTTHUMT00000226929.2|STARD3NL-201|STARD3NL|1728|protein_coding|	60.372	0.803861	0.282073	0.0043742	0.0794334
ENST00000448136.5|ENSG00000163597.15|OTTHUMG00000132201.6|OTTHUMT00000255258.1|SNHG16-201|SNHG16|3607|lncRNA|	26.37	-1.19762	0.420326	0.00438213	0.0794334
ENST00000306357.9|ENSG00000170310.15|OTTHUMG00000177844.14|OTTHUMT00000439206.4|STX8-201|STX8|830|protein_coding|	19.8107	1.4544	0.510862	0.00441402	0.079725
ENST00000493772.5|ENSG00000125520.14|OTTHUMG00000032997.4|OTTHUMT00000080204.1|SLC2A4RG-207|SLC2A4RG|1328|lncRNA|	41.8202	1.07046	0.376073	0.00442143	0.079725
ENST00000264710.5|ENSG00000084733.11|OTTHUMG00000094796.4|OTTHUMT00000211610.2|RAB10-201|RAB10|3561|protein_coding|	53.2817	0.886955	0.312953	0.00459486	0.0826352
ENST00000382011.9|ENSG00000100297.16|OTTHUMG00000150961.19|OTTHUMT00000320676.1|MCM5-202|MCM5|2402|protein_coding|	38.9775	-0.941449	0.332332	0.00461338	0.0827518
ENST00000361575.4|ENSG00000198918.8|OTTHUMG00000022278.2|OTTHUMT00000058047.2|RPL39-201|RPL39|390|protein_coding|	1378.74	0.419564	0.148414	0.00469876	0.0840638
ENST00000000233.10|ENSG00000004059.11|OTTHUMG00000023246.7|OTTHUMT00000059567.3|ARF5-201|ARF5|1032|protein_coding|	220.144	0.475187	0.168464	0.00479173	0.0849194
ENST00000308234.11|ENSG00000174136.12|OTTHUMG00000162745.2|OTTHUMT00000370306.1|RGMB-201|RGMB|4580|protein_coding|	12.59	2.04263	0.723993	0.00478232	0.0849194
ENST00000328434.8|ENSG00000183978.8|OTTHUMG00000180651.2|OTTHUMT00000452397.2|COA3-201|COA3|780|protein_coding|	35.488	1.03159	0.365449	0.00476058	0.0849194
ENST00000419047.5|ENSG00000121068.14|OTTHUMG00000156986.4|OTTHUMT00000347754.1|TBX2-202|TBX2|3344|nonsense_mediated_decay|	12.6598	-1.7307	0.61363	0.00479603	0.0849194
ENST00000229201.4|ENSG00000111602.12|OTTHUMG00000170600.6|OTTHUMT00000409772.2|TIMELESS-201|TIMELESS|4376|protein_coding|	25.1279	-1.21936	0.432652	0.00482727	0.0852527
ENST00000261692.7|ENSG00000111328.7|OTTHUMG00000168854.5|OTTHUMT00000401387.2|CDK2AP1-201|CDK2AP1|1346|protein_coding|	201.871	-0.473554	0.1683	0.00489677	0.0862585
ENST00000394593.7|ENSG00000171492.14|OTTHUMG00000010583.5|OTTHUMT00000029204.2|LRRC8D-202|LRRC8D|3345|protein_coding|	17.2709	1.72046	0.611945	0.00493159	0.0864503
ENST00000395346.6|ENSG00000087111.21|OTTHUMG00000132604.7|OTTHUMT00000255834.3|PIGS-203|PIGS|2815|protein_coding|	25.7496	-1.14048	0.405663	0.00493283	0.0864503
ENST00000262133.11|ENSG00000103479.16|OTTHUMG00000133198.7|OTTHUMT00000256908.4|RBL2-201|RBL2|4854|protein_coding|	9.73515	-2.07648	0.739205	0.00496845	0.0866326
ENST00000341369.11|ENSG00000187514.16|OTTHUMG00000153810.3|OTTHUMT00000332553.1|PTMA-201|PTMA|1212|protein_coding|	539.216	-0.360342	0.128265	0.00496389	0.0866326
ENST00000221975.6|ENSG00000105372.7|OTTHUMG00000182676.5|OTTHUMT00000463053.1|RPS19-201|RPS19|500|protein_coding|	477.533	0.358332	0.127654	0.00499953	0.0869538
ENST00000266674.10|ENSG00000139292.13|OTTHUMG00000169543.2|OTTHUMT00000404744.2|LGR5-201|LGR5|4583|protein_coding|	49.3806	-0.827057	0.294823	0.00502747	0.0872165
ENST00000353555.8|ENSG00000172270.19|OTTHUMG00000177718.18|OTTHUMT00000438633.1|BSG-203|BSG|1616|protein_coding|	299.866	-0.40073	0.14289	0.00504002	0.0872165
ENST00000433688.2|ENSG00000188070.9|OTTHUMG00000167840.4|OTTHUMT00000396566.2|C11orf95-202|C11orf95|5716|protein_coding|	32.0954	1.11788	0.398905	0.00507268	0.0875612
ENST00000394667.7|ENSG00000109475.16|OTTHUMG00000131839.3|OTTHUMT00000254785.2|RPL34-202|RPL34|441|protein_coding|	511.865	0.47858	0.171176	0.00517654	0.0891299
ENST00000264221.6|ENSG00000128050.8|OTTHUMG00000160957.4|-|PAICS-201|PAICS|3339|protein_coding|	28.4912	-1.08439	0.388033	0.00519684	0.0892558
ENST00000257435.11|ENSG00000134986.13|OTTHUMG00000128795.5|OTTHUMT00000370806.1|NREP-201|NREP|2013|protein_coding|	99.9934	0.622264	0.223296	0.00532451	0.0905431
ENST00000287667.12|ENSG00000103512.15|OTTHUMG00000090541.3|OTTHUMT00000207065.2|NOMO1-201|NOMO1|4312|protein_coding|	38.4667	-1.02456	0.367589	0.00531583	0.0905431
ENST00000356195.9|ENSG00000164649.20|OTTHUMG00000128429.8|OTTHUMT00000326585.1|CDCA7L-201|CDCA7L|2915|protein_coding|	16.7734	-1.54624	0.554679	0.00530962	0.0905431
ENST00000395068.9|ENSG00000178719.17|OTTHUMG00000165433.4|OTTHUMT00000384048.2|GRINA-202|GRINA|1858|protein_coding|	64.5715	0.764976	0.274441	0.00531332	0.0905431
ENST00000224237.9|ENSG00000026025.16|OTTHUMG00000017744.6|OTTHUMT00000047015.1|VIM-201|VIM|1868|protein_coding|	281.063	-0.431379	0.154942	0.0053672	0.0908193
ENST00000544301.7|ENSG00000026025.16|OTTHUMG00000017744.6|OTTHUMT00000047018.4|VIM-209|VIM|2154|protein_coding|	281.063	-0.431379	0.154942	0.0053672	0.0908193
ENST00000352732.10|ENSG00000140526.18|OTTHUMG00000148684.6|OTTHUMT00000309074.3|ABHD2-201|ABHD2|8424|protein_coding|	39.3471	-0.936964	0.33747	0.0054958	0.092767
ENST00000265734.8|ENSG00000105810.9|OTTHUMG00000131697.3|OTTHUMT00000254605.2|CDK6-201|CDK6|11612|protein_coding|	47.2333	0.873175	0.314616	0.00551393	0.0928448
ENST00000262722.11|ENSG00000077942.19|OTTHUMG00000151340.4|OTTHUMT00000322289.1|FBLN1-201|FBLN1|2251|protein_coding|	123.849	-0.59921	0.216045	0.00554498	0.0931394
ENST00000246533.7|ENSG00000126247.10|OTTHUMG00000160811.9|OTTHUMT00000457411.2|CAPNS1-201|CAPNS1|1918|protein_coding|	118.558	0.595705	0.215025	0.00559868	0.0937723
ENST00000336133.8|ENSG00000205323.9|OTTHUMG00000170441.4|OTTHUMT00000409159.3|SARNP-201|SARNP|898|protein_coding|	48.2117	0.88191	0.318408	0.00560996	0.0937723
ENST00000307450.11|ENSG00000171160.18|OTTHUMG00000018861.4|OTTHUMT00000049730.2|MORN4-201|MORN4|2333|protein_coding|	14.1406	1.75589	0.634378	0.00564187	0.0939632
ENST00000439602.7|ENSG00000231500.7|OTTHUMG00000031053.4|OTTHUMT00000076059.3|RPS18-230|RPS18|549|protein_coding|	2018.8	0.409711	0.148044	0.00564873	0.0939632
ENST00000551018.5|ENSG00000123349.14|OTTHUMG00000169675.3|OTTHUMT00000405368.2|PFDN5-214|PFDN5|847|protein_coding|	107.38	0.601361	0.217564	0.00570873	0.0947318
ENST00000559112.2|ENSG00000259663.2|OTTHUMG00000171880.2|OTTHUMT00000415591.2|AC010478.1-202|AC010478.1|2367|lncRNA|	26.2818	1.29349	0.468332	0.00574668	0.0951317
ENST00000262027.10|ENSG00000166986.15|OTTHUMG00000169996.6|OTTHUMT00000407014.2|MARS-201|MARS|2797|protein_coding|	95.217	0.643988	0.233389	0.00579283	0.0954979
ENST00000536410.6|ENSG00000100612.14|OTTHUMG00000140331.7|OTTHUMT00000411805.2|DHRS7-202|DHRS7|1194|protein_coding|	51.3347	0.866085	0.313905	0.0057966	0.0954979
ENST00000366728.6|ENSG00000143774.16|OTTHUMG00000039503.6|OTTHUMT00000095321.3|GUK1-208|GUK1|842|protein_coding|	17.2549	1.61015	0.584057	0.00583641	0.0959237
ENST00000392369.6|ENSG00000132341.12|OTTHUMG00000134328.9|OTTHUMT00000259443.3|RAN-202|RAN|1530|protein_coding|	276.86	-0.404553	0.146861	0.00587512	0.0961002
ENST00000559133.5|ENSG00000166147.13|OTTHUMG00000172218.2|OTTHUMT00000417356.1|FBN1-204|FBN1|4901|nonsense_mediated_decay|	15.8211	-1.48571	0.539324	0.00587355	0.0961002
ENST00000395044.7|ENSG00000213585.11|OTTHUMG00000129118.4|OTTHUMT00000259209.1|VDAC1-202|VDAC1|1807|protein_coding|	86.1728	-0.702699	0.255239	0.00590342	0.0963337
ENST00000360793.8|ENSG00000008283.16|OTTHUMG00000179116.3|OTTHUMT00000444843.2|CYB561-201|CYB561|2929|protein_coding|	34.826	-1.09696	0.398702	0.00593532	0.0966248
ENST00000405201.5|ENSG00000196498.13|OTTHUMG00000150455.3|OTTHUMT00000318173.2|NCOR2-204|NCOR2|8533|protein_coding|	15.6611	-1.62368	0.591031	0.00601075	0.0976214
ENST00000248121.7|ENSG00000127561.15|OTTHUMG00000128711.5|OTTHUMT00000250616.2|SYNGR3-201|SYNGR3|2026|protein_coding|	17.2688	1.49989	0.546402	0.00605055	0.0979739
ENST00000370717.6|ENSG00000117114.19|OTTHUMG00000009844.3|-|ADGRL2-205|ADGRL2|5873|protein_coding|	25.9341	-1.11436	0.406038	0.00606097	0.0979739
ENST00000339083.11|ENSG00000155366.16|OTTHUMG00000011905.6|OTTHUMT00000032903.3|RHOC-202|RHOC|1418|protein_coding|	29.1768	1.25403	0.457322	0.00610423	0.0984414
ENST00000287295.8|ENSG00000156709.14|OTTHUMG00000022392.5|OTTHUMT00000058247.3|AIFM1-201|AIFM1|2222|protein_coding|	21.2515	-1.24019	0.452516	0.00613171	0.0986531
ENST00000285930.9|ENSG00000085662.14|OTTHUMG00000155322.6|OTTHUMT00000339448.3|AKR1B1-201|AKR1B1|1361|protein_coding|	188.151	-0.458413	0.167374	0.00616548	0.0989645
ENST00000553110.7|ENSG00000241343.9|OTTHUMG00000022027.7|OTTHUMT00000476236.1|RPL36A-209|RPL36A|429|protein_coding|	962.573	0.390396	0.1428	0.00625966	0.100242
ENST00000398136.7|ENSG00000152558.15|OTTHUMG00000167326.4|OTTHUMT00000394178.2|TMEM123-202|TMEM123|3304|protein_coding|	32.8347	-1.01498	0.372188	0.00639004	0.102092
ENST00000462965.1|ENSG00000162704.16|OTTHUMG00000035326.5|OTTHUMT00000085479.1|ARPC5-204|ARPC5|2455|lncRNA|	124.182	0.579988	0.213135	0.00650398	0.103671
ENST00000300093.9|ENSG00000166851.15|OTTHUMG00000096984.6|OTTHUMT00000214057.3|PLK1-201|PLK1|2160|protein_coding|	44.471	-0.841787	0.309694	0.00656529	0.104406
ENST00000626021.2|ENSG00000112245.11|OTTHUMG00000014949.5|-|PTP4A1-203|PTP4A1|2203|protein_coding|	88.3178	0.677656	0.249422	0.00658945	0.104549
ENST00000216129.7|ENSG00000100304.13|OTTHUMG00000150682.4|OTTHUMT00000319611.2|TTLL12-201|TTLL12|3386|protein_coding|	12.4904	-1.69945	0.626156	0.00664552	0.105021
ENST00000587834.6|ENSG00000166562.9|OTTHUMG00000132762.4|OTTHUMT00000256134.3|SEC11C-204|SEC11C|791|protein_coding|	31.5165	1.08114	0.398371	0.00664982	0.105021
ENST00000394249.8|ENSG00000198901.14|OTTHUMG00000171685.8|OTTHUMT00000414757.3|PRC1-202|PRC1|3072|protein_coding|	44.3271	-0.857982	0.316448	0.0067022	0.105606
ENST00000306125.12|ENSG00000172053.18|OTTHUMG00000156774.13|OTTHUMT00000345689.5|QARS-201|QARS|2449|protein_coding|	51.954	-0.802065	0.295982	0.00673144	0.105824
ENST00000227525.8|ENSG00000110108.10|OTTHUMG00000167801.2|OTTHUMT00000396343.2|TMEM109-201|TMEM109|2129|protein_coding|	22.4361	-1.25095	0.462817	0.00687348	0.106116
ENST00000374077.8|ENSG00000125995.16|OTTHUMG00000032360.5|OTTHUMT00000078934.3|ROMO1-203|ROMO1|366|protein_coding|	158.989	0.497104	0.183649	0.00679323	0.106116
ENST00000397443.6|ENSG00000214078.12|OTTHUMG00000032356.33|OTTHUMT00000488473.1|CPNE1-204|CPNE1|1928|protein_coding|	33.9455	-0.965383	0.357165	0.0068736	0.106116
ENST00000422424.7|ENSG00000166595.12|OTTHUMG00000175408.4|OTTHUMT00000429890.3|CIAO2B-201|CIAO2B|668|protein_coding|	133.512	0.526343	0.194608	0.00683809	0.106116
ENST00000506572.5|ENSG00000134057.15|OTTHUMG00000097817.5|OTTHUMT00000368821.3|CCNB1-204|CCNB1|1331|protein_coding|	38.8158	-0.898823	0.332137	0.00680614	0.106116
ENST00000528793.5|ENSG00000198055.11|OTTHUMG00000163401.5|OTTHUMT00000387003.1|GRK6-211|GRK6|2571|protein_coding|	18.9235	-1.39258	0.514691	0.00681681	0.106116
ENST00000553851.3|ENSG00000243279.4|OTTHUMG00000034499.5|OTTHUMT00000083415.5|PRAF2-202|PRAF2|1260|protein_coding|	81.2847	0.66909	0.247485	0.00686026	0.106116
ENST00000586397.5|ENSG00000108946.14|OTTHUMG00000180128.5|OTTHUMT00000449893.1|PRKAR1A-211|PRKAR1A|1940|protein_coding|	22.3484	1.26856	0.469274	0.00686693	0.106116
ENST00000340087.5|ENSG00000188613.7|OTTHUMG00000019141.3|OTTHUMT00000050621.1|NANOS1-201|NANOS1|1108|protein_coding|	12.3507	1.84318	0.682233	0.00689886	0.106267
ENST00000303887.9|ENSG00000166508.17|OTTHUMG00000154671.9|OTTHUMT00000336534.3|MCM7-201|MCM7|2957|protein_coding|	156.385	-0.488351	0.181133	0.00701584	0.107827
ENST00000611050.4|ENSG00000174748.21|OTTHUMG00000130485.10|-|RPL15-212|RPL15|2363|protein_coding|	156.71	-0.55745	0.206925	0.0070606	0.108273
ENST00000610354.4|ENSG00000010278.14|OTTHUMG00000044400.14|-|CD9-212|CD9|1315|protein_coding|	15.1265	1.60797	0.598176	0.00718564	0.109945
ENST00000556752.2|ENSG00000186469.8|OTTHUMG00000171083.3|OTTHUMT00000411592.2|GNG2-212|GNG2|3424|protein_coding|	32.3186	1.0326	0.38477	0.0072815	0.111164
ENST00000428026.6|ENSG00000060656.20|OTTHUMG00000003699.8|OTTHUMT00000392493.1|PTPRU-204|PTPRU|5550|protein_coding|	14.5267	1.67163	0.623159	0.00730715	0.111308
ENST00000528957.5|ENSG00000161016.17|OTTHUMG00000165249.3|OTTHUMT00000382949.2|RPL8-207|RPL8|1015|protein_coding|	74.9555	-0.702465	0.262271	0.00739769	0.112438
ENST00000323224.7|ENSG00000176890.16|OTTHUMG00000131473.7|OTTHUMT00000441157.2|TYMS-201|TYMS|1327|protein_coding|	119.837	-0.53442	0.200436	0.00766961	0.116314
ENST00000355693.5|ENSG00000181924.7|OTTHUMG00000168061.2|OTTHUMT00000397878.2|COA4-201|COA4|818|protein_coding|	16.7333	-1.39098	0.521843	0.0076871	0.116322
ENST00000395119.7|ENSG00000104529.17|OTTHUMG00000165191.23|OTTHUMT00000382562.3|EEF1D-202|EEF1D|1249|protein_coding|	30.6305	-0.990836	0.372231	0.0077704	0.117067
ENST00000529272.5|ENSG00000104529.17|OTTHUMG00000165191.23|OTTHUMT00000382592.2|EEF1D-225|EEF1D|1311|protein_coding|	30.6305	-0.990836	0.372231	0.0077704	0.117067
ENST00000458587.7|ENSG00000185825.16|OTTHUMG00000024218.4|OTTHUMT00000061072.3|BCAP31-207|BCAP31|1824|protein_coding|	12.7775	-1.76593	0.663659	0.00779328	0.117155
ENST00000354293.9|ENSG00000196961.12|OTTHUMG00000183253.1|OTTHUMT00000465806.1|AP2A1-201|AP2A1|3388|protein_coding|	33.1654	1.03445	0.389162	0.00785722	0.117858
ENST00000367334.9|ENSG00000116857.17|OTTHUMG00000035831.8|OTTHUMT00000098710.1|TMEM9-204|TMEM9|1529|protein_coding|	13.3354	1.81613	0.683568	0.00788774	0.118058
ENST00000264025.8|ENSG00000110400.11|OTTHUMG00000166177.4|OTTHUMT00000388231.2|NECTIN1-201|NECTIN1|5956|protein_coding|	61.1534	-0.758364	0.285627	0.00792877	0.118158
ENST00000533161.5|ENSG00000140988.16|OTTHUMG00000128708.6|OTTHUMT00000387771.1|RPS2-213|RPS2|1186|retained_intron|	46.0759	-0.809575	0.304839	0.00791333	0.118158
ENST00000338663.11|ENSG00000168003.16|OTTHUMG00000074091.8|OTTHUMT00000396044.1|SLC3A2-201|SLC3A2|1904|protein_coding|	47.3691	1.99959	0.753575	0.00796694	0.118469
ENST00000252809.3|ENSG00000130513.6|OTTHUMG00000183360.6|OTTHUMT00000466340.2|GDF15-201|GDF15|1200|protein_coding|	9.65166	2.58349	0.974739	0.00803855	0.118879
ENST00000313288.9|ENSG00000013810.19|OTTHUMG00000089535.25|OTTHUMT00000203730.4|TACC3-201|TACC3|2799|protein_coding|	23.5976	-1.16843	0.440965	0.00805612	0.118879
ENST00000381962.3|ENSG00000271303.1|OTTHUMG00000031644.5|OTTHUMT00000077479.2|SRXN1-201|SRXN1|2698|protein_coding|	19.9086	-1.25827	0.474775	0.0080433	0.118879
ENST00000429204.5|ENSG00000143772.9|OTTHUMG00000037582.1|-|ITPKB-203|ITPKB|6162|protein_coding|	15.063	1.7423	0.657622	0.0080637	0.118879
ENST00000255108.8|ENSG00000132768.14|OTTHUMG00000008295.3|OTTHUMT00000022832.2|DPH2-201|DPH2|2466|protein_coding|	29.8534	-1.12045	0.423379	0.00813424	0.119662
ENST00000518111.5|ENSG00000104435.13|OTTHUMG00000164610.3|OTTHUMT00000379266.1|STMN2-202|STMN2|799|protein_coding|	54.8471	0.782603	0.296121	0.00822129	0.120684
ENST00000262613.10|ENSG00000109062.12|OTTHUMG00000178863.4|OTTHUMT00000443671.2|SLC9A3R1-201|SLC9A3R1|1993|protein_coding|	23.8255	-1.1881	0.449733	0.00824701	0.120804
ENST00000223398.10|ENSG00000106665.15|OTTHUMG00000022980.4|-|CLIP2-201|CLIP2|5563|protein_coding|	19.6011	1.34557	0.509841	0.00831024	0.121213
ENST00000360384.9|ENSG00000165119.21|OTTHUMG00000020107.6|OTTHUMT00000052846.2|HNRNPK-202|HNRNPK|2038|protein_coding|	255.087	-0.390854	0.148063	0.00829614	0.121213
ENST00000379328.9|ENSG00000107485.18|OTTHUMG00000017640.8|OTTHUMT00000046718.5|GATA3-202|GATA3|3083|protein_coding|	32.8388	-0.980097	0.371931	0.0084098	0.122362
ENST00000461347.5|ENSG00000115053.16|OTTHUMG00000153866.4|OTTHUMT00000332732.1|NCL-207|NCL|3967|retained_intron|	78.9996	-0.640586	0.243147	0.0084246	0.122362
ENST00000318607.10|ENSG00000070756.16|OTTHUMG00000164779.4|OTTHUMT00000380217.2|PABPC1-201|PABPC1|2861|protein_coding|	415.297	-0.358281	0.136098	0.00847537	0.122778
ENST00000439587.6|ENSG00000137103.20|OTTHUMG00000019885.10|OTTHUMT00000052368.2|TMEM8B-204|TMEM8B|2150|protein_coding|	10.6066	1.96082	0.745	0.00848901	0.122778
ENST00000216068.9|ENSG00000100246.13|OTTHUMG00000151025.3|OTTHUMT00000321032.2|DNAL4-201|DNAL4|1474|protein_coding|	11.3956	1.88362	0.716305	0.0085476	0.122849
ENST00000315579.10|ENSG00000010292.13|OTTHUMG00000168513.3|OTTHUMT00000399964.2|NCAPD2-201|NCAPD2|4825|protein_coding|	48.2108	-0.807217	0.306904	0.00853365	0.122849
ENST00000530167.1|ENSG00000188486.3|OTTHUMG00000166196.4|OTTHUMT00000388330.2|H2AFX-202|H2AFX|1614|protein_coding|	129.723	-0.512406	0.194804	0.00852914	0.122849
ENST00000423207.6|ENSG00000184588.18|OTTHUMG00000009088.6|OTTHUMT00000025190.2|PDE4B-206|PDE4B|4546|protein_coding|	29.5702	1.11706	0.425123	0.00859877	0.123138
ENST00000481546.1|ENSG00000184787.19|OTTHUMG00000089179.7|OTTHUMT00000202649.1|UBE2G2-206|UBE2G2|4340|retained_intron|	35.4489	-0.946824	0.360363	0.00860352	0.123138
ENST00000257857.8|ENSG00000135404.11|OTTHUMG00000170454.5|OTTHUMT00000409235.1|CD63-201|CD63|1070|protein_coding|	262.901	0.407598	0.155232	0.00864616	0.123138
ENST00000264893.10|ENSG00000138758.11|OTTHUMG00000160854.2|OTTHUMT00000362676.1|SEPT11-201|SEPT11|5593|protein_coding|	26.3209	-1.06233	0.404838	0.00868828	0.123138
ENST00000306306.8|ENSG00000168476.12|OTTHUMG00000131491.6|OTTHUMT00000254337.3|REEP4-201|REEP4|1666|protein_coding|	20.6511	-1.28424	0.489441	0.00869316	0.123138
ENST00000370728.5|ENSG00000117114.19|OTTHUMG00000009844.3|OTTHUMT00000027188.1|ADGRL2-210|ADGRL2|6302|protein_coding|	26.3209	-1.06233	0.404838	0.00868828	0.123138
ENST00000547863.5|ENSG00000161939.19|OTTHUMG00000170146.6|OTTHUMT00000407660.1|RNASEK-C17orf49-202|RNASEK-C17orf49|1662|retained_intron|	34.1483	0.999853	0.380826	0.00865258	0.123138
ENST00000407796.6|ENSG00000142208.16|OTTHUMG00000170795.7|OTTHUMT00000410419.1|AKT1-203|AKT1|2710|protein_coding|	13.7993	-1.53316	0.584835	0.00875386	0.123743
ENST00000475243.5|ENSG00000124164.15|OTTHUMG00000032840.3|OTTHUMT00000079875.2|VAPB-204|VAPB|7936|protein_coding|	11.6087	1.91455	0.73055	0.00877513	0.123789
ENST00000361611.10|ENSG00000100804.18|OTTHUMG00000028713.5|OTTHUMT00000071695.5|PSMB5-202|PSMB5|1294|protein_coding|	130.028	-0.502769	0.191942	0.00880909	0.124013
ENST00000393818.3|ENSG00000068120.15|OTTHUMG00000180245.5|OTTHUMT00000450409.2|COASY-201|COASY|2479|protein_coding|	24.921	-1.11178	0.42472	0.00885299	0.124239
ENST00000430265.6|ENSG00000179348.11|OTTHUMG00000159689.4|OTTHUMT00000356927.1|GATA2-202|GATA2|2525|protein_coding|	14.9951	-1.62638	0.621381	0.00886126	0.124239
ENST00000343218.10|ENSG00000113657.13|OTTHUMG00000163437.4|OTTHUMT00000373423.2|DPYSL3-201|DPYSL3|5492|protein_coding|	341.499	0.416075	0.159517	0.00909834	0.127238
ENST00000368222.8|ENSG00000143320.9|OTTHUMG00000041300.4|OTTHUMT00000098966.2|CRABP2-203|CRABP2|974|protein_coding|	18.4674	1.41359	0.542058	0.00911223	0.127238
ENST00000295702.9|ENSG00000163479.14|OTTHUMG00000017456.4|OTTHUMT00000046172.3|SSR2-201|SSR2|1108|protein_coding|	407.242	0.370429	0.142364	0.00926873	0.129161
ENST00000378888.10|ENSG00000107404.20|OTTHUMG00000003069.5|OTTHUMT00000008490.2|DVL1-201|DVL1|3305|protein_coding|	24.0234	-1.16073	0.446545	0.00933975	0.129887
ENST00000261811.6|ENSG00000120306.11|OTTHUMG00000129243.6|OTTHUMT00000251342.4|CYSTM1-201|CYSTM1|790|protein_coding|	25.8689	1.13791	0.4385	0.00945882	0.130225
ENST00000368632.6|ENSG00000196591.12|OTTHUMG00000015411.5|OTTHUMT00000379479.1|HDAC2-201|HDAC2|2084|protein_coding|	162.912	0.470594	0.181187	0.00939657	0.130225
ENST00000398073.7|ENSG00000175215.11|OTTHUMG00000170483.3|OTTHUMT00000409353.2|CTDSP2-201|CTDSP2|4785|protein_coding|	27.6452	-1.05209	0.405134	0.00940705	0.130225
ENST00000401473.7|ENSG00000137309.19|OTTHUMG00000014539.3|OTTHUMT00000040215.2|HMGA1-204|HMGA1|1887|protein_coding|	10.4706	-1.80731	0.696122	0.00942453	0.130225
ENST00000409936.5|ENSG00000138078.15|OTTHUMG00000152791.7|OTTHUMT00000327900.1|PREPL-206|PREPL|5212|protein_coding|	14.1324	1.62179	0.624851	0.00944567	0.130225
ENST00000630287.2|ENSG00000117394.22|OTTHUMG00000007657.11|OTTHUMT00000481667.1|SLC2A1-208|SLC2A1|2398|nonsense_mediated_decay|	38.4265	-0.990687	0.382029	0.009508	0.13064
ENST00000310325.10|ENSG00000174080.11|OTTHUMG00000167090.4|OTTHUMT00000393047.2|CTSF-201|CTSF|2044|protein_coding|	13.2597	-1.53354	0.592067	0.00959345	0.131551
ENST00000391763.3|ENSG00000170906.15|OTTHUMG00000064972.14|OTTHUMT00000140196.3|NDUFA3-203|NDUFA3|338|protein_coding|	66.0441	0.723642	0.279654	0.0096637	0.13225
ENST00000488353.2|ENSG00000157916.20|OTTHUMG00000001403.6|OTTHUMT00000004063.2|RER1-207|RER1|2469|protein_coding|	21.3498	1.26383	0.489682	0.0098538	0.134584
ENST00000293230.10|ENSG00000161544.10|OTTHUMG00000180289.2|OTTHUMT00000450590.2|CYGB-201|CYGB|1962|protein_coding|	79.7194	-0.735017	0.28541	0.0100151	0.136516
ENST00000482512.5|ENSG00000173230.15|OTTHUMG00000159411.2|OTTHUMT00000355161.1|GOLGB1-205|GOLGB1|10295|nonsense_mediated_decay|	9.82567	2.05526	0.798571	0.0100625	0.136594
ENST00000487365.5|ENSG00000118004.17|OTTHUMG00000090304.8|OTTHUMT00000322772.1|COLEC11-213|COLEC11|1312|lncRNA|	14.3933	-1.449	0.563133	0.0100789	0.136594
ENST00000539664.2|ENSG00000255690.2|OTTHUMG00000152829.5|OTTHUMT00000476728.2|TRIL-201|TRIL|4935|protein_coding|	28.0223	1.06212	0.412787	0.0100805	0.136594
ENST00000258770.8|ENSG00000136270.14|OTTHUMG00000129247.8|OTTHUMT00000251351.2|TBRG4-201|TBRG4|2226|protein_coding|	22.6429	-1.1714	0.455865	0.010181	0.137145
ENST00000273435.9|ENSG00000144895.12|OTTHUMG00000159775.4|OTTHUMT00000357262.1|EIF2A-201|EIF2A|2083|protein_coding|	38.8853	-0.898023	0.349386	0.0101614	0.137145
ENST00000296504.4|ENSG00000164105.4|OTTHUMG00000160798.3|OTTHUMT00000362360.2|SAP30-201|SAP30|1097|protein_coding|	35.9049	-0.878827	0.341986	0.0101764	0.137145
ENST00000338825.5|ENSG00000187840.5|OTTHUMG00000164012.2|OTTHUMT00000376743.2|EIF4EBP1-201|EIF4EBP1|827|protein_coding|	115.166	0.694809	0.270527	0.0102182	0.137352
ENST00000492356.2|ENSG00000171858.18|OTTHUMG00000032915.3|OTTHUMT00000080034.2|RPS21-205|RPS21|429|lncRNA|	12.1289	-1.75277	0.682612	0.0102364	0.137352
ENST00000264560.11|ENSG00000099864.18|OTTHUMG00000181785.12|OTTHUMT00000457591.6|PALM-201|PALM|2755|protein_coding|	53.5359	0.807609	0.314718	0.0102839	0.13772
ENST00000263688.4|ENSG00000094975.14|OTTHUMG00000034839.5|OTTHUMT00000084273.3|SUCO-201|SUCO|5625|protein_coding|	12.4922	1.8693	0.728767	0.010317	0.137894
ENST00000374879.5|ENSG00000241697.5|OTTHUMG00000020367.2|OTTHUMT00000053418.2|TMEFF1-201|TMEFF1|2575|protein_coding|	41.3461	0.869158	0.33908	0.0103688	0.138318
ENST00000626419.2|ENSG00000106348.18|OTTHUMG00000157713.5|-|IMPDH1-217|IMPDH1|2862|protein_coding|	9.75196	-1.78919	0.69867	0.0104415	0.139017
ENST00000239666.8|ENSG00000120509.10|OTTHUMG00000021771.1|OTTHUMT00000057060.1|PDZD11-201|PDZD11|1043|protein_coding|	35.8441	0.930103	0.36398	0.0106076	0.14034
ENST00000310455.4|ENSG00000173281.5|OTTHUMG00000129329.3|OTTHUMT00000251472.2|PPP1R3B-201|PPP1R3B|5510|protein_coding|	16.4216	-1.41696	0.554902	0.0106634	0.14034
ENST00000354287.5|ENSG00000116661.11|OTTHUMG00000002072.6|OTTHUMT00000005764.3|FBXO2-201|FBXO2|1287|protein_coding|	9.6218	2.02049	0.790412	0.0105809	0.14034
ENST00000357324.11|ENSG00000105726.17|OTTHUMG00000153016.4|OTTHUMT00000329005.2|ATP13A1-202|ATP13A1|3849|protein_coding|	41.9921	-0.850202	0.332714	0.0106079	0.14034
ENST00000371964.5|ENSG00000148291.10|OTTHUMG00000020867.3|OTTHUMT00000054883.3|SURF2-201|SURF2|833|protein_coding|	24.5381	1.16558	0.456218	0.0106228	0.14034
ENST00000382263.3|ENSG00000127863.15|OTTHUMG00000016568.3|OTTHUMT00000044157.2|TNFRSF19-203|TNFRSF19|4151|protein_coding|	11.1889	4.22573	1.65453	0.0106484	0.14034
ENST00000369409.9|ENSG00000092621.12|OTTHUMG00000012100.6|OTTHUMT00000493315.1|PHGDH-202|PHGDH|1882|protein_coding|	21.2237	1.32093	0.517874	0.0107512	0.141225
ENST00000215882.10|ENSG00000100075.10|OTTHUMG00000150123.4|OTTHUMT00000316441.3|SLC25A1-201|SLC25A1|1548|protein_coding|	92.8157	0.591381	0.231984	0.0107962	0.141545
ENST00000312579.3|ENSG00000175602.3|OTTHUMG00000166722.1|OTTHUMT00000391196.1|CCDC85B-201|CCDC85B|1524|protein_coding|	38.0783	-0.879144	0.345593	0.0109632	0.142818
ENST00000367332.5|ENSG00000116857.17|OTTHUMG00000035831.8|OTTHUMT00000087159.1|TMEM9-202|TMEM9|1544|protein_coding|	12.9486	1.76544	0.694107	0.0109756	0.142818
ENST00000393877.3|ENSG00000172663.9|OTTHUMG00000168034.5|OTTHUMT00000397633.2|TMEM134-202|TMEM134|823|protein_coding|	11.7641	1.7574	0.690952	0.0109764	0.142818
ENST00000466397.5|ENSG00000162244.11|OTTHUMG00000155262.6|OTTHUMT00000349680.2|RPL29-202|RPL29|742|protein_coding|	161.716	0.480346	0.18877	0.0109399	0.142818
ENST00000356487.11|ENSG00000105220.17|OTTHUMG00000182087.10|OTTHUMT00000497544.1|GPI-201|GPI|4125|protein_coding|	17.1386	-1.29939	0.511598	0.0110892	0.143516
ENST00000415930.8|ENSG00000105220.17|OTTHUMG00000182087.10|OTTHUMT00000451688.4|GPI-202|GPI|4341|protein_coding|	17.1386	-1.29939	0.511598	0.0110892	0.143516
ENST00000464595.1|ENSG00000114391.13|OTTHUMG00000159146.4|OTTHUMT00000353491.2|RPL24-202|RPL24|668|retained_intron|	14.0217	-1.48016	0.582795	0.0110927	0.143516
ENST00000361236.7|ENSG00000152558.15|OTTHUMG00000167326.4|OTTHUMT00000394177.1|TMEM123-201|TMEM123|3321|protein_coding|	27.5025	-0.996953	0.392886	0.0111643	0.14417
ENST00000254695.13|ENSG00000132359.15|OTTHUMG00000177642.9|OTTHUMT00000438208.3|RAP1GAP2-201|RAP1GAP2|6663|protein_coding|	10.6963	-1.72318	0.680159	0.0112931	0.145015
ENST00000366401.8|ENSG00000132359.15|OTTHUMG00000177642.9|OTTHUMT00000438209.1|RAP1GAP2-202|RAP1GAP2|6616|protein_coding|	10.6963	-1.72318	0.680159	0.0112931	0.145015
ENST00000368921.4|ENSG00000213190.3|OTTHUMG00000035160.2|OTTHUMT00000085103.2|MLLT11-201|MLLT11|4075|protein_coding|	355.619	0.34701	0.136955	0.0112852	0.145015
ENST00000334478.9|ENSG00000123349.14|OTTHUMG00000169675.3|OTTHUMT00000405372.1|PFDN5-202|PFDN5|596|protein_coding|	104.991	0.554577	0.219126	0.0113782	0.145572
ENST00000335281.8|ENSG00000186469.8|OTTHUMG00000171083.3|OTTHUMT00000411585.1|GNG2-201|GNG2|3729|protein_coding|	40.6215	0.901366	0.356285	0.0114094	0.145572
ENST00000337620.8|ENSG00000122565.19|OTTHUMG00000022911.6|OTTHUMT00000214117.1|CBX3-201|CBX3|2128|protein_coding|	171.104	-0.445772	0.1762	0.0114088	0.145572
ENST00000369980.8|ENSG00000184216.14|OTTHUMG00000024228.46|OTTHUMT00000061143.4|IRAK1-203|IRAK1|3581|protein_coding|	32.2125	-0.935955	0.37001	0.0114211	0.145572
ENST00000361580.7|ENSG00000075945.13|OTTHUMG00000035947.3|OTTHUMT00000087568.2|KIFAP3-201|KIFAP3|2954|protein_coding|	27.2586	1.06146	0.419857	0.0114668	0.145884
ENST00000264607.9|ENSG00000065802.12|OTTHUMG00000152866.2|OTTHUMT00000328294.2|ASB1-201|ASB1|6891|protein_coding|	13.7289	1.7189	0.680436	0.0115315	0.146435
ENST00000429437.5|ENSG00000182899.17|OTTHUMG00000155386.6|OTTHUMT00000339794.1|RPL35A-202|RPL35A|442|nonsense_mediated_decay|	65.1967	0.676792	0.26801	0.0115615	0.146546
ENST00000261623.8|ENSG00000051523.11|OTTHUMG00000173320.5|OTTHUMT00000422765.2|CYBA-201|CYBA|692|protein_coding|	79.9299	0.615166	0.244743	0.0119533	0.151047
ENST00000354694.12|ENSG00000100029.18|OTTHUMG00000151077.6|OTTHUMT00000321188.4|PES1-202|PES1|2265|protein_coding|	27.0571	-1.04885	0.417427	0.0119826	0.151047
ENST00000443003.2|ENSG00000168028.14|OTTHUMG00000131296.6|OTTHUMT00000343655.1|RPSA-202|RPSA|1032|protein_coding|	1278.08	-0.334279	0.133031	0.0119782	0.151047
ENST00000348956.7|ENSG00000166165.13|OTTHUMG00000171786.3|OTTHUMT00000415111.2|CKB-201|CKB|1420|protein_coding|	332.6	-0.353009	0.140615	0.0120569	0.151705
ENST00000313860.11|ENSG00000064042.18|OTTHUMG00000160575.7|OTTHUMT00000361249.2|LIMCH1-201|LIMCH1|6165|protein_coding|	16.1524	-1.30706	0.52129	0.012164	0.152315
ENST00000341322.4|ENSG00000185658.13|OTTHUMG00000066030.8|OTTHUMT00000141585.1|BRWD1-202|BRWD1|2495|protein_coding|	9.60645	2.02406	0.807325	0.0121719	0.152315
ENST00000409733.5|ENSG00000071082.11|OTTHUMG00000130687.8|OTTHUMT00000329108.1|RPL31-208|RPL31|825|protein_coding|	1184.83	0.337335	0.134529	0.0121577	0.152315
ENST00000586486.1|ENSG00000130175.9|OTTHUMG00000182029.2|OTTHUMT00000458822.1|PRKCSH-203|PRKCSH|1613|nonsense_mediated_decay|	19.7139	-1.17183	0.467714	0.0122299	0.152763
ENST00000648839.1|ENSG00000161970.15|OTTHUMG00000108191.7|OTTHUMT00000501587.1|RPL26-213|RPL26|528|protein_coding|	987.717	0.355845	0.142092	0.0122684	0.152966
ENST00000388854.7|ENSG00000198431.16|OTTHUMG00000166481.5|-|TXNRD1-202|TXNRD1|4277|protein_coding|	9.53539	-1.74545	0.697334	0.0123136	0.153251
ENST00000215567.10|ENSG00000099797.15|OTTHUMG00000183290.4|OTTHUMT00000466000.2|TECR-201|TECR|1139|protein_coding|	45.4831	-0.849977	0.340066	0.0124387	0.153634
ENST00000235310.7|ENSG00000116670.15|OTTHUMG00000002231.6|OTTHUMT00000006344.2|MAD2L2-201|MAD2L2|1860|protein_coding|	37.403	0.895695	0.358429	0.0124562	0.153634
ENST00000282050.6|ENSG00000152234.16|OTTHUMG00000132637.10|-|ATP5F1A-201|ATP5F1A|1945|protein_coding|	175.104	-0.435547	0.174188	0.0124038	0.153634
ENST00000418740.5|ENSG00000062582.14|OTTHUMG00000023175.5|OTTHUMT00000339014.2|MRPS24-203|MRPS24|743|protein_coding|	11.666	-1.56414	0.6256	0.0124116	0.153634
ENST00000588991.7|ENSG00000105220.17|OTTHUMG00000182087.10|OTTHUMT00000451687.4|GPI-208|GPI|2036|protein_coding|	51.9142	-0.75547	0.302169	0.0124137	0.153634
ENST00000333323.5|ENSG00000185614.5|OTTHUMG00000158268.2|OTTHUMT00000350514.2|INKA1-201|INKA1|1040|protein_coding|	9.42842	1.98612	0.795495	0.0125352	0.154331
ENST00000269033.7|ENSG00000141298.19|OTTHUMG00000132752.8|OTTHUMT00000256116.1|SSH2-201|SSH2|9327|protein_coding|	9.93525	-1.69309	0.679065	0.0126574	0.155002
ENST00000540801.6|ENSG00000141298.19|OTTHUMG00000132752.8|OTTHUMT00000447856.2|SSH2-204|SSH2|9484|protein_coding|	9.93525	-1.69309	0.679065	0.0126574	0.155002
ENST00000544484.6|ENSG00000111642.15|OTTHUMG00000169164.12|OTTHUMT00000402631.2|CHD4-207|CHD4|6555|protein_coding|	18.3968	1.32527	0.531343	0.0126242	0.155002
ENST00000240727.10|ENSG00000121413.12|OTTHUMG00000183451.2|OTTHUMT00000466706.1|ZSCAN18-201|ZSCAN18|2779|protein_coding|	18.2569	1.30448	0.524241	0.0128352	0.156621
ENST00000337004.8|ENSG00000156471.12|OTTHUMG00000164687.2|OTTHUMT00000379744.1|PTDSS1-201|PTDSS1|2366|nonsense_mediated_decay|	26.9275	-0.984532	0.395566	0.0128132	0.156621
ENST00000250498.9|ENSG00000129562.11|OTTHUMG00000028685.6|OTTHUMT00000071617.4|DAD1-201|DAD1|684|protein_coding|	122.991	0.502247	0.20223	0.0130084	0.158454
ENST00000356509.7|ENSG00000112312.10|OTTHUMG00000014363.5|OTTHUMT00000040022.2|GMNN-202|GMNN|1133|protein_coding|	12.6498	-1.53338	0.617693	0.013049	0.158666
ENST00000359681.3|ENSG00000197756.9|OTTHUMG00000133052.5|OTTHUMT00000339568.1|RPL37A-201|RPL37A|742|retained_intron|	914.119	0.306846	0.12388	0.0132509	0.160837
ENST00000648437.1|ENSG00000124614.16|OTTHUMG00000014546.3|OTTHUMT00000040230.2|RPS10-208|RPS10|588|protein_coding|	824.602	0.366697	0.148095	0.0132828	0.16094
ENST00000240328.4|ENSG00000121068.14|OTTHUMG00000156986.4|OTTHUMT00000346977.3|TBX2-201|TBX2|3433|protein_coding|	13.6267	-1.4115	0.570762	0.0133981	0.161568
ENST00000429829.6|ENSG00000229807.12|OTTHUMG00000021839.13|OTTHUMT00000057239.2|XIST-204|XIST|19245|lncRNA|	24.5182	1.09842	0.444198	0.0134052	0.161568
ENST00000598441.6|ENSG00000104852.15|OTTHUMG00000183344.3|OTTHUMT00000466266.2|SNRNP70-206|SNRNP70|1671|protein_coding|	74.7743	-0.645258	0.260844	0.0133709	0.161568
ENST00000434325.7|ENSG00000141934.10|OTTHUMG00000180530.9|OTTHUMT00000451777.4|PLPP2-203|PLPP2|1279|protein_coding|	22.615	-1.06512	0.432532	0.0137962	0.165989
ENST00000313080.8|ENSG00000129667.12|OTTHUMG00000180180.3|OTTHUMT00000450134.1|RHBDF2-201|RHBDF2|3582|protein_coding|	9.91875	-1.69468	0.68888	0.0138917	0.166846
ENST00000322945.11|ENSG00000103495.14|OTTHUMG00000190393.3|OTTHUMT00000435536.2|MAZ-202|MAZ|2540|protein_coding|	113.731	-0.576146	0.234475	0.0140035	0.167895
ENST00000373736.7|ENSG00000084628.10|OTTHUMG00000003788.5|OTTHUMT00000010655.3|NKAIN1-201|NKAIN1|2922|protein_coding|	36.4513	0.87854	0.358092	0.0141515	0.169236
ENST00000392358.6|ENSG00000169727.12|OTTHUMG00000178484.3|OTTHUMT00000442180.1|GPS1-204|GPS1|2276|protein_coding|	63.4368	0.685944	0.27968	0.0141827	0.169236
ENST00000542447.6|ENSG00000182985.17|OTTHUMG00000168202.7|OTTHUMT00000398752.3|CADM1-212|CADM1|4223|protein_coding|	56.3919	0.744518	0.303583	0.0141892	0.169236
ENST00000243563.8|ENSG00000077312.9|OTTHUMG00000182689.7|OTTHUMT00000463118.3|SNRPA-201|SNRPA|1277|protein_coding|	66.6654	-0.658682	0.268994	0.0143377	0.169951
ENST00000320895.10|ENSG00000049656.14|OTTHUMG00000131015.5|OTTHUMT00000253649.3|CLPTM1L-201|CLPTM1L|2492|protein_coding|	27.7478	-0.974016	0.397779	0.0143398	0.169951
ENST00000332966.8|ENSG00000184347.14|OTTHUMG00000130409.4|OTTHUMT00000371504.1|SLIT3-201|SLIT3|4895|protein_coding|	31.4037	-0.907339	0.370418	0.0143054	0.169951
ENST00000394951.5|ENSG00000103507.14|OTTHUMG00000047356.7|OTTHUMT00000108514.1|BCKDK-204|BCKDK|2164|protein_coding|	14.8113	-1.42788	0.583182	0.0143481	0.169951
ENST00000362072.8|ENSG00000149295.14|OTTHUMG00000167717.3|OTTHUMT00000395834.2|DRD2-202|DRD2|2808|protein_coding|	17.286	1.39068	0.568155	0.0143769	0.169999
ENST00000360105.8|ENSG00000008441.16|OTTHUMG00000180726.4|OTTHUMT00000452768.2|NFIX-202|NFIX|5459|protein_coding|	14.2762	-1.4206	0.581061	0.0144916	0.171061
ENST00000392882.7|ENSG00000140105.18|OTTHUMG00000171572.4|OTTHUMT00000414234.2|WARS-204|WARS|2639|protein_coding|	35.8303	0.929721	0.381168	0.0147224	0.173288
ENST00000440926.3|ENSG00000036565.15|OTTHUMG00000097017.5|-|SLC18A1-205|SLC18A1|2956|protein_coding|	10.9141	-1.63644	0.670965	0.0147307	0.173288
ENST00000221801.8|ENSG00000105202.9|OTTHUMG00000182581.8|OTTHUMT00000462509.5|FBL-201|FBL|1125|protein_coding|	130.767	-0.492007	0.20213	0.0149283	0.175312
ENST00000317534.6|ENSG00000062582.14|OTTHUMG00000023175.5|OTTHUMT00000250949.2|MRPS24-201|MRPS24|667|protein_coding|	80.6413	-0.614467	0.25257	0.0149804	0.175623
ENST00000247191.7|ENSG00000126787.13|OTTHUMG00000140310.3|OTTHUMT00000276908.3|DLGAP5-201|DLGAP5|2881|protein_coding|	10.9102	-1.64643	0.678038	0.0151727	0.176764
ENST00000380320.8|ENSG00000138080.13|OTTHUMG00000097069.4|OTTHUMT00000214185.3|EMILIN1-201|EMILIN1|3943|protein_coding|	133.45	-0.500395	0.206057	0.0151645	0.176764
ENST00000409987.5|ENSG00000106355.10|OTTHUMG00000022913.5|OTTHUMT00000328501.1|LSM5-206|LSM5|504|protein_coding|	13.4847	-1.55905	0.642103	0.0151806	0.176764
ENST00000490531.3|ENSG00000136274.9|OTTHUMG00000159170.3|OTTHUMT00000353652.3|NACAD-202|NACAD|4836|protein_coding|	32.1527	0.929986	0.38275	0.0151094	0.176764
ENST00000456586.5|ENSG00000197756.9|OTTHUMG00000133052.5|OTTHUMT00000339570.2|RPL37A-206|RPL37A|401|protein_coding|	731.622	0.348277	0.143573	0.0152751	0.177563
ENST00000547649.5|ENSG00000092841.18|OTTHUMG00000170200.7|OTTHUMT00000407929.2|MYL6-207|MYL6|655|protein_coding|	91.6361	0.562083	0.231971	0.0153896	0.178593
ENST00000536769.1|ENSG00000150991.15|OTTHUMG00000044421.6|OTTHUMT00000400177.2|UBC-205|UBC|3745|protein_coding|	39.945	-0.802587	0.331803	0.0155691	0.18037
ENST00000649096.1|ENSG00000130294.16|OTTHUMG00000151940.14|OTTHUMT00000324536.4|KIF1A-224|KIF1A|8987|protein_coding|	23.5434	1.08693	0.450355	0.0158002	0.182739
ENST00000361789.2|ENSG00000198727.2|-|-|MT-CYB-201|MT-CYB|1141|protein_coding|	3487.63	0.508417	0.21077	0.0158568	0.183086
ENST00000380421.3|ENSG00000087842.11|OTTHUMG00000021176.2|OTTHUMT00000055863.1|PIR-202|PIR|1539|protein_coding|	21.2237	-1.17683	0.488591	0.0160133	0.184583
ENST00000372879.8|ENSG00000196683.10|OTTHUMG00000094805.3|OTTHUMT00000326715.1|TOMM7-202|TOMM7|514|protein_coding|	35.6397	0.87895	0.365351	0.0161384	0.185714
ENST00000372067.7|ENSG00000112715.21|OTTHUMG00000014745.14|OTTHUMT00000040681.5|VEGFA-205|VEGFA|3535|protein_coding|	35.5151	0.951393	0.395731	0.0162107	0.186233
ENST00000261751.8|ENSG00000117971.12|OTTHUMG00000143860.5|OTTHUMT00000290108.2|CHRNB4-201|CHRNB4|2596|protein_coding|	21.5803	1.19784	0.498824	0.0163353	0.187351
ENST00000262662.5|ENSG00000123080.12|OTTHUMG00000008046.4|OTTHUMT00000022058.1|CDKN2C-201|CDKN2C|2904|protein_coding|	22.4351	-1.04549	0.435711	0.0164176	0.187981
ENST00000253788.11|ENSG00000131469.14|OTTHUMG00000180660.4|OTTHUMT00000452470.3|RPL27-201|RPL27|505|protein_coding|	689.934	0.362916	0.151348	0.0164896	0.188179
ENST00000449470.6|ENSG00000163682.16|OTTHUMG00000099367.7|OTTHUMT00000361018.1|RPL9-203|RPL9|1127|protein_coding|	770.777	0.353443	0.147384	0.0164802	0.188179
ENST00000293195.10|ENSG00000161513.12|OTTHUMG00000179026.9|OTTHUMT00000444449.3|FDXR-201|FDXR|1846|protein_coding|	10.0249	2.08537	0.871133	0.0166722	0.189947
ENST00000586091.6|ENSG00000166770.11|OTTHUMG00000181942.14|OTTHUMT00000458402.2|ZNF667-AS1-202|ZNF667-AS1|818|lncRNA|	11.5783	1.73625	0.726791	0.0168975	0.192195
ENST00000351760.11|ENSG00000134330.18|OTTHUMG00000159076.3|OTTHUMT00000353197.1|IAH1-201|IAH1|837|nonsense_mediated_decay|	31.7902	0.950001	0.398082	0.0170121	0.193179
ENST00000447654.5|ENSG00000137309.19|OTTHUMG00000014539.3|-|HMGA1-205|HMGA1|2159|protein_coding|	34.8968	-0.839553	0.352073	0.0170979	0.193529
ENST00000451188.6|ENSG00000178233.17|OTTHUMG00000014765.4|OTTHUMT00000040740.2|TMEM151B-202|TMEM151B|4895|protein_coding|	11.3549	1.69895	0.712478	0.0170993	0.193529
ENST00000341267.9|ENSG00000185559.16|OTTHUMG00000171600.5|OTTHUMT00000414389.3|DLK1-202|DLK1|4657|protein_coding|	34.3048	0.921278	0.386514	0.0171461	0.19374
ENST00000315436.7|ENSG00000176871.8|OTTHUMG00000168885.5|OTTHUMT00000401515.1|WSB2-201|WSB2|2646|protein_coding|	80.0175	0.588311	0.247181	0.0173087	0.195036
ENST00000372994.2|ENSG00000171159.5|OTTHUMG00000020731.2|OTTHUMT00000054351.2|C9orf16-201|C9orf16|704|protein_coding|	101.7	0.537655	0.225933	0.0173264	0.195036
ENST00000381569.5|ENSG00000061337.15|OTTHUMG00000097027.4|OTTHUMT00000214122.2|LZTS1-202|LZTS1|5706|protein_coding|	9.21235	2.2141	0.930988	0.0173964	0.195036
ENST00000545307.6|ENSG00000131966.14|OTTHUMG00000171049.9|OTTHUMT00000411404.1|ACTR10-202|ACTR10|1602|nonsense_mediated_decay|	19.0386	1.20718	0.507627	0.0174028	0.195036
ENST00000564243.5|ENSG00000184110.14|OTTHUMG00000099443.4|OTTHUMT00000430997.1|EIF3C-204|EIF3C|2870|protein_coding|	103.553	-0.521103	0.219074	0.0173759	0.195036
ENST00000303434.8|ENSG00000170638.9|OTTHUMG00000044644.3|OTTHUMT00000316987.1|TRABD-201|TRABD|2329|protein_coding|	8.99896	-1.91296	0.805538	0.0175601	0.196478
ENST00000265333.8|ENSG00000213585.11|OTTHUMG00000129118.4|OTTHUMT00000259208.2|VDAC1-201|VDAC1|1839|protein_coding|	19.244	-1.18496	0.499631	0.0177077	0.197808
ENST00000305784.7|ENSG00000168393.13|OTTHUMG00000133409.4|OTTHUMT00000257266.3|DTYMK-201|DTYMK|1051|protein_coding|	28.0822	-0.927865	0.391614	0.0178201	0.19859
ENST00000400100.5|ENSG00000128739.22|OTTHUMG00000129180.46|OTTHUMT00000413849.41|SNRPN-205|SNRPN|1751|protein_coding|	11.9823	1.61724	0.682662	0.0178355	0.19859
ENST00000375436.9|ENSG00000179051.14|OTTHUMG00000002513.2|OTTHUMT00000007144.2|RCC2-202|RCC2|4040|protein_coding|	100.638	-0.513827	0.217061	0.0179233	0.199245
ENST00000518325.2|ENSG00000253537.3|OTTHUMG00000163685.3|OTTHUMT00000374744.2|PCDHGA7-201|PCDHGA7|4759|protein_coding|	19.0096	1.20881	0.510795	0.0179558	0.199283
ENST00000566866.5|ENSG00000184110.14|OTTHUMG00000099443.4|OTTHUMT00000431000.1|EIF3C-211|EIF3C|2986|protein_coding|	121.968	-0.479946	0.203015	0.0180745	0.200277
ENST00000330459.8|ENSG00000182481.9|OTTHUMG00000179784.3|OTTHUMT00000448108.2|KPNA2-201|KPNA2|1977|protein_coding|	168.718	-0.417313	0.176636	0.0181491	0.200457
ENST00000439211.7|ENSG00000228716.7|OTTHUMG00000162529.3|OTTHUMT00000369450.2|DHFR-201|DHFR|3919|protein_coding|	39.4835	-0.79303	0.335625	0.0181354	0.200457
ENST00000264833.8|ENSG00000105088.8|OTTHUMG00000180390.2|OTTHUMT00000451119.1|OLFM2-201|OLFM2|2019|protein_coding|	44.6709	0.763719	0.323589	0.0182673	0.201325
ENST00000367330.6|ENSG00000116857.17|OTTHUMG00000035831.8|OTTHUMT00000087160.2|TMEM9-201|TMEM9|1994|protein_coding|	60.7628	-0.649326	0.275165	0.0182863	0.201325
ENST00000349496.11|ENSG00000168036.18|OTTHUMG00000131393.16|OTTHUMT00000254182.5|CTNNB1-201|CTNNB1|3661|protein_coding|	28.1196	-0.96711	0.410143	0.0183746	0.201973
ENST00000554455.5|ENSG00000092199.17|OTTHUMG00000170757.3|OTTHUMT00000410225.1|HNRNPC-211|HNRNPC|1784|protein_coding|	155.093	-0.434311	0.184423	0.0185242	0.203292
ENST00000290510.10|ENSG00000110811.20|OTTHUMG00000168516.6|OTTHUMT00000399994.6|P3H3-201|P3H3|2631|protein_coding|	17.7914	-1.24358	0.528229	0.0185605	0.203366
ENST00000360668.8|ENSG00000101460.13|OTTHUMG00000032306.4|OTTHUMT00000078801.3|MAP1LC3A-201|MAP1LC3A|964|protein_coding|	39.3704	0.842551	0.358126	0.0186395	0.203582
ENST00000367033.4|ENSG00000076356.7|OTTHUMG00000036564.7|OTTHUMT00000088932.7|PLXNA2-201|PLXNA2|11508|protein_coding|	10.725	-1.60531	0.6823	0.0186329	0.203582
ENST00000234590.10|ENSG00000074800.16|OTTHUMG00000001773.11|OTTHUMT00000497295.2|ENO1-201|ENO1|1781|protein_coding|	468.105	-0.84426	0.359024	0.0186956	0.203871
ENST00000393399.6|ENSG00000137509.11|OTTHUMG00000166899.5|OTTHUMT00000391794.1|PRCP-202|PRCP|2120|protein_coding|	34.7318	-0.825723	0.35153	0.018827	0.204978
ENST00000419181.5|ENSG00000122034.15|OTTHUMG00000016632.4|OTTHUMT00000044282.2|GTF3A-202|GTF3A|1191|nonsense_mediated_decay|	27.8575	-0.950134	0.404756	0.0189037	0.205489
ENST00000327835.7|ENSG00000164684.13|OTTHUMG00000164733.3|OTTHUMT00000379964.2|ZNF704-201|ZNF704|14386|protein_coding|	25.7751	-0.960341	0.409325	0.0189682	0.205863
ENST00000370253.6|ENSG00000137942.16|OTTHUMG00000010863.4|OTTHUMT00000029979.2|FNBP1L-203|FNBP1L|3889|protein_coding|	25.4771	1.05547	0.450093	0.0190269	0.206175
ENST00000331821.7|ENSG00000099901.17|OTTHUMG00000150490.35|OTTHUMT00000343733.1|RANBP1-201|RANBP1|837|protein_coding|	59.609	-0.649679	0.277408	0.0191828	0.207537
ENST00000265056.12|ENSG00000073111.14|OTTHUMG00000159637.9|OTTHUMT00000356612.3|MCM2-201|MCM2|3434|protein_coding|	56.7791	-0.674511	0.288109	0.0192236	0.207651
ENST00000378116.9|ENSG00000148468.17|OTTHUMG00000017732.3|OTTHUMT00000046984.2|FAM171A1-201|FAM171A1|4182|protein_coding|	28.6281	0.943432	0.403115	0.0192655	0.207777
ENST00000231121.3|ENSG00000113196.3|OTTHUMG00000130193.2|OTTHUMT00000252511.2|HAND1-201|HAND1|1701|protein_coding|	94.534	0.558301	0.238793	0.0193866	0.207821
ENST00000320936.9|ENSG00000099622.14|OTTHUMG00000180145.11|OTTHUMT00000449997.1|CIRBP-201|CIRBP|1328|protein_coding|	146.288	0.470626	0.2013	0.0193906	0.207821
ENST00000368010.4|ENSG00000143256.5|OTTHUMG00000031481.2|OTTHUMT00000077100.2|PFDN2-201|PFDN2|598|protein_coding|	127.27	0.483841	0.206875	0.0193454	0.207821
ENST00000376692.9|ENSG00000116670.15|OTTHUMG00000002231.6|OTTHUMT00000504453.2|MAD2L2-207|MAD2L2|1053|protein_coding|	43.6885	0.780923	0.333882	0.0193396	0.207821
ENST00000356527.9|ENSG00000143420.18|OTTHUMG00000035004.5|OTTHUMT00000360719.1|ENSA-204|ENSA|2546|protein_coding|	25.2963	1.0361	0.443451	0.0194676	0.208295
ENST00000637096.1|ENSG00000204272.12|OTTHUMG00000021676.3|OTTHUMT00000488921.1|NBDY-204|NBDY|896|protein_coding|	44.6933	0.764403	0.327239	0.0194955	0.208295
ENST00000577916.6|ENSG00000105655.18|OTTHUMG00000179027.9|OTTHUMT00000444474.3|ISYNA1-204|ISYNA1|2148|retained_intron|	28.0417	1.00872	0.432378	0.0196507	0.209628
ENST00000647841.1|ENSG00000182774.13|OTTHUMG00000147355.7|OTTHUMT00000501586.1|RPS17-209|RPS17|488|protein_coding|	1263.5	0.322814	0.138454	0.0197241	0.210085
ENST00000317610.11|ENSG00000115310.18|OTTHUMG00000129337.11|OTTHUMT00000251485.1|RTN4-201|RTN4|2333|protein_coding|	74.9148	0.6503	0.279146	0.0198268	0.210852
ENST00000374662.4|ENSG00000204228.4|OTTHUMG00000031117.3|OTTHUMT00000076196.2|HSD17B8-203|HSD17B8|977|protein_coding|	10.4235	1.72993	0.743268	0.0199404	0.211405
ENST00000554922.5|ENSG00000165521.15|OTTHUMG00000170811.3|OTTHUMT00000410488.2|AL121768.1-201|AL121768.1|9570|protein_coding|	9.13725	-1.65622	0.711528	0.0199281	0.211405
ENST00000372642.5|ENSG00000167136.7|OTTHUMG00000020763.2|OTTHUMT00000054505.2|ENDOG-201|ENDOG|1145|protein_coding|	36.1235	-0.797156	0.343283	0.0202245	0.214086
ENST00000314355.7|ENSG00000123975.5|OTTHUMG00000020180.2|OTTHUMT00000052988.2|CKS2-201|CKS2|616|protein_coding|	87.112	-0.591734	0.254891	0.0202589	0.214121
ENST00000371691.5|ENSG00000165716.11|OTTHUMG00000020940.2|OTTHUMT00000055103.1|DIPK1B-201|DIPK1B|2410|protein_coding|	14.8092	-1.26282	0.54456	0.0203965	0.215244
ENST00000311413.4|ENSG00000173456.4|OTTHUMG00000166171.1|OTTHUMT00000388220.1|RNF26-201|RNF26|2787|protein_coding|	33.4701	-0.925012	0.399373	0.0205496	0.216527
ENST00000350092.8|ENSG00000011304.20|OTTHUMG00000181789.13|OTTHUMT00000474329.3|PTBP1-202|PTBP1|3069|protein_coding|	96.4206	-0.528066	0.228207	0.020669	0.217452
ENST00000370986.9|ENSG00000116717.13|OTTHUMG00000009374.5|OTTHUMT00000025988.3|GADD45A-202|GADD45A|1352|protein_coding|	28.0561	0.954482	0.412602	0.0207048	0.217496
ENST00000221855.8|ENSG00000105254.12|OTTHUMG00000048143.10|OTTHUMT00000156291.3|TBCB-201|TBCB|987|protein_coding|	110.196	0.522958	0.226256	0.0208131	0.218299
ENST00000286201.2|ENSG00000155760.2|OTTHUMG00000132841.1|OTTHUMT00000256314.1|FZD7-201|FZD7|3859|protein_coding|	10.4959	-1.56079	0.676564	0.0210582	0.220198
ENST00000459782.1|ENSG00000025796.14|OTTHUMG00000015316.7|OTTHUMT00000041708.1|SEC63-204|SEC63|2025|retained_intron|	13.7406	1.44091	0.624479	0.0210337	0.220198
ENST00000352861.9|ENSG00000132432.14|OTTHUMG00000023430.5|OTTHUMT00000504404.2|SEC61G-201|SEC61G|425|protein_coding|	62.1525	0.658782	0.285657	0.0210995	0.220294
ENST00000281187.10|ENSG00000151502.11|OTTHUMG00000167175.5|OTTHUMT00000393591.2|VPS26B-201|VPS26B|3661|protein_coding|	29.6532	-0.868148	0.377296	0.0213933	0.222354
ENST00000301905.9|ENSG00000168078.10|OTTHUMG00000102113.6|OTTHUMT00000219952.3|PBK-201|PBK|1836|protein_coding|	10.8849	-1.52719	0.663672	0.021385	0.222354
ENST00000395314.8|ENSG00000126777.18|OTTHUMG00000140312.7|OTTHUMT00000276912.3|KTN1-205|KTN1|4728|protein_coding|	19.9207	-1.07743	0.468253	0.0213939	0.222354
ENST00000206451.11|ENSG00000092010.15|OTTHUMG00000028795.4|OTTHUMT00000071910.3|PSME1-201|PSME1|965|protein_coding|	55.006	0.666987	0.289946	0.0214264	0.222356
ENST00000377104.4|ENSG00000136158.12|OTTHUMG00000017140.3|OTTHUMT00000045386.3|SPRY2-202|SPRY2|2286|protein_coding|	58.7704	0.658459	0.28631	0.0214589	0.222357
ENST00000307677.5|ENSG00000171552.13|OTTHUMG00000032192.4|OTTHUMT00000078575.2|BCL2L1-201|BCL2L1|2574|protein_coding|	28.8063	0.957413	0.416551	0.0215372	0.222833
ENST00000311151.9|ENSG00000092964.18|OTTHUMG00000099439.8|OTTHUMT00000216904.3|DPYSL2-201|DPYSL2|4603|protein_coding|	68.2988	-0.660449	0.287618	0.0216603	0.223433
ENST00000526691.5|ENSG00000198431.16|OTTHUMG00000166481.5|OTTHUMT00000389970.2|TXNRD1-214|TXNRD1|3974|protein_coding|	9.92214	-1.56617	0.681993	0.0216491	0.223433
ENST00000308212.9|ENSG00000175274.18|OTTHUMG00000165714.4|-|TP53I11-201|TP53I11|3683|protein_coding|	11.7957	1.59115	0.693937	0.0218519	0.224948
ENST00000456182.5|ENSG00000146963.18|OTTHUMG00000185163.3|OTTHUMT00000323620.1|LUC7L2-204|LUC7L2|2411|nonsense_mediated_decay|	31.9958	-0.844591	0.368436	0.0218843	0.224948
ENST00000481073.5|ENSG00000082898.16|OTTHUMG00000152316.23|OTTHUMT00000327073.1|XPO1-219|XPO1|3706|retained_intron|	61.8165	-0.693418	0.302538	0.0219054	0.224948
ENST00000621846.4|ENSG00000117448.13|OTTHUMG00000007740.4|-|AKR1A1-214|AKR1A1|1360|protein_coding|	26.8946	0.978098	0.427126	0.022024	0.225828
ENST00000288087.12|ENSG00000213920.9|OTTHUMG00000133477.5|OTTHUMT00000257367.2|MDP1-201|MDP1|723|protein_coding|	13.5337	1.41053	0.616803	0.0222053	0.226928
ENST00000312469.8|ENSG00000113648.16|OTTHUMG00000129141.3|OTTHUMT00000371700.1|H2AFY-202|H2AFY|1859|protein_coding|	41.7234	-0.782799	0.342504	0.0222826	0.226928
ENST00000326132.11|ENSG00000138942.16|OTTHUMG00000151253.4|OTTHUMT00000321927.3|RNF185-202|RNF185|3182|protein_coding|	11.1982	1.66375	0.727903	0.022273	0.226928
ENST00000339374.10|ENSG00000165792.17|OTTHUMG00000029610.7|OTTHUMT00000073804.5|METTL17-201|METTL17|1749|protein_coding|	9.61555	1.79936	0.787563	0.0223295	0.226928
ENST00000344204.9|ENSG00000038382.20|OTTHUMG00000131057.11|OTTHUMT00000253711.3|TRIO-202|TRIO|11460|protein_coding|	24.3586	-1.00104	0.438139	0.0223272	0.226928
ENST00000452779.3|ENSG00000198930.13|OTTHUMG00000022648.4|OTTHUMT00000319620.3|CSAG1-204|CSAG1|645|protein_coding|	21.1948	1.09399	0.478374	0.0222023	0.226928
ENST00000218230.6|ENSG00000102109.9|OTTHUMG00000034502.4|OTTHUMT00000083444.3|PCSK1N-201|PCSK1N|1025|protein_coding|	131.838	0.452753	0.198291	0.022414	0.22745
ENST00000304332.8|ENSG00000113648.16|OTTHUMG00000129141.3|OTTHUMT00000371702.1|H2AFY-201|H2AFY|1881|protein_coding|	103.654	-0.493579	0.216248	0.022462	0.227602
ENST00000331320.12|ENSG00000182979.18|OTTHUMG00000150362.38|OTTHUMT00000317849.36|MTA1-201|MTA1|2871|protein_coding|	38.8286	-0.751943	0.329678	0.022558	0.228198
ENST00000354216.11|ENSG00000198276.16|OTTHUMG00000033003.8|OTTHUMT00000080236.3|UCKL1-201|UCKL1|1838|protein_coding|	19.8861	-1.08253	0.474722	0.0225873	0.228198
ENST00000560141.2|ENSG00000185880.13|OTTHUMG00000131246.7|OTTHUMT00000416172.2|TRIM69-207|TRIM69|3190|lncRNA|	11.5959	1.56114	0.68543	0.0227497	0.229164
ENST00000649813.2|ENSG00000126267.11|OTTHUMG00000048112.8|OTTHUMT00000501137.2|COX6B1-204|COX6B1|488|protein_coding|	167.887	0.406659	0.178536	0.0227417	0.229164
ENST00000360961.11|ENSG00000060762.19|OTTHUMG00000015999.3|OTTHUMT00000043052.2|MPC1-202|MPC1|904|protein_coding|	10.9329	-1.53057	0.67282	0.0229142	0.230484
ENST00000372171.4|ENSG00000124688.13|OTTHUMG00000014747.2|OTTHUMT00000040692.2|MAD2L1BP-201|MAD2L1BP|1301|protein_coding|	28.881	-0.879124	0.386852	0.0230561	0.231573
ENST00000298510.4|ENSG00000165672.7|OTTHUMG00000019146.3|OTTHUMT00000050639.3|PRDX3-201|PRDX3|1553|protein_coding|	68.2139	-0.589543	0.259492	0.0230918	0.231592
ENST00000413384.7|ENSG00000164889.14|OTTHUMG00000158443.5|OTTHUMT00000351038.3|SLC4A2-202|SLC4A2|4119|protein_coding|	38.6898	-0.800833	0.353224	0.0233777	0.234117
ENST00000431138.5|ENSG00000006634.8|OTTHUMG00000131034.7|OTTHUMT00000337969.2|DBF4-204|DBF4|2342|nonsense_mediated_decay|	17.9151	-1.20575	0.531999	0.0234237	0.234237
ENST00000448416.6|ENSG00000172403.11|OTTHUMG00000161165.7|-|SYNPO2-204|SYNPO2|4298|protein_coding|	9.13123	-1.65987	0.732778	0.0235023	0.234681
ENST00000358278.7|ENSG00000140416.21|OTTHUMG00000132803.18|OTTHUMT00000417081.2|TPM1-206|TPM1|1717|protein_coding|	34.7291	-0.791477	0.349543	0.0235546	0.234862
ENST00000345042.6|ENSG00000144381.17|OTTHUMG00000154463.5|-|HSPD1-201|HSPD1|2299|protein_coding|	125.185	-0.442555	0.195545	0.023624	0.235213
ENST00000273860.8|ENSG00000145247.11|OTTHUMG00000128626.34|OTTHUMT00000250495.1|OCIAD2-201|OCIAD2|636|protein_coding|	14.3129	1.38804	0.613873	0.0237519	0.236144
ENST00000535318.6|ENSG00000140848.17|OTTHUMG00000133471.6|OTTHUMT00000432986.3|CPNE2-202|CPNE2|2316|protein_coding|	14.2221	-1.24856	0.553279	0.0240303	0.238566
ENST00000233607.6|ENSG00000115266.11|OTTHUMG00000180059.11|-|APC2-201|APC2|10151|protein_coding|	24.1123	1.00478	0.445635	0.0241518	0.239082
ENST00000535453.5|ENSG00000115266.11|OTTHUMG00000180059.11|OTTHUMT00000449539.4|APC2-203|APC2|11656|protein_coding|	24.1123	1.00478	0.445635	0.0241518	0.239082
ENST00000254066.10|ENSG00000131759.18|OTTHUMG00000133328.6|OTTHUMT00000257136.3|RARA-201|RARA|3275|protein_coding|	35.7252	0.838265	0.372297	0.0243472	0.240295
ENST00000355968.10|ENSG00000196262.14|OTTHUMG00000023687.6|OTTHUMT00000341783.2|PPIA-201|PPIA|818|protein_coding|	1169.5	-0.274343	0.121871	0.0243793	0.240295
ENST00000497539.5|ENSG00000144028.15|OTTHUMG00000130455.7|OTTHUMT00000338881.1|SNRNP200-208|SNRNP200|2666|retained_intron|	57.6568	-0.63343	0.281277	0.0243236	0.240295
ENST00000358794.9|ENSG00000168439.16|OTTHUMG00000167789.6|OTTHUMT00000396930.1|STIP1-203|STIP1|2743|protein_coding|	45.2723	-0.74259	0.330271	0.0245492	0.241307
ENST00000467963.6|ENSG00000028310.18|OTTHUMG00000159258.5|OTTHUMT00000354113.2|BRD9-202|BRD9|2665|protein_coding|	20.7109	1.13318	0.504001	0.0245522	0.241307
ENST00000372390.8|ENSG00000157514.16|OTTHUMG00000022168.3|OTTHUMT00000057844.2|TSC22D3-205|TSC22D3|1812|protein_coding|	14.3154	1.38321	0.615616	0.0246479	0.241901
ENST00000372600.8|ENSG00000136802.11|OTTHUMG00000020766.3|OTTHUMT00000054516.2|LRRC8A-203|LRRC8A|4355|protein_coding|	14.0522	-1.30004	0.579056	0.0247619	0.242674
ENST00000372967.3|ENSG00000168653.11|OTTHUMG00000007497.2|OTTHUMT00000019689.1|NDUFS5-201|NDUFS5|544|protein_coding|	239.118	0.378007	0.168533	0.0249012	0.243691
ENST00000542104.6|ENSG00000153179.13|OTTHUMG00000168812.3|OTTHUMT00000401161.2|RASSF3-204|RASSF3|3507|protein_coding|	15.0175	-1.21244	0.540882	0.0249878	0.244191
ENST00000330188.13|ENSG00000143549.21|OTTHUMG00000035853.12|OTTHUMT00000087618.1|TPM3-206|TPM3|2108|protein_coding|	337.218	0.324329	0.144893	0.0251952	0.244824
ENST00000505164.5|ENSG00000128050.8|OTTHUMG00000160957.4|OTTHUMT00000363131.2|PAICS-204|PAICS|1514|protein_coding|	31.8637	-0.870255	0.388782	0.0251941	0.244824
ENST00000535273.2|ENSG00000065600.12|OTTHUMG00000036751.2|-|TMEM206-205|TMEM206|2119|protein_coding|	32.3256	0.853014	0.381069	0.02519	0.244824
ENST00000569466.1|ENSG00000169217.9|OTTHUMG00000132397.3|OTTHUMT00000434111.1|CD2BP2-203|CD2BP2|1417|protein_coding|	33.4643	0.836768	0.373823	0.0251945	0.244824
ENST00000357360.4|ENSG00000196976.7|OTTHUMG00000033294.4|OTTHUMT00000081651.2|LAGE3-201|LAGE3|949|protein_coding|	56.7743	0.635489	0.284018	0.0252539	0.245049
ENST00000568641.1|ENSG00000286190.1|OTTHUMG00000193519.1|OTTHUMT00000502753.1|AC055839.2-201|AC055839.2|1627|protein_coding|	48.9869	0.685724	0.30662	0.025326	0.245401
ENST00000003100.13|ENSG00000001630.17|OTTHUMG00000193420.2|OTTHUMT00000253812.5|CYP51A1-201|CYP51A1|3155|protein_coding|	60.6838	0.615093	0.275267	0.0254483	0.245688
ENST00000254193.11|ENSG00000131876.17|OTTHUMG00000149871.4|OTTHUMT00000313621.3|SNRPA1-201|SNRPA1|1052|protein_coding|	21.447	-0.98584	0.441041	0.0254005	0.245688
ENST00000339394.7|ENSG00000162512.16|OTTHUMG00000043646.2|OTTHUMT00000102017.2|SDC3-202|SDC3|5246|protein_coding|	13.3306	1.38178	0.618505	0.0254792	0.245688
ENST00000377893.3|ENSG00000158292.7|OTTHUMG00000001272.3|OTTHUMT00000003717.3|GPR153-201|GPR153|4198|protein_coding|	21.5733	1.05886	0.474023	0.0254986	0.245688
ENST00000596288.6|ENSG00000112118.19|OTTHUMG00000014844.6|OTTHUMT00000470784.3|MCM3-205|MCM3|3169|protein_coding|	31.2026	-0.816979	0.366112	0.0256481	0.246437
ENST00000616552.4|ENSG00000112118.19|OTTHUMG00000014844.6|-|MCM3-206|MCM3|3208|protein_coding|	31.2026	-0.816979	0.366112	0.0256481	0.246437
ENST00000354202.9|ENSG00000172269.19|OTTHUMG00000153533.5|OTTHUMT00000331522.3|DPAGT1-201|DPAGT1|1913|protein_coding|	16.3786	-1.19681	0.537386	0.0259407	0.2489
ENST00000272203.8|ENSG00000143850.15|OTTHUMG00000036057.9|OTTHUMT00000087889.4|PLEKHA6-201|PLEKHA6|7412|protein_coding|	14.2673	-1.25046	0.563082	0.0263685	0.251686
ENST00000373602.9|ENSG00000160050.14|OTTHUMG00000005738.8|OTTHUMT00000015723.4|CCDC28B-201|CCDC28B|1089|protein_coding|	22.9363	1.04257	0.469575	0.0264027	0.251686
ENST00000377970.6|ENSG00000136997.19|OTTHUMG00000128475.10|OTTHUMT00000476371.1|MYC-202|MYC|2351|protein_coding|	10.91	-1.41201	0.636024	0.0264142	0.251686
ENST00000602676.6|ENSG00000104904.12|OTTHUMG00000178459.10|OTTHUMT00000467467.3|OAZ1-211|OAZ1|1148|protein_coding|	145.083	0.437129	0.196733	0.0262872	0.251686
ENST00000638170.1|ENSG00000259330.2|OTTHUMG00000172415.2|OTTHUMT00000491335.1|INAFM2-202|INAFM2|3052|protein_coding|	13.4325	-1.29118	0.581267	0.0263289	0.251686
ENST00000209875.9|ENSG00000094916.16|OTTHUMG00000169700.3|OTTHUMT00000405467.2|CBX5-201|CBX5|11546|protein_coding|	84.4662	-0.538806	0.242872	0.0265223	0.252366
ENST00000395734.7|ENSG00000047849.21|OTTHUMG00000156828.7|OTTHUMT00000346090.1|MAP4-204|MAP4|5590|protein_coding|	37.4332	0.817238	0.368572	0.0266021	0.252775
ENST00000272452.7|ENSG00000198075.10|OTTHUMG00000130958.4|OTTHUMT00000253561.2|SULT1C4-201|SULT1C4|2850|protein_coding|	20.759	1.05893	0.477705	0.0266431	0.252815
ENST00000530022.5|ENSG00000166441.13|OTTHUMG00000165834.3|OTTHUMT00000386513.1|RPL27A-206|RPL27A|878|protein_coding|	1171.34	-0.310336	0.140092	0.0267441	0.253423
ENST00000261313.3|ENSG00000089220.5|OTTHUMG00000168860.2|OTTHUMT00000401405.2|PEBP1-201|PEBP1|1431|protein_coding|	141.445	-0.411656	0.185929	0.0268254	0.253843
ENST00000329967.11|ENSG00000184990.13|OTTHUMG00000170819.4|OTTHUMT00000410541.2|SIVA1-201|SIVA1|752|protein_coding|	49.0376	-0.666982	0.301395	0.0268989	0.254189
ENST00000352456.7|ENSG00000105323.16|OTTHUMG00000182740.6|OTTHUMT00000463403.1|HNRNPUL1-202|HNRNPUL1|3426|protein_coding|	36.9538	-0.82481	0.373165	0.0270837	0.255584
ENST00000521913.7|ENSG00000092964.18|OTTHUMG00000099439.8|OTTHUMT00000376101.3|DPYSL2-204|DPYSL2|4798|protein_coding|	55.705	0.736416	0.333372	0.0271752	0.256096
ENST00000356455.9|ENSG00000175063.17|OTTHUMG00000033038.3|OTTHUMT00000080309.3|UBE2C-204|UBE2C|777|protein_coding|	94.4153	-0.498478	0.225997	0.0274057	0.257578
ENST00000591890.5|ENSG00000132475.10|OTTHUMG00000179842.3|OTTHUMT00000448503.1|H3F3B-210|H3F3B|783|protein_coding|	121.691	0.499563	0.226491	0.0274075	0.257578
ENST00000341901.5|ENSG00000188322.6|OTTHUMG00000166066.4|OTTHUMT00000387677.3|SBK1-201|SBK1|4986|protein_coding|	77.2262	0.591235	0.268158	0.0274681	0.257795
ENST00000491335.1|ENSG00000065518.8|OTTHUMG00000159442.2|OTTHUMT00000355423.1|NDUFB4-204|NDUFB4|558|nonsense_mediated_decay|	120.094	-0.463993	0.210786	0.0277185	0.25979
ENST00000252602.1|ENSG00000130312.6|OTTHUMG00000182764.1|OTTHUMT00000463516.1|MRPL34-201|MRPL34|968|protein_coding|	38.9995	-0.739093	0.336613	0.028115	0.261366
ENST00000309083.7|ENSG00000159335.16|OTTHUMG00000169196.5|OTTHUMT00000402841.2|PTMS-201|PTMS|1181|protein_coding|	269.889	0.348071	0.158386	0.027977	0.261366
ENST00000361899.2|ENSG00000198899.2|-|-|MT-ATP6-201|MT-ATP6|681|protein_coding|	4394.38	-0.501425	0.228108	0.0279357	0.261366
ENST00000398333.7|ENSG00000250021.7|OTTHUMG00000162161.5|OTTHUMT00000367641.1|ARPIN-AP3S2-201|ARPIN-AP3S2|2439|protein_coding|	17.6256	1.15448	0.525515	0.0280304	0.261366
ENST00000399138.5|ENSG00000091542.9|OTTHUMG00000059397.6|OTTHUMT00000132069.4|ALKBH5-201|ALKBH5|3159|protein_coding|	53.7461	-0.67942	0.309425	0.0281097	0.261366
ENST00000556895.5|ENSG00000272888.7|OTTHUMG00000149845.10|OTTHUMT00000415066.1|LINC01578-207|LINC01578|802|lncRNA|	21.386	1.0399	0.473542	0.0280911	0.261366
ENST00000340296.8|ENSG00000077380.15|OTTHUMG00000154061.12|OTTHUMT00000334613.1|DYNC1I2-201|DYNC1I2|2589|protein_coding|	11.9371	1.4673	0.668767	0.0282323	0.262102
ENST00000302422.4|ENSG00000205544.4|OTTHUMG00000132900.4|OTTHUMT00000256404.2|TMEM256-201|TMEM256|446|protein_coding|	58.4566	0.644661	0.293985	0.0283192	0.2622
ENST00000548567.5|ENSG00000062485.19|OTTHUMG00000170344.9|OTTHUMT00000408589.1|CS-212|CS|3057|protein_coding|	45.4819	-0.676689	0.30853	0.0282881	0.2622
ENST00000378474.3|ENSG00000165175.15|OTTHUMG00000024092.3|OTTHUMT00000060656.1|MID1IP1-202|MID1IP1|1889|protein_coding|	35.4766	0.826597	0.377155	0.0284038	0.26263
ENST00000389231.9|ENSG00000111667.13|OTTHUMG00000169233.2|OTTHUMT00000402983.1|USP5-202|USP5|3083|protein_coding|	31.5788	-0.815527	0.3723	0.0284872	0.263047
ENST00000216756.11|ENSG00000100865.15|OTTHUMG00000171775.4|OTTHUMT00000415055.2|CINP-201|CINP|953|protein_coding|	16.4814	1.21388	0.554743	0.0286561	0.263898
ENST00000322428.10|ENSG00000179632.10|OTTHUMG00000165244.4|OTTHUMT00000382910.2|MAF1-201|MAF1|1715|protein_coding|	51.5443	-0.629345	0.287593	0.0286464	0.263898
ENST00000449759.2|ENSG00000103485.19|OTTHUMG00000097770.6|OTTHUMT00000477740.3|QPRT-203|QPRT|1237|protein_coding|	38.6981	-0.739091	0.338021	0.0287772	0.264658
ENST00000456692.6|ENSG00000145715.14|OTTHUMG00000162605.2|OTTHUMT00000369730.1|RASA1-202|RASA1|3776|protein_coding|	11.3933	1.53008	0.700251	0.028886	0.265303
ENST00000302182.7|ENSG00000170315.13|OTTHUMG00000058987.6|OTTHUMT00000130458.2|UBB-201|UBB|1225|protein_coding|	768.214	-0.265136	0.121414	0.0289817	0.265472
ENST00000357052.8|ENSG00000167578.18|OTTHUMG00000182694.6|OTTHUMT00000463210.4|RAB4B-201|RAB4B|1159|protein_coding|	18.8245	1.10255	0.504868	0.028974	0.265472
ENST00000246747.9|ENSG00000213465.8|OTTHUMG00000165728.2|OTTHUMT00000385963.2|ARL2-201|ARL2|932|protein_coding|	54.2172	0.637734	0.292301	0.0291264	0.265735
ENST00000356433.9|ENSG00000090932.10|OTTHUMG00000183067.2|OTTHUMT00000464955.1|DLL3-202|DLL3|2055|protein_coding|	15.0859	1.37621	0.630711	0.0291096	0.265735
ENST00000576518.1|ENSG00000186868.15|OTTHUMG00000168833.6|OTTHUMT00000440175.2|MAPT-217|MAPT|6778|retained_intron|	10.7747	1.61171	0.73843	0.0290642	0.265735
ENST00000525634.6|ENSG00000110700.7|OTTHUMG00000165988.5|OTTHUMT00000387320.3|RPS13-202|RPS13|527|protein_coding|	464.981	-0.317318	0.145641	0.0293491	0.267412
ENST00000220822.11|ENSG00000104381.12|OTTHUMG00000164509.2|OTTHUMT00000379061.2|GDAP1-201|GDAP1|3666|protein_coding|	18.8185	1.10447	0.50778	0.0296232	0.268902
ENST00000303577.6|ENSG00000169564.6|OTTHUMG00000129645.1|OTTHUMT00000251844.1|PCBP1-201|PCBP1|1750|protein_coding|	156.878	-0.387211	0.178001	0.0296056	0.268902
ENST00000422318.7|ENSG00000168268.11|OTTHUMG00000158626.23|OTTHUMT00000377189.2|NT5DC2-202|NT5DC2|1877|protein_coding|	359.105	0.307864	0.141547	0.0296301	0.268902
ENST00000271452.8|ENSG00000143228.13|OTTHUMG00000034275.4|OTTHUMT00000082812.2|NUF2-201|NUF2|1964|protein_coding|	21.2828	-1.07124	0.492973	0.0297795	0.269378
ENST00000368885.8|ENSG00000123505.16|OTTHUMG00000015369.8|OTTHUMT00000041816.2|AMD1-204|AMD1|3423|protein_coding|	20.039	-1.1619	0.534776	0.0298046	0.269378
ENST00000388968.8|ENSG00000144381.17|OTTHUMG00000154463.5|OTTHUMT00000335324.3|HSPD1-202|HSPD1|2245|protein_coding|	125.959	-0.425559	0.195773	0.0297247	0.269378
ENST00000397637.5|ENSG00000160310.18|OTTHUMG00000048806.6|OTTHUMT00000207401.1|PRMT2-205|PRMT2|2880|protein_coding|	9.41693	1.7667	0.813318	0.0298394	0.269378
ENST00000297440.11|ENSG00000164818.16|OTTHUMG00000151416.4|OTTHUMT00000322542.2|DNAAF5-201|DNAAF5|3412|protein_coding|	22.432	-0.992431	0.457008	0.029887	0.269454
ENST00000354947.10|ENSG00000166908.18|OTTHUMG00000170144.5|OTTHUMT00000407644.2|PIP4K2C-201|PIP4K2C|3176|protein_coding|	21.1818	1.02176	0.470881	0.0300145	0.269714
ENST00000421017.6|ENSG00000182718.16|OTTHUMG00000132763.5|OTTHUMT00000416474.1|ANXA2-203|ANXA2|1444|protein_coding|	51.7225	-0.731417	0.337066	0.0300104	0.269714
ENST00000467843.6|ENSG00000109046.15|OTTHUMG00000132293.7|OTTHUMT00000255393.2|WSB1-204|WSB1|4187|retained_intron|	19.6296	1.10236	0.508204	0.0300729	0.269714
ENST00000540535.6|ENSG00000184047.19|OTTHUMG00000157014.11|OTTHUMT00000401603.3|DIABLO-209|DIABLO|1429|nonsense_mediated_decay|	12.7568	1.43433	0.661136	0.0300454	0.269714
ENST00000362011.6|ENSG00000198892.6|OTTHUMG00000035807.1|OTTHUMT00000087096.1|SHISA4-201|SHISA4|1341|protein_coding|	19.0235	1.11992	0.518618	0.0308174	0.274337
ENST00000376344.8|ENSG00000165118.15|OTTHUMG00000020111.3|OTTHUMT00000052865.2|C9orf64-203|C9orf64|2468|protein_coding|	14.3076	1.2688	0.587602	0.030828	0.274337
ENST00000409601.1|ENSG00000065911.12|OTTHUMG00000129814.5|OTTHUMT00000467420.1|MTHFD2-202|MTHFD2|1865|protein_coding|	43.2788	1.65363	0.765496	0.0307563	0.274337
ENST00000446922.6|ENSG00000164104.11|OTTHUMG00000160799.2|OTTHUMT00000362364.1|HMGB2-203|HMGB2|1175|protein_coding|	145.64	-0.459585	0.212651	0.030679	0.274337
ENST00000538862.6|ENSG00000111665.11|OTTHUMG00000169014.2|OTTHUMT00000401940.2|CDCA3-207|CDCA3|1943|protein_coding|	12.0875	-1.32253	0.612394	0.0308037	0.274337
ENST00000641597.1|ENSG00000092621.12|OTTHUMG00000012100.6|OTTHUMT00000493309.1|PHGDH-223|PHGDH|2585|protein_coding|	33.3694	0.868197	0.402002	0.0307973	0.274337
ENST00000262265.10|ENSG00000104872.11|OTTHUMG00000183167.4|OTTHUMT00000465389.3|PIH1D1-201|PIH1D1|1197|protein_coding|	69.5653	-0.548095	0.253934	0.0308954	0.274425
ENST00000360830.9|ENSG00000138326.20|OTTHUMG00000018549.6|OTTHUMT00000497333.1|RPS24-201|RPS24|537|protein_coding|	310.523	0.417276	0.193351	0.0309178	0.274425
ENST00000446294.6|ENSG00000134986.13|OTTHUMG00000128795.5|OTTHUMT00000370808.2|NREP-205|NREP|2065|protein_coding|	89.6737	0.515468	0.239428	0.0313257	0.277212
ENST00000591126.5|ENSG00000141646.13|OTTHUMG00000132696.9|OTTHUMT00000449565.2|SMAD4-212|SMAD4|4970|retained_intron|	22.6999	1.0259	0.476474	0.0313105	0.277212
ENST00000614192.4|ENSG00000153130.17|OTTHUMG00000133416.4|-|SCOC-211|SCOC|1959|protein_coding|	23.9149	0.987976	0.458976	0.0313528	0.277212
ENST00000253692.11|ENSG00000131374.14|OTTHUMG00000155488.20|OTTHUMT00000340301.3|TBC1D5-201|TBC1D5|7854|protein_coding|	28.2018	0.865818	0.402666	0.0315382	0.278493
ENST00000311189.8|ENSG00000174775.17|OTTHUMG00000131919.9|OTTHUMT00000254891.5|HRAS-201|HRAS|1070|protein_coding|	40.5501	0.727255	0.338483	0.0316683	0.279283
ENST00000252622.15|ENSG00000130332.15|OTTHUMG00000180441.5|OTTHUMT00000451375.3|LSM7-201|LSM7|491|protein_coding|	49.7025	0.692587	0.322472	0.0317342	0.279505
ENST00000233114.13|ENSG00000014641.18|OTTHUMG00000129512.14|OTTHUMT00000251687.2|MDH1-201|MDH1|1296|protein_coding|	88.2575	-0.499367	0.232641	0.0318318	0.280006
ENST00000255608.8|ENSG00000133243.9|OTTHUMG00000180017.6|OTTHUMT00000449300.4|BTBD2-201|BTBD2|2649|protein_coding|	73.0671	-0.566516	0.264066	0.0319241	0.2801
ENST00000368069.7|ENSG00000122218.16|OTTHUMG00000033111.9|OTTHUMT00000080637.3|COPA-202|COPA|4664|protein_coding|	38.1671	0.933188	0.434923	0.0319016	0.2801
ENST00000310931.9|ENSG00000115677.17|OTTHUMG00000133391.10|OTTHUMT00000323295.3|HDLBP-201|HDLBP|6349|protein_coding|	11.7707	1.44071	0.671741	0.0319733	0.280175
ENST00000400299.6|ENSG00000198832.10|OTTHUMG00000151207.1|OTTHUMT00000321788.1|SELENOM-201|SELENOM|694|protein_coding|	19.4318	1.07975	0.503773	0.0320877	0.280428
ENST00000470492.5|ENSG00000182004.13|OTTHUMG00000035985.3|OTTHUMT00000098786.1|SNRPE-204|SNRPE|478|lncRNA|	50.0542	0.709787	0.331214	0.0321141	0.280428
ENST00000534548.6|ENSG00000151503.12|OTTHUMG00000167172.6|OTTHUMT00000393575.2|NCAPD3-214|NCAPD3|5061|protein_coding|	17.586	-1.08221	0.505032	0.0321247	0.280428
ENST00000376008.3|ENSG00000171729.14|OTTHUMG00000002046.5|OTTHUMT00000005698.4|TMEM51-201|TMEM51|1971|protein_coding|	22.5436	1.00749	0.470605	0.0322867	0.281382
ENST00000377191.5|ENSG00000088930.8|OTTHUMG00000032025.4|OTTHUMT00000078273.4|XRN2-201|XRN2|3408|protein_coding|	62.6749	-0.574139	0.268234	0.0323192	0.281382
ENST00000509698.5|ENSG00000112695.11|OTTHUMG00000015049.8|OTTHUMT00000365879.1|COX7A2-208|COX7A2|480|protein_coding|	286.581	0.334772	0.156437	0.0323569	0.281382
ENST00000296238.4|ENSG00000163888.4|OTTHUMG00000156821.2|OTTHUMT00000346010.2|CAMK2N2-201|CAMK2N2|1452|protein_coding|	26.0931	0.98533	0.460921	0.0325375	0.281664
ENST00000326932.8|ENSG00000050165.17|OTTHUMG00000165709.3|OTTHUMT00000385864.1|DKK3-201|DKK3|2636|protein_coding|	47.4131	0.677246	0.316833	0.0325534	0.281664
ENST00000512419.5|ENSG00000154277.12|OTTHUMG00000099377.16|OTTHUMT00000216828.2|UCHL1-209|UCHL1|1119|nonsense_mediated_decay|	188.528	0.396774	0.185563	0.0324989	0.281664
ENST00000562238.5|ENSG00000167969.13|OTTHUMG00000128830.5|OTTHUMT00000435242.2|ECI1-203|ECI1|948|protein_coding|	18.2769	1.20824	0.564951	0.0324633	0.281664
ENST00000401396.5|ENSG00000003147.19|OTTHUMG00000152008.11|OTTHUMT00000324807.1|ICA1-205|ICA1|1742|protein_coding|	32.7347	0.83105	0.388937	0.0326206	0.281891
ENST00000345097.8|ENSG00000053254.15|OTTHUMG00000170898.4|OTTHUMT00000410902.2|FOXN3-202|FOXN3|7832|protein_coding|	15.1665	-1.16111	0.543768	0.0327363	0.282535
ENST00000331559.9|ENSG00000105419.17|OTTHUMG00000172280.3|OTTHUMT00000417633.1|MEIS3-201|MEIS3|2104|protein_coding|	23.7184	0.972066	0.45543	0.0328105	0.282821
ENST00000304771.7|ENSG00000171533.11|OTTHUMG00000165343.2|OTTHUMT00000383527.1|MAP6-201|MAP6|3334|protein_coding|	14.8973	1.22907	0.576207	0.0329224	0.28343
ENST00000355815.8|ENSG00000072310.17|OTTHUMG00000059313.9|OTTHUMT00000131772.2|SREBF1-202|SREBF1|4253|protein_coding|	32.4794	-0.879898	0.41275	0.0330237	0.283946
ENST00000216121.11|ENSG00000184117.11|OTTHUMG00000151294.3|OTTHUMT00000322117.1|NIPSNAP1-201|NIPSNAP1|2237|protein_coding|	114.208	0.452221	0.212243	0.033116	0.284058
ENST00000355468.7|ENSG00000141696.13|OTTHUMG00000133501.8|OTTHUMT00000257439.2|P3H4-201|P3H4|2791|protein_coding|	18.1361	-1.03437	0.485475	0.0331194	0.284058
ENST00000373358.7|ENSG00000102390.10|OTTHUMG00000021876.2|OTTHUMT00000057294.1|PBDC1-202|PBDC1|1201|protein_coding|	9.0427	1.68667	0.792031	0.0332086	0.284114
ENST00000395962.6|ENSG00000006744.19|OTTHUMG00000058764.16|OTTHUMT00000129935.2|ELAC2-202|ELAC2|2924|protein_coding|	28.3197	-0.82254	0.386221	0.0331953	0.284114
ENST00000554768.6|ENSG00000100714.17|OTTHUMG00000141309.15|OTTHUMT00000412169.6|MTHFD1-208|MTHFD1|3295|protein_coding|	10.554	-1.44697	0.679833	0.0333025	0.284563
ENST00000397762.6|ENSG00000129472.15|OTTHUMG00000029693.9|OTTHUMT00000074053.5|RAB2B-201|RAB2B|2914|protein_coding|	23.5243	0.957037	0.450169	0.0335071	0.285955
ENST00000521381.6|ENSG00000145675.15|OTTHUMG00000131251.4|OTTHUMT00000254013.3|PIK3R1-211|PIK3R1|6975|protein_coding|	13.5398	1.40538	0.661366	0.0335891	0.286299
ENST00000643944.1|ENSG00000185803.10|OTTHUMG00000165168.9|OTTHUMT00000497132.1|SLC52A2-213|SLC52A2|2158|protein_coding|	55.8257	0.645039	0.303721	0.0336878	0.286784
ENST00000263073.11|ENSG00000070366.14|OTTHUMG00000177578.15|OTTHUMT00000437826.4|SMG6-201|SMG6|5974|protein_coding|	12.3715	1.38433	0.653514	0.0341508	0.290008
ENST00000433297.2|ENSG00000112972.15|OTTHUMG00000162231.3|OTTHUMT00000368024.1|HMGCS1-202|HMGCS1|3466|protein_coding|	38.1421	0.749427	0.353732	0.0341216	0.290008
ENST00000342624.9|ENSG00000125247.15|OTTHUMG00000017289.6|OTTHUMT00000045646.4|TMTC4-202|TMTC4|3602|protein_coding|	22.7195	1.02305	0.483327	0.0342862	0.290798
ENST00000589432.5|ENSG00000167315.18|OTTHUMG00000132667.11|OTTHUMT00000448610.2|ACAA2-206|ACAA2|1840|protein_coding|	19.6954	-0.99868	0.472035	0.0343713	0.29116
ENST00000249499.8|ENSG00000128709.13|OTTHUMG00000132516.6|OTTHUMT00000255698.6|HOXD9-201|HOXD9|1871|protein_coding|	15.4977	1.2009	0.568114	0.0345297	0.291304
ENST00000279396.11|ENSG00000149932.17|OTTHUMG00000177105.9|OTTHUMT00000467598.4|TMEM219-201|TMEM219|946|protein_coding|	34.2953	0.799141	0.378112	0.0345579	0.291304
ENST00000301788.12|ENSG00000168002.12|OTTHUMG00000167609.3|OTTHUMT00000395344.2|POLR2G-201|POLR2G|791|protein_coding|	107.9	0.468093	0.22133	0.0344379	0.291304
ENST00000465017.5|ENSG00000244187.8|OTTHUMG00000020945.9|OTTHUMT00000055124.2|TMEM141-202|TMEM141|839|lncRNA|	29.9726	0.886333	0.419253	0.0345085	0.291304
ENST00000641023.1|ENSG00000092621.12|OTTHUMG00000012100.6|OTTHUMT00000033464.4|PHGDH-208|PHGDH|2096|protein_coding|	62.1235	0.662137	0.313618	0.034748	0.292547
ENST00000263433.8|ENSG00000125503.13|OTTHUMG00000180540.4|OTTHUMT00000451814.3|PPP1R12C-201|PPP1R12C|2997|protein_coding|	15.2519	-1.16796	0.553651	0.0348962	0.293435
ENST00000366544.5|ENSG00000143702.16|OTTHUMG00000039862.6|OTTHUMT00000096176.1|CEP170-204|CEP170|6805|protein_coding|	19.3948	1.08549	0.515377	0.0351867	0.295517
ENST00000380071.8|ENSG00000133119.13|OTTHUMG00000016715.4|OTTHUMT00000044450.3|RFC3-201|RFC3|2306|protein_coding|	30.0768	-0.830317	0.394365	0.035252	0.295704
ENST00000524300.6|ENSG00000040341.18|OTTHUMG00000164499.11|OTTHUMT00000379000.3|STAU2-229|STAU2|2970|protein_coding|	10.3815	1.5461	0.736364	0.0357607	0.299605
ENST00000216479.8|ENSG00000100591.8|OTTHUMG00000171539.3|OTTHUMT00000414017.2|AHSA1-201|AHSA1|1337|protein_coding|	88.8259	-0.520394	0.248164	0.0359959	0.300868
ENST00000335756.9|ENSG00000115163.15|OTTHUMG00000097073.5|OTTHUMT00000214190.3|CENPA-202|CENPA|1389|protein_coding|	14.2346	-1.25391	0.59797	0.0359991	0.300868
ENST00000262817.8|ENSG00000105696.9|OTTHUMG00000183113.5|OTTHUMT00000504298.2|AC003112.1-205|AC003112.1|1621|protein_coding|	16.0941	1.16654	0.557353	0.0363484	0.301222
ENST00000269740.9|ENSG00000141873.11|OTTHUMG00000180440.4|OTTHUMT00000451354.2|SLC39A3-201|SLC39A3|1367|protein_coding|	21.5664	0.990166	0.472971	0.0363041	0.301222
ENST00000297532.11|ENSG00000164896.20|OTTHUMG00000158694.4|OTTHUMT00000351832.3|FASTK-201|FASTK|1794|protein_coding|	18.0023	-1.07171	0.511597	0.0361852	0.301222
ENST00000397267.5|ENSG00000092096.16|OTTHUMG00000028740.7|-|SLC22A17-204|SLC22A17|2455|protein_coding|	61.183	0.60471	0.288745	0.0362357	0.301222
ENST00000428849.7|ENSG00000237649.8|OTTHUMG00000031209.5|OTTHUMT00000076417.2|KIFC1-211|KIFC1|2391|protein_coding|	30.2135	-0.845397	0.403634	0.0362184	0.301222
ENST00000566501.5|ENSG00000184110.14|OTTHUMG00000099443.4|OTTHUMT00000430990.1|EIF3C-209|EIF3C|3128|protein_coding|	125.204	-0.414461	0.19778	0.0361205	0.301222
ENST00000600490.5|ENSG00000105696.9|OTTHUMG00000183113.5|OTTHUMT00000465143.2|AC003112.1-201|AC003112.1|1717|protein_coding|	16.0941	1.16654	0.557353	0.0363484	0.301222
ENST00000405731.7|ENSG00000136247.14|OTTHUMG00000023579.5|OTTHUMT00000324146.1|ZDHHC4-206|ZDHHC4|1348|protein_coding|	11.7868	1.43636	0.686498	0.0364119	0.301385
ENST00000314641.10|ENSG00000112276.14|OTTHUMG00000015291.3|OTTHUMT00000406075.2|BVES-201|BVES|5550|protein_coding|	11.1275	-1.3448	0.643001	0.0364889	0.301659
ENST00000323061.6|ENSG00000177432.7|OTTHUMG00000130950.2|OTTHUMT00000253551.2|NAP1L5-201|NAP1L5|1915|protein_coding|	24.0076	-0.869922	0.416238	0.036621	0.302387
ENST00000223864.7|ENSG00000107020.10|OTTHUMG00000019501.3|OTTHUMT00000051626.2|PLGRKT-201|PLGRKT|981|protein_coding|	28.0007	0.907568	0.434565	0.0367568	0.303145
ENST00000622429.1|ENSG00000179361.17|OTTHUMG00000141321.3|-|ARID3B-206|ARID3B|4243|protein_coding|	9.82459	1.62466	0.778919	0.0369975	0.304764
ENST00000312037.6|ENSG00000164587.13|OTTHUMG00000130080.7|OTTHUMT00000494408.1|RPS14-201|RPS14|712|protein_coding|	777.101	0.293868	0.140931	0.0370511	0.30484
ENST00000269141.8|ENSG00000170558.9|OTTHUMG00000059940.12|OTTHUMT00000133246.4|CDH2-201|CDH2|4016|protein_coding|	92.2347	0.479072	0.229905	0.0371801	0.305535
ENST00000338791.11|ENSG00000106348.18|OTTHUMG00000157713.5|OTTHUMT00000349458.2|IMPDH1-201|IMPDH1|2611|protein_coding|	11.912	-1.28759	0.618083	0.0372326	0.305601
ENST00000429772.7|ENSG00000134291.12|OTTHUMG00000169892.4|OTTHUMT00000406452.2|TMEM106C-202|TMEM106C|1539|protein_coding|	42.6095	-0.669045	0.321468	0.0374144	0.306726
ENST00000610432.4|ENSG00000102158.19|OTTHUMG00000021882.4|-|MAGT1-204|MAGT1|4019|protein_coding|	12.1612	1.35381	0.650896	0.0375332	0.307334
ENST00000300087.7|ENSG00000166847.10|OTTHUMG00000131610.7|OTTHUMT00000254497.3|DCTN5-201|DCTN5|10954|protein_coding|	14.3463	1.26726	0.609674	0.0376555	0.307968
ENST00000372209.3|ENSG00000142937.12|OTTHUMG00000008494.2|OTTHUMT00000023441.1|RPS8-201|RPS8|685|protein_coding|	18.4156	1.0626	0.511506	0.0377659	0.308504
ENST00000535366.5|ENSG00000111674.9|OTTHUMG00000168967.5|OTTHUMT00000401786.1|ENO2-205|ENO2|2827|protein_coding|	25.7078	0.893675	0.430756	0.0380174	0.309892
ENST00000578402.5|ENSG00000136490.9|OTTHUMG00000178907.3|OTTHUMT00000443879.1|LIMD2-205|LIMD2|1534|protein_coding|	106.449	0.465472	0.22437	0.038026	0.309892
ENST00000360605.8|ENSG00000105176.18|OTTHUMG00000177923.6|OTTHUMT00000439752.1|URI1-201|URI1|1579|protein_coding|	10.7899	1.43779	0.693222	0.0380733	0.309909
ENST00000521082.5|ENSG00000122550.18|OTTHUMG00000094813.10|OTTHUMT00000250239.4|KLHL7-213|KLHL7|3165|nonsense_mediated_decay|	12.7505	1.30019	0.627029	0.0381185	0.30991
ENST00000591462.5|ENSG00000130175.9|OTTHUMG00000182029.2|OTTHUMT00000458806.1|PRKCSH-212|PRKCSH|2209|protein_coding|	49.0223	0.682939	0.329843	0.0384056	0.311875
ENST00000357156.6|ENSG00000125971.16|OTTHUMG00000032302.2|OTTHUMT00000078791.1|DYNLRB1-202|DYNLRB1|675|protein_coding|	149.279	0.401327	0.194016	0.0385905	0.312035
ENST00000440944.6|ENSG00000160360.13|OTTHUMG00000020930.8|OTTHUMT00000055072.6|GPSM1-205|GPSM1|3566|protein_coding|	28.488	-0.837851	0.40493	0.0385346	0.312035
ENST00000588282.5|ENSG00000108639.7|OTTHUMG00000177457.4|OTTHUMT00000437011.2|SYNGR2-203|SYNGR2|1553|protein_coding|	47.6309	-0.658826	0.318506	0.0385943	0.312035
ENST00000624585.3|ENSG00000244306.11|OTTHUMG00000170430.13|OTTHUMT00000492084.2|DUXAP10-210|DUXAP10|6120|lncRNA|	9.34929	-1.43012	0.69143	0.0386069	0.312035
ENST00000203407.6|ENSG00000010256.11|OTTHUMG00000133539.4|OTTHUMT00000257517.2|UQCRC1-201|UQCRC1|1595|protein_coding|	103.421	-0.449425	0.217414	0.0387205	0.312585
ENST00000425699.3|ENSG00000188613.7|OTTHUMG00000019141.3|OTTHUMT00000110794.2|NANOS1-202|NANOS1|4017|protein_coding|	11.9097	1.46453	0.709527	0.0390083	0.314539
ENST00000369721.8|ENSG00000116459.11|OTTHUMG00000011745.3|OTTHUMT00000032458.2|ATP5PB-201|ATP5PB|1040|lncRNA|	66.3632	-0.529962	0.256972	0.0391762	0.315522
ENST00000258383.4|ENSG00000135900.4|OTTHUMG00000133164.3|OTTHUMT00000256866.3|MRPL44-201|MRPL44|1689|protein_coding|	16.4848	1.11592	0.541589	0.0393555	0.316474
ENST00000335793.4|ENSG00000179604.10|OTTHUMG00000178419.3|OTTHUMT00000441898.2|CDC42EP4-201|CDC42EP4|3098|protein_coding|	22.3726	0.990197	0.480649	0.0393865	0.316474
ENST00000369923.4|ENSG00000031698.13|OTTHUMG00000011726.4|OTTHUMT00000032530.1|SARS-202|SARS|1882|protein_coding|	66.9922	1.39411	0.677032	0.0394795	0.316744
ENST00000389048.8|ENSG00000171094.18|OTTHUMG00000152034.4|OTTHUMT00000324994.2|ALK-201|ALK|6240|protein_coding|	16.9118	1.15734	0.56214	0.0395123	0.316744
ENST00000225174.8|ENSG00000108179.14|OTTHUMG00000018562.5|OTTHUMT00000048949.2|PPIF-201|PPIF|2196|protein_coding|	15.9797	-1.06022	0.515152	0.0395837	0.316946
ENST00000414689.6|ENSG00000149932.17|OTTHUMG00000177105.9|OTTHUMT00000467597.1|TMEM219-202|TMEM219|1024|protein_coding|	16.0712	1.1633	0.56544	0.0396541	0.31714
ENST00000485101.5|ENSG00000156976.17|OTTHUMG00000156564.6|OTTHUMT00000344614.1|EIF4A2-219|EIF4A2|5327|retained_intron|	15.9493	-1.13086	0.549831	0.0397114	0.31723
ENST00000543264.6|ENSG00000105251.10|OTTHUMG00000181879.2|OTTHUMT00000458082.1|SHD-201|SHD|2577|protein_coding|	119.378	-0.416778	0.202749	0.0398176	0.317709
ENST00000261374.4|ENSG00000122254.7|OTTHUMG00000094785.3|OTTHUMT00000211598.2|HS3ST2-201|HS3ST2|2329|protein_coding|	39.0253	0.755142	0.367633	0.0399693	0.317874
ENST00000313401.4|ENSG00000176749.9|OTTHUMG00000132814.3|OTTHUMT00000256264.2|CDK5R1-201|CDK5R1|3948|protein_coding|	17.4844	1.21529	0.591713	0.039991	0.317874
ENST00000319540.9|ENSG00000145284.12|OTTHUMG00000130293.2|OTTHUMT00000252635.2|SCD5-202|SCD5|3040|protein_coding|	17.2474	1.10934	0.539849	0.0398873	0.317874
ENST00000336138.4|ENSG00000130193.8|OTTHUMG00000164673.2|OTTHUMT00000379706.2|THEM6-201|THEM6|2239|protein_coding|	18.9653	-1.01503	0.49429	0.0400235	0.317874
ENST00000308987.6|ENSG00000173207.13|OTTHUMG00000037413.4|OTTHUMT00000091078.2|CKS1B-201|CKS1B|779|protein_coding|	184.915	-0.443285	0.216454	0.0405664	0.320637
ENST00000336083.7|ENSG00000175582.19|OTTHUMG00000134308.6|OTTHUMT00000259241.2|RAB6A-202|RAB6A|3085|protein_coding|	46.1092	0.682596	0.333373	0.0406047	0.320637
ENST00000340630.9|ENSG00000100360.15|OTTHUMG00000150544.20|OTTHUMT00000318834.1|IFT27-201|IFT27|1113|protein_coding|	13.3337	1.25836	0.614209	0.0404866	0.320637
ENST00000433985.7|ENSG00000100360.15|OTTHUMG00000150544.20|OTTHUMT00000504281.2|IFT27-205|IFT27|1073|protein_coding|	13.3337	1.25836	0.614209	0.0404866	0.320637
ENST00000517876.5|ENSG00000155508.13|OTTHUMG00000130192.3|OTTHUMT00000377449.1|CNOT8-204|CNOT8|2708|protein_coding|	18.5313	-1.08502	0.529756	0.0405455	0.320637
ENST00000396751.6|ENSG00000166333.13|OTTHUMG00000133407.5|OTTHUMT00000384519.1|ILK-202|ILK|2074|protein_coding|	14.5101	1.18282	0.578384	0.0408501	0.322205
ENST00000309602.5|ENSG00000173621.9|OTTHUMG00000167100.3|OTTHUMT00000393127.2|LRFN4-201|LRFN4|2869|protein_coding|	27.2314	0.848167	0.415171	0.0410587	0.32237
ENST00000393243.5|ENSG00000131149.19|OTTHUMG00000137650.8|OTTHUMT00000269102.2|GSE1-202|GSE1|7140|protein_coding|	11.7063	-1.25027	0.611671	0.0409505	0.32237
ENST00000399069.8|ENSG00000205629.12|OTTHUMG00000177182.6|OTTHUMT00000435747.5|LCMT1-203|LCMT1|1352|protein_coding|	25.0538	0.907393	0.44411	0.0410354	0.32237
ENST00000408936.7|ENSG00000136848.17|OTTHUMG00000020595.5|OTTHUMT00000317857.1|DAB2IP-205|DAB2IP|6784|protein_coding|	10.5393	-1.33181	0.651614	0.0409668	0.32237
ENST00000375175.1|ENSG00000136842.14|OTTHUMG00000020325.3|OTTHUMT00000053321.2|TMOD1-202|TMOD1|2516|protein_coding|	54.1181	-0.592782	0.290499	0.0412941	0.323478
ENST00000457543.4|ENSG00000236609.4|OTTHUMG00000151853.4|OTTHUMT00000324169.3|ZNF853-201|ZNF853|3864|protein_coding|	48.2596	0.654222	0.320552	0.0412582	0.323478
ENST00000353265.8|ENSG00000178184.16|OTTHUMG00000132922.4|OTTHUMT00000256435.3|PARD6G-201|PARD6G|3836|protein_coding|	9.41563	1.55058	0.76021	0.0413836	0.32381
ENST00000230449.9|ENSG00000112685.14|OTTHUMG00000137437.4|OTTHUMT00000039627.2|EXOC2-201|EXOC2|4456|protein_coding|	10.1749	1.511	0.741528	0.041582	0.324993
ENST00000372462.1|ENSG00000117399.14|OTTHUMG00000007420.3|OTTHUMT00000019488.1|CDC20-202|CDC20|1777|protein_coding|	28.274	-0.783095	0.384606	0.0417409	0.325864
ENST00000587806.5|ENSG00000130165.10|OTTHUMG00000182034.3|OTTHUMT00000458865.1|ELOF1-204|ELOF1|1172|protein_coding|	32.9481	-0.751917	0.369401	0.0418001	0.325955
ENST00000409753.8|ENSG00000189159.16|OTTHUMG00000154521.4|OTTHUMT00000335692.2|JPT1-203|JPT1|1434|protein_coding|	111.57	0.425624	0.209246	0.0419433	0.326702
ENST00000155926.8|ENSG00000071575.11|OTTHUMG00000090575.4|OTTHUMT00000207114.2|TRIB2-201|TRIB2|4391|protein_coding|	64.7991	0.54166	0.266523	0.0421214	0.327485
ENST00000247003.9|ENSG00000105671.12|OTTHUMG00000182994.4|OTTHUMT00000464593.2|DDX49-201|DDX49|1793|protein_coding|	41.1651	0.725641	0.357094	0.0421463	0.327485
ENST00000638088.1|ENSG00000173852.14|OTTHUMG00000154888.4|OTTHUMT00000489047.1|DPY19L1-209|DPY19L1|5075|protein_coding|	11.4626	-1.3074	0.643508	0.0421869	0.327485
ENST00000542214.2|ENSG00000114405.10|OTTHUMG00000158704.2|-|C3orf14-207|C3orf14|768|protein_coding|	26.0807	0.8675	0.427238	0.0423075	0.32805
ENST00000301843.13|ENSG00000085733.16|OTTHUMG00000134307.4|OTTHUMT00000259233.3|CTTN-201|CTTN|3249|protein_coding|	46.5553	0.641746	0.316431	0.0425523	0.329576
ENST00000271332.4|ENSG00000143126.8|OTTHUMG00000012003.2|OTTHUMT00000033200.2|CELSR2-201|CELSR2|11015|protein_coding|	9.0177	1.69233	0.835465	0.0428048	0.330415
ENST00000348462.6|ENSG00000136942.15|OTTHUMG00000020659.5|OTTHUMT00000054035.2|RPL35-201|RPL35|452|protein_coding|	910.466	0.247896	0.122327	0.0427131	0.330415
ENST00000371601.5|ENSG00000107281.10|OTTHUMG00000020956.4|OTTHUMT00000055182.2|NPDC1-202|NPDC1|1475|protein_coding|	47.6007	0.62691	0.309447	0.0427748	0.330415
ENST00000222266.2|ENSG00000205155.8|OTTHUMG00000182067.4|OTTHUMT00000459103.1|PSENEN-201|PSENEN|603|protein_coding|	57.7596	0.57625	0.285166	0.0433056	0.330934
ENST00000254508.7|ENSG00000132182.12|OTTHUMG00000157268.3|OTTHUMT00000340085.3|NUP210-201|NUP210|7206|protein_coding|	31.0743	-0.762135	0.376748	0.0430801	0.330934
ENST00000302979.4|ENSG00000186184.18|OTTHUMG00000016635.10|OTTHUMT00000044305.2|POLR1D-201|POLR1D|1166|protein_coding|	39.9876	0.734401	0.363142	0.0431399	0.330934
ENST00000358550.6|ENSG00000197555.9|OTTHUMG00000171282.6|OTTHUMT00000412807.1|SIPA1L1-201|SIPA1L1|6539|protein_coding|	12.8476	-1.18515	0.586341	0.0432518	0.330934
ENST00000367826.6|ENSG00000112339.14|OTTHUMG00000015626.5|OTTHUMT00000391465.1|HBS1L-204|HBS1L|2703|protein_coding|	14.2654	-1.17162	0.579287	0.0431219	0.330934
ENST00000375394.7|ENSG00000204351.12|OTTHUMG00000031146.5|OTTHUMT00000076264.4|SKIV2L-201|SKIV2L|3795|protein_coding|	18.1414	-1.03391	0.511575	0.0432767	0.330934
ENST00000378895.9|ENSG00000167536.14|OTTHUMG00000132678.3|OTTHUMT00000255952.2|DHRS13-201|DHRS13|1929|protein_coding|	10.9367	-1.30281	0.644358	0.0431889	0.330934
ENST00000551339.6|ENSG00000152556.17|OTTHUMG00000169898.7|OTTHUMT00000406497.3|PFKM-222|PFKM|2867|protein_coding|	9.98189	-1.4457	0.714388	0.0430018	0.330934
ENST00000556683.1|ENSG00000139921.13|OTTHUMG00000171003.4|OTTHUMT00000411277.1|TMX1-203|TMX1|2117|nonsense_mediated_decay|	12.8617	-1.18893	0.588341	0.0432986	0.330934
ENST00000485839.6|ENSG00000116857.17|OTTHUMG00000035831.8|OTTHUMT00000087161.2|TMEM9-209|TMEM9|938|protein_coding|	20.6068	1.0427	0.516302	0.0434299	0.331515
ENST00000429789.6|ENSG00000177830.17|OTTHUMG00000133314.5|OTTHUMT00000384559.1|CHID1-202|CHID1|1289|protein_coding|	12.5555	1.27356	0.630791	0.0434883	0.331592
ENST00000290231.11|ENSG00000124160.12|OTTHUMG00000032639.5|OTTHUMT00000079559.2|NCOA5-201|NCOA5|3224|protein_coding|	18.3706	1.06437	0.527962	0.0438005	0.332864
ENST00000404022.5|ENSG00000102054.17|OTTHUMG00000021198.5|OTTHUMT00000318461.2|RBBP7-204|RBBP7|1904|protein_coding|	29.0794	-0.775131	0.384436	0.0437707	0.332864
ENST00000439527.6|ENSG00000126261.13|OTTHUMG00000182090.8|OTTHUMT00000459375.1|UBA2-202|UBA2|2802|protein_coding|	85.2054	-0.470584	0.233395	0.0437735	0.332864
ENST00000294189.10|ENSG00000162244.11|OTTHUMG00000155262.6|OTTHUMT00000349676.2|RPL29-201|RPL29|723|protein_coding|	843.539	0.272915	0.135452	0.0439201	0.333086
ENST00000448526.6|ENSG00000124762.13|OTTHUMG00000014603.4|-|CDKN1A-204|CDKN1A|2104|protein_coding|	10.9985	1.46705	0.728309	0.0439751	0.333086
ENST00000615513.4|ENSG00000124762.13|OTTHUMG00000014603.4|-|CDKN1A-208|CDKN1A|2102|protein_coding|	10.9985	1.46705	0.728309	0.0439751	0.333086
ENST00000238146.9|ENSG00000111364.16|OTTHUMG00000168695.3|OTTHUMT00000400616.3|DDX55-201|DDX55|2656|protein_coding|	12.4581	-1.20581	0.59942	0.044259	0.33469
ENST00000339471.8|ENSG00000105193.9|OTTHUMG00000182972.3|OTTHUMT00000464510.1|RPS16-202|RPS16|643|protein_coding|	26.8777	-0.813324	0.404452	0.0443331	0.33469
ENST00000599539.5|ENSG00000105193.9|OTTHUMG00000182972.3|OTTHUMT00000464509.1|RPS16-204|RPS16|555|protein_coding|	1047.99	-0.268454	0.133479	0.0443031	0.33469
ENST00000578968.5|ENSG00000232956.9|OTTHUMG00000179544.6|OTTHUMT00000447012.1|SNHG15-203|SNHG15|982|lncRNA|	26.7061	0.907997	0.451665	0.0443958	0.334796
ENST00000262764.11|ENSG00000087157.19|OTTHUMG00000177514.8|OTTHUMT00000437301.2|PGS1-201|PGS1|2297|protein_coding|	9.42887	1.55228	0.772451	0.0444782	0.334851
ENST00000418996.5|ENSG00000114956.20|OTTHUMG00000129819.4|OTTHUMT00000252052.2|DGUOK-203|DGUOK|703|nonsense_mediated_decay|	33.6291	-0.732311	0.364517	0.0445383	0.334851
ENST00000620879.4|ENSG00000263001.6|OTTHUMG00000156237.8|OTTHUMT00000343532.2|GTF2I-218|GTF2I|4352|protein_coding|	20.0748	-0.929603	0.462746	0.0445494	0.334851
ENST00000420696.6|ENSG00000185630.18|OTTHUMG00000034307.13|OTTHUMT00000082864.4|PBX1-203|PBX1|6636|protein_coding|	11.2991	-1.2702	0.632586	0.0446482	0.335228
ENST00000299314.12|ENSG00000111670.16|OTTHUMG00000170444.3|OTTHUMT00000409182.2|GNPTAB-201|GNPTAB|5720|protein_coding|	15.6632	1.12123	0.558758	0.0447866	0.3359
ENST00000232564.8|ENSG00000114450.10|OTTHUMG00000157440.4|OTTHUMT00000258218.3|GNB4-201|GNB4|6315|protein_coding|	20.6388	1.04487	0.521749	0.0452177	0.338496
ENST00000233615.7|ENSG00000239779.7|OTTHUMG00000129958.4|OTTHUMT00000252221.3|WBP1-201|WBP1|1175|protein_coding|	75.6826	0.530859	0.265123	0.0452511	0.338496
ENST00000318240.7|ENSG00000177576.11|OTTHUMG00000179688.4|OTTHUMT00000447656.1|C18orf32-201|C18orf32|1128|protein_coding|	74.4232	0.519117	0.259354	0.0453299	0.338496
ENST00000336023.9|ENSG00000123416.15|OTTHUMG00000170410.2|OTTHUMT00000409005.1|TUBA1B-202|TUBA1B|1627|protein_coding|	1530.75	-0.290105	0.144923	0.0453075	0.338496
ENST00000379412.9|ENSG00000134333.14|OTTHUMG00000167721.4|OTTHUMT00000258176.2|LDHA-203|LDHA|1922|protein_coding|	497.947	-0.612435	0.306338	0.0455852	0.340033
ENST00000304636.7|ENSG00000168542.14|OTTHUMG00000132648.6|OTTHUMT00000255899.3|COL3A1-201|COL3A1|5543|protein_coding|	17.3882	-1.05571	0.528296	0.0456802	0.340372
ENST00000375911.1|ENSG00000204439.3|OTTHUMG00000031172.1|OTTHUMT00000076324.1|C6orf47-202|C6orf47|2475|protein_coding|	10.6058	1.40173	0.701814	0.0457931	0.340503
ENST00000458624.1|ENSG00000244239.1|OTTHUMG00000152018.1|OTTHUMT00000324882.1|AC007009.1-201|AC007009.1|429|lncRNA|	13.7175	1.19076	0.596335	0.0458464	0.340503
ENST00000663595.1|ENSG00000175567.10|OTTHUMG00000168095.7|OTTHUMT00000398108.3|UCP2-211|UCP2|2047|protein_coding|	21.3785	0.972124	0.486839	0.045846	0.340503
ENST00000300069.5|ENSG00000166831.9|OTTHUMG00000172423.3|OTTHUMT00000418466.2|RBPMS2-201|RBPMS2|2017|protein_coding|	10.1567	-1.35844	0.680867	0.0460252	0.341423
ENST00000329630.10|ENSG00000196456.13|OTTHUMG00000191597.2|OTTHUMT00000350679.2|ZNF775-201|ZNF775|2261|protein_coding|	18.6145	1.00095	0.501872	0.0461041	0.341423
ENST00000332598.6|ENSG00000184840.11|OTTHUMG00000130859.2|OTTHUMT00000253433.1|TMED9-201|TMED9|1473|protein_coding|	93.7861	0.484849	0.243137	0.0461367	0.341423
ENST00000579260.5|ENSG00000108298.11|OTTHUMG00000178979.8|OTTHUMT00000444191.1|RPL19-203|RPL19|1051|protein_coding|	69.1447	-0.552022	0.276863	0.0461692	0.341423
ENST00000306749.4|ENSG00000169710.9|OTTHUMG00000178527.6|OTTHUMT00000442369.4|FASN-201|FASN|8464|protein_coding|	40.2466	-0.648783	0.325667	0.0463528	0.341678
ENST00000519295.5|ENSG00000132842.13|OTTHUMG00000106919.2|OTTHUMT00000369905.1|AP3B1-204|AP3B1|3986|protein_coding|	24.1342	0.882596	0.442932	0.0463032	0.341678
ENST00000634990.1|ENSG00000169710.9|OTTHUMG00000178527.6|OTTHUMT00000488230.1|FASN-206|FASN|8407|protein_coding|	40.2466	-0.648783	0.325667	0.0463528	0.341678
ENST00000232501.7|ENSG00000114388.13|OTTHUMG00000156864.3|OTTHUMT00000346299.1|NPRL2-201|NPRL2|1700|protein_coding|	16.6024	-1.00983	0.508134	0.046885	0.344861
ENST00000583931.6|ENSG00000143401.15|OTTHUMG00000012547.6|OTTHUMT00000035056.4|ANP32E-208|ANP32E|3407|protein_coding|	33.239	-0.733996	0.369272	0.0468466	0.344861
ENST00000459912.5|ENSG00000196372.13|OTTHUMG00000017603.4|OTTHUMT00000046566.3|ASB13-202|ASB13|2780|nonsense_mediated_decay|	9.29843	-1.55839	0.78506	0.0471378	0.34635
ENST00000271234.11|ENSG00000137942.16|OTTHUMG00000010863.4|-|FNBP1L-202|FNBP1L|4212|protein_coding|	15.0998	1.14656	0.578965	0.0476637	0.346874
ENST00000375401.7|ENSG00000126012.11|OTTHUMG00000021606.2|OTTHUMT00000056737.2|KDM5C-204|KDM5C|6031|protein_coding|	20.2783	-0.89821	0.453455	0.0476118	0.346874
ENST00000394801.8|ENSG00000109332.20|OTTHUMG00000131119.17|OTTHUMT00000253794.5|UBE2D3-207|UBE2D3|2368|protein_coding|	35.1318	-0.69221	0.349427	0.0475928	0.346874
ENST00000421852.6|ENSG00000163900.11|OTTHUMG00000156660.1|OTTHUMT00000345174.1|TMEM41A-203|TMEM41A|2805|protein_coding|	9.22873	1.51696	0.765253	0.0474451	0.346874
ENST00000427674.6|ENSG00000184640.18|OTTHUMG00000177327.18|OTTHUMT00000436352.1|SEPT9-205|SEPT9|3937|protein_coding|	11.7926	1.44151	0.727788	0.0476277	0.346874
ENST00000435983.5|ENSG00000144713.12|OTTHUMG00000129804.4|OTTHUMT00000339842.1|RPL32-206|RPL32|620|protein_coding|	701.37	0.293924	0.148332	0.047532	0.346874
ENST00000503731.5|ENSG00000104723.20|OTTHUMG00000094803.3|OTTHUMT00000365367.1|TUSC3-203|TUSC3|1498|protein_coding|	45.5945	0.627084	0.316083	0.0472648	0.346874
ENST00000598098.5|ENSG00000083845.9|OTTHUMG00000183530.5|OTTHUMT00000467012.1|RPS5-204|RPS5|536|protein_coding|	13.8499	-1.09872	0.554623	0.0475889	0.346874
ENST00000617768.5|ENSG00000128965.13|OTTHUMG00000130208.11|OTTHUMT00000252526.9|CHAC1-203|CHAC1|1520|protein_coding|	13.034	3.83047	1.93197	0.0474038	0.346874
ENST00000617773.1|ENSG00000005108.16|OTTHUMG00000152346.5|-|THSD7A-205|THSD7A|10583|protein_coding|	11.7673	1.28985	0.651812	0.0478302	0.347718
ENST00000305253.8|ENSG00000166402.8|OTTHUMG00000165690.1|OTTHUMT00000385822.1|TUB-202|TUB|6420|protein_coding|	30.0853	-0.750287	0.379391	0.0479729	0.348386
ENST00000277165.11|ENSG00000048828.17|OTTHUMG00000020252.4|OTTHUMT00000053160.3|FAM120A-201|FAM120A|5160|protein_coding|	28.9123	-0.758291	0.383618	0.0480777	0.348411
ENST00000304952.10|ENSG00000188290.10|OTTHUMG00000040758.2|OTTHUMT00000097944.1|HES4-201|HES4|899|protein_coding|	16.521	1.11603	0.564482	0.0480325	0.348411
ENST00000327300.12|ENSG00000121774.18|OTTHUMG00000003921.10|OTTHUMT00000011199.5|KHDRBS1-202|KHDRBS1|2713|protein_coding|	152.89	0.372398	0.188658	0.0483894	0.350255
ENST00000381150.5|ENSG00000115884.11|OTTHUMG00000090751.5|-|SDC1-202|SDC1|3291|protein_coding|	27.1355	-0.793617	0.402129	0.0484341	0.350255
ENST00000357394.8|ENSG00000125991.19|OTTHUMG00000032346.10|OTTHUMT00000078882.2|ERGIC3-203|ERGIC3|1357|protein_coding|	87.7503	0.470022	0.238231	0.0484998	0.350361
ENST00000348943.7|ENSG00000099783.12|OTTHUMG00000182383.7|OTTHUMT00000460893.2|HNRNPM-202|HNRNPM|2568|protein_coding|	32.2649	-1.81255	0.919183	0.0486189	0.350853
ENST00000368468.4|ENSG00000111885.7|OTTHUMG00000015472.2|OTTHUMT00000042015.2|MAN1A1-201|MAN1A1|5018|protein_coding|	12.2794	-1.1668	0.591927	0.0487026	0.351088
ENST00000005286.8|ENSG00000006118.14|OTTHUMG00000167803.2|OTTHUMT00000396353.1|TMEM132A-201|TMEM132A|3480|protein_coding|	49.5061	0.603305	0.306504	0.0490284	0.353066
ENST00000327044.7|ENSG00000188976.11|OTTHUMG00000040720.2|OTTHUMT00000097869.2|NOC2L-201|NOC2L|2757|protein_coding|	66.8135	-0.547849	0.27857	0.0492241	0.353734
ENST00000397640.6|ENSG00000257949.7|OTTHUMG00000132686.6|OTTHUMT00000255983.2|TEN1-201|TEN1|974|protein_coding|	9.93773	-1.31806	0.670183	0.0492153	0.353734
ENST00000265896.10|ENSG00000104549.12|OTTHUMG00000164990.3|OTTHUMT00000381362.2|SQLE-201|SQLE|2962|protein_coding|	35.6032	0.758997	0.386574	0.0496004	0.356066
ENST00000381989.4|ENSG00000102699.6|OTTHUMG00000016582.4|OTTHUMT00000044189.2|PARP4-201|PARP4|5437|protein_coding|	14.0782	-1.13416	0.577814	0.0496647	0.356155
ENST00000361758.8|ENSG00000112531.17|OTTHUMG00000015977.6|OTTHUMT00000400528.1|QKI-204|QKI|6085|nonsense_mediated_decay|	36.2186	0.716083	0.364967	0.0497567	0.356443
ENST00000369519.4|ENSG00000203867.8|OTTHUMG00000019043.6|OTTHUMT00000050339.4|RBM20-201|RBM20|7293|protein_coding|	15.4895	1.09502	0.559401	0.0502899	0.359887
ENST00000304434.11|ENSG00000012660.14|OTTHUMG00000016249.2|OTTHUMT00000043566.2|ELOVL5-201|ELOVL5|2765|protein_coding|	40.9333	-0.647398	0.330888	0.0504003	0.360302
ENST00000296519.6|ENSG00000164118.13|OTTHUMG00000160752.4|-|CEP44-201|CEP44|4173|protein_coding|	23.6261	-0.871436	0.445673	0.0505445	0.360705
ENST00000315082.9|ENSG00000140983.14|OTTHUMG00000121139.7|OTTHUMT00000241617.2|RHOT2-201|RHOT2|2490|protein_coding|	33.9837	-0.696312	0.356269	0.0506474	0.360705
ENST00000400137.9|ENSG00000088832.17|OTTHUMG00000031666.4|OTTHUMT00000077534.3|FKBP1A-204|FKBP1A|1514|protein_coding|	117.339	-0.405148	0.207312	0.0506666	0.360705
ENST00000468084.1|ENSG00000197982.14|OTTHUMG00000004319.7|OTTHUMT00000012946.2|C1orf122-204|C1orf122|1234|protein_coding|	43.4056	0.675518	0.34554	0.0505873	0.360705
ENST00000320560.13|ENSG00000177119.16|OTTHUMG00000169564.2|OTTHUMT00000404822.2|ANO6-201|ANO6|5998|protein_coding|	17.3666	-0.986932	0.505449	0.0508687	0.361768
ENST00000156084.8|ENSG00000068308.13|OTTHUMG00000024130.2|OTTHUMT00000060799.1|OTUD5-201|OTUD5|2740|protein_coding|	16.6777	1.04351	0.535375	0.0512821	0.363579
ENST00000376488.7|ENSG00000068308.13|OTTHUMG00000024130.2|OTTHUMT00000060800.1|OTUD5-202|OTUD5|2692|protein_coding|	16.6777	1.04351	0.535375	0.0512821	0.363579
ENST00000394773.6|ENSG00000149499.11|OTTHUMG00000149817.9|OTTHUMT00000313432.1|EML3-202|EML3|3256|protein_coding|	10.2907	-1.39307	0.714535	0.0512216	0.363579
ENST00000355338.6|ENSG00000140105.18|OTTHUMG00000171572.4|OTTHUMT00000414236.1|WARS-202|WARS|3092|protein_coding|	9.4172	1.56186	0.801871	0.0514423	0.364339
ENST00000436427.1|ENSG00000065978.19|OTTHUMG00000007523.7|OTTHUMT00000019787.1|YBX1-203|YBX1|1524|protein_coding|	424.211	-0.269432	0.138427	0.0516091	0.364768
ENST00000618412.4|ENSG00000277053.4|OTTHUMG00000181536.2|OTTHUMT00000456436.2|GTF2IP1-205|GTF2IP1|2990|retained_intron|	13.0675	-1.13311	0.582052	0.051565	0.364768
ENST00000318006.9|ENSG00000166887.15|OTTHUMG00000130467.4|OTTHUMT00000252861.1|VPS39-201|VPS39|4844|protein_coding|	29.1819	0.782341	0.402168	0.0517376	0.365166
ENST00000403633.6|ENSG00000106245.11|OTTHUMG00000154602.4|OTTHUMT00000336275.1|BUD31-202|BUD31|1139|protein_coding|	47.4426	0.621684	0.319627	0.0517718	0.365166
ENST00000303210.9|ENSG00000172354.10|OTTHUMG00000137419.6|OTTHUMT00000268391.3|GNB2-201|GNB2|1664|protein_coding|	381.309	0.28473	0.146572	0.0520658	0.366864
ENST00000284878.12|ENSG00000154639.19|OTTHUMG00000074508.4|OTTHUMT00000158209.2|CXADR-201|CXADR|5593|protein_coding|	17.0612	1.09399	0.563438	0.0521813	0.367301
ENST00000354772.8|ENSG00000092096.16|OTTHUMG00000028740.7|OTTHUMT00000071769.5|SLC22A17-202|SLC22A17|2238|protein_coding|	26.6392	0.804567	0.414555	0.0522831	0.367641
ENST00000258198.7|ENSG00000135720.13|OTTHUMG00000137523.7|OTTHUMT00000268846.2|DYNC1LI2-201|DYNC1LI2|4326|protein_coding|	39.657	0.710849	0.366489	0.0524264	0.368271
ENST00000262177.9|ENSG00000105993.15|OTTHUMG00000157242.7|OTTHUMT00000348119.3|DNAJB6-201|DNAJB6|2489|protein_coding|	17.1342	-1.09256	0.563657	0.0525822	0.368282
ENST00000301458.10|ENSG00000167775.11|OTTHUMG00000182457.3|OTTHUMT00000461366.2|CD320-201|CD320|1253|protein_coding|	37.5545	-0.685644	0.354064	0.0528068	0.368282
ENST00000309522.7|ENSG00000138796.16|OTTHUMG00000131810.7|OTTHUMT00000254750.3|HADH-201|HADH|1912|protein_coding|	10.7338	-1.25651	0.649288	0.0529639	0.368282
ENST00000341864.6|ENSG00000187325.5|OTTHUMG00000021887.2|OTTHUMT00000057308.2|TAF9B-201|TAF9B|2657|protein_coding|	18.7969	1.02629	0.530012	0.0528251	0.368282
ENST00000368589.5|ENSG00000143543.15|OTTHUMG00000036590.4|OTTHUMT00000090419.1|JTB-203|JTB|1216|protein_coding|	104.517	-0.418903	0.216442	0.0529407	0.368282
ENST00000371084.8|ENSG00000079739.17|OTTHUMG00000008968.5|OTTHUMT00000024868.2|PGM1-202|PGM1|2337|protein_coding|	42.5352	-0.615254	0.317429	0.052594	0.368282
ENST00000373832.5|ENSG00000180198.16|OTTHUMG00000003645.13|OTTHUMT00000010321.1|RCC1-202|RCC1|2424|protein_coding|	18.7102	-0.927927	0.478566	0.0525047	0.368282
ENST00000394580.2|ENSG00000130255.13|OTTHUMG00000178585.4|OTTHUMT00000442565.1|RPL36-202|RPL36|556|protein_coding|	527.812	0.266667	0.137713	0.0528191	0.368282
ENST00000497699.1|ENSG00000095739.11|OTTHUMG00000017874.3|OTTHUMT00000324589.1|BAMBI-202|BAMBI|1884|retained_intron|	15.0389	-1.13233	0.585019	0.0529233	0.368282
ENST00000506395.5|ENSG00000164111.15|OTTHUMG00000133034.5|OTTHUMT00000364417.1|ANXA5-203|ANXA5|1606|nonsense_mediated_decay|	75.2436	-0.482024	0.248784	0.052682	0.368282
ENST00000448276.6|ENSG00000108604.15|OTTHUMG00000179045.3|OTTHUMT00000444544.1|SMARCD2-203|SMARCD2|2716|protein_coding|	72.8866	-0.47864	0.247393	0.053023	0.36832
ENST00000368653.7|ENSG00000148773.14|OTTHUMG00000019255.2|OTTHUMT00000051000.1|MKI67-201|MKI67|11417|protein_coding|	11.5195	-1.21208	0.627898	0.05356	0.371299
ENST00000368654.8|ENSG00000148773.14|OTTHUMG00000019255.2|OTTHUMT00000050999.2|MKI67-202|MKI67|12716|protein_coding|	11.5195	-1.21208	0.627898	0.05356	0.371299
ENST00000671377.1|ENSG00000140948.12|OTTHUMG00000137655.3|OTTHUMT00000269107.2|ZCCHC14-205|ZCCHC14|8081|protein_coding|	14.2466	-1.07966	0.559511	0.0536497	0.371546
ENST00000665738.1|ENSG00000225733.6|OTTHUMG00000155555.3|OTTHUMT00000527922.1|FGD5-AS1-209|FGD5-AS1|3754|lncRNA|	11.787	1.29193	0.669972	0.0538137	0.372307
ENST00000395423.7|ENSG00000071564.16|OTTHUMG00000180031.13|OTTHUMT00000449374.2|TCF3-203|TCF3|2779|protein_coding|	16.8364	1.07244	0.556361	0.0539057	0.372567
ENST00000360876.9|ENSG00000106263.18|OTTHUMG00000022839.6|OTTHUMT00000207006.2|EIF3B-201|EIF3B|3096|protein_coding|	75.306	-0.487056	0.252822	0.0540451	0.373155
ENST00000360472.8|ENSG00000162734.12|OTTHUMG00000031605.1|OTTHUMT00000077407.1|PEA15-201|PEA15|2471|protein_coding|	50.7314	-0.564893	0.293429	0.0542116	0.373588
ENST00000373302.7|ENSG00000136854.21|OTTHUMG00000020713.13|OTTHUMT00000054228.4|STXBP1-202|STXBP1|3967|protein_coding|	24.5554	0.917635	0.476668	0.0542164	0.373588
ENST00000357602.7|ENSG00000065150.20|OTTHUMG00000017244.8|OTTHUMT00000045534.2|IPO5-202|IPO5|4335|protein_coding|	45.5121	-0.62801	0.326397	0.0543466	0.374109
ENST00000226798.9|ENSG00000109536.12|OTTHUMG00000160202.25|OTTHUMT00000359622.5|FRG1-201|FRG1|978|protein_coding|	29.7195	0.780534	0.406013	0.0545506	0.375027
ENST00000228437.10|ENSG00000110851.12|OTTHUMG00000169914.3|OTTHUMT00000406546.2|PRDM4-201|PRDM4|4182|protein_coding|	17.2595	1.11165	0.57845	0.0546334	0.375027
ENST00000449870.5|ENSG00000129351.17|OTTHUMG00000180587.2|-|ILF3-203|ILF3|6119|protein_coding|	40.6257	-0.618967	0.322094	0.0546437	0.375027
ENST00000496634.2|ENSG00000255508.7|OTTHUMG00000167559.2|OTTHUMT00000395018.2|AP002990.1-202|AP002990.1|5064|nonsense_mediated_decay|	284.795	0.290388	0.151391	0.0550941	0.376762
ENST00000525340.5|ENSG00000254772.10|OTTHUMG00000167567.2|OTTHUMT00000395048.1|EEF1G-203|EEF1G|2496|retained_intron|	284.795	0.290388	0.151391	0.0550941	0.376762
ENST00000567815.5|ENSG00000167526.13|OTTHUMG00000133770.8|OTTHUMT00000426169.1|RPL13-214|RPL13|712|protein_coding|	1817.64	0.29301	0.152771	0.0551158	0.376762
ENST00000574110.5|ENSG00000105176.18|OTTHUMG00000177923.6|OTTHUMT00000439757.1|URI1-206|URI1|2495|nonsense_mediated_decay|	27.3128	-0.7711	0.401773	0.0549533	0.376762
ENST00000294618.12|ENSG00000130158.14|OTTHUMG00000180826.3|OTTHUMT00000453155.2|DOCK6-201|DOCK6|6430|protein_coding|	17.2858	1.02298	0.533741	0.0552865	0.377553
ENST00000348126.6|ENSG00000145730.20|OTTHUMG00000128729.5|OTTHUMT00000250637.1|PAM-204|PAM|3622|protein_coding|	17.1771	-0.960629	0.501333	0.0553462	0.377585
ENST00000397622.7|ENSG00000146842.17|OTTHUMG00000157653.3|OTTHUMT00000349339.2|TMEM209-201|TMEM209|3455|protein_coding|	20.1502	0.931072	0.486145	0.0554651	0.378021
ENST00000268989.8|ENSG00000141258.13|OTTHUMG00000177637.12|OTTHUMT00000438185.4|SGSM2-201|SGSM2|4878|protein_coding|	12.0574	-1.21836	0.637641	0.0560396	0.380366
ENST00000310092.11|ENSG00000173933.20|OTTHUMG00000154171.7|OTTHUMT00000334210.2|RBM4-201|RBM4|1694|protein_coding|	23.6578	-0.828844	0.433964	0.0561413	0.380366
ENST00000368352.10|ENSG00000160753.16|OTTHUMG00000013910.6|OTTHUMT00000039071.2|RUSC1-204|RUSC1|3436|protein_coding|	36.796	0.674831	0.353301	0.0561237	0.380366
ENST00000405154.6|ENSG00000123094.15|OTTHUMG00000169087.6|OTTHUMT00000402209.2|RASSF8-203|RASSF8|5510|protein_coding|	9.0136	1.47604	0.772224	0.0559513	0.380366
ENST00000541490.5|ENSG00000123094.15|OTTHUMG00000169087.6|-|RASSF8-210|RASSF8|5505|protein_coding|	9.0136	1.47604	0.772224	0.0559513	0.380366
ENST00000546954.2|ENSG00000170855.4|OTTHUMG00000047787.4|OTTHUMT00000108980.4|TRIAP1-202|TRIAP1|1151|protein_coding|	27.2336	0.79698	0.417089	0.0560283	0.380366
ENST00000498707.5|ENSG00000163638.13|OTTHUMG00000158722.2|OTTHUMT00000351891.2|ADAMTS9-210|ADAMTS9|7624|protein_coding|	92.7543	-0.42333	0.221711	0.0562132	0.380478
ENST00000571650.5|ENSG00000167703.14|OTTHUMG00000090345.7|OTTHUMT00000438538.2|SLC43A2-204|SLC43A2|3261|protein_coding|	11.1748	1.34516	0.704916	0.0563584	0.381085
ENST00000262577.6|ENSG00000014164.7|OTTHUMG00000165127.3|OTTHUMT00000382011.3|ZC3H3-201|ZC3H3|3270|protein_coding|	9.80946	1.44439	0.758083	0.0567394	0.382707
ENST00000389266.8|ENSG00000106105.14|OTTHUMG00000152769.2|OTTHUMT00000327735.2|GARS-201|GARS|2437|protein_coding|	106.761	0.954308	0.500919	0.0567654	0.382707
ENST00000423777.7|ENSG00000169136.11|OTTHUMG00000183065.5|OTTHUMT00000464915.3|ATF5-201|ATF5|2007|protein_coding|	13.5245	1.29073	0.677284	0.0566829	0.382707
ENST00000645002.1|ENSG00000128739.22|OTTHUMG00000129180.46|OTTHUMT00000494808.1|SNRPN-212|SNRPN|1940|protein_coding|	14.2673	1.15318	0.605509	0.0568476	0.382885
ENST00000502935.6|ENSG00000108039.18|OTTHUMG00000019029.5|OTTHUMT00000050264.3|XPNPEP1-218|XPNPEP1|2497|protein_coding|	47.9412	0.590129	0.310099	0.057036	0.383778
ENST00000454366.2|ENSG00000075218.19|OTTHUMG00000150486.4|OTTHUMT00000318360.3|GTSE1-201|GTSE1|2983|protein_coding|	20.4938	-0.865609	0.455094	0.0571655	0.384273
ENST00000313115.11|ENSG00000177556.12|OTTHUMG00000163499.5|OTTHUMT00000504370.2|ATOX1-201|ATOX1|471|protein_coding|	22.9154	0.846293	0.44521	0.0573171	0.384352
ENST00000381192.10_PAR_Y|ENSG00000002586.20_PAR_Y|OTTHUMG00000021073.12|OTTHUMT00000055624.3|CD99-205|CD99|1129|protein_coding|	17.4078	-1.1242	0.591818	0.0574894	0.384352
ENST00000381192.10|ENSG00000002586.20|OTTHUMG00000021073.12|OTTHUMT00000055624.3|CD99-205|CD99|1129|protein_coding|	17.4078	-1.1242	0.591818	0.0574894	0.384352
ENST00000407004.7|ENSG00000129351.17|OTTHUMG00000180587.2|OTTHUMT00000452060.1|ILF3-202|ILF3|3671|protein_coding|	66.9677	-0.487753	0.256633	0.0573559	0.384352
ENST00000414700.7|ENSG00000182199.11|OTTHUMG00000171246.15|OTTHUMT00000412529.1|SHMT2-202|SHMT2|2006|protein_coding|	15.8409	-1.03484	0.544825	0.0575115	0.384352
ENST00000432959.1|ENSG00000135956.8|OTTHUMG00000130454.4|OTTHUMT00000338803.1|TMEM127-202|TMEM127|3099|protein_coding|	10.9671	1.30717	0.688206	0.0575129	0.384352
ENST00000367993.7|ENSG00000158864.12|OTTHUMG00000034344.1|OTTHUMT00000083015.1|NDUFS2-201|NDUFS2|2042|protein_coding|	93.6019	-0.42415	0.223422	0.0576402	0.384828
ENST00000262056.13|ENSG00000063046.17|OTTHUMG00000169570.7|OTTHUMT00000404852.2|EIF4B-201|EIF4B|4148|protein_coding|	157.613	-0.412353	0.217497	0.0579727	0.386462
ENST00000612501.2|ENSG00000108819.11|OTTHUMG00000162008.7|OTTHUMT00000366722.7|PPP1R9B-202|PPP1R9B|4212|protein_coding|	43.1981	-0.602704	0.317929	0.0579974	0.386462
ENST00000251654.9|ENSG00000114054.14|OTTHUMG00000159792.5|OTTHUMT00000357335.2|PCCB-201|PCCB|1799|protein_coding|	15.9815	-0.988696	0.52266	0.0585361	0.387896
ENST00000341756.10|ENSG00000060762.19|OTTHUMG00000015999.3|-|MPC1-201|MPC1|976|protein_coding|	14.0469	-1.05242	0.556628	0.0586643	0.387896
ENST00000379919.5|ENSG00000180660.7|OTTHUMG00000016723.3|OTTHUMT00000044459.3|MAB21L1-201|MAB21L1|3028|protein_coding|	103.977	0.411434	0.217602	0.0586559	0.387896
ENST00000391865.7|ENSG00000143774.16|OTTHUMG00000039503.6|-|GUK1-210|GUK1|990|protein_coding|	135.504	0.368527	0.194857	0.0585886	0.387896
ENST00000393203.3|ENSG00000134247.10|OTTHUMG00000012028.2|OTTHUMT00000033271.2|PTGFRN-201|PTGFRN|6314|protein_coding|	26.1941	-0.782335	0.413376	0.0584174	0.387896
ENST00000464949.5|ENSG00000135940.6|OTTHUMG00000130548.2|OTTHUMT00000329292.1|COX5B-202|COX5B|613|lncRNA|	173.831	0.35546	0.187795	0.0583831	0.387896
ENST00000604268.1|ENSG00000203778.8|OTTHUMG00000015383.4|OTTHUMT00000469616.1|FAM229B-202|FAM229B|598|protein_coding|	12.1483	1.21698	0.643543	0.0586163	0.387896
ENST00000621630.1|ENSG00000060762.19|OTTHUMG00000015999.3|-|MPC1-206|MPC1|977|protein_coding|	14.0469	-1.05242	0.556628	0.0586643	0.387896
ENST00000310326.8|ENSG00000130305.16|OTTHUMG00000129869.3|OTTHUMT00000345916.1|NSUN5-202|NSUN5|1602|protein_coding|	15.8958	1.04407	0.552584	0.0588331	0.388638
ENST00000495447.5|ENSG00000143198.13|OTTHUMG00000034627.7|OTTHUMT00000083879.2|MGST3-212|MGST3|720|retained_intron|	43.6029	-0.603329	0.319399	0.0588986	0.388697
ENST00000367089.8|ENSG00000146425.11|OTTHUMG00000015918.3|OTTHUMT00000042881.2|DYNLT1-203|DYNLT1|730|protein_coding|	120.254	0.391295	0.207373	0.0591724	0.390129
ENST00000422678.2|ENSG00000165410.14|OTTHUMG00000029536.8|OTTHUMT00000073624.4|CFL2-203|CFL2|1223|nonsense_mediated_decay|	11.5406	1.41434	0.749974	0.0593151	0.390695
ENST00000053867.8|ENSG00000030582.18|OTTHUMG00000181816.4|OTTHUMT00000457766.3|GRN-201|GRN|2130|protein_coding|	73.7372	-0.471318	0.250506	0.0599089	0.393335
ENST00000229268.12|ENSG00000111667.13|OTTHUMG00000169233.2|OTTHUMT00000402982.1|USP5-201|USP5|3181|protein_coding|	23.5416	0.835351	0.444399	0.0601444	0.393335
ENST00000322203.7|ENSG00000198755.11|OTTHUMG00000014566.2|OTTHUMT00000040283.2|RPL10A-201|RPL10A|718|protein_coding|	474.114	0.280243	0.149204	0.0603457	0.393335
ENST00000362049.10|ENSG00000204463.12|OTTHUMG00000031171.11|-|BAG6-235|BAG6|3626|protein_coding|	44.5677	-0.642619	0.341902	0.060171	0.393335
ENST00000371348.5|ENSG00000116209.11|OTTHUMG00000008437.6|OTTHUMT00000023255.2|TMEM59-205|TMEM59|1911|protein_coding|	26.7278	-0.755219	0.402036	0.0603147	0.393335
ENST00000371793.7|ENSG00000130558.19|OTTHUMG00000020897.4|OTTHUMT00000054974.1|OLFM1-204|OLFM1|2444|protein_coding|	9.22438	1.5137	0.805765	0.0603014	0.393335
ENST00000407249.7|ENSG00000248333.8|OTTHUMG00000078638.6|OTTHUMT00000476673.1|CDK11B-204|CDK11B|2677|protein_coding|	15.0452	-1.06298	0.564888	0.0598688	0.393335
ENST00000462917.1|ENSG00000173812.11|OTTHUMG00000133492.6|OTTHUMT00000257391.1|EIF1-202|EIF1|2170|retained_intron|	26.5937	0.803985	0.427726	0.060153	0.393335
ENST00000478951.6|ENSG00000144834.14|OTTHUMG00000159281.4|OTTHUMT00000354332.2|TAGLN3-205|TAGLN3|1129|protein_coding|	12.6962	1.30862	0.696683	0.0603321	0.393335
ENST00000518022.5|ENSG00000102225.16|OTTHUMG00000021438.5|OTTHUMT00000378957.1|CDK16-211|CDK16|2022|protein_coding|	40.3421	0.653689	0.348012	0.0603328	0.393335
ENST00000576778.1|ENSG00000179409.11|OTTHUMG00000177495.5|OTTHUMT00000437182.1|GEMIN4-207|GEMIN4|4729|protein_coding|	14.4073	-1.03309	0.549353	0.0600329	0.393335
ENST00000230771.9|ENSG00000112855.17|OTTHUMG00000129500.19|OTTHUMT00000251670.4|HARS2-201|HARS2|2468|protein_coding|	16.631	1.04943	0.559335	0.0606266	0.39467
ENST00000356824.9|ENSG00000184867.14|OTTHUMG00000022038.4|OTTHUMT00000057587.3|ARMCX2-203|ARMCX2|2819|protein_coding|	28.7727	0.757296	0.403692	0.0606654	0.39467
ENST00000222803.9|ENSG00000106080.10|OTTHUMG00000023442.3|OTTHUMT00000214229.1|FKBP14-201|FKBP14|4960|protein_coding|	8.98137	-1.33804	0.71351	0.0607528	0.394865
ENST00000542575.6|ENSG00000105281.12|OTTHUMG00000183434.3|OTTHUMT00000466630.1|SLC1A5-203|SLC1A5|2882|protein_coding|	59.5882	-0.590129	0.315213	0.0611845	0.397295
ENST00000440480.7|ENSG00000129757.13|OTTHUMG00000010040.5|OTTHUMT00000027776.3|CDKN1C-204|CDKN1C|1771|protein_coding|	61.7555	1.18745	0.634418	0.0612457	0.397316
ENST00000222399.11|ENSG00000091136.14|OTTHUMG00000149966.4|OTTHUMT00000314584.2|LAMB1-201|LAMB1|5650|protein_coding|	37.4928	-0.652102	0.348675	0.0614522	0.397431
ENST00000229270.8|ENSG00000111669.15|OTTHUMG00000133767.4|OTTHUMT00000258252.1|TPI1-201|TPI1|1763|protein_coding|	13.2665	-1.08029	0.578127	0.0616768	0.397431
ENST00000250495.10|ENSG00000129559.13|OTTHUMG00000029325.6|OTTHUMT00000073146.3|NEDD8-201|NEDD8|616|protein_coding|	194.363	0.314734	0.168254	0.0614015	0.397431
ENST00000270225.11|ENSG00000142230.12|OTTHUMG00000183464.4|OTTHUMT00000466775.1|SAE1-201|SAE1|2049|protein_coding|	71.2998	-0.478749	0.256602	0.0620793	0.397431
ENST00000291295.14|ENSG00000160014.17|OTTHUMG00000133517.5|OTTHUMT00000257483.3|CALM3-201|CALM3|2184|protein_coding|	231.881	-0.299222	0.160439	0.062178	0.397431
ENST00000312515.7|ENSG00000175550.8|OTTHUMG00000166723.5|OTTHUMT00000391197.3|DRAP1-201|DRAP1|822|protein_coding|	68.0822	0.541409	0.289695	0.0616375	0.397431
ENST00000367569.3|ENSG00000169976.6|OTTHUMG00000015737.1|OTTHUMT00000042537.1|SF3B5-201|SF3B5|693|protein_coding|	105.49	0.406974	0.218319	0.0623046	0.397431
ENST00000396013.5|ENSG00000010270.13|OTTHUMG00000023659.11|OTTHUMT00000226930.1|STARD3NL-202|STARD3NL|1365|protein_coding|	29.7702	0.733127	0.393123	0.0621982	0.397431
ENST00000396705.10|ENSG00000111669.15|OTTHUMG00000133767.4|OTTHUMT00000471023.1|TPI1-202|TPI1|1351|protein_coding|	13.2665	-1.08029	0.578127	0.0616768	0.397431
ENST00000396713.6|ENSG00000136247.14|OTTHUMG00000023579.5|-|ZDHHC4-205|ZDHHC4|1552|protein_coding|	34.7183	0.699992	0.374702	0.0617439	0.397431
ENST00000424576.6|ENSG00000089009.15|OTTHUMG00000169685.4|OTTHUMT00000405422.1|AC004086.1-203|AC004086.1|1074|protein_coding|	815.648	0.227749	0.122142	0.0622343	0.397431
ENST00000439742.6|ENSG00000213347.10|OTTHUMG00000130854.3|OTTHUMT00000253427.1|MXD3-203|MXD3|1483|protein_coding|	11.5271	-1.20908	0.648567	0.062288	0.397431
ENST00000451270.6|ENSG00000182718.16|OTTHUMG00000132763.5|OTTHUMT00000416469.1|ANXA2-204|ANXA2|1435|protein_coding|	51.1481	0.564226	0.302445	0.0621045	0.397431
ENST00000532957.5|ENSG00000055118.14|OTTHUMG00000158341.4|OTTHUMT00000350742.2|KCNH2-206|KCNH2|3374|retained_intron|	14.6087	-1.0659	0.570364	0.0616492	0.397431
ENST00000561573.1|ENSG00000261147.1|OTTHUMG00000177211.1|OTTHUMT00000435855.1|AC091167.2-201|AC091167.2|3838|nonsense_mediated_decay|	56.677	0.558103	0.298915	0.0618877	0.397431
ENST00000591871.1|ENSG00000099800.8|OTTHUMG00000180432.3|OTTHUMT00000451830.1|TIMM13-202|TIMM13|631|protein_coding|	75.9796	-0.451725	0.242128	0.0620911	0.397431
ENST00000613953.4|ENSG00000111669.15|OTTHUMG00000133767.4|-|TPI1-210|TPI1|1460|protein_coding|	13.2665	-1.08029	0.578127	0.0616768	0.397431
ENST00000645831.2|ENSG00000054598.9|OTTHUMG00000016182.3|OTTHUMT00000495790.2|FOXC1-201|FOXC1|3983|protein_coding|	22.9327	0.847289	0.454116	0.0620694	0.397431
ENST00000370110.5|ENSG00000107833.10|OTTHUMG00000018942.2|OTTHUMT00000050003.2|NPM3-201|NPM3|877|protein_coding|	30.6293	0.780709	0.418908	0.0623672	0.397461
ENST00000409860.1|ENSG00000243449.6|OTTHUMG00000154503.2|OTTHUMT00000335537.2|C4orf48-202|C4orf48|477|protein_coding|	13.3279	1.13332	0.608561	0.062561	0.397957
ENST00000503293.5|ENSG00000164117.13|OTTHUMG00000160746.4|OTTHUMT00000362086.1|FBXO8-202|FBXO8|1546|protein_coding|	17.3367	-0.921573	0.49475	0.0625039	0.397957
ENST00000248958.5|ENSG00000128228.5|OTTHUMG00000150820.2|OTTHUMT00000320197.2|SDF2L1-201|SDF2L1|825|protein_coding|	57.2842	0.631555	0.339384	0.06276	0.398118
ENST00000315571.6|ENSG00000179241.13|OTTHUMG00000166313.2|OTTHUMT00000389085.2|LDLRAD3-201|LDLRAD3|3814|protein_coding|	16.7676	-0.973819	0.523194	0.0627022	0.398118
ENST00000533173.1|ENSG00000187954.12|OTTHUMG00000165171.3|OTTHUMT00000382441.1|CYHR1-211|CYHR1|6158|retained_intron|	9.05703	1.4794	0.794667	0.0626503	0.398118
ENST00000479991.1|ENSG00000242732.4|OTTHUMG00000021808.2|OTTHUMT00000057171.1|RTL5-201|RTL5|4339|nonsense_mediated_decay|	42.674	0.61089	0.328547	0.0629753	0.399115
ENST00000221419.9|ENSG00000104824.17|OTTHUMG00000182612.3|OTTHUMT00000462670.2|HNRNPL-201|HNRNPL|2471|protein_coding|	136.841	-0.358056	0.192833	0.0633373	0.400554
ENST00000266263.10|ENSG00000242114.6|OTTHUMG00000151057.6|OTTHUMT00000321126.5|MTFP1-201|MTFP1|1133|protein_coding|	22.4675	-0.843877	0.454544	0.0633773	0.400554
ENST00000373045.10|ENSG00000185090.14|OTTHUMG00000004317.3|OTTHUMT00000012469.2|MANEAL-202|MANEAL|2685|protein_coding|	35.8683	0.688873	0.37095	0.0633035	0.400554
ENST00000292494.11|ENSG00000160932.11|OTTHUMG00000164754.7|OTTHUMT00000380069.5|LY6E-201|LY6E|1131|protein_coding|	22.2235	-0.818328	0.441095	0.0635649	0.401002
ENST00000361518.10|ENSG00000198546.15|OTTHUMG00000019317.3|OTTHUMT00000051142.2|ZNF511-202|ZNF511|1084|protein_coding|	21.8358	-0.823955	0.444095	0.0635449	0.401002
ENST00000357710.8|ENSG00000080815.19|OTTHUMG00000141279.18|OTTHUMT00000280501.1|PSEN1-202|PSEN1|2776|protein_coding|	15.6594	1.02254	0.551311	0.0636329	0.401063
ENST00000372097.9|ENSG00000148308.17|OTTHUMG00000020856.7|OTTHUMT00000054826.2|GTF3C5-202|GTF3C5|2406|protein_coding|	27.7209	-0.729124	0.393527	0.0639117	0.402451
ENST00000263036.9|ENSG00000123240.17|OTTHUMG00000017690.6|OTTHUMT00000046835.4|OPTN-201|OPTN|2464|protein_coding|	15.483	1.09289	0.590001	0.0639759	0.402486
ENST00000332680.8|ENSG00000182718.16|OTTHUMG00000132763.5|OTTHUMT00000416470.1|ANXA2-201|ANXA2|1444|protein_coding|	17.1118	1.097	0.592496	0.064098	0.402885
ENST00000399423.8|ENSG00000092330.18|OTTHUMG00000171849.7|OTTHUMT00000415407.2|AL096870.1-204|AL096870.1|2168|protein_coding|	13.928	1.10083	0.594915	0.064256	0.403509
ENST00000220003.13|ENSG00000103653.16|OTTHUMG00000142814.5|OTTHUMT00000286398.2|CSK-201|CSK|2767|protein_coding|	32.9405	-0.684105	0.370107	0.0645449	0.403803
ENST00000262554.7|ENSG00000090054.15|OTTHUMG00000021047.3|OTTHUMT00000055553.3|SPTLC1-201|SPTLC1|2783|protein_coding|	25.0882	0.789066	0.427034	0.0646334	0.403803
ENST00000266014.10|ENSG00000016864.18|OTTHUMG00000158759.8|OTTHUMT00000352147.4|GLT8D1-201|GLT8D1|1849|protein_coding|	17.7467	-0.91642	0.496106	0.0647143	0.403803
ENST00000308497.9|ENSG00000173320.12|OTTHUMG00000160618.8|OTTHUMT00000361433.5|STOX2-201|STOX2|10507|protein_coding|	11.3532	1.22878	0.664788	0.0645473	0.403803
ENST00000373585.8|ENSG00000107625.13|OTTHUMG00000018362.3|OTTHUMT00000048363.2|DDX50-201|DDX50|2501|protein_coding|	20.4789	-0.866853	0.469178	0.0646604	0.403803
ENST00000555004.2|ENSG00000227051.6|OTTHUMG00000171393.3|OTTHUMT00000413259.3|C14orf132-203|C14orf132|7583|protein_coding|	23.2181	-0.830118	0.449234	0.0646238	0.403803
ENST00000619352.4|ENSG00000198830.11|OTTHUMG00000003555.4|-|HMGN2-210|HMGN2|1148|protein_coding|	716.818	0.263081	0.142242	0.0643818	0.403803
ENST00000278412.7|ENSG00000149136.9|OTTHUMG00000167024.5|OTTHUMT00000392460.2|SSRP1-201|SSRP1|2831|protein_coding|	136.005	-0.366279	0.198425	0.0649018	0.404239
ENST00000373463.8|ENSG00000121900.19|OTTHUMG00000004016.4|OTTHUMT00000011474.2|TMEM54-202|TMEM54|1030|protein_coding|	27.8284	0.792287	0.429137	0.0648583	0.404239
ENST00000301740.13|ENSG00000167978.17|OTTHUMG00000177358.6|OTTHUMT00000436411.2|SRRM2-201|SRRM2|9044|protein_coding|	54.798	-0.530797	0.28789	0.0652195	0.40475
ENST00000353801.7|ENSG00000096384.20|OTTHUMG00000014761.8|OTTHUMT00000040729.2|HSP90AB1-201|HSP90AB1|2582|protein_coding|	206.594	-0.304831	0.165236	0.0650637	0.40475
ENST00000367333.6|ENSG00000116857.17|OTTHUMG00000035831.8|OTTHUMT00000087162.2|TMEM9-203|TMEM9|1564|protein_coding|	16.8049	1.07174	0.581186	0.0651756	0.40475
ENST00000647267.1|ENSG00000237125.10|OTTHUMG00000160783.9|OTTHUMT00000494467.1|HAND2-AS1-248|HAND2-AS1|5303|lncRNA|	9.77306	-1.26943	0.688506	0.0652196	0.40475
ENST00000302362.11|ENSG00000172301.11|OTTHUMG00000132812.4|OTTHUMT00000256257.3|COPRS-201|COPRS|868|protein_coding|	26.135	-0.736294	0.399872	0.0655742	0.404757
ENST00000395535.7|ENSG00000132432.14|OTTHUMG00000023430.5|OTTHUMT00000342918.1|SEC61G-202|SEC61G|459|protein_coding|	70.0175	0.478614	0.259716	0.0653528	0.404757
ENST00000602300.5|ENSG00000152795.17|OTTHUMG00000130299.6|OTTHUMT00000475197.1|HNRNPDL-206|HNRNPDL|1291|protein_coding|	36.3067	-0.626289	0.340064	0.0655219	0.404757
ENST00000616178.4|ENSG00000055163.20|OTTHUMG00000163484.7|OTTHUMT00000373712.5|CYFIP2-219|CYFIP2|4210|protein_coding|	11.3777	1.2315	0.668581	0.0654811	0.404757
ENST00000618329.4|ENSG00000055163.20|OTTHUMG00000163484.7|OTTHUMT00000373711.2|CYFIP2-221|CYFIP2|4256|protein_coding|	11.3777	1.2315	0.668581	0.0654811	0.404757
ENST00000630827.1|ENSG00000152795.17|OTTHUMG00000130299.6|OTTHUMT00000481634.1|HNRNPDL-210|HNRNPDL|1318|protein_coding|	36.3067	-0.626289	0.340064	0.0655219	0.404757
ENST00000481647.5|ENSG00000189159.16|OTTHUMG00000154521.4|OTTHUMT00000335701.2|JPT1-208|JPT1|576|protein_coding|	110.56	0.393112	0.213596	0.0657024	0.405185
ENST00000199448.9|ENSG00000086289.12|OTTHUMG00000102187.5|OTTHUMT00000220037.4|EPDR1-201|EPDR1|2515|protein_coding|	18.5702	-0.903483	0.491082	0.0658006	0.405426
ENST00000590156.5|ENSG00000152234.16|OTTHUMG00000132637.10|OTTHUMT00000258925.2|ATP5F1A-211|ATP5F1A|1931|nonsense_mediated_decay|	98.1739	-0.417515	0.227026	0.0659058	0.40571
ENST00000301050.7|ENSG00000167535.8|OTTHUMG00000170398.3|OTTHUMT00000408886.2|CACNB3-201|CACNB3|2931|protein_coding|	27.2595	0.797569	0.434115	0.0661757	0.406643
ENST00000600467.6|ENSG00000105372.7|OTTHUMG00000182676.5|OTTHUMT00000463052.4|RPS19-207|RPS19|668|protein_coding|	587.429	0.271831	0.147929	0.0661254	0.406643
ENST00000216456.6|ENSG00000100568.11|OTTHUMG00000171251.4|OTTHUMT00000412656.1|VTI1B-201|VTI1B|1103|nonsense_mediated_decay|	39.7831	0.654414	0.356565	0.0664568	0.408006
ENST00000287936.9|ENSG00000113161.16|OTTHUMG00000102069.6|OTTHUMT00000219877.3|HMGCR-201|HMGCR|4530|protein_coding|	23.3462	0.819657	0.447104	0.0667641	0.409527
ENST00000578114.1|ENSG00000118276.11|OTTHUMG00000131980.4|OTTHUMT00000447516.2|B4GALT6-204|B4GALT6|4427|retained_intron|	9.72672	-1.26694	0.691356	0.0668714	0.409819
ENST00000314067.10|ENSG00000119650.12|OTTHUMG00000171613.1|-|IFT43-202|IFT43|833|protein_coding|	14.4979	1.07172	0.585308	0.067096	0.410576
ENST00000355852.6|ENSG00000090097.21|OTTHUMG00000157366.34|OTTHUMT00000348596.1|PCBP4-202|PCBP4|2015|protein_coding|	72.0515	0.465969	0.254525	0.0671398	0.410576
ENST00000417856.5|ENSG00000174996.11|OTTHUMG00000133757.5|-|KLC2-206|KLC2|3015|protein_coding|	15.1177	1.04646	0.571677	0.0671743	0.410576
ENST00000369842.8|ENSG00000102119.10|OTTHUMG00000033186.5|OTTHUMT00000080921.1|EMD-202|EMD|1379|protein_coding|	82.0109	0.448776	0.245219	0.0672345	0.410579
ENST00000317368.11|ENSG00000100280.16|OTTHUMG00000151109.4|OTTHUMT00000321375.2|AP1B1-201|AP1B1|3903|protein_coding|	12.499	-1.11132	0.608358	0.0677367	0.411525
ENST00000325888.12|ENSG00000128591.15|OTTHUMG00000023627.3|OTTHUMT00000059948.3|FLNC-201|FLNC|9188|protein_coding|	9.38852	-1.30607	0.714877	0.0677027	0.411525
ENST00000399410.8|ENSG00000103222.19|OTTHUMG00000048267.6|OTTHUMT00000109701.2|ABCC1-202|ABCC1|6504|protein_coding|	13.0099	-1.1253	0.615807	0.0676461	0.411525
ENST00000425053.5|ENSG00000156976.17|OTTHUMG00000156564.6|OTTHUMT00000344611.1|EIF4A2-202|EIF4A2|1977|nonsense_mediated_decay|	11.6988	-1.15524	0.63243	0.0677488	0.411525
ENST00000467636.1|ENSG00000150459.12|OTTHUMG00000016535.5|OTTHUMT00000044112.2|SAP18-203|SAP18|670|protein_coding|	33.2738	0.699148	0.382665	0.0676924	0.411525
ENST00000520272.6|ENSG00000085788.13|OTTHUMG00000164095.6|OTTHUMT00000377253.2|DDHD2-205|DDHD2|4532|protein_coding|	9.99949	1.29993	0.710883	0.0674572	0.411525
ENST00000393766.6|ENSG00000052802.13|OTTHUMG00000161126.7|OTTHUMT00000363881.2|MSMO1-202|MSMO1|1789|protein_coding|	11.5776	1.25327	0.686277	0.0678214	0.411602
ENST00000378980.8|ENSG00000122756.15|OTTHUMG00000019821.6|OTTHUMT00000052176.2|CNTFR-202|CNTFR|2038|protein_coding|	74.8313	0.45896	0.251553	0.0680757	0.412649
ENST00000488034.5|ENSG00000112514.16|OTTHUMG00000031254.8|OTTHUMT00000076541.4|CUTA-210|CUTA|769|protein_coding|	50.3282	0.557629	0.305675	0.0681142	0.412649
ENST00000307720.4|ENSG00000171497.5|OTTHUMG00000161927.4|OTTHUMT00000366436.2|PPID-201|PPID|1830|protein_coding|	35.2522	0.660568	0.362316	0.0682758	0.413264
ENST00000393972.7|ENSG00000239779.7|OTTHUMG00000129958.4|OTTHUMT00000252222.2|WBP1-202|WBP1|1325|protein_coding|	8.9892	1.67527	0.91923	0.0683843	0.413556
ENST00000228495.11|ENSG00000110906.13|OTTHUMG00000169253.5|OTTHUMT00000403099.2|KCTD10-201|KCTD10|3920|protein_coding|	25.4691	0.767498	0.421459	0.0685991	0.414127
ENST00000529639.6|ENSG00000149806.11|OTTHUMG00000165606.3|OTTHUMT00000385263.2|FAU-207|FAU|506|protein_coding|	485.581	0.26828	0.1473	0.0685584	0.414127
ENST00000496152.1|ENSG00000178057.14|OTTHUMG00000156773.2|OTTHUMT00000345687.1|NDUFAF3-206|NDUFAF3|826|retained_intron|	46.0844	0.614792	0.33768	0.0686625	0.414145
ENST00000313104.9|ENSG00000089157.16|OTTHUMG00000169317.10|OTTHUMT00000403449.1|RPLP0-202|RPLP0|912|protein_coding|	92.7373	0.42143	0.231576	0.0687848	0.414519
ENST00000361953.7|ENSG00000111206.12|OTTHUMG00000168118.2|OTTHUMT00000398271.1|FOXM1-203|FOXM1|3370|protein_coding|	21.268	-0.803122	0.44155	0.0689315	0.414676
ENST00000627656.2|ENSG00000111206.12|OTTHUMG00000168118.2|-|FOXM1-210|FOXM1|3487|protein_coding|	21.268	-0.803122	0.44155	0.0689315	0.414676
ENST00000253048.10|ENSG00000130749.10|OTTHUMG00000183442.2|OTTHUMT00000466667.2|AC008755.1-201|AC008755.1|6143|protein_coding|	19.109	-0.858342	0.472788	0.0694487	0.415966
ENST00000284440.8|ENSG00000154277.12|OTTHUMG00000099377.16|OTTHUMT00000216827.1|UCHL1-201|UCHL1|1172|protein_coding|	290.509	0.267147	0.147145	0.0694415	0.415966
ENST00000369109.8|ENSG00000117362.13|OTTHUMG00000012545.4|OTTHUMT00000035048.2|APH1A-203|APH1A|1730|protein_coding|	73.2747	0.464706	0.255851	0.0693221	0.415966
ENST00000503362.2|ENSG00000129128.13|OTTHUMG00000160789.2|OTTHUMT00000362329.2|SPCS3-201|SPCS3|4569|protein_coding|	23.8843	0.811962	0.447237	0.0694456	0.415966
ENST00000569616.1|ENSG00000198931.10|OTTHUMG00000175454.5|OTTHUMT00000430321.1|APRT-211|APRT|788|protein_coding|	48.0721	-0.562561	0.30973	0.0693249	0.415966
ENST00000473312.5|ENSG00000133612.19|OTTHUMG00000158724.8|OTTHUMT00000351911.2|AGAP3-211|AGAP3|2039|protein_coding|	9.3679	-1.29796	0.715123	0.069522	0.416042
ENST00000232219.6|ENSG00000114115.9|OTTHUMG00000155751.4|OTTHUMT00000341495.1|RBP1-201|RBP1|898|protein_coding|	354.947	0.255213	0.140709	0.0697143	0.416067
ENST00000265069.13|ENSG00000056097.16|OTTHUMG00000161979.2|OTTHUMT00000366586.2|ZFR-201|ZFR|4717|protein_coding|	40.0214	-0.60845	0.335322	0.0695973	0.416067
ENST00000430911.5|ENSG00000128581.16|OTTHUMG00000157136.3|OTTHUMT00000347570.1|IFT22-203|IFT22|933|nonsense_mediated_decay|	12.7133	1.16945	0.644707	0.0696892	0.416067
ENST00000668511.1|ENSG00000163597.15|OTTHUMG00000132201.6|OTTHUMT00000526040.1|SNHG16-212|SNHG16|3081|lncRNA|	14.6095	-0.986624	0.544071	0.0697684	0.416067
ENST00000273048.2|ENSG00000144567.11|OTTHUMG00000154577.5|OTTHUMT00000336148.1|RETREG2-201|RETREG2|2533|nonsense_mediated_decay|	37.773	-0.653492	0.360484	0.06986	0.416252
ENST00000252854.8|ENSG00000130558.19|OTTHUMG00000020897.4|OTTHUMT00000054971.1|OLFM1-201|OLFM1|2591|protein_coding|	25.4623	0.764734	0.422104	0.0700296	0.416325
ENST00000262570.10|ENSG00000106554.13|OTTHUMG00000155231.3|OTTHUMT00000338899.2|CHCHD3-201|CHCHD3|1604|protein_coding|	64.3095	-0.486948	0.2688	0.0700541	0.416325
ENST00000476243.5|ENSG00000166582.10|OTTHUMG00000059345.5|OTTHUMT00000131878.3|CENPV-203|CENPV|1770|nonsense_mediated_decay|	13.8557	-1.01804	0.561739	0.0699385	0.416325
ENST00000542965.2|ENSG00000156858.11|OTTHUMG00000132414.4|OTTHUMT00000434433.1|PRR14-203|PRR14|2316|protein_coding|	17.2307	-0.963938	0.532468	0.0702457	0.416743
ENST00000570164.5|ENSG00000140688.17|OTTHUMG00000132466.5|OTTHUMT00000432883.1|C16orf58-211|C16orf58|2783|protein_coding|	15.8507	1.052	0.581019	0.0701999	0.416743
ENST00000245615.6|ENSG00000125505.17|OTTHUMG00000066516.11|OTTHUMT00000142203.3|MBOAT7-201|MBOAT7|2294|protein_coding|	22.4369	-0.78955	0.436316	0.0703606	0.417064
ENST00000319248.13|ENSG00000117450.14|OTTHUMG00000007738.7|OTTHUMT00000020845.2|PRDX1-202|PRDX1|945|protein_coding|	164.399	-0.333367	0.184289	0.070461	0.417299
ENST00000233545.6|ENSG00000115204.15|OTTHUMG00000097074.8|OTTHUMT00000214192.2|MPV17-201|MPV17|998|protein_coding|	19.8713	-0.849286	0.470011	0.0707701	0.417689
ENST00000301522.3|ENSG00000167815.12|OTTHUMG00000134285.4|OTTHUMT00000258950.3|PRDX2-201|PRDX2|925|protein_coding|	239.682	-0.278966	0.154315	0.0706431	0.417689
ENST00000375638.7|ENSG00000204387.13|OTTHUMG00000031175.4|OTTHUMT00000076335.1|SNHG32-203|SNHG32|847|lncRNA|	35.1121	0.683184	0.377963	0.0706776	0.417689
ENST00000503780.6|ENSG00000164118.13|OTTHUMG00000160752.4|OTTHUMT00000362109.3|CEP44-206|CEP44|4298|protein_coding|	24.3996	-0.769533	0.425796	0.0707184	0.417689
ENST00000297979.9|ENSG00000148120.16|OTTHUMG00000020276.4|OTTHUMT00000053197.1|AOPEP-202|AOPEP|2820|protein_coding|	10.9582	-1.1969	0.662772	0.0709336	0.418295
ENST00000368196.7|ENSG00000198400.11|OTTHUMG00000041304.3|OTTHUMT00000098979.1|NTRK1-202|NTRK1|2701|protein_coding|	10.1407	-1.24287	0.688602	0.071088	0.418487
ENST00000392524.6|ENSG00000170144.20|OTTHUMG00000132529.11|OTTHUMT00000255729.3|HNRNPA3-201|HNRNPA3|2067|protein_coding|	25.7308	-0.738028	0.408835	0.0710434	0.418487
ENST00000504813.5|ENSG00000169714.16|OTTHUMG00000159943.4|OTTHUMT00000358421.1|CNBP-208|CNBP|1549|protein_coding|	54.1168	-0.513037	0.284401	0.0712438	0.419045
ENST00000249822.8|ENSG00000128989.10|OTTHUMG00000172677.3|OTTHUMT00000419835.1|ARPP19-201|ARPP19|5301|protein_coding|	58.4046	-0.497128	0.275759	0.0714254	0.419754
ENST00000228938.5|ENSG00000111341.9|OTTHUMG00000168740.1|OTTHUMT00000400866.1|MGP-201|MGP|694|protein_coding|	25.0026	-0.742893	0.412203	0.0715058	0.419868
ENST00000457823.6|ENSG00000163104.17|OTTHUMG00000130971.12|OTTHUMT00000253582.2|SMARCAD1-204|SMARCAD1|4649|protein_coding|	12.1245	1.22071	0.678432	0.0719691	0.421867
ENST00000476531.1|ENSG00000102144.15|OTTHUMG00000021888.3|OTTHUMT00000057314.1|PGK1-203|PGK1|960|lncRNA|	43.7731	-0.564121	0.313487	0.0719392	0.421867
ENST00000394588.3|ENSG00000197696.10|OTTHUMG00000148666.2|OTTHUMT00000308996.1|NMB-202|NMB|1017|protein_coding|	24.6255	0.818475	0.455195	0.0721652	0.422655
ENST00000215862.8|ENSG00000133422.13|OTTHUMG00000151193.6|OTTHUMT00000321711.1|MORC2-201|MORC2|4469|protein_coding|	11.5193	-1.11138	0.619222	0.0726852	0.424706
ENST00000361360.3|ENSG00000198914.3|OTTHUMG00000153067.3|OTTHUMT00000329335.3|POU3F3-201|POU3F3|3064|protein_coding|	11.6726	-1.14135	0.635974	0.0727094	0.424706
ENST00000382125.8|ENSG00000032389.12|OTTHUMG00000090329.4|OTTHUMT00000206694.2|EIPR1-201|EIPR1|1766|protein_coding|	10.3054	-1.28841	0.717665	0.0726097	0.424706
ENST00000515859.5|ENSG00000104723.20|OTTHUMG00000094803.3|OTTHUMT00000365363.1|TUSC3-213|TUSC3|1627|nonsense_mediated_decay|	20.1995	0.859088	0.478783	0.0727626	0.424706
ENST00000409411.5|ENSG00000138078.15|OTTHUMG00000152791.7|OTTHUMT00000327899.6|PREPL-205|PREPL|4725|protein_coding|	11.1755	1.19848	0.668501	0.0730075	0.425413
ENST00000409957.5|ENSG00000138078.15|OTTHUMG00000152791.7|OTTHUMT00000327898.1|PREPL-207|PREPL|4703|protein_coding|	11.1755	1.19848	0.668501	0.0730075	0.425413
ENST00000361436.10|ENSG00000197958.13|OTTHUMG00000020704.3|OTTHUMT00000054189.2|RPL12-201|RPL12|634|protein_coding|	854.977	0.241019	0.134648	0.0734539	0.427651
ENST00000338492.9|ENSG00000151640.13|OTTHUMG00000019283.3|OTTHUMT00000051050.3|DPYSL4-201|DPYSL4|2664|protein_coding|	57.9314	0.542906	0.303395	0.0735442	0.427814
ENST00000375571.6|ENSG00000101367.9|OTTHUMG00000032228.3|OTTHUMT00000078647.3|MAPRE1-201|MAPRE1|2562|protein_coding|	85.2759	0.426558	0.238455	0.0736401	0.428009
ENST00000299238.6|ENSG00000166189.7|OTTHUMG00000018945.2|OTTHUMT00000050018.2|HPS6-201|HPS6|2649|protein_coding|	14.9118	1.02502	0.573336	0.0738047	0.428604
ENST00000415709.5|ENSG00000100058.12|OTTHUMG00000150874.4|OTTHUMT00000320370.1|CRYBB2P1-203|CRYBB2P1|538|transcribed_unprocessed_pseudogene|	18.3829	-0.873865	0.489468	0.0742067	0.430575
ENST00000258930.7|ENSG00000136425.13|OTTHUMG00000143731.5|OTTHUMT00000289798.1|CIB2-201|CIB2|1598|protein_coding|	22.7055	0.89818	0.504424	0.0749771	0.433921
ENST00000301585.10|ENSG00000167862.10|OTTHUMG00000179218.3|OTTHUMT00000445314.1|MRPL58-201|MRPL58|894|protein_coding|	31.4586	-0.653896	0.367233	0.0749773	0.433921
ENST00000372458.8|ENSG00000066322.15|OTTHUMG00000007422.3|OTTHUMT00000019496.2|ELOVL1-201|ELOVL1|1466|protein_coding|	17.9372	-0.88243	0.495679	0.0750362	0.433921
ENST00000527791.5|ENSG00000118181.11|OTTHUMG00000166350.2|OTTHUMT00000389326.1|RPS25-203|RPS25|711|nonsense_mediated_decay|	10.349	-1.1758	0.660147	0.0748927	0.433921
ENST00000608083.5|ENSG00000097021.19|OTTHUMG00000001295.8|OTTHUMT00000473098.1|ACOT7-210|ACOT7|1403|protein_coding|	24.8397	0.774782	0.435384	0.0751519	0.434225
ENST00000372718.8|ENSG00000084070.12|OTTHUMG00000007301.7|OTTHUMT00000019074.3|SMAP2-202|SMAP2|2905|protein_coding|	12.3146	1.25227	0.704217	0.0753629	0.434713
ENST00000380749.10|ENSG00000205581.11|OTTHUMG00000066178.7|OTTHUMT00000141645.3|HMGN1-204|HMGN1|1271|protein_coding|	205.43	-0.292194	0.164301	0.0753382	0.434713
ENST00000337970.7|ENSG00000169813.16|OTTHUMG00000018029.3|OTTHUMT00000047705.2|HNRNPF-201|HNRNPF|2186|protein_coding|	111.547	-0.396783	0.22369	0.0760949	0.43788
ENST00000367595.4|ENSG00000230124.8|OTTHUMG00000035117.5|OTTHUMT00000084998.2|ACBD6-201|ACBD6|1293|protein_coding|	55.0791	0.522805	0.294677	0.0760367	0.43788
ENST00000415949.5|ENSG00000132432.14|OTTHUMG00000023430.5|OTTHUMT00000251384.2|SEC61G-203|SEC61G|732|protein_coding|	112.798	0.378974	0.213656	0.0761032	0.43788
ENST00000297338.6|ENSG00000164754.14|OTTHUMG00000164959.3|OTTHUMT00000381184.1|RAD21-201|RAD21|3749|protein_coding|	109.019	-0.377214	0.212732	0.0761978	0.438058
ENST00000322310.10|ENSG00000176101.12|OTTHUMG00000020982.3|OTTHUMT00000055311.2|SSNA1-201|SSNA1|863|protein_coding|	16.0315	0.975178	0.55032	0.076391	0.438579
ENST00000391835.1|ENSG00000204673.10|OTTHUMG00000150246.5|OTTHUMT00000317069.2|AKT1S1-207|AKT1S1|3075|protein_coding|	23.8465	-0.80779	0.456018	0.0764941	0.438579
ENST00000475573.5|ENSG00000239672.7|OTTHUMG00000137474.5|OTTHUMT00000268762.2|NME1-206|NME1|781|nonsense_mediated_decay|	47.2296	-0.566491	0.319813	0.0765079	0.438579
ENST00000646171.1|ENSG00000257524.6|OTTHUMG00000169436.5|OTTHUMT00000404005.3|AL157935.2-203|AL157935.2|1947|nonsense_mediated_decay|	18.3745	-0.942922	0.532393	0.0765438	0.438579
ENST00000355666.5|ENSG00000182670.13|OTTHUMG00000086654.7|-|TTC3-202|TTC3|7712|protein_coding|	14.5281	1.07926	0.609708	0.0767049	0.439028
ENST00000556751.5|ENSG00000183092.16|OTTHUMG00000171589.3|OTTHUMT00000414330.1|BEGAIN-209|BEGAIN|5811|retained_intron|	19.2667	-0.879644	0.497012	0.0767501	0.439028
ENST00000537253.5|ENSG00000124789.11|OTTHUMG00000014312.1|-|NUP153-202|NUP153|6030|protein_coding|	14.2085	-1.00035	0.565375	0.0768343	0.439144
ENST00000371646.10|ENSG00000096384.20|OTTHUMG00000014761.8|OTTHUMT00000040728.3|HSP90AB1-203|HSP90AB1|2555|protein_coding|	207.561	-0.292506	0.165487	0.0771365	0.440139
ENST00000530349.2|ENSG00000176973.8|OTTHUMG00000166499.2|OTTHUMT00000390095.2|FAM89B-203|FAM89B|1251|protein_coding|	25.2866	0.749387	0.423959	0.0771291	0.440139
ENST00000569217.1|ENSG00000178952.11|OTTHUMG00000097039.4|OTTHUMT00000432662.1|TUFM-204|TUFM|814|retained_intron|	25.1981	-0.722063	0.408668	0.0772502	0.440422
ENST00000222254.13|ENSG00000105647.17|OTTHUMG00000183383.5|OTTHUMT00000319292.4|PIK3R2-201|PIK3R2|3980|protein_coding|	70.9181	-0.443476	0.251641	0.0780124	0.444151
ENST00000379245.8|ENSG00000171055.15|OTTHUMG00000152148.5|OTTHUMT00000325431.2|FEZ2-203|FEZ2|2097|protein_coding|	15.477	1.00099	0.568154	0.0780982	0.444151
ENST00000497056.6|ENSG00000114209.15|OTTHUMG00000158415.6|OTTHUMT00000350967.1|PDCD10-218|PDCD10|1276|protein_coding|	17.5723	-0.887533	0.503673	0.0780487	0.444151
ENST00000375784.7|ENSG00000213719.8|OTTHUMG00000031103.3|OTTHUMT00000076166.2|CLIC1-208|CLIC1|1254|protein_coding|	111.185	0.37105	0.210775	0.078339	0.444784
ENST00000526267.1|ENSG00000149100.13|OTTHUMG00000166258.5|OTTHUMT00000388872.2|EIF3M-206|EIF3M|662|protein_coding|	12.7326	1.18305	0.671952	0.0783032	0.444784
ENST00000248342.8|ENSG00000178982.9|OTTHUMG00000180865.4|OTTHUMT00000453406.1|EIF3K-201|EIF3K|864|protein_coding|	125.966	0.353068	0.200856	0.0787781	0.445437
ENST00000276431.9|ENSG00000120889.13|OTTHUMG00000097826.3|OTTHUMT00000215099.3|TNFRSF10B-201|TNFRSF10B|3998|protein_coding|	30.1944	0.715233	0.406624	0.0785856	0.445437
ENST00000316999.9|ENSG00000112305.14|OTTHUMG00000014996.1|OTTHUMT00000041148.1|SMAP1-201|SMAP1|2403|protein_coding|	9.97693	1.30438	0.741957	0.0787435	0.445437
ENST00000495596.5|ENSG00000135390.19|OTTHUMG00000133442.5|OTTHUMT00000257310.1|ATP5MC2-203|ATP5MC2|1976|retained_intron|	68.5005	0.517829	0.294559	0.0787506	0.445437
ENST00000508792.5|ENSG00000112984.12|OTTHUMG00000129195.4|OTTHUMT00000373080.1|KIF20A-205|KIF20A|2935|protein_coding|	24.2024	-0.749235	0.426171	0.0787373	0.445437
ENST00000340748.8|ENSG00000130816.16|OTTHUMG00000180397.4|OTTHUMT00000451166.1|DNMT1-201|DNMT1|5408|protein_coding|	13.6613	-0.97915	0.557674	0.0791271	0.445577
ENST00000359526.9|ENSG00000130816.16|OTTHUMG00000180397.4|OTTHUMT00000451169.2|DNMT1-202|DNMT1|5274|protein_coding|	13.6613	-0.97915	0.557674	0.0791271	0.445577
ENST00000397375.6|ENSG00000074071.14|OTTHUMG00000128636.2|OTTHUMT00000250506.1|MRPS34-202|MRPS34|1024|protein_coding|	41.3665	-0.562593	0.320352	0.079059	0.445577
ENST00000400097.5|ENSG00000128739.22|OTTHUMG00000129180.46|OTTHUMT00000413850.1|SNRPN-203|SNRPN|1605|protein_coding|	59.8651	0.536967	0.305761	0.0790602	0.445577
ENST00000592705.5|ENSG00000130816.16|OTTHUMG00000180397.4|OTTHUMT00000451164.1|DNMT1-227|DNMT1|5215|nonsense_mediated_decay|	13.6613	-0.97915	0.557674	0.0791271	0.445577
ENST00000265729.6|ENSG00000075142.13|OTTHUMG00000157267.4|OTTHUMT00000253680.1|SRI-201|SRI|2010|protein_coding|	20.5793	0.826373	0.471122	0.0794212	0.446654
ENST00000357304.8|ENSG00000130723.20|OTTHUMG00000020827.6|-|PRRC2B-202|PRRC2B|11042|protein_coding|	14.0221	-1.05774	0.603175	0.0794944	0.446654
ENST00000370768.6|ENSG00000162613.16|OTTHUMG00000040799.5|OTTHUMT00000098030.3|FUBP1-203|FUBP1|2378|protein_coding|	49.1534	0.561075	0.319972	0.0795135	0.446654
ENST00000296417.6|ENSG00000164032.12|OTTHUMG00000131048.7|OTTHUMT00000253695.2|H2AFZ-201|H2AFZ|866|protein_coding|	194.137	-0.323184	0.184704	0.0801629	0.449934
ENST00000373279.6|ENSG00000171224.9|OTTHUMG00000018383.4|OTTHUMT00000048454.3|FAM241B-201|FAM241B|1073|protein_coding|	12.9259	1.07921	0.617089	0.0803129	0.450408
ENST00000368305.8|ENSG00000116586.11|OTTHUMG00000017462.1|OTTHUMT00000046197.1|LAMTOR2-203|LAMTOR2|655|protein_coding|	84.339	0.41805	0.239183	0.0804942	0.451056
ENST00000368445.9|ENSG00000160691.18|OTTHUMG00000037295.6|OTTHUMT00000090781.2|SHC1-202|SHC1|3472|protein_coding|	115.248	-0.357148	0.204549	0.0808065	0.452437
ENST00000215743.8|ENSG00000099953.10|OTTHUMG00000150742.3|OTTHUMT00000319891.3|MMP11-201|MMP11|2261|protein_coding|	10.6028	1.24111	0.711599	0.0811384	0.453887
ENST00000591317.5|ENSG00000214140.11|OTTHUMG00000132200.3|OTTHUMT00000450603.1|PRCD-209|PRCD|1341|lncRNA|	40.9418	0.583249	0.334474	0.0811975	0.453887
ENST00000261601.8|ENSG00000101557.15|OTTHUMG00000178040.10|OTTHUMT00000440305.4|USP14-201|USP14|4972|protein_coding|	12.9042	1.07878	0.619313	0.0815251	0.455347
ENST00000340913.10|ENSG00000135486.17|OTTHUMG00000169702.4|OTTHUMT00000405480.1|HNRNPA1-202|HNRNPA1|1842|protein_coding|	351.151	-0.240409	0.138055	0.081614	0.455474
ENST00000371554.2|ENSG00000096384.20|OTTHUMG00000014761.8|OTTHUMT00000040730.1|HSP90AB1-202|HSP90AB1|2674|protein_coding|	205.638	-0.28992	0.166719	0.0820387	0.457472
ENST00000200453.6|ENSG00000087074.8|OTTHUMG00000183330.3|OTTHUMT00000466226.2|PPP1R15A-201|PPP1R15A|2350|protein_coding|	17.6114	0.896561	0.516335	0.0824941	0.457561
ENST00000309469.9|ENSG00000130734.10|OTTHUMG00000180582.3|OTTHUMT00000452022.2|ATG4D-201|ATG4D|1963|protein_coding|	14.4671	-0.95724	0.55101	0.0823439	0.457561
ENST00000315377.4|ENSG00000137154.12|OTTHUMG00000019642.2|OTTHUMT00000051860.2|RPS6-201|RPS6|863|protein_coding|	433.467	0.250158	0.144063	0.0824858	0.457561
ENST00000318364.12|ENSG00000055950.16|OTTHUMG00000018920.3|OTTHUMT00000049904.1|MRPL43-203|MRPL43|1010|protein_coding|	38.9021	-0.608276	0.35034	0.0825209	0.457561
ENST00000336520.8|ENSG00000162910.19|OTTHUMG00000037965.11|OTTHUMT00000092812.3|MRPL55-203|MRPL55|738|protein_coding|	19.042	0.883602	0.508372	0.082193	0.457561
ENST00000375370.10|ENSG00000198176.13|OTTHUMG00000017388.7|OTTHUMT00000045918.4|TFDP1-201|TFDP1|2639|protein_coding|	24.017	-0.728558	0.419092	0.0821368	0.457561
ENST00000532993.5|ENSG00000196914.9|OTTHUMG00000166143.4|OTTHUMT00000388053.1|ARHGEF12-213|ARHGEF12|8753|protein_coding|	24.1871	-0.747187	0.430196	0.0824132	0.457561
ENST00000375425.9|ENSG00000204356.14|OTTHUMG00000031046.6|OTTHUMT00000356491.1|NELFE-201|NELFE|1405|protein_coding|	80.0712	0.441016	0.254327	0.0829089	0.459342
ENST00000254101.4|ENSG00000131791.8|OTTHUMG00000014032.4|OTTHUMT00000039471.3|PRKAB2-201|PRKAB2|5343|protein_coding|	9.81533	1.26746	0.731143	0.0830011	0.459482
ENST00000272937.10|ENSG00000144485.11|OTTHUMG00000133340.5|OTTHUMT00000257170.3|HES6-201|HES6|1368|protein_coding|	32.5271	0.653156	0.376894	0.0830961	0.459638
ENST00000301935.9|ENSG00000162191.13|OTTHUMG00000167580.2|OTTHUMT00000395153.1|UBXN1-202|UBXN1|1153|protein_coding|	74.5941	-0.482851	0.278719	0.0832034	0.459815
ENST00000357732.8|ENSG00000115310.18|OTTHUMG00000129337.11|OTTHUMT00000326316.1|RTN4-204|RTN4|2390|protein_coding|	82.1956	-0.406168	0.234505	0.08327	0.459815
ENST00000593863.5|ENSG00000105372.7|OTTHUMG00000182676.5|OTTHUMT00000463054.1|RPS19-202|RPS19|526|protein_coding|	524.272	0.255149	0.147341	0.0833289	0.459815
ENST00000372391.7|ENSG00000151208.17|OTTHUMG00000018548.5|OTTHUMT00000048900.3|DLG5-201|DLG5|7644|protein_coding|	19.3294	-0.829615	0.479306	0.0834753	0.460253
ENST00000342115.8|ENSG00000116337.17|OTTHUMG00000011649.15|OTTHUMT00000032223.1|AMPD2-202|AMPD2|3728|protein_coding|	19.3628	-0.829507	0.479407	0.0835807	0.460465
ENST00000291442.3|ENSG00000160113.5|OTTHUMG00000182728.2|OTTHUMT00000463325.1|NR2F6-201|NR2F6|2404|protein_coding|	76.7769	-0.438753	0.253683	0.0837136	0.460827
ENST00000403714.8|ENSG00000084710.14|OTTHUMG00000151988.7|OTTHUMT00000324808.3|EFR3B-204|EFR3B|7486|protein_coding|	11.727	1.15269	0.66679	0.0838596	0.461261
ENST00000229563.6|ENSG00000111843.14|OTTHUMG00000014242.2|OTTHUMT00000039829.2|TMEM14C-201|TMEM14C|1016|protein_coding|	61.3433	0.486971	0.282053	0.0842539	0.461582
ENST00000258955.7|ENSG00000136444.10|OTTHUMG00000162126.6|OTTHUMT00000367413.2|RSAD1-201|RSAD1|2467|protein_coding|	25.3761	-0.696922	0.403522	0.0841499	0.461582
ENST00000337288.9|ENSG00000084090.13|OTTHUMG00000130457.4|OTTHUMT00000252848.2|STARD7-201|STARD7|3368|protein_coding|	59.7432	-0.487623	0.282371	0.0841876	0.461582
ENST00000361288.8|ENSG00000064995.17|OTTHUMG00000014556.3|OTTHUMT00000040259.1|TAF11-201|TAF11|1580|protein_coding|	28.9049	-0.727155	0.420871	0.0840352	0.461582
ENST00000375712.4|ENSG00000101350.8|OTTHUMG00000032214.2|OTTHUMT00000078619.2|KIF3B-201|KIF3B|6116|protein_coding|	26.2496	0.722185	0.41826	0.0842322	0.461582
ENST00000361357.7|ENSG00000198909.7|OTTHUMG00000178905.1|OTTHUMT00000443868.1|MAP3K3-201|MAP3K3|4818|protein_coding|	13.6733	-0.977573	0.566444	0.084382	0.461916
ENST00000309244.8|ENSG00000105379.9|OTTHUMG00000182903.3|OTTHUMT00000464273.1|ETFB-201|ETFB|900|protein_coding|	22.2909	-0.768722	0.44566	0.0845445	0.461946
ENST00000377843.7|ENSG00000113712.18|OTTHUMG00000163463.7|OTTHUMT00000504782.2|CSNK1A1-202|CSNK1A1|2406|protein_coding|	15.3169	0.97224	0.56373	0.0845893	0.461946
ENST00000395718.6|ENSG00000139926.15|OTTHUMG00000140294.4|OTTHUMT00000276880.1|FRMD6-203|FRMD6|4828|protein_coding|	25.563	-0.759361	0.44023	0.084542	0.461946
ENST00000380171.7|ENSG00000138085.16|OTTHUMG00000128405.6|OTTHUMT00000250185.2|ATRAID-201|ATRAID|1240|protein_coding|	42.7467	0.579703	0.336308	0.0847575	0.462226
ENST00000526409.5|ENSG00000255508.7|OTTHUMG00000167559.2|OTTHUMT00000395017.1|AP002990.1-201|AP002990.1|1954|retained_intron|	286.529	0.26509	0.153798	0.0847752	0.462226
ENST00000329399.7|ENSG00000107438.9|OTTHUMG00000018810.2|OTTHUMT00000049508.2|PDLIM1-201|PDLIM1|1431|protein_coding|	14.0623	-0.96545	0.560498	0.0849818	0.462986
ENST00000237530.11|ENSG00000118705.17|OTTHUMG00000032409.6|OTTHUMT00000079076.4|RPN2-201|RPN2|2227|protein_coding|	135.867	-0.354248	0.205782	0.0851645	0.463306
ENST00000264079.11|ENSG00000090674.16|OTTHUMG00000182046.5|OTTHUMT00000458974.3|MCOLN1-201|MCOLN1|2084|protein_coding|	11.3047	-1.06719	0.619951	0.0851755	0.463306
ENST00000614986.4|ENSG00000263001.6|OTTHUMG00000156237.8|OTTHUMT00000252709.2|GTF2I-215|GTF2I|4415|protein_coding|	25.3729	-0.69713	0.4052	0.0853494	0.463885
ENST00000232905.4|ENSG00000114784.4|OTTHUMG00000131388.3|OTTHUMT00000254177.2|EIF1B-201|EIF1B|987|protein_coding|	32.8562	0.676565	0.393776	0.0857697	0.465063
ENST00000256689.10|ENSG00000134294.14|OTTHUMG00000169471.2|OTTHUMT00000404226.2|SLC38A2-201|SLC38A2|4795|protein_coding|	51.4045	-0.507248	0.295294	0.0858377	0.465063
ENST00000293422.9|ENSG00000092841.18|OTTHUMG00000170200.7|OTTHUMT00000409532.1|MYL6-201|MYL6|664|protein_coding|	94.9757	0.402936	0.23473	0.0860541	0.465063
ENST00000296411.11|ENSG00000164024.12|OTTHUMG00000161231.3|OTTHUMT00000364237.2|METAP1-201|METAP1|2686|protein_coding|	13.253	-0.994697	0.579367	0.0860034	0.465063
ENST00000326092.8|ENSG00000122026.10|OTTHUMG00000016630.6|OTTHUMT00000044274.1|RPL21-204|RPL21|641|protein_coding|	171.097	0.342019	0.199406	0.0863109	0.465063
ENST00000358506.6|ENSG00000213639.10|OTTHUMG00000152011.6|-|PPP1CB-202|PPP1CB|4771|protein_coding|	11.7183	-1.0521	0.613139	0.0861767	0.465063
ENST00000359087.8|ENSG00000159593.15|OTTHUMG00000137513.8|OTTHUMT00000268833.2|NAE1-202|NAE1|1825|protein_coding|	14.4104	-0.959144	0.559041	0.0862176	0.465063
ENST00000360820.6|ENSG00000136021.18|OTTHUMG00000170319.7|OTTHUMT00000408493.2|SCYL2-201|SCYL2|5779|protein_coding|	11.5798	1.12248	0.654382	0.0862854	0.465063
ENST00000394077.8|ENSG00000114391.13|OTTHUMG00000159146.4|OTTHUMT00000353487.2|RPL24-201|RPL24|560|protein_coding|	609.041	0.223617	0.130151	0.0857722	0.465063
ENST00000400314.5|ENSG00000183570.16|OTTHUMG00000090399.10|OTTHUMT00000206808.2|PCBP3-206|PCBP3|2202|protein_coding|	29.052	0.720846	0.419726	0.0859022	0.465063
ENST00000575842.5|ENSG00000184009.12|OTTHUMG00000177955.9|OTTHUMT00000439935.2|ACTG1-209|ACTG1|2256|protein_coding|	293.315	0.647558	0.377227	0.0860471	0.465063
ENST00000393040.7|ENSG00000136717.15|OTTHUMG00000131465.3|OTTHUMT00000254300.1|BIN1-209|BIN1|2293|protein_coding|	15.1879	-0.934039	0.544909	0.0865068	0.465754
ENST00000521724.5|ENSG00000044115.21|OTTHUMG00000163502.5|OTTHUMT00000373866.1|CTNNA1-230|CTNNA1|2741|nonsense_mediated_decay|	27.2318	0.69354	0.4047	0.0865813	0.46579
ENST00000258091.10|ENSG00000135624.16|OTTHUMG00000152765.8|OTTHUMT00000327714.3|CCT7-201|CCT7|1847|protein_coding|	131.231	0.343163	0.200498	0.0869797	0.466836
ENST00000586518.1|ENSG00000132475.10|OTTHUMG00000179842.3|OTTHUMT00000448501.1|H3F3B-203|H3F3B|1701|retained_intron|	37.9617	0.597366	0.348961	0.0869261	0.466836
ENST00000648894.1|ENSG00000112245.11|OTTHUMG00000014949.5|OTTHUMT00000501230.1|PTP4A1-206|PTP4A1|4711|protein_coding|	22.1439	0.777656	0.454353	0.0869763	0.466836
ENST00000342972.2|ENSG00000187601.4|OTTHUMG00000021655.1|OTTHUMT00000056868.1|MAGEH1-201|MAGEH1|1462|protein_coding|	11.5633	1.12455	0.657321	0.087118	0.466849
ENST00000525621.5|ENSG00000105397.13|OTTHUMG00000166373.3|OTTHUMT00000389443.1|TYK2-205|TYK2|4347|protein_coding|	13.0756	-1.04422	0.610281	0.0870728	0.466849
ENST00000301332.3|ENSG00000167702.12|OTTHUMG00000165133.6|-|KIFC2-201|KIFC2|3247|protein_coding|	10.0115	1.30418	0.762515	0.0871981	0.466914
ENST00000341832.10|ENSG00000248333.8|OTTHUMG00000078638.6|OTTHUMT00000444101.5|CDK11B-203|CDK11B|2998|protein_coding|	10.7352	-1.15484	0.675378	0.0872801	0.466989
ENST00000332432.9|ENSG00000183654.9|OTTHUMG00000161789.3|OTTHUMT00000366096.3|MARCH11-201|MARCH11|1757|protein_coding|	10.9124	-1.0816	0.633026	0.0875218	0.467918
ENST00000541887.5|ENSG00000089053.13|OTTHUMG00000169157.4|OTTHUMT00000402581.1|ANAPC5-218|ANAPC5|2400|protein_coding|	41.193	-0.549685	0.32187	0.0876761	0.468378
ENST00000539526.5|ENSG00000137726.17|OTTHUMG00000166991.5|-|FXYD6-211|FXYD6|2132|protein_coding|	32.3963	0.677996	0.397123	0.0877719	0.468526
ENST00000354532.7|ENSG00000076928.17|OTTHUMG00000182679.5|OTTHUMT00000463360.1|ARHGEF1-203|ARHGEF1|3243|protein_coding|	13.1068	-1.04873	0.61537	0.0883398	0.470818
ENST00000393193.6|ENSG00000011052.21|OTTHUMG00000137475.4|OTTHUMT00000268664.2|NME1-NME2-202|NME1-NME2|1021|protein_coding|	22.2973	-0.766523	0.449777	0.0883384	0.470818
ENST00000560061.1|ENSG00000182054.9|OTTHUMG00000149815.2|OTTHUMT00000417507.1|IDH2-204|IDH2|1449|nonsense_mediated_decay|	44.1763	-0.537371	0.315384	0.0884069	0.470818
ENST00000448116.6|ENSG00000160691.18|OTTHUMG00000037295.6|OTTHUMT00000090779.2|SHC1-210|SHC1|3481|protein_coding|	115.579	-0.348961	0.204858	0.0884877	0.470884
ENST00000343484.10|ENSG00000171703.17|OTTHUMG00000033026.4|OTTHUMT00000080277.3|TCEA2-202|TCEA2|1182|protein_coding|	20.9796	0.795439	0.467301	0.0887185	0.471746
ENST00000261965.8|ENSG00000126216.15|OTTHUMG00000017367.8|OTTHUMT00000045825.4|TUBGCP3-201|TUBGCP3|3879|protein_coding|	10.1389	-1.1229	0.660228	0.0889846	0.471966
ENST00000262519.14|ENSG00000099381.18|OTTHUMG00000150474.5|OTTHUMT00000318244.4|SETD1A-201|SETD1A|5991|protein_coding|	9.70869	-1.2687	0.746206	0.089094	0.471966
ENST00000302631.8|ENSG00000116521.11|OTTHUMG00000035874.3|OTTHUMT00000087399.2|SCAMP3-201|SCAMP3|1545|protein_coding|	74.1918	0.441556	0.259643	0.0890129	0.471966
ENST00000315711.12|ENSG00000091972.18|OTTHUMG00000159248.3|OTTHUMT00000354078.1|CD200-201|CD200|2129|protein_coding|	19.2176	0.830835	0.488417	0.0889287	0.471966
ENST00000587309.5|ENSG00000186185.13|OTTHUMG00000179867.1|OTTHUMT00000448723.1|KIF18B-202|KIF18B|4217|protein_coding|	9.52672	-1.22813	0.722369	0.0891034	0.471966
ENST00000306315.9|ENSG00000168916.15|OTTHUMG00000162999.4|OTTHUMT00000371300.1|ZNF608-201|ZNF608|5958|protein_coding|	19.7923	0.821336	0.483458	0.0893421	0.472863
ENST00000548044.5|ENSG00000187109.14|OTTHUMG00000169786.7|OTTHUMT00000405944.1|NAP1L1-213|NAP1L1|1339|protein_coding|	63.2255	-0.456429	0.268722	0.0894103	0.472863
ENST00000661429.1|ENSG00000163041.11|OTTHUMG00000037507.3|OTTHUMT00000504934.1|H3F3A-208|H3F3A|895|protein_coding|	184.513	-0.295594	0.174118	0.0895717	0.473352
ENST00000275072.5|ENSG00000146281.6|OTTHUMG00000015193.2|OTTHUMT00000041477.2|PM20D2-201|PM20D2|4703|protein_coding|	15.8266	-0.884823	0.52134	0.089657	0.473439
ENST00000368003.6|ENSG00000143222.12|OTTHUMG00000033155.2|OTTHUMT00000080810.2|UFC1-201|UFC1|888|protein_coding|	70.9578	-0.429556	0.25316	0.0897389	0.473507
ENST00000353341.8|ENSG00000138668.19|OTTHUMG00000130290.5|OTTHUMT00000252631.1|HNRNPD-203|HNRNPD|1585|protein_coding|	128.547	-0.336213	0.198316	0.0900103	0.474211
ENST00000568808.5|ENSG00000260916.7|OTTHUMG00000172678.3|OTTHUMT00000419855.1|CCPG1-211|CCPG1|2866|nonsense_mediated_decay|	9.27124	1.51414	0.893079	0.0899963	0.474211
ENST00000486074.2|ENSG00000165443.12|OTTHUMG00000018276.3|OTTHUMT00000048158.2|PHYHIPL-204|PHYHIPL|1971|nonsense_mediated_decay|	23.0302	-0.808534	0.477216	0.0902134	0.474917
ENST00000515676.5|ENSG00000150753.12|OTTHUMG00000131042.8|OTTHUMT00000366640.3|CCT5-214|CCT5|1997|protein_coding|	103.289	-0.373739	0.220743	0.0904377	0.475398
ENST00000619039.4|ENSG00000276293.4|OTTHUMG00000188504.2|OTTHUMT00000477460.1|PIP4K2B-204|PIP4K2B|5734|protein_coding|	50.9146	0.503837	0.297589	0.0904433	0.475398
ENST00000251413.8|ENSG00000131462.8|OTTHUMG00000180277.4|OTTHUMT00000450548.2|TUBG1-201|TUBG1|1608|protein_coding|	45.5193	-0.524823	0.310138	0.0906028	0.475873
ENST00000391851.8|ENSG00000126457.21|OTTHUMG00000167568.3|OTTHUMT00000395065.1|PRMT1-201|PRMT1|1393|protein_coding|	137.86	-0.33084	0.195655	0.0908486	0.476799
ENST00000420283.2|ENSG00000187189.10|OTTHUMG00000015429.2|OTTHUMT00000041934.2|TSPYL4-201|TSPYL4|4180|protein_coding|	28.3499	0.683572	0.404469	0.091019	0.477329
ENST00000396465.5|ENSG00000147604.14|OTTHUMG00000134312.5|OTTHUMT00000259289.1|RPL7-202|RPL7|1308|protein_coding|	268.742	0.289456	0.171463	0.0913811	0.478862
ENST00000394950.7|ENSG00000103507.14|OTTHUMG00000047356.7|OTTHUMT00000108512.2|BCKDK-203|BCKDK|1997|protein_coding|	23.6997	0.733748	0.434752	0.0914614	0.478918
ENST00000444836.5|ENSG00000116688.16|OTTHUMG00000002392.7|-|MFN2-203|MFN2|4531|protein_coding|	11.7345	1.15981	0.687427	0.0915689	0.478992
ENST00000558720.5|ENSG00000140319.10|OTTHUMG00000172391.2|OTTHUMT00000418264.1|SRP14-204|SRP14|780|protein_coding|	186.896	-0.298033	0.176671	0.0916151	0.478992
ENST00000413077.1|ENSG00000234327.8|OTTHUMG00000132913.3|OTTHUMT00000256424.1|AC012146.1-202|AC012146.1|474|lncRNA|	9.60065	1.22764	0.728583	0.0919942	0.479515
ENST00000497965.5|ENSG00000116251.11|OTTHUMG00000193375.2|OTTHUMT00000002831.2|RPL22-207|RPL22|786|protein_coding|	200.101	-0.293604	0.174164	0.091836	0.479515
ENST00000636569.1|ENSG00000139116.18|OTTHUMG00000169335.4|OTTHUMT00000489123.1|KIF21A-214|KIF21A|6157|protein_coding|	31.0519	-0.617351	0.366263	0.0918846	0.479515
ENST00000647465.1|ENSG00000198860.12|OTTHUMG00000035461.6|OTTHUMT00000496392.1|TSEN15-220|TSEN15|609|protein_coding|	13.362	1.13248	0.672071	0.0919763	0.479515
ENST00000532636.5|ENSG00000109971.14|OTTHUMG00000166030.2|OTTHUMT00000387515.1|HSPA8-218|HSPA8|2306|protein_coding|	310.556	-0.273743	0.162591	0.0922539	0.480163
ENST00000651929.1|ENSG00000022267.18|OTTHUMG00000022504.12|OTTHUMT00000058460.2|FHL1-234|FHL1|2368|protein_coding|	34.5481	-0.609165	0.361822	0.0922584	0.480163
ENST00000341426.9|ENSG00000008130.15|OTTHUMG00000000942.6|OTTHUMT00000002769.1|NADK-201|NADK|3235|protein_coding|	18.3702	-0.811874	0.482347	0.0923417	0.480233
ENST00000290219.10|ENSG00000159128.14|OTTHUMG00000065188.5|OTTHUMT00000139916.1|IFNGR2-201|IFNGR2|2221|protein_coding|	33.2049	-0.599217	0.356551	0.0928421	0.48247
ENST00000296277.9|ENSG00000163923.10|OTTHUMG00000156465.3|OTTHUMT00000344283.3|RPL39L-201|RPL39L|729|protein_coding|	34.482	0.69624	0.414455	0.0929778	0.48281
ENST00000374612.5|ENSG00000125944.20|OTTHUMG00000003224.6|OTTHUMT00000008889.1|HNRNPR-202|HNRNPR|2694|protein_coding|	65.6698	-0.445174	0.265139	0.093147	0.483323
ENST00000332780.4|ENSG00000185909.15|OTTHUMG00000156814.3|OTTHUMT00000345974.2|KLHDC8B-201|KLHDC8B|1972|protein_coding|	35.4562	0.59532	0.354805	0.0933709	0.483754
ENST00000429360.5|ENSG00000128309.16|OTTHUMG00000150543.2|OTTHUMT00000318827.2|MPST-206|MPST|1331|protein_coding|	41.7763	-0.536331	0.319601	0.0933227	0.483754
ENST00000335765.8|ENSG00000109103.11|OTTHUMG00000132606.6|OTTHUMT00000255842.2|UNC119-202|UNC119|1424|protein_coding|	19.9823	0.840642	0.501149	0.0934587	0.483844
ENST00000287598.10|ENSG00000156970.12|OTTHUMG00000129877.4|OTTHUMT00000252122.4|BUB1B-201|BUB1B|3725|protein_coding|	19.476	-0.791747	0.473001	0.094154	0.487077
ENST00000260361.9|ENSG00000137806.9|OTTHUMG00000130340.5|OTTHUMT00000252692.4|NDUFAF1-201|NDUFAF1|1509|protein_coding|	11.0027	1.15767	0.691942	0.0943125	0.48753
ENST00000314340.10|ENSG00000177674.16|OTTHUMG00000002230.6|OTTHUMT00000006335.2|AGTRAP-201|AGTRAP|1130|protein_coding|	9.32704	-1.17302	0.701872	0.0946688	0.489003
ENST00000265663.12|ENSG00000165802.22|OTTHUMG00000020989.4|OTTHUMT00000055330.3|NSMF-201|NSMF|2981|protein_coding|	28.5281	-0.643557	0.385796	0.0952909	0.489201
ENST00000316937.8|ENSG00000146826.17|OTTHUMG00000154862.7|OTTHUMT00000337395.3|MAP11-201|MAP11|2555|protein_coding|	10.1754	1.17548	0.703922	0.0949395	0.489201
ENST00000327858.11|ENSG00000077942.19|OTTHUMG00000151340.4|OTTHUMT00000322287.1|FBLN1-202|FBLN1|2904|protein_coding|	31.0712	-0.617515	0.369623	0.0947887	0.489201
ENST00000341785.4|ENSG00000143340.6|OTTHUMG00000035262.1|OTTHUMT00000085300.1|FAM163A-201|FAM163A|2909|protein_coding|	66.5198	0.441543	0.264342	0.0948511	0.489201
ENST00000360566.6|ENSG00000171848.15|OTTHUMG00000185555.7|OTTHUMT00000206895.3|RRM2-202|RRM2|3673|protein_coding|	10.1075	-1.12307	0.673369	0.0953479	0.489201
ENST00000366553.2|ENSG00000203668.2|OTTHUMG00000039690.3|OTTHUMT00000095712.3|CHML-201|CHML|7594|protein_coding|	23.2554	0.820341	0.491651	0.0952082	0.489201
ENST00000371475.8|ENSG00000165802.22|OTTHUMG00000020989.4|OTTHUMT00000493217.1|NSMF-206|NSMF|2987|protein_coding|	28.5281	-0.643557	0.385796	0.0952909	0.489201
ENST00000378119.9|ENSG00000112308.13|OTTHUMG00000014361.2|OTTHUMT00000040017.2|C6orf62-202|C6orf62|2452|protein_coding|	48.682	0.51597	0.309146	0.0951136	0.489201
ENST00000471877.5|ENSG00000171130.18|OTTHUMG00000158094.5|OTTHUMT00000350174.2|ATP6V0E2-206|ATP6V0E2|1766|nonsense_mediated_decay|	10.1955	1.17799	0.706107	0.0952576	0.489201
ENST00000216277.12|ENSG00000090060.18|OTTHUMG00000171441.5|OTTHUMT00000413411.2|PAPOLA-201|PAPOLA|4519|protein_coding|	48.4098	-0.493316	0.296014	0.095608	0.489839
ENST00000376957.7|ENSG00000116649.10|OTTHUMG00000002119.4|OTTHUMT00000006056.2|SRM-201|SRM|1260|protein_coding|	68.107	-0.43866	0.263223	0.0956148	0.489839
ENST00000376185.5|ENSG00000254870.5|OTTHUMG00000031200.4|OTTHUMT00000355085.2|ATP6V1G2-DDX39B-201|ATP6V1G2-DDX39B|2039|nonsense_mediated_decay|	66.423	0.471278	0.282858	0.095688	0.489849
ENST00000556883.1|ENSG00000165943.5|OTTHUMG00000169184.3|OTTHUMT00000412685.1|MOAP1-202|MOAP1|2529|protein_coding|	18.0161	0.863396	0.518723	0.0960196	0.49118
ENST00000368888.9|ENSG00000143398.20|OTTHUMG00000012351.22|OTTHUMT00000034425.2|PIP5K1A-202|PIP5K1A|3800|protein_coding|	16.4002	-0.839452	0.504912	0.0963981	0.49227
ENST00000383589.6|ENSG00000101557.15|OTTHUMG00000178040.10|OTTHUMT00000440307.1|USP14-202|USP14|2168|protein_coding|	23.0179	-0.712375	0.428632	0.0965176	0.49227
ENST00000494576.5|ENSG00000134882.15|OTTHUMG00000017267.4|OTTHUMT00000045589.2|UBAC2-211|UBAC2|1855|lncRNA|	32.9981	-0.611301	0.367818	0.0965192	0.49227
ENST00000553630.1|ENSG00000198668.12|OTTHUMG00000171044.4|OTTHUMT00000411353.1|CALM1-206|CALM1|1420|nonsense_mediated_decay|	136.132	0.324825	0.195437	0.0965047	0.49227
ENST00000227378.7|ENSG00000109971.14|OTTHUMG00000166030.2|OTTHUMT00000387521.1|HSPA8-201|HSPA8|2186|protein_coding|	310.273	-0.287502	0.17309	0.0967135	0.492894
ENST00000360458.5|ENSG00000123562.17|OTTHUMG00000022104.3|OTTHUMT00000057733.1|MORF4L2-201|MORF4L2|1824|protein_coding|	16.4881	0.927921	0.558894	0.0968579	0.493265
ENST00000361739.1|ENSG00000198712.1|-|-|MT-CO2-201|MT-CO2|684|protein_coding|	5716.01	-0.387423	0.233468	0.0970305	0.493777
ENST00000322090.8|ENSG00000146729.10|OTTHUMG00000022932.5|OTTHUMT00000251524.2|NIPSNAP2-201|NIPSNAP2|1993|protein_coding|	32.7792	-0.59604	0.359347	0.097181	0.494127
ENST00000359426.6|ENSG00000156515.23|OTTHUMG00000018380.16|OTTHUMT00000048429.2|HK1-202|HK1|3605|protein_coding|	21.7566	-0.854613	0.515334	0.0972429	0.494127
ENST00000374606.9|ENSG00000204220.11|OTTHUMG00000031247.4|OTTHUMT00000076523.2|PFDN6-201|PFDN6|740|protein_coding|	52.4697	0.491589	0.296675	0.0975204	0.494805
ENST00000662670.1|ENSG00000055130.17|OTTHUMG00000152776.7|OTTHUMT00000504818.1|CUL1-210|CUL1|3056|nonsense_mediated_decay|	12.7503	1.05217	0.634926	0.0974885	0.494805
ENST00000453766.6|ENSG00000182196.13|OTTHUMG00000168779.4|OTTHUMT00000401037.2|ARL6IP4-210|ARL6IP4|1491|protein_coding|	46.9484	0.520028	0.313994	0.0976873	0.495285
ENST00000268482.8|ENSG00000140829.12|OTTHUMG00000137596.7|OTTHUMT00000269004.4|DHX38-201|DHX38|4323|protein_coding|	17.7806	0.922926	0.55745	0.0977988	0.495485
ENST00000445224.6|ENSG00000151967.18|OTTHUMG00000158934.2|OTTHUMT00000352560.1|SCHIP1-201|SCHIP1|1645|protein_coding|	67.9516	-0.447318	0.270331	0.0979849	0.496062
ENST00000334035.9|ENSG00000113742.14|OTTHUMG00000130541.7|OTTHUMT00000372807.1|CPEB4-202|CPEB4|6705|protein_coding|	11.3723	1.09281	0.661014	0.098284	0.49721
ENST00000306823.10|ENSG00000169727.12|OTTHUMG00000178484.3|OTTHUMT00000442176.1|GPS1-201|GPS1|1842|protein_coding|	12.3039	-0.981062	0.593976	0.0985984	0.498067
ENST00000311806.8|ENSG00000172939.9|OTTHUMG00000131084.4|OTTHUMT00000253744.2|OXSR1-201|OXSR1|4517|protein_coding|	27.167	0.695818	0.421229	0.0985598	0.498067
ENST00000199706.12|ENSG00000086504.16|OTTHUMG00000047994.8|OTTHUMT00000139285.2|MRPL28-201|MRPL28|1098|protein_coding|	84.6523	0.419689	0.254507	0.0991422	0.499371
ENST00000323064.12|ENSG00000084693.16|OTTHUMG00000128406.8|OTTHUMT00000309034.2|AGBL5-201|AGBL5|2382|protein_coding|	33.2553	0.619675	0.37562	0.0989965	0.499371
ENST00000358901.11|ENSG00000165280.16|OTTHUMG00000019855.5|OTTHUMT00000052290.2|VCP-201|VCP|3746|protein_coding|	16.012	-0.847687	0.514006	0.0991114	0.499371
ENST00000525503.5|ENSG00000137500.9|OTTHUMG00000167078.2|OTTHUMT00000392942.1|CCDC90B-203|CCDC90B|1919|protein_coding|	22.9412	0.787111	0.477326	0.0991472	0.499371
ENST00000304411.2|ENSG00000170837.2|OTTHUMG00000158810.1|OTTHUMT00000352303.1|GPR27-201|GPR27|2447|protein_coding|	19.1829	0.83639	0.50744	0.099301	0.499779
ENST00000335895.12|ENSG00000145741.15|OTTHUMG00000102031.6|OTTHUMT00000219815.2|BTF3-201|BTF3|897|protein_coding|	436.481	-0.222453	0.135064	0.0995533	0.500682
ENST00000298717.9|ENSG00000165819.12|OTTHUMG00000168825.6|OTTHUMT00000401227.3|METTL3-201|METTL3|1980|protein_coding|	18.8714	-0.828829	0.503926	0.100023	0.502267
ENST00000337387.4|ENSG00000146457.16|OTTHUMG00000015933.7|OTTHUMT00000042906.2|WTAP-201|WTAP|1622|protein_coding|	28.0206	0.699721	0.425518	0.100094	0.502267
ENST00000434618.6|ENSG00000231925.11|OTTHUMG00000031090.5|OTTHUMT00000076127.2|TAPBP-234|TAPBP|3759|protein_coding|	20.7962	0.777404	0.472766	0.100099	0.502267
ENST00000448120.7|ENSG00000078246.17|OTTHUMG00000168152.3|OTTHUMT00000398468.2|TULP3-202|TULP3|3080|protein_coding|	11.5117	-1.00667	0.6123	0.100161	0.502267
ENST00000409160.7|ENSG00000144485.11|OTTHUMG00000133340.5|OTTHUMT00000328359.1|HES6-203|HES6|1600|protein_coding|	28.0078	0.654461	0.398347	0.100395	0.50234
ENST00000422840.6|ENSG00000090863.11|OTTHUMG00000177174.6|OTTHUMT00000435750.1|GLG1-202|GLG1|4748|protein_coding|	25.613	-0.67413	0.410292	0.100372	0.50234
ENST00000506672.5|ENSG00000170089.15|OTTHUMG00000163406.3|OTTHUMT00000373226.1|AC106795.1-204|AC106795.1|1570|lncRNA|	19.1583	-0.80413	0.489376	0.100347	0.50234
ENST00000333676.8|ENSG00000262814.8|OTTHUMG00000178171.2|OTTHUMT00000440812.2|MRPL12-201|MRPL12|1009|protein_coding|	131.569	-0.338649	0.206243	0.100593	0.502967
ENST00000289382.8|ENSG00000158435.8|OTTHUMG00000130686.3|OTTHUMT00000253181.2|CNOT11-201|CNOT11|2515|protein_coding|	20.4909	-0.756481	0.460874	0.100714	0.503202
ENST00000620073.4|ENSG00000096384.20|OTTHUMG00000014761.8|-|HSP90AB1-204|HSP90AB1|2644|protein_coding|	206.645	-0.277262	0.169077	0.101036	0.504447
ENST00000336097.7|ENSG00000239672.7|OTTHUMG00000137474.5|OTTHUMT00000268663.2|NME1-202|NME1|986|protein_coding|	169.155	-0.308552	0.188206	0.101122	0.50451
ENST00000340058.5|ENSG00000165731.19|OTTHUMG00000018024.6|OTTHUMT00000358138.2|RET-201|RET|4149|protein_coding|	72.1729	0.449745	0.274577	0.101431	0.505317
ENST00000475269.5|ENSG00000125826.20|OTTHUMG00000031634.7|OTTHUMT00000077452.3|RBCK1-213|RBCK1|1200|protein_coding|	14.2959	0.946313	0.577691	0.101401	0.505317
ENST00000242577.11|ENSG00000088986.11|OTTHUMG00000169368.5|OTTHUMT00000403714.3|DYNLL1-201|DYNLL1|663|protein_coding|	151.098	0.650004	0.397016	0.101583	0.505708
ENST00000366999.9|ENSG00000117650.13|OTTHUMG00000037121.3|OTTHUMT00000090154.2|NEK2-202|NEK2|2134|protein_coding|	22.2715	-0.768637	0.469746	0.101781	0.506325
ENST00000240851.9|ENSG00000114354.14|OTTHUMG00000159085.4|OTTHUMT00000353242.2|TFG-201|TFG|1907|protein_coding|	71.4831	0.430886	0.263776	0.102358	0.507847
ENST00000359692.10|ENSG00000079805.16|OTTHUMG00000180694.3|OTTHUMT00000452591.1|DNM2-202|DNM2|3588|protein_coding|	10.8024	1.13402	0.694145	0.102324	0.507847
ENST00000468694.5|ENSG00000136279.20|OTTHUMG00000155350.5|OTTHUMT00000353344.2|DBNL-217|DBNL|2068|protein_coding|	43.0603	0.565956	0.346293	0.102191	0.507847
ENST00000565990.2|ENSG00000189091.13|OTTHUMG00000137582.8|OTTHUMT00000434922.3|SF3B3-206|SF3B3|967|retained_intron|	10.4941	-1.10721	0.677852	0.102382	0.507847
ENST00000301919.9|ENSG00000170903.11|OTTHUMG00000166240.4|OTTHUMT00000388619.2|MSANTD4-201|MSANTD4|4103|protein_coding|	11.339	1.08909	0.666919	0.102465	0.507889
ENST00000215904.7|ENSG00000241360.2|OTTHUMG00000044618.4|OTTHUMT00000104105.3|PDXP-201|PDXP|2012|protein_coding|	54.4611	-0.472753	0.289591	0.102578	0.508034
ENST00000335515.10|ENSG00000124593.16|OTTHUMG00000014685.9|OTTHUMT00000476342.1|AL365205.1-203|AL365205.1|2871|nonsense_mediated_decay|	38.8333	-0.551505	0.337895	0.102642	0.508034
ENST00000220849.9|ENSG00000104408.9|OTTHUMG00000164858.6|OTTHUMT00000380612.2|EIF3E-201|EIF3E|1543|protein_coding|	142.356	-0.317499	0.194692	0.102937	0.508396
ENST00000301587.9|ENSG00000167863.12|OTTHUMG00000179219.2|OTTHUMT00000445318.2|ATP5PD-201|ATP5PD|609|protein_coding|	145.245	0.335082	0.205455	0.102906	0.508396
ENST00000392541.3|ENSG00000154518.9|OTTHUMG00000132425.2|OTTHUMT00000334494.1|ATP5MC3-202|ATP5MC3|842|protein_coding|	194.394	-0.28449	0.174399	0.102835	0.508396
ENST00000650149.1|ENSG00000104660.18|OTTHUMG00000163820.6|OTTHUMT00000498995.2|LEPROTL1-209|LEPROTL1|2889|nonsense_mediated_decay|	31.898	0.613742	0.37645	0.103029	0.508484
ENST00000570258.5|ENSG00000167969.13|OTTHUMG00000128830.5|OTTHUMT00000435243.1|ECI1-207|ECI1|1512|protein_coding|	57.1969	0.487664	0.299243	0.103174	0.508833
ENST00000285667.4|ENSG00000155304.6|OTTHUMG00000074261.2|OTTHUMT00000157815.2|HSPA13-201|HSPA13|3945|protein_coding|	39.5375	0.544982	0.334531	0.103294	0.509058
ENST00000262238.9|ENSG00000100811.13|OTTHUMG00000150479.5|OTTHUMT00000318277.2|YY1-201|YY1|6538|protein_coding|	15.405	-0.892274	0.548366	0.103705	0.51072
ENST00000491407.1|ENSG00000160813.7|OTTHUMG00000159540.3|OTTHUMT00000356098.1|PPP1R35-205|PPP1R35|942|retained_intron|	9.54617	-1.10046	0.676659	0.103881	0.51122
ENST00000458249.6|ENSG00000164904.18|OTTHUMG00000128942.26|OTTHUMT00000489220.1|ALDH7A1-205|ALDH7A1|2037|nonsense_mediated_decay|	28.9824	0.680284	0.418434	0.103996	0.511418
ENST00000599848.5|ENSG00000005007.12|OTTHUMG00000183025.2|OTTHUMT00000464684.1|UPF1-207|UPF1|5311|protein_coding|	20.8868	-0.754707	0.464459	0.10418	0.511959
ENST00000246117.9|ENSG00000125912.11|OTTHUMG00000180687.5|OTTHUMT00000452545.2|NCLN-201|NCLN|3680|protein_coding|	33.3926	-0.619029	0.381157	0.104359	0.512473
ENST00000540167.5|ENSG00000003096.14|OTTHUMG00000022252.4|-|KLHL13-207|KLHL13|3396|protein_coding|	28.9703	0.682016	0.420049	0.104449	0.512547
ENST00000302625.5|ENSG00000171450.5|OTTHUMG00000133083.2|OTTHUMT00000256728.2|CDK5R2-201|CDK5R2|2508|protein_coding|	29.4159	0.657328	0.405447	0.104966	0.514713
ENST00000175091.5|ENSG00000068697.7|OTTHUMG00000090750.3|OTTHUMT00000207494.2|LAPTM4A-201|LAPTM4A|1365|protein_coding|	127.33	0.33746	0.208314	0.105241	0.51496
ENST00000247706.4|ENSG00000127220.6|OTTHUMG00000182663.3|OTTHUMT00000462937.2|ABHD8-201|ABHD8|2042|protein_coding|	18.9541	-0.77211	0.476584	0.105212	0.51496
ENST00000349310.7|ENSG00000142208.16|OTTHUMG00000170795.7|OTTHUMT00000410379.2|AKT1-201|AKT1|2866|protein_coding|	73.6331	0.407423	0.251486	0.10522	0.51496
ENST00000338448.10|ENSG00000099864.18|OTTHUMG00000181785.12|OTTHUMT00000457592.4|PALM-202|PALM|2891|protein_coding|	11.3441	-1.17094	0.723308	0.105477	0.515747
ENST00000312499.6|ENSG00000175643.10|OTTHUMG00000129793.5|OTTHUMT00000252019.2|RMI2-201|RMI2|1427|protein_coding|	19.1296	-0.799765	0.494695	0.105946	0.516114
ENST00000345348.9|ENSG00000149809.14|OTTHUMG00000165603.2|OTTHUMT00000385242.1|TM7SF2-202|TM7SF2|1490|protein_coding|	34.0309	0.588593	0.363955	0.105832	0.516114
ENST00000360565.8|ENSG00000126461.15|OTTHUMG00000183238.3|OTTHUMT00000465764.2|SCAF1-201|SCAF1|4222|protein_coding|	50.1153	0.49444	0.305803	0.105908	0.516114
ENST00000421367.7|ENSG00000107566.14|OTTHUMG00000018900.4|OTTHUMT00000049840.3|ERLIN1-203|ERLIN1|3487|protein_coding|	14.4394	-0.876046	0.541575	0.105751	0.516114
ENST00000568783.5|ENSG00000178741.12|OTTHUMG00000142825.4|OTTHUMT00000420149.1|COX5A-206|COX5A|571|protein_coding|	14.3057	0.939631	0.580751	0.105672	0.516114
ENST00000645569.1|ENSG00000184047.19|OTTHUMG00000157014.11|OTTHUMT00000495543.1|DIABLO-215|DIABLO|2641|retained_intron|	22.2733	-0.717392	0.443814	0.106002	0.516114
ENST00000361171.8|ENSG00000196814.15|OTTHUMG00000020687.3|OTTHUMT00000054110.2|MVB12B-201|MVB12B|4838|protein_coding|	16.8873	0.885696	0.548411	0.106306	0.517224
ENST00000285848.9|ENSG00000155463.13|OTTHUMG00000028691.10|-|OXA1L-201|OXA1L|1719|protein_coding|	39.8291	-0.533109	0.330168	0.106384	0.517238
ENST00000465604.1|ENSG00000117632.23|OTTHUMG00000007389.4|OTTHUMT00000019356.1|STMN1-207|STMN1|2947|lncRNA|	103.51	0.393199	0.243604	0.106508	0.517475
ENST00000397011.2|ENSG00000106263.18|OTTHUMG00000022839.6|OTTHUMT00000059160.1|EIF3B-202|EIF3B|2966|protein_coding|	20.1008	-0.763532	0.473674	0.106976	0.518646
ENST00000526049.6|ENSG00000131871.15|OTTHUMG00000166441.6|OTTHUMT00000389792.2|SELENOS-203|SELENOS|1218|protein_coding|	50.5087	0.537621	0.333388	0.106831	0.518646
ENST00000558330.5|ENSG00000034053.14|OTTHUMG00000129255.4|OTTHUMT00000417244.1|APBA2-205|APBA2|3349|protein_coding|	21.0822	-0.726164	0.450406	0.106909	0.518646
ENST00000295688.8|ENSG00000163468.15|OTTHUMG00000024061.8|OTTHUMT00000060602.4|CCT3-201|CCT3|1977|protein_coding|	245.277	-0.258888	0.160651	0.107073	0.518752
ENST00000320230.9|ENSG00000177542.11|OTTHUMG00000133310.12|OTTHUMT00000257107.3|SLC25A22-201|SLC25A22|2796|protein_coding|	20.2079	0.787206	0.489114	0.107517	0.519438
ENST00000392325.9|ENSG00000141580.16|OTTHUMG00000150146.4|OTTHUMT00000316536.2|WDR45B-201|WDR45B|2496|protein_coding|	54.9105	-0.450779	0.279999	0.107413	0.519438
ENST00000420463.7|ENSG00000063046.17|OTTHUMG00000169570.7|OTTHUMT00000404914.1|EIF4B-203|EIF4B|1936|protein_coding|	45.5114	-0.501472	0.31143	0.107349	0.519438
ENST00000610401.4|ENSG00000157216.15|OTTHUMG00000008264.5|-|SSBP3-216|SSBP3|3168|protein_coding|	15.4023	-0.897695	0.557732	0.107497	0.519438
ENST00000351223.7|ENSG00000132780.17|OTTHUMG00000007826.5|OTTHUMT00000021526.1|NASP-202|NASP|1538|protein_coding|	41.643	-0.523669	0.325578	0.107742	0.520087
ENST00000437355.6|ENSG00000146733.14|OTTHUMG00000023441.11|OTTHUMT00000343314.2|PSPH-210|PSPH|1409|nonsense_mediated_decay|	10.5865	1.09687	0.682068	0.107803	0.520087
ENST00000480176.5|ENSG00000163479.14|OTTHUMG00000017456.4|OTTHUMT00000046175.1|SSR2-209|SSR2|1040|retained_intron|	11.914	-0.990892	0.616339	0.1079	0.520189
ENST00000263856.9|ENSG00000115561.16|OTTHUMG00000153189.27|OTTHUMT00000330015.3|CHMP3-201|CHMP3|3138|protein_coding|	10.5741	1.09537	0.68173	0.108108	0.520829
ENST00000340941.11|ENSG00000131844.16|OTTHUMG00000162505.11|OTTHUMT00000369243.5|MCCC2-201|MCCC2|3624|protein_coding|	22.457	-0.68938	0.429257	0.108277	0.521279
ENST00000258341.5|ENSG00000135862.6|OTTHUMG00000035418.6|OTTHUMT00000085954.3|LAMC1-201|LAMC1|7929|protein_coding|	42.4025	-0.525725	0.327806	0.108765	0.5224
ENST00000361246.7|ENSG00000198752.11|OTTHUMG00000171898.5|OTTHUMT00000415711.2|CDC42BPB-201|CDC42BPB|6844|protein_coding|	39.4981	0.545187	0.339988	0.108814	0.5224
ENST00000523666.5|ENSG00000104671.8|OTTHUMG00000163828.3|OTTHUMT00000375852.1|DCTN6-206|DCTN6|878|nonsense_mediated_decay|	10.5785	1.09591	0.683178	0.108684	0.5224
ENST00000621734.4|ENSG00000263001.6|OTTHUMG00000156237.8|OTTHUMT00000252710.2|GTF2I-221|GTF2I|4412|protein_coding|	15.9862	-0.849413	0.529557	0.108713	0.5224
ENST00000296674.13|ENSG00000186468.13|OTTHUMG00000162557.5|OTTHUMT00000369546.3|RPS23-201|RPS23|3252|protein_coding|	13.2712	-0.905487	0.565231	0.109161	0.523696
ENST00000262525.6|ENSG00000102870.6|OTTHUMG00000176905.3|OTTHUMT00000434291.3|ZNF629-201|ZNF629|6083|protein_coding|	19.6199	0.797663	0.498773	0.109765	0.525493
ENST00000297290.3|ENSG00000164713.9|OTTHUMG00000154275.4|OTTHUMT00000334674.1|BRI3-201|BRI3|780|protein_coding|	103.563	0.36758	0.229834	0.109747	0.525493
ENST00000543566.5|ENSG00000182196.13|OTTHUMG00000168779.4|OTTHUMT00000401030.3|ARL6IP4-220|ARL6IP4|1591|protein_coding|	29.0049	0.633097	0.395835	0.109732	0.525493
ENST00000573034.7|ENSG00000266028.7|OTTHUMG00000184381.5|OTTHUMT00000468677.3|SRGAP2-203|SRGAP2|6301|protein_coding|	9.96413	-1.07859	0.67473	0.109921	0.525874
ENST00000297273.9|ENSG00000127995.17|OTTHUMG00000023356.6|OTTHUMT00000255216.2|CASD1-201|CASD1|3931|protein_coding|	10.6058	1.095	0.685254	0.110054	0.525995
ENST00000553286.5|ENSG00000126214.21|OTTHUMG00000169227.6|OTTHUMT00000414862.1|KLC1-212|KLC1|3135|protein_coding|	10.7569	1.12858	0.706359	0.110099	0.525995
ENST00000337738.5|ENSG00000119383.19|OTTHUMG00000020774.22|-|PTPA-201|PTPA|2845|protein_coding|	21.5163	-0.771051	0.482748	0.110218	0.526199
ENST00000397498.8|ENSG00000214087.8|OTTHUMG00000178103.4|OTTHUMT00000440514.1|ARL16-201|ARL16|1227|protein_coding|	18.2138	0.800551	0.50137	0.110326	0.526349
ENST00000257696.5|ENSG00000135245.10|OTTHUMG00000157712.2|OTTHUMT00000349450.2|HILPDA-201|HILPDA|1364|protein_coding|	19.224	0.834795	0.523219	0.110601	0.527291
ENST00000352966.9|ENSG00000171033.13|OTTHUMG00000164618.2|OTTHUMT00000379421.1|PKIA-201|PKIA|1736|protein_coding|	18.1977	0.80169	0.503065	0.111023	0.52866
ENST00000550043.1|ENSG00000197358.9|OTTHUMG00000170378.2|OTTHUMT00000408770.1|BNIP3P1-202|BNIP3P1|1585|lncRNA|	31.4785	-0.616815	0.387075	0.111042	0.52866
ENST00000368277.3|ENSG00000160783.19|OTTHUMG00000177123.3|OTTHUMT00000040860.1|PMF1-202|PMF1|1068|protein_coding|	43.9675	-0.501164	0.315295	0.111946	0.532227
ENST00000407025.5|ENSG00000115685.15|OTTHUMG00000133390.10|OTTHUMT00000323528.1|PPP1R7-207|PPP1R7|1592|protein_coding|	17.0266	0.827368	0.520446	0.111896	0.532227
ENST00000577035.5|ENSG00000170296.10|OTTHUMG00000102156.4|OTTHUMT00000440079.1|GABARAP-206|GABARAP|762|protein_coding|	136	0.349004	0.219633	0.112052	0.532366
ENST00000221891.8|ENSG00000105290.12|OTTHUMG00000180692.5|OTTHUMT00000452564.1|APLP1-201|APLP1|2495|protein_coding|	74.01	0.401485	0.252888	0.112376	0.532432
ENST00000563060.6|ENSG00000149925.20|OTTHUMG00000132107.12|OTTHUMT00000435368.3|ALDOA-206|ALDOA|1550|protein_coding|	21.8745	-0.715174	0.450415	0.112329	0.532432
ENST00000598036.1|ENSG00000268902.3|OTTHUMG00000022641.6|OTTHUMT00000477034.2|CSAG2-202|CSAG2|789|lncRNA|	13.5182	0.937068	0.590066	0.11227	0.532432
ENST00000617158.4|ENSG00000268916.6|OTTHUMG00000188381.2|OTTHUMT00000477035.1|CSAG3-202|CSAG3|789|lncRNA|	13.5182	0.937068	0.590066	0.11227	0.532432
ENST00000347941.4|ENSG00000126432.14|OTTHUMG00000168805.3|OTTHUMT00000401150.1|PRDX5-202|PRDX5|463|protein_coding|	18.7713	0.789291	0.498075	0.113039	0.534865
ENST00000472628.1|ENSG00000198242.14|OTTHUMG00000132684.6|OTTHUMT00000255980.3|RPL23A-205|RPL23A|639|protein_coding|	253.898	-0.240621	0.151845	0.113046	0.534865
ENST00000425019.5|ENSG00000071054.16|OTTHUMG00000155394.5|OTTHUMT00000339838.1|MAP4K4-210|MAP4K4|4403|protein_coding|	15.7555	-0.885731	0.559361	0.113314	0.535767
ENST00000009180.10|ENSG00000010278.14|OTTHUMG00000044400.14|OTTHUMT00000103345.4|CD9-201|CD9|1225|protein_coding|	11.1573	1.05363	0.666223	0.113765	0.536286
ENST00000240316.5|ENSG00000121058.5|OTTHUMG00000178126.3|OTTHUMT00000440618.2|COIL-201|COIL|2634|protein_coding|	16.6024	-0.804758	0.508716	0.113663	0.536286
ENST00000273062.6|ENSG00000144579.7|OTTHUMG00000133109.3|OTTHUMT00000256774.1|CTDSP1-201|CTDSP1|2638|protein_coding|	24.9982	-0.654698	0.41371	0.113534	0.536286
ENST00000322897.11|ENSG00000134265.13|OTTHUMG00000179119.6|OTTHUMT00000444873.2|NAPG-201|NAPG|3559|protein_coding|	10.0029	1.13525	0.717689	0.113692	0.536286
ENST00000525239.5|ENSG00000133316.15|OTTHUMG00000167695.4|OTTHUMT00000395678.1|WDR74-204|WDR74|1736|protein_coding|	11.4804	-1.0118	0.63986	0.113814	0.536286
ENST00000371121.4|ENSG00000102038.15|OTTHUMG00000022370.4|OTTHUMT00000476385.1|SMARCA1-201|SMARCA1|3564|protein_coding|	25.3103	0.697803	0.441519	0.114002	0.536802
ENST00000218388.9|ENSG00000102265.12|OTTHUMG00000021447.3|OTTHUMT00000056423.2|TIMP1-201|TIMP1|769|protein_coding|	9.54772	-1.09617	0.693751	0.114092	0.536857
ENST00000367405.4|ENSG00000177888.7|OTTHUMG00000036275.2|OTTHUMT00000088249.2|ZBTB41-201|ZBTB41|8478|protein_coding|	12.3643	0.989306	0.626359	0.114232	0.537147
ENST00000316052.6|ENSG00000178896.9|OTTHUMG00000165437.3|OTTHUMT00000384065.2|EXOSC4-201|EXOSC4|842|protein_coding|	31.659	-0.602019	0.381258	0.114329	0.537235
ENST00000296350.10|ENSG00000163975.12|OTTHUMG00000155518.3|OTTHUMT00000340458.2|MELTF-201|MELTF|3964|protein_coding|	9.58843	-1.10013	0.696956	0.114456	0.537467
ENST00000219281.7|ENSG00000103005.11|OTTHUMG00000133456.4|OTTHUMT00000257331.3|USB1-201|USB1|2282|protein_coding|	33.7046	0.640267	0.406192	0.114965	0.538054
ENST00000304895.9|ENSG00000169919.17|OTTHUMG00000023735.5|OTTHUMT00000251637.4|GUSB-201|GUSB|2199|protein_coding|	20.3343	-0.73059	0.463121	0.114672	0.538054
ENST00000338961.11|ENSG00000148334.15|OTTHUMG00000020730.4|OTTHUMT00000054339.2|PTGES2-202|PTGES2|1598|protein_coding|	28.4917	-0.602076	0.381836	0.114843	0.538054
ENST00000443024.6|ENSG00000196305.17|OTTHUMG00000020219.3|-|IARS-205|IARS|4341|protein_coding|	77.0977	0.393935	0.249915	0.114962	0.538054
ENST00000588649.7|ENSG00000099821.14|OTTHUMG00000180611.12|OTTHUMT00000452172.7|POLRMT-202|POLRMT|3771|protein_coding|	20.6645	-0.7238	0.459197	0.114973	0.538054
ENST00000374078.5|ENSG00000125995.16|OTTHUMG00000032360.5|OTTHUMT00000126404.1|ROMO1-204|ROMO1|498|protein_coding|	50.881	0.4812	0.305373	0.115077	0.538175
ENST00000300452.8|ENSG00000167113.11|OTTHUMG00000020743.3|OTTHUMT00000054427.2|COQ4-201|COQ4|1245|protein_coding|	11.7569	1.02206	0.648981	0.115288	0.538298
ENST00000404295.7|ENSG00000153406.13|OTTHUMG00000129468.4|OTTHUMT00000438582.1|NMRAL1-202|NMRAL1|1233|protein_coding|	12.5085	-0.927464	0.588999	0.115338	0.538298
ENST00000623691.3|ENSG00000169727.12|OTTHUMG00000178484.3|OTTHUMT00000478893.1|GPS1-226|GPS1|1839|protein_coding|	12.5085	-0.927464	0.588999	0.115338	0.538298
ENST00000338333.4|ENSG00000188573.7|OTTHUMG00000157012.4|OTTHUMT00000347089.3|FBLL1-201|FBLL1|1519|protein_coding|	32.955	0.635014	0.40381	0.115822	0.540187
ENST00000215754.8|ENSG00000240972.2|OTTHUMG00000150773.3|OTTHUMT00000320009.2|MIF-201|MIF|557|protein_coding|	1102.69	-0.197804	0.125859	0.116035	0.540362
ENST00000355857.7|ENSG00000155368.16|OTTHUMG00000131403.4|OTTHUMT00000330590.2|DBI-202|DBI|637|protein_coding|	78.9277	-0.377036	0.239988	0.116168	0.540362
ENST00000428154.5|ENSG00000105819.14|OTTHUMG00000157205.2|OTTHUMT00000347919.1|PMPCB-202|PMPCB|1714|protein_coding|	14.6979	-0.915261	0.582584	0.116174	0.540362
ENST00000495383.5|ENSG00000162244.11|OTTHUMG00000155262.6|OTTHUMT00000349681.1|RPL29-209|RPL29|713|protein_coding|	53.9943	0.459265	0.292173	0.115975	0.540362
ENST00000284000.9|ENSG00000153879.9|OTTHUMG00000180469.5|OTTHUMT00000451427.3|CEBPG-201|CEBPG|3730|protein_coding|	14.3099	0.947843	0.603459	0.116256	0.54038
ENST00000375602.1|ENSG00000204379.10|OTTHUMG00000021557.3|OTTHUMT00000056640.3|XAGE1A-203|XAGE1A|614|protein_coding|	28.3736	0.632657	0.403078	0.116516	0.540855
ENST00000375616.5|ENSG00000204382.11|OTTHUMG00000163577.2|OTTHUMT00000056632.3|XAGE1B-203|XAGE1B|614|protein_coding|	28.3736	0.632657	0.403078	0.116516	0.540855
ENST00000254190.4|ENSG00000131873.7|OTTHUMG00000149873.4|OTTHUMT00000313624.2|CHSY1-201|CHSY1|4662|protein_coding|	15.8538	0.859629	0.547924	0.116675	0.541225
ENST00000274242.10|ENSG00000145592.14|OTTHUMG00000094774.6|OTTHUMT00000211583.3|RPL37-201|RPL37|7573|protein_coding|	9.40765	1.18734	0.757	0.116771	0.541305
ENST00000264220.6|ENSG00000128059.8|OTTHUMG00000128842.2|OTTHUMT00000250781.2|PPAT-201|PPAT|3682|protein_coding|	19.4854	-0.794787	0.50687	0.116874	0.541418
ENST00000409587.5|ENSG00000105223.20|OTTHUMG00000152736.8|OTTHUMT00000327721.1|PLD3-206|PLD3|2180|protein_coding|	63.9934	0.417239	0.266347	0.117226	0.542684
ENST00000370060.6|ENSG00000198910.13|OTTHUMG00000192414.1|OTTHUMT00000061094.3|L1CAM-205|L1CAM|5141|protein_coding|	41.4908	0.51933	0.331962	0.117718	0.544594
ENST00000359435.8|ENSG00000105393.16|OTTHUMG00000182755.3|OTTHUMT00000463471.1|BABAM1-201|BABAM1|1472|protein_coding|	48.7199	0.519995	0.332796	0.118169	0.546314
ENST00000650409.1|ENSG00000198825.14|OTTHUMG00000019158.7|OTTHUMT00000498113.1|INPP5F-220|INPP5F|3693|protein_coding|	26.317	-0.6278	0.402013	0.118373	0.546887
ENST00000266546.10|ENSG00000139182.14|OTTHUMG00000168167.4|OTTHUMT00000398560.2|CLSTN3-201|CLSTN3|4185|protein_coding|	20.3786	0.737408	0.472343	0.118484	0.547033
ENST00000243253.8|ENSG00000058262.10|OTTHUMG00000159624.5|OTTHUMT00000356541.3|SEC61A1-201|SEC61A1|3568|protein_coding|	116.446	0.331043	0.212656	0.119539	0.548866
ENST00000254998.3|ENSG00000132661.4|OTTHUMG00000032059.3|OTTHUMT00000078313.3|NXT1-201|NXT1|1062|protein_coding|	9.21914	1.14889	0.738041	0.119547	0.548866
ENST00000275428.9|ENSG00000006625.18|OTTHUMG00000128593.3|OTTHUMT00000250447.2|GGCT-202|GGCT|1158|protein_coding|	30.4241	-0.597239	0.384004	0.119876	0.548866
ENST00000301738.9|ENSG00000167977.9|OTTHUMG00000128930.4|OTTHUMT00000250909.3|KCTD5-201|KCTD5|2434|protein_coding|	24.2791	0.669978	0.430722	0.119832	0.548866
ENST00000318443.10|ENSG00000103855.18|OTTHUMG00000137585.9|OTTHUMT00000268979.2|CD276-202|CD276|3295|protein_coding|	65.1787	0.416245	0.26756	0.119777	0.548866
ENST00000320876.10|ENSG00000101596.15|OTTHUMG00000178235.5|OTTHUMT00000441082.2|SMCHD1-201|SMCHD1|8821|protein_coding|	9.40685	1.19498	0.766999	0.119234	0.548866
ENST00000366654.5|ENSG00000182118.8|OTTHUMG00000037960.3|OTTHUMT00000092652.2|FAM89A-201|FAM89A|1503|protein_coding|	17.4369	0.793272	0.510078	0.119899	0.548866
ENST00000366955.8|ENSG00000117724.13|OTTHUMG00000036955.2|OTTHUMT00000089749.2|CENPF-201|CENPF|10290|protein_coding|	13.2676	-0.906003	0.581426	0.119176	0.548866
ENST00000375499.7|ENSG00000117118.9|OTTHUMG00000002289.3|OTTHUMT00000006603.1|SDHB-201|SDHB|1153|protein_coding|	46.3436	-0.479126	0.307913	0.119698	0.548866
ENST00000399022.9|ENSG00000141425.18|OTTHUMG00000132591.8|OTTHUMT00000255802.2|RPRD1A-202|RPRD1A|4421|protein_coding|	34.9545	-0.550492	0.353778	0.119699	0.548866
ENST00000444129.7|ENSG00000004700.16|OTTHUMG00000169131.3|OTTHUMT00000402371.2|RECQL-204|RECQL|3745|protein_coding|	14.6994	0.900665	0.578394	0.119427	0.548866
ENST00000510361.5|ENSG00000073578.17|OTTHUMG00000090275.6|OTTHUMT00000367626.1|SDHA-213|SDHA|2148|protein_coding|	25.377	-0.648515	0.416046	0.119054	0.548866
ENST00000534624.6|ENSG00000109971.14|OTTHUMG00000166030.2|OTTHUMT00000387518.1|HSPA8-224|HSPA8|2264|protein_coding|	312.717	-0.255736	0.164449	0.11992	0.548866
ENST00000598540.6|ENSG00000229833.9|OTTHUMG00000182394.3|OTTHUMT00000460953.2|PET100-203|PET100|375|nonsense_mediated_decay|	16.6323	0.874218	0.562348	0.120044	0.549072
ENST00000470017.1|ENSG00000117592.9|OTTHUMG00000034804.2|OTTHUMT00000084224.1|PRDX6-203|PRDX6|859|lncRNA|	125.044	0.315772	0.203188	0.120163	0.549248
ENST00000253024.10|ENSG00000130726.12|OTTHUMG00000183546.3|OTTHUMT00000467074.2|TRIM28-201|TRIM28|3364|protein_coding|	203.211	-0.257708	0.16588	0.120283	0.54943
ENST00000262482.10|ENSG00000108523.15|OTTHUMG00000099397.5|OTTHUMT00000216854.3|RNF167-201|RNF167|1915|protein_coding|	50.1686	0.470572	0.303127	0.120569	0.550032
ENST00000302274.7|ENSG00000170522.9|OTTHUMG00000132547.6|OTTHUMT00000255749.1|ELOVL6-201|ELOVL6|3090|protein_coding|	15.8625	0.863129	0.556009	0.120575	0.550032
ENST00000319826.8|ENSG00000122026.10|OTTHUMG00000016630.6|OTTHUMT00000044273.1|RPL21-203|RPL21|806|protein_coding|	150.08	0.350947	0.226246	0.120859	0.550964
ENST00000244061.6|ENSG00000124226.11|OTTHUMG00000032709.4|OTTHUMT00000079663.3|RNF114-201|RNF114|2447|protein_coding|	10.5252	-0.994726	0.64193	0.121241	0.551241
ENST00000357480.9|ENSG00000082641.16|OTTHUMG00000178706.5|OTTHUMT00000443021.1|NFE2L1-201|NFE2L1|4672|protein_coding|	42.1234	0.516941	0.333468	0.121095	0.551241
ENST00000537776.5|ENSG00000165609.13|OTTHUMG00000017682.6|-|NUDT5-209|NUDT5|1201|protein_coding|	40.7176	-0.537795	0.347046	0.121229	0.551241
ENST00000620197.4|ENSG00000145604.15|OTTHUMG00000131106.8|-|SKP2-209|SKP2|3255|protein_coding|	29.8501	-0.58106	0.374927	0.12119	0.551241
ENST00000445902.3|ENSG00000223501.9|OTTHUMG00000031276.9|OTTHUMT00000076598.3|VPS52-212|VPS52|2936|protein_coding|	19.7828	0.750914	0.484722	0.121342	0.551338
ENST00000299626.10|ENSG00000159063.13|OTTHUMG00000166594.7|OTTHUMT00000390637.2|ALG8-201|ALG8|1637|protein_coding|	25.9349	-0.630746	0.407259	0.12144	0.551403
ENST00000333775.9|ENSG00000183011.13|OTTHUMG00000178023.3|OTTHUMT00000440255.1|NAA38-201|NAA38|999|protein_coding|	14.0876	0.921557	0.595173	0.121529	0.551403
ENST00000405309.7|ENSG00000100105.18|OTTHUMG00000151254.2|OTTHUMT00000321933.1|PATZ1-204|PATZ1|3711|protein_coding|	15.2021	-0.937602	0.605646	0.121598	0.551403
ENST00000298292.12|ENSG00000165506.14|OTTHUMG00000152331.2|OTTHUMT00000276813.1|DNAAF2-201|DNAAF2|2963|protein_coding|	9.19868	1.14853	0.742719	0.12201	0.552606
ENST00000507754.9|ENSG00000186010.19|OTTHUMG00000162211.9|OTTHUMT00000367916.7|NDUFA13-204|NDUFA13|521|protein_coding|	275.878	0.245118	0.158516	0.122024	0.552606
ENST00000007264.7|ENSG00000007376.8|OTTHUMG00000047840.5|OTTHUMT00000109063.3|RPUSD1-201|RPUSD1|2048|protein_coding|	10.52	-0.993853	0.643087	0.12224	0.552942
ENST00000371485.7|ENSG00000138180.15|OTTHUMG00000018774.1|OTTHUMT00000049434.1|CEP55-201|CEP55|2638|protein_coding|	15.0371	-0.829069	0.536489	0.122259	0.552942
ENST00000265174.5|ENSG00000138801.9|OTTHUMG00000131210.4|OTTHUMT00000253946.3|PAPSS1-201|PAPSS1|2513|protein_coding|	43.4822	0.494992	0.320594	0.122592	0.553445
ENST00000324366.13|ENSG00000100462.16|OTTHUMG00000028709.11|OTTHUMT00000071674.4|PRMT5-202|PRMT5|2304|protein_coding|	17.5883	-0.758308	0.492199	0.123401	0.553445
ENST00000326587.11|ENSG00000179222.17|OTTHUMG00000021540.3|OTTHUMT00000056589.1|MAGED1-201|MAGED1|2747|protein_coding|	89.6214	0.3737	0.242477	0.123274	0.553445
ENST00000328142.3|ENSG00000138138.13|OTTHUMG00000018685.1|OTTHUMT00000049236.1|ATAD1-202|ATAD1|2939|protein_coding|	30.3637	0.594776	0.385774	0.123128	0.553445
ENST00000375722.5|ENSG00000179222.17|OTTHUMG00000021540.3|OTTHUMT00000056593.1|MAGED1-203|MAGED1|2806|protein_coding|	89.6214	0.3737	0.242477	0.123274	0.553445
ENST00000378756.7|ENSG00000197785.13|OTTHUMG00000000575.6|OTTHUMT00000001363.3|ATAD3A-203|ATAD3A|2492|protein_coding|	20.5249	-0.702858	0.455479	0.122802	0.553445
ENST00000401088.9|ENSG00000055070.17|OTTHUMG00000002217.6|OTTHUMT00000006283.3|SZRD1-201|SZRD1|3480|protein_coding|	19.7191	-0.707642	0.458929	0.123088	0.553445
ENST00000422535.6|ENSG00000167733.13|OTTHUMG00000178586.2|OTTHUMT00000442578.1|HSD11B1L-205|HSD11B1L|730|protein_coding|	9.79749	1.10353	0.716376	0.123454	0.553445
ENST00000439424.6|ENSG00000258315.5|OTTHUMG00000170147.2|OTTHUMT00000407666.1|C17orf49-201|C17orf49|850|protein_coding|	28.2288	0.620758	0.402348	0.12287	0.553445
ENST00000442325.6|ENSG00000134759.14|OTTHUMG00000132589.6|OTTHUMT00000396661.1|ELP2-205|ELP2|2722|protein_coding|	9.55758	-1.21452	0.786891	0.122723	0.553445
ENST00000519882.5|ENSG00000120963.12|OTTHUMG00000164823.4|OTTHUMT00000380478.1|ZNF706-207|ZNF706|959|protein_coding|	32.6643	0.583125	0.37859	0.123498	0.553445
ENST00000529958.1|ENSG00000158042.8|OTTHUMG00000165505.2|OTTHUMT00000384546.1|MRPL17-202|MRPL17|1002|retained_intron|	14.5028	0.86972	0.564555	0.123429	0.553445
ENST00000573035.5|ENSG00000263001.6|OTTHUMG00000156237.8|OTTHUMT00000252708.4|GTF2I-212|GTF2I|4548|protein_coding|	24.7993	-0.632628	0.410316	0.123121	0.553445
ENST00000586659.5|ENSG00000197256.10|OTTHUMG00000180799.4|OTTHUMT00000453066.2|KANK2-201|KANK2|5162|protein_coding|	22.827	-0.682529	0.442828	0.123245	0.553445
ENST00000307365.4|ENSG00000168209.5|OTTHUMG00000183961.3|OTTHUMT00000048577.2|DDIT4-201|DDIT4|1744|protein_coding|	56.5073	0.504781	0.32797	0.123778	0.554338
ENST00000216727.8|ENSG00000100836.10|OTTHUMG00000028739.4|OTTHUMT00000071767.4|PABPN1-201|PABPN1|2001|protein_coding|	49.9877	-0.495332	0.322007	0.123985	0.554902
ENST00000227266.10|ENSG00000109861.16|OTTHUMG00000167290.4|OTTHUMT00000394019.3|CTSC-201|CTSC|1870|protein_coding|	23.0221	-0.659684	0.429023	0.124137	0.55522
ENST00000479992.5|ENSG00000142541.17|OTTHUMG00000134289.5|OTTHUMT00000258994.1|RPL13A-209|RPL13A|850|retained_intron|	24.3986	-0.633281	0.41247	0.124701	0.557381
ENST00000304516.11|ENSG00000169592.15|OTTHUMG00000132114.7|OTTHUMT00000435324.1|INO80E-201|INO80E|1489|protein_coding|	15.6933	0.836604	0.545087	0.124831	0.557442
ENST00000443213.5|ENSG00000115875.19|OTTHUMG00000102076.6|OTTHUMT00000331252.1|SRSF7-208|SRSF7|1903|nonsense_mediated_decay|	10.5473	-0.996278	0.649201	0.124877	0.557442
ENST00000370952.4|ENSG00000066557.6|OTTHUMG00000009348.2|OTTHUMT00000025914.2|LRRC40-201|LRRC40|2843|protein_coding|	9.40255	1.18925	0.775487	0.125139	0.558251
ENST00000244745.3|ENSG00000124766.6|OTTHUMG00000016101.2|OTTHUMT00000043301.2|SOX4-201|SOX4|5852|protein_coding|	136.901	0.302418	0.19726	0.125253	0.558394
ENST00000249923.7|ENSG00000129083.12|OTTHUMG00000165824.2|OTTHUMT00000386410.1|COPB1-201|COPB1|3481|protein_coding|	38.6095	0.524736	0.342423	0.125419	0.558773
ENST00000311417.7|ENSG00000172667.11|OTTHUMG00000157290.7|OTTHUMT00000348336.3|ZMAT3-201|ZMAT3|8936|protein_coding|	14.5036	0.872726	0.570439	0.126036	0.56116
ENST00000227507.2|ENSG00000110092.3|OTTHUMG00000167877.3|OTTHUMT00000396775.2|CCND1-201|CCND1|4307|protein_coding|	284.88	-0.259461	0.169705	0.126292	0.561932
ENST00000267884.10|ENSG00000140319.10|OTTHUMG00000172391.2|OTTHUMT00000418262.2|SRP14-201|SRP14|1077|protein_coding|	9.94685	-1.08407	0.709603	0.126585	0.562209
ENST00000274065.9|ENSG00000145425.10|OTTHUMG00000161445.4|OTTHUMT00000364957.2|RPS3A-201|RPS3A|869|protein_coding|	1191.39	0.21057	0.137869	0.126681	0.562209
ENST00000396953.6|ENSG00000144713.12|OTTHUMG00000129804.4|OTTHUMT00000339841.1|RPL32-202|RPL32|1734|protein_coding|	388.062	0.206456	0.13513	0.126554	0.562209
ENST00000405837.5|ENSG00000168000.14|OTTHUMG00000150624.7|OTTHUMT00000319180.4|BSCL2-206|BSCL2|1984|protein_coding|	20.3126	-0.72867	0.476997	0.126607	0.562209
ENST00000000412.8|ENSG00000003056.8|OTTHUMG00000168276.4|OTTHUMT00000399130.2|M6PR-201|M6PR|2450|protein_coding|	66.0221	-0.393612	0.259046	0.128645	0.56265
ENST00000221413.10|ENSG00000183207.14|OTTHUMG00000183333.2|OTTHUMT00000466242.1|RUVBL2-201|RUVBL2|1478|nonsense_mediated_decay|	44.7128	-0.477829	0.313896	0.127946	0.56265
ENST00000222690.10|ENSG00000105968.18|OTTHUMG00000129217.4|OTTHUMT00000251304.1|H2AFV-201|H2AFV|3804|protein_coding|	53.52	-0.435267	0.286346	0.128493	0.56265
ENST00000232125.9|ENSG00000114023.15|OTTHUMG00000159494.1|OTTHUMT00000355768.1|FAM162A-201|FAM162A|801|protein_coding|	20.8691	-0.694599	0.457548	0.128992	0.56265
ENST00000233813.5|ENSG00000115461.5|OTTHUMG00000133058.4|OTTHUMT00000256674.3|IGFBP5-201|IGFBP5|6239|protein_coding|	10.9989	1.02211	0.672938	0.128792	0.56265
ENST00000261866.12|ENSG00000104133.15|OTTHUMG00000131199.5|OTTHUMT00000253927.2|SPG11-201|SPG11|7772|protein_coding|	11.3401	1.09831	0.722947	0.128707	0.56265
ENST00000270517.12|ENSG00000130159.14|OTTHUMG00000178590.6|OTTHUMT00000442603.3|ECSIT-202|ECSIT|1647|protein_coding|	20.8825	-0.701624	0.460555	0.127651	0.56265
ENST00000282412.9|ENSG00000138032.21|OTTHUMG00000128757.19|OTTHUMT00000250672.2|PPM1B-201|PPM1B|2608|protein_coding|	10.9266	-0.974693	0.642027	0.128977	0.56265
ENST00000293288.12|ENSG00000087088.20|OTTHUMG00000160476.4|OTTHUMT00000360762.1|BAX-201|BAX|1358|protein_coding|	12.1408	0.959006	0.63094	0.12852	0.56265
ENST00000296102.8|ENSG00000243147.8|OTTHUMG00000097795.3|OTTHUMT00000215049.2|MRPL33-201|MRPL33|508|protein_coding|	43.95	-0.475164	0.311601	0.127281	0.56265
ENST00000303596.2|ENSG00000168286.2|OTTHUMG00000137546.1|OTTHUMT00000268879.1|THAP11-201|THAP11|2114|protein_coding|	34.1852	-0.577614	0.380057	0.128559	0.56265
ENST00000305877.12|ENSG00000186716.20|OTTHUMG00000150655.4|OTTHUMT00000075819.1|BCR-201|BCR|7082|protein_coding|	11.105	-1.02802	0.674014	0.127205	0.56265
ENST00000306704.10|ENSG00000169689.15|OTTHUMG00000132129.3|OTTHUMT00000255173.1|CENPX-201|CENPX|751|protein_coding|	27.1285	-0.671765	0.440045	0.126865	0.56265
ENST00000318709.9|ENSG00000105778.19|OTTHUMG00000152929.2|OTTHUMT00000328643.2|AVL9-201|AVL9|6987|protein_coding|	15.0679	0.853417	0.561495	0.128535	0.56265
ENST00000366535.4|ENSG00000035687.10|OTTHUMG00000040102.3|OTTHUMT00000096697.2|ADSS-201|ADSS|2555|protein_coding|	14.7901	-0.861462	0.565958	0.127976	0.56265
ENST00000374616.7|ENSG00000125944.20|OTTHUMG00000003224.6|OTTHUMT00000008888.1|HNRNPR-203|HNRNPR|2691|protein_coding|	58.9778	-0.411226	0.270644	0.128653	0.56265
ENST00000375976.8|ENSG00000204463.12|OTTHUMG00000031171.11|OTTHUMT00000076319.4|BAG6-237|BAG6|3644|protein_coding|	9.82206	1.10452	0.724795	0.127533	0.56265
ENST00000391975.5|ENSG00000115677.17|OTTHUMG00000133391.10|OTTHUMT00000257245.6|HDLBP-203|HDLBP|6372|protein_coding|	9.7806	1.10136	0.72161	0.126948	0.56265
ENST00000394725.3|ENSG00000196470.12|OTTHUMG00000175417.16|OTTHUMT00000256841.2|SIAH1-203|SIAH1|2110|protein_coding|	14.4955	0.872022	0.572199	0.127513	0.56265
ENST00000397046.5|ENSG00000106268.15|OTTHUMG00000023072.6|OTTHUMT00000206922.1|NUDT1-204|NUDT1|712|protein_coding|	20.7414	0.713218	0.469654	0.128862	0.56265
ENST00000418929.7|ENSG00000126464.14|OTTHUMG00000183275.3|OTTHUMT00000465915.2|PRR12-201|PRR12|7416|protein_coding|	9.21549	1.14844	0.755166	0.128315	0.56265
ENST00000526895.5|ENSG00000110700.7|OTTHUMG00000165988.5|OTTHUMT00000387321.1|RPS13-204|RPS13|561|lncRNA|	449.059	-0.19928	0.131095	0.12848	0.56265
[truncated: 18,586 more rows]
