# Supplementary material for: Accurate expression quantification from nanopore direct RNA sequencing with NanoCount
Source: Nucleic Acids Res. 2021 Nov 25;50(4):e19. doi: 10.1093/nar/gkab1129 (PMC8886870; doi:10.1093/nar/gkab1129)
Supplement: gkab1129_Supplemental_Files [file gkab1129_supplemental_files.zip › TableS6_5Y_panther_GO.xlsx]

## Sheet: 5Y-genes-panther-GO
Analysis Type:	PANTHER Overrepresentation Test (Released 20200407)
Annotation Version and Release Date:	GO Ontology database DOI: 10.5281/zenodo.3727280 Released 2020-03-23
Analyzed List:	upload_1 (Homo sapiens)
Reference List:	Homo sapiens expressed only (expressed genes)
Test Type:	FISHER
Correction:	BONFERRONI
Bonferroni count:	9050
GO biological process complete	Homo sapiens - REFLIST (20851)	upload_1 (115)	upload_1 (expected)	upload_1 (over/under)	upload_1 (fold Enrichment)	upload_1 (P-value)
neurogenesis (GO:0022008)	1669	35	9.21	+	3.8	2.89e-08
generation of neurons (GO:0048699)	1565	32	8.63	+	3.71	6.16e-07
system development (GO:0048731)	4460	56	24.6	+	2.28	1.12e-06
multicellular organism development (GO:0007275)	5080	60	28.02	+	2.14	2.07e-06
nervous system development (GO:0007399)	2395	39	13.21	+	2.95	2.24e-06
anatomical structure development (GO:0048856)	5469	62	30.16	+	2.06	3.44e-06
cellular developmental process (GO:0048869)	3798	50	20.95	+	2.39	4.36e-06
developmental process (GO:0032502)	5918	65	32.64	+	1.99	4.51e-06
regulation of cell communication (GO:0010646)	3646	49	20.11	+	2.44	4.83e-06
regulation of signaling (GO:0023051)	3686	49	20.33	+	2.41	5.86e-06
cell differentiation (GO:0030154)	3744	49	20.65	+	2.37	8.69e-06
positive regulation of cell differentiation (GO:0045597)	1001	24	5.52	+	4.35	1.19e-05
locomotion (GO:0040011)	1314	27	7.25	+	3.73	2.45e-05
regulation of cellular component organization (GO:0051128)	2428	37	13.39	+	2.76	4.75e-05
cellular process (GO:0009987)	15458	109	85.26	+	1.28	0.000101
multicellular organismal process (GO:0032501)	7037	69	38.81	+	1.78	0.000124
regulation of signal transduction (GO:0009966)	3160	42	17.43	+	2.41	0.000205
positive regulation of cellular process (GO:0048522)	5725	60	31.58	+	1.9	0.000226
movement of cell or subcellular component (GO:0006928)	1570	28	8.66	+	3.23	0.000243
regulation of response to stimulus (GO:0048583)	4403	51	24.28	+	2.1	0.000257
positive regulation of developmental process (GO:0051094)	1401	26	7.73	+	3.36	0.000394
localization (GO:0051179)	5802	60	32	+	1.88	0.000449
positive regulation of biological process (GO:0048518)	6278	63	34.63	+	1.82	0.000517
cellular component morphogenesis (GO:0032989)	613	17	3.38	+	5.03	0.000548
tissue development (GO:0009888)	1789	29	9.87	+	2.94	0.000995
regulation of developmental process (GO:0050793)	2651	36	14.62	+	2.46	0.00156
neuron differentiation (GO:0030182)	1021	21	5.63	+	3.73	0.0019
regulation of neuron differentiation (GO:0045664)	672	17	3.71	+	4.59	0.00196
regulation of neuron projection development (GO:0010975)	516	15	2.85	+	5.27	0.00197
cell development (GO:0048468)	1632	27	9	+	3	0.00205
cell migration (GO:0016477)	957	20	5.28	+	3.79	0.00302
regulation of intracellular signal transduction (GO:1902531)	1799	28	9.92	+	2.82	0.00397
regulation of locomotion (GO:0040012)	982	20	5.42	+	3.69	0.0045
localization of cell (GO:0051674)	1078	21	5.95	+	3.53	0.00456
cell motility (GO:0048870)	1078	21	5.95	+	3.53	0.00456
positive regulation of neurogenesis (GO:0050769)	488	14	2.69	+	5.2	0.006
secretion by cell (GO:0032940)	1002	20	5.53	+	3.62	0.00613
regulation of cell differentiation (GO:0045595)	1857	28	10.24	+	2.73	0.00745
positive regulation of neuron projection development (GO:0010976)	293	11	1.62	+	6.81	0.0084
regulation of localization (GO:0032879)	2838	36	15.65	+	2.3	0.00857
animal organ development (GO:0048513)	3225	39	17.79	+	2.19	0.00858
regulation of neurogenesis (GO:0050767)	840	18	4.63	+	3.89	0.00889
positive regulation of animal organ morphogenesis (GO:0110110)	90	7	0.5	+	14.1	0.00961
regulation of cell population proliferation (GO:0042127)	1656	26	9.13	+	2.85	0.00966
positive regulation of multicellular organismal process (GO:0051240)	1783	27	9.83	+	2.75	0.0114
export from cell (GO:0140352)	1049	20	5.79	+	3.46	0.0123
cell part morphogenesis (GO:0032990)	524	14	2.89	+	4.84	0.0136
regulation of plasma membrane bounded cell projection organization (GO:0120035)	691	16	3.81	+	4.2	0.0143
positive regulation of osteoblast differentiation (GO:0045669)	60	6	0.33	+	18.13	0.015
positive regulation of neuron differentiation (GO:0045666)	382	12	2.11	+	5.7	0.0161
regulation of biological quality (GO:0065008)	4134	45	22.8	+	1.97	0.0165
regulation of cell projection organization (GO:0031344)	700	16	3.86	+	4.14	0.0169
anatomical structure morphogenesis (GO:0009653)	2181	30	12.03	+	2.49	0.0182
negative regulation of response to stimulus (GO:0048585)	1836	27	10.13	+	2.67	0.0198
cytoskeleton organization (GO:0007010)	1187	21	6.55	+	3.21	0.0208
regulation of multicellular organismal development (GO:2000026)	2082	29	11.48	+	2.53	0.0221
positive regulation of cell projection organization (GO:0031346)	396	12	2.18	+	5.49	0.023
positive regulation of nervous system development (GO:0051962)	556	14	3.07	+	4.57	0.0266
biological regulation (GO:0065007)	12525	93	69.08	+	1.35	0.0289
negative regulation of cell communication (GO:0010648)	1428	23	7.88	+	2.92	0.0302
positive regulation of cell development (GO:0010720)	564	14	3.11	+	4.5	0.0313
negative regulation of signaling (GO:0023057)	1432	23	7.9	+	2.91	0.0317
secretion (GO:0046903)	1119	20	6.17	+	3.24	0.0323
epithelium development (GO:0060429)	1121	20	6.18	+	3.23	0.0332
response to chemical (GO:0042221)	4520	47	24.93	+	1.89	0.0347
regulation of cellular component movement (GO:0051270)	1027	19	5.66	+	3.35	0.036
regulation of cell motility (GO:2000145)	942	18	5.2	+	3.46	0.0432
regulation of osteoblast differentiation (GO:0045667)	115	7	0.63	+	11.04	0.0448
regulation of cell-cell adhesion (GO:0022407)	426	12	2.35	+	5.11	0.0476
regulation of nervous system development (GO:0051960)	952	18	5.25	+	3.43	0.0498

## Sheet: 5Y-transcripts-panther-GO
Analysis Type:	PANTHER Overrepresentation Test (Released 20210224)
Annotation Version and Release Date:	GO Ontology database DOI: 10.5281/zenodo.5080993 Released 2021-07-02
Analyzed List:	genes_upreg.csv (Homo sapiens)	There are duplicate IDs in the file. The unique set of IDs will be used.
Reference List:	Homo sapiens expressed only (expressed genes)
Test Type:	FISHER
Correction:	BONFERRONI
Bonferroni count:	9089
GO biological process complete	Homo sapiens - REFLIST (20595)	genes_upreg.csv (153)	genes_upreg.csv (expected)	genes_upreg.csv (over/under)	genes_upreg.csv (fold Enrichment)	genes_upreg.csv (P-value)
system development (GO:0048731)	4174	65	31.01	+	2.1	4.7e-06
multicellular organism development (GO:0007275)	4528	68	33.64	+	2.02	7.8e-06
cellular process (GO:0009987)	15054	142	111.84	+	1.27	9.79e-06
developmental process (GO:0032502)	5569	77	41.37	+	1.86	1.17e-05
anatomical structure development (GO:0048856)	5003	71	37.17	+	1.91	3.27e-05
positive regulation of biological process (GO:0048518)	6064	78	45.05	+	1.73	0.0003
neurogenesis (GO:0022008)	1361	29	10.11	+	2.87	0.00038
cytoplasmic translation (GO:0002181)	122	10	0.91	+	11.03	0.000465
regulation of cellular component organization (GO:0051128)	2363	42	17.55	+	2.39	0.000602
nervous system development (GO:0007399)	2193	40	16.29	+	2.46	0.000864
regulation of localization (GO:0032879)	2711	45	20.14	+	2.23	0.00122
localization (GO:0051179)	5080	68	37.74	+	1.8	0.00125
cytoskeleton organization (GO:0007010)	1165	27	8.65	+	3.12	0.00154
response to wounding (GO:0009611)	428	16	3.18	+	5.03	0.00176
multicellular organismal process (GO:0032501)	6584	80	48.91	+	1.64	0.00277
cellular developmental process (GO:0048869)	3463	52	25.73	+	2.02	0.00307
positive regulation of cellular process (GO:0048522)	5584	71	41.48	+	1.71	0.00343
response to organic substance (GO:0010033)	2686	44	19.95	+	2.21	0.00347
regulation of biological quality (GO:0065008)	3704	54	27.52	+	1.96	0.00373
response to nitrogen compound (GO:1901698)	1071	25	7.96	+	3.14	0.00413
cell differentiation (GO:0030154)	3403	51	25.28	+	2.02	0.00463
organelle organization (GO:0006996)	3354	50	24.92	+	2.01	0.00721
regulation of organelle organization (GO:0033043)	1191	26	8.85	+	2.94	0.00817
regulation of biological process (GO:0050789)	11522	115	85.6	+	1.34	0.0099
response to chemical (GO:0042221)	4052	56	30.1	+	1.86	0.0105
response to organonitrogen compound (GO:0010243)	984	23	7.31	+	3.15	0.0124
negative regulation of biological process (GO:0048519)	5180	66	38.48	+	1.72	0.0127
cellular component organization (GO:0016043)	5294	67	39.33	+	1.7	0.0144
cellular response to chemical stimulus (GO:0070887)	2555	41	18.98	+	2.16	0.0152
generation of neurons (GO:0048699)	1237	26	9.19	+	2.83	0.0163
negative regulation of cellular process (GO:0048523)	4778	62	35.5	+	1.75	0.0176
movement of cell or subcellular component (GO:0006928)	1413	28	10.5	+	2.67	0.019
supramolecular fiber organization (GO:0097435)	518	16	3.85	+	4.16	0.0201
cellular component organization or biogenesis (GO:0071840)	5491	68	40.79	+	1.67	0.0213
response to endogenous stimulus (GO:0009719)	1341	27	9.96	+	2.71	0.0222
biological regulation (GO:0065007)	12242	119	90.95	+	1.31	0.0254
regulation of cytoskeleton organization (GO:0051493)	529	16	3.93	+	4.07	0.026
locomotion (GO:0040011)	1195	25	8.88	+	2.82	0.0288
response to organic cyclic compound (GO:0014070)	896	21	6.66	+	3.15	0.0359
cellular response to hormone stimulus (GO:0032870)	484	15	3.6	+	4.17	0.0407
response to oxygen-containing compound (GO:1901700)	1566	29	11.63	+	2.49	0.0449
