# Supplementary material for: Accurate expression quantification from nanopore direct RNA sequencing with NanoCount
Source: Nucleic Acids Res. 2021 Nov 25;50(4):e19. doi: 10.1093/nar/gkab1129 (PMC8886870; doi:10.1093/nar/gkab1129)
Supplement: gkab1129_Supplemental_Files [file gkab1129_supplemental_files.zip › TableS7_DIU.xlsx]

## Sheet: TableS7_DIU
isoform_id	gene_id	condition_1	condition_2	gene_name	gene_biotype	iso_biotype	gene_overall_mean	gene_value_undiff	gene_value_diff	gene_stdev_undiff	gene_stdev_diff	gene_log2_fold_change	gene_q_value	iso_overall_mean	iso_value_undiff	iso_value_diff	iso_stdev_undiff	iso_stdev_diff	iso_log2_fold_change	iso_q_value	IF_overall	IF_undiff	IF_diff	dIF	isoform_switch_q_value	gene_switch_q_value
R1_103_1	R1_103	MixA	MixB	NA	NA	NA	25.6	51.5	8.3	2.51661	14.8492	-2.467	2.4e-13	7	2.5	10	4.1	2.51661	1.99568	0.222742	0.591	0.0498	0.950567	0.900668	9.96e-11	6.5e-18
R1_103_2	R1_103	MixA	MixB	NA	NA	NA	25.6	51.5	8.3	2.51661	14.8492	-2.467	2.4e-13	20.4	50	0.666667	11.1	0.333333	-6.20763	2.14e-11	0.409	0.95	0.0493322	-0.900668	6.5e-18	6.5e-18
ENST00000344425.7	ENSG00000075043.18	undiff	diff	KCNQ2	protein_coding	protein_coding	136	131.5	139	88.3247	47.7668	0.0800162	0.989003	104.4	114.5	97.6667	72.6722	30.6141	-0.229388	0.615951	0.77344	0.87545	0.705433	-0.170017	0.000593406	0.000593406
ENST00000626839.2	ENSG00000075043.18	undiff	diff	KCNQ2	protein_coding	protein_coding	136	131.5	139	88.3247	47.7668	0.0800162	0.989003	25.4	11.5	34.6667	14.5344	13.6829	1.59108	0.0172362	0.18048	0.0798	0.2476	0.1678	0.00060591	0.000593406
ENST00000360351.8	ENSG00000078018.19	undiff	diff	MAP2	protein_coding	protein_coding	59.4	39	73	31.305	43.1277	0.90425	0.196	24.2	8	35	0	18.0739	2.12789	0.0053517	0.39144	0.23545	0.495433	0.259983	0.0227425	0.0227425
ENST00000392194.5	ENSG00000078018.19	undiff	diff	MAP2	protein_coding	protein_coding	59.4	39	73	31.305	43.1277	0.90425	0.196	31.6	30.5	32.3333	30.1869	23.4284	0.0841862	0.992265	0.55606	0.7551	0.423367	-0.331733	0.0227425	0.0227425
ENST00000360605.8	ENSG00000105176.18	undiff	diff	URI1	protein_coding	protein_coding	41.8	44	40.3333	24.5967	13.4371	-0.125501	0.999	11.8	6	15.6667	4.47214	5.37484	1.38318	0.30991	0.28708	0.13335	0.389567	0.256217	0.0448989	0.0357809
ENST00000574110.5	ENSG00000105176.18	undiff	diff	URI1	protein_coding	nonsense_mediated_decay	41.8	44	40.3333	24.5967	13.4371	-0.125501	0.999	28.2	36.5	22.6667	21.2426	9.86013	-0.687083	0.376762	0.66788	0.8273	0.5616	-0.2657	0.0357809	0.0357809
ENST00000370220.1	ENSG00000107816.17	undiff	diff	LZTS2	protein_coding	protein_coding	31.2	33	30	2.23607	8.46562	-0.13746	0.999	11.2	19	6	6.7082	4.65475	-1.66132	0.0788647	0.34198	0.57355	0.1876	-0.38595	0.0254026	0.0227425
ENST00000370223.7	ENSG00000107816.17	undiff	diff	LZTS2	protein_coding	protein_coding	31.2	33	30	2.23607	8.46562	-0.13746	0.999	20	14	24	4.47214	3.87298	0.777178	0.620073	0.65802	0.42645	0.8124	0.38595	0.0227425	0.0227425
ENST00000534947.5	ENSG00000111652.10	undiff	diff	COPS7A	protein_coding	protein_coding	33.2	32.5	33.6667	39.1312	16.4486	0.0508658	0.999	11.2	12	10.6667	17.8885	9.77525	-0.169775	0.964714	0.3006	0.33335	0.278767	-0.0545833	1	0.00678782
ENST00000539735.5	ENSG00000111652.10	undiff	diff	COPS7A	protein_coding	protein_coding	33.2	32.5	33.6667	39.1312	16.4486	0.0508658	0.999	5.6	0.5	9	1.11803	3.87298	4.14296	0.999	0.17864	0.03335	0.2755	0.24215	0.00678782	0.00678782
ENST00000543155.6	ENSG00000111652.10	undiff	diff	COPS7A	protein_coding	protein_coding	33.2	32.5	33.6667	39.1312	16.4486	0.0508658	0.999	15.2	19	12.6667	20.1246	3.72678	-0.584583	0.799879	0.4935	0.61335	0.4136	-0.19975	0.754135	0.00678782
ENST00000319223.8	ENSG00000116212.15	undiff	diff	LRRC42	protein_coding	protein_coding	26.2	22	29	8.94427	11.0303	0.398391	0.985	5.6	0.5	9	1.11803	1.29099	4.14296	0.999	0.21094	0.01925	0.338733	0.319483	0.0525953	0.037901
ENST00000371370.8	ENSG00000116212.15	undiff	diff	LRRC42	protein_coding	protein_coding	26.2	22	29	8.94427	11.0303	0.398391	0.985	20.4	21.5	19.6667	7.82624	12.2701	-0.128522	0.870058	0.7824	0.98075	0.650167	-0.330583	0.037901	0.037901
ENST00000351266.8	ENSG00000122756.15	undiff	diff	CNTFR	protein_coding	protein_coding	100	67.5	121.667	34.6591	41.4796	0.849879	0.0775	22.8	7.5	33	5.59017	15.6525	2.13602	0.00421556	0.2027	0.10835	0.2656	0.15725	0.0448989	0.037901
ENST00000378980.8	ENSG00000122756.15	undiff	diff	CNTFR	protein_coding	protein_coding	100	67.5	121.667	34.6591	41.4796	0.849879	0.0775	76.8	60	88	29.0689	24.6306	0.552465	0.412649	0.79468	0.89165	0.730033	-0.161617	0.037901	0.037901
ENST00000373873.8	ENSG00000124006.15	undiff	diff	OBSL1	protein_coding	protein_coding	35.2	46.5	27.6667	27.9508	8.59586	-0.748871	0.377	24	41	12.6667	26.8328	1.49071	-1.6938	0.00251283	0.63556	0.8756	0.475533	-0.400067	0.0270833	0.0270833
ENST00000462534.5	ENSG00000124006.15	undiff	diff	OBSL1	protein_coding	retained_intron	35.2	46.5	27.6667	27.9508	8.59586	-0.748871	0.377	6.4	4.5	7.66667	3.3541	1.97203	0.767353	0.999	0.20584	0.09495	0.279767	0.184817	0.0347217	0.0270833
ENST00000343984.5	ENSG00000125354.23	undiff	diff	2006-09-01	protein_coding	protein_coding	321.6	232.5	381	112.921	102.689	0.712536	0.000588342	51.4	49	53	20.1246	33.4913	0.113188	0.980845	0.16548	0.21235	0.134233	-0.0781167	0.807177	0.000599042
ENST00000354416.7	ENSG00000125354.23	undiff	diff	2006-09-01	protein_coding	protein_coding	321.6	232.5	381	112.921	102.689	0.712536	0.000588342	64	64	64	29.0689	20.7766	0	0.945809	0.21064	0.27615	0.166967	-0.109183	0.00735853	0.000599042
ENST00000360156.11	ENSG00000125354.23	undiff	diff	2006-09-01	protein_coding	protein_coding	321.6	232.5	381	112.921	102.689	0.712536	0.000588342	179.8	85	243	51.4296	51.5752	1.51531	9.32e-12	0.531	0.36115	0.644233	0.283083	0.000599042	0.000599042
ENST00000394610.6	ENSG00000125354.23	undiff	diff	2006-09-01	protein_coding	protein_coding	321.6	232.5	381	112.921	102.689	0.712536	0.000588342	16	20.5	13	10.0623	4.65475	-0.656707	0.572126	0.0555	0.0881	0.0337667	-0.0543333	0.0227425	0.000599042
ENST00000467310.1	ENSG00000125354.23	undiff	diff	2006-09-01	protein_coding	lncRNA	321.6	232.5	381	112.921	102.689	0.712536	0.000588342	9.4	12.5	7.33333	1.11803	4.53382	-0.768575	0.621941	0.03412	0.0569	0.0189333	-0.0379667	0.20517	0.000599042
ENST00000356286.9	ENSG00000125826.20	undiff	diff	RBCK1	protein_coding	protein_coding	40	35	43.3333	31.305	8.39974	0.308043	0.999	7.6	13.5	3.66667	16.7705	1.49071	-1.87756	0.999	0.19584	0.35715	0.0883	-0.26885	0.0346015	0.0346015
ENST00000382214.7	ENSG00000125826.20	undiff	diff	RBCK1	protein_coding	nonsense_mediated_decay	40	35	43.3333	31.305	8.39974	0.308043	0.999	10	8.5	11	5.59017	6.7082	0.371583	0.999	0.25018	0.2551	0.2469	-0.0082	1	0.0346015
ENST00000475269.5	ENSG00000125826.20	undiff	diff	RBCK1	protein_coding	protein_coding	40	35	43.3333	31.305	8.39974	0.308043	0.999	15.6	10	19.3333	11.1803	5.37484	0.950394	0.505317	0.37504	0.2721	0.443667	0.171567	0.196548	0.0346015
ENST00000312547.6	ENSG00000130724.8	undiff	diff	CHMP2A	protein_coding	protein_coding	101.4	75.5	118.667	41.3673	51.7258	0.652297	0.394075	42.4	37	46	4.47214	19.0175	0.314032	0.944387	0.43908	0.51445	0.388833	-0.125617	0.949019	0.0336999
ENST00000600118.5	ENSG00000130724.8	undiff	diff	CHMP2A	protein_coding	protein_coding	101.4	75.5	118.667	41.3673	51.7258	0.652297	0.394075	5.8	10	3	8.94427	3.41565	-1.73361	0.999	0.06462	0.1271	0.0229667	-0.104133	0.0336999	0.0336999
ENST00000601220.5	ENSG00000130724.8	undiff	diff	CHMP2A	protein_coding	protein_coding	101.4	75.5	118.667	41.3673	51.7258	0.652297	0.394075	51.4	28.5	66.6667	27.9508	28.7904	1.22571	0.00660043	0.48076	0.35845	0.5623	0.20385	0.0634759	0.0336999
ENST00000397901.8	ENSG00000131165.15	undiff	diff	CHMP1A	protein_coding	protein_coding	62.4	45.5	73.6667	14.5344	41.72	0.695024	0.658	45.4	40.5	48.6667	14.5344	31.7368	0.264952	0.971761	0.73998	0.8878	0.641433	-0.246367	0.00572279	0.00572279
ENST00000535997.6	ENSG00000131165.15	undiff	diff	CHMP1A	protein_coding	protein_coding	62.4	45.5	73.6667	14.5344	41.72	0.695024	0.658	16.2	4	24.3333	0	10.5145	2.60185	0.0079907	0.24332	0.08975	0.3457	0.25595	0.00723099	0.00572279
ENST00000349310.7	ENSG00000142208.16	undiff	diff	AKT1	protein_coding	protein_coding	97	89.5	102	61.4919	29.7769	0.18859	0.999	75.8	60.5	86	30.1869	25.8199	0.507331	0.51496	0.78338	0.6953	0.8421	0.1468	0.0134392	0.0134392
ENST00000407796.6	ENSG00000142208.16	undiff	diff	AKT1	protein_coding	protein_coding	97	89.5	102	61.4919	29.7769	0.18859	0.999	15	24	9	22.3607	5.91608	-1.41404	0.123743	0.1555	0.2582	0.0870333	-0.171167	0.0236931	0.0134392
ENST00000391857.9	ENSG00000142541.17	undiff	diff	RPL13A	protein_coding	protein_coding	1576.4	1694	1498	1044.24	384.545	-0.177395	0.037	160.4	228	115.333	154.289	25.6363	-0.983162	3.22e-05	0.09988	0.1335	0.0774667	-0.0560333	2.76e-06	1.89e-06
ENST00000467825.2	ENSG00000142541.17	undiff	diff	RPL13A	protein_coding	protein_coding	1576.4	1694	1498	1044.24	384.545	-0.177395	0.037	1210.2	1190.5	1223.33	692.063	336.686	0.0392496	0.97013	0.77152	0.70605	0.815167	0.109117	1.89e-06	1.89e-06
ENST00000477613.6	ENSG00000142541.17	undiff	diff	RPL13A	protein_coding	lncRNA	1576.4	1694	1498	1044.24	384.545	-0.177395	0.037	25.2	30.5	21.6667	16.7705	6.101	-0.493139	0.715502	0.01628	0.01815	0.0150333	-0.00311667	1	1.89e-06
ENST00000479992.5	ENSG00000142541.17	undiff	diff	RPL13A	protein_coding	retained_intron	1576.4	1694	1498	1044.24	384.545	-0.177395	0.037	25.6	31.5	21.6667	19.0066	9.68963	-0.539667	0.557381	0.01598	0.0186	0.0142333	-0.00436667	1	1.89e-06
ENST00000624069.3	ENSG00000142541.17	undiff	diff	RPL13A	protein_coding	nonsense_mediated_decay	1576.4	1694	1498	1044.24	384.545	-0.177395	0.037	152.2	210.5	113.333	166.587	21.4606	-0.893189	0.000993728	0.09438	0.12135	0.0764	-0.04495	0.0134392	1.89e-06
ENST00000367883.3	ENSG00000143198.13	undiff	diff	MGST3	protein_coding	protein_coding	136	110	153.333	53.6656	37.066	0.479131	0.592	22.6	19	25	15.6525	5.62731	0.395747	0.835141	0.16524	0.16675	0.164233	-0.00251667	1	0.00128161
ENST00000367884.6	ENSG00000143198.13	undiff	diff	MGST3	protein_coding	protein_coding	136	110	153.333	53.6656	37.066	0.479131	0.592	23.8	17.5	28	7.82624	5.62731	0.677763	0.656965	0.17446	0.15975	0.184267	0.0245167	1	0.00128161
ENST00000367885.5	ENSG00000143198.13	undiff	diff	MGST3	protein_coding	protein_coding	136	110	153.333	53.6656	37.066	0.479131	0.592	44	20	60	13.4164	27.0493	1.58448	0.00179871	0.3039	0.1784	0.387567	0.209167	0.0695674	0.00128161
ENST00000495447.5	ENSG00000143198.13	undiff	diff	MGST3	protein_coding	retained_intron	136	110	153.333	53.6656	37.066	0.479131	0.592	44	53	38	17.8885	11.2546	-0.479886	0.388697	0.34422	0.48925	0.247533	-0.241717	0.00128161	0.00128161
ENST00000310483.10	ENSG00000143570.18	undiff	diff	SLC39A1	protein_coding	protein_coding	78.4	91.5	69.6667	14.5344	18.3636	-0.393254	0.760331	12.4	23	5.33333	6.7082	0.745356	-2.10645	0.00600992	0.1485	0.255	0.0775	-0.1775	0.0263478	0.0263478
ENST00000356205.9	ENSG00000143570.18	undiff	diff	SLC39A1	protein_coding	protein_coding	78.4	91.5	69.6667	14.5344	18.3636	-0.393254	0.760331	7.2	10	5.33333	0	0.745356	-0.90563	0.999	0.09042	0.1098	0.0775	-0.0323	1	0.0263478
ENST00000368621.5	ENSG00000143570.18	undiff	diff	SLC39A1	protein_coding	protein_coding	78.4	91.5	69.6667	14.5344	18.3636	-0.393254	0.760331	23.8	25	23	33.541	11.8322	-0.120244	0.962543	0.30186	0.2629	0.327833	0.0649333	1	0.0263478
ENST00000368623.7	ENSG00000143570.18	undiff	diff	SLC39A1	protein_coding	protein_coding	78.4	91.5	69.6667	14.5344	18.3636	-0.393254	0.760331	13.8	15	13	11.1803	2.58199	-0.206303	0.842439	0.1843	0.16865	0.194733	0.0260833	1	0.0263478
ENST00000617697.4	ENSG00000143570.18	undiff	diff	SLC39A1	protein_coding	protein_coding	78.4	91.5	69.6667	14.5344	18.3636	-0.393254	0.760331	7	10	5	2.23607	0	-0.998559	0.999	0.0884	0.1106	0.0736	-0.037	1	0.0263478
ENST00000621013.4	ENSG00000143570.18	undiff	diff	SLC39A1	protein_coding	protein_coding	78.4	91.5	69.6667	14.5344	18.3636	-0.393254	0.760331	14.2	8.5	18	1.11803	14.8885	1.08157	0.617515	0.18648	0.09295	0.248833	0.155883	0.807177	0.0263478
ENST00000357429.10	ENSG00000146540.15	undiff	diff	C7orf50	protein_coding	protein_coding	138.4	79.5	177.667	34.6591	56.9259	1.16005	0.000440949	34.8	31	37.3333	26.8328	20.426	0.268117	0.903958	0.27174	0.37475	0.203067	-0.171683	0.25348	0.0443479
ENST00000397098.8	ENSG00000146540.15	undiff	diff	C7orf50	protein_coding	protein_coding	138.4	79.5	177.667	34.6591	56.9259	1.16005	0.000440949	10	11	9.33333	2.23607	10.5145	-0.236805	0.949482	0.0846	0.14125	0.0468333	-0.0944167	0.918078	0.0443479
ENST00000397100.6	ENSG00000146540.15	undiff	diff	C7orf50	protein_coding	protein_coding	138.4	79.5	177.667	34.6591	56.9259	1.16005	0.000440949	7.6	3.5	10.3333	1.11803	3.24893	1.55916	0.999	0.05478	0.04705	0.0599333	0.0128833	1	0.0443479
ENST00000412051.5	ENSG00000146540.15	undiff	diff	C7orf50	protein_coding	protein_coding	138.4	79.5	177.667	34.6591	56.9259	1.16005	0.000440949	84.6	33.5	118.667	7.82624	25.1772	1.82437	5.49e-08	0.5791	0.42915	0.679067	0.249917	0.0443479	0.0443479
ENST00000290219.10	ENSG00000159128.14	undiff	diff	IFNGR2	protein_coding	protein_coding	44.8	44.5	45	21.2426	16.9312	0.0161161	0.999	34.2	40.5	30	16.7705	13.1022	-0.432835	0.48247	0.76286	0.9159	0.660833	-0.255067	0.0227425	0.0227425
ENST00000381995.5	ENSG00000159128.14	undiff	diff	IFNGR2	protein_coding	protein_coding	44.8	44.5	45	21.2426	16.9312	0.0161161	0.999	10	4	14	4.47214	5.16398	1.80478	0.999	0.22038	0.0841	0.311233	0.227133	0.0270833	0.0227425
ENST00000291295.14	ENSG00000160014.17	undiff	diff	CALM3	protein_coding	protein_coding	268.2	274	264.333	165.469	63.5654	-0.0518156	0.999	236.4	260	220.667	156.525	56.6029	-0.236633	0.397431	0.87966	0.94915	0.833333	-0.115817	0.000425995	0.000425995
ENST00000477244.5	ENSG00000160014.17	undiff	diff	CALM3	protein_coding	lncRNA	268.2	274	264.333	165.469	63.5654	-0.0518156	0.999	25.4	12	34.3333	4.47214	7.56454	1.51579	0.0398649	0.09652	0.0451	0.1308	0.0857	0.000593406	0.000425995
ENST00000356657.10	ENSG00000160752.14	undiff	diff	FDPS	protein_coding	protein_coding	139.6	112.5	157.667	65.964	37.8227	0.486916	0.999	39.2	34	42.6667	44.7214	5.21749	0.327488	0.686358	0.27392	0.2745	0.273533	-0.000966667	1	0.0336999
ENST00000368356.8	ENSG00000160752.14	undiff	diff	FDPS	protein_coding	protein_coding	139.6	112.5	157.667	65.964	37.8227	0.486916	0.999	35.6	29	40	26.8328	10.5672	0.46381	0.66095	0.25104	0.24675	0.2539	0.00715	1	0.0336999
ENST00000447866.5	ENSG00000160752.14	undiff	diff	FDPS	protein_coding	protein_coding	139.6	112.5	157.667	65.964	37.8227	0.486916	0.999	13	11.5	14	1.11803	9.74679	0.283569	0.99019	0.09616	0.11105	0.0862333	-0.0248167	1	0.0336999
ENST00000467076.5	ENSG00000160752.14	undiff	diff	FDPS	protein_coding	protein_coding	139.6	112.5	157.667	65.964	37.8227	0.486916	0.999	33.2	31	34.6667	4.47214	18.0893	0.161232	0.959613	0.24912	0.3009	0.2146	-0.0863	1	0.0336999
ENST00000612683.1	ENSG00000160752.14	undiff	diff	FDPS	protein_coding	protein_coding	139.6	112.5	157.667	65.964	37.8227	0.486916	0.999	16	4.5	23.6667	3.3541	3.94405	2.39227	0.00632965	0.10822	0.0392	0.154233	0.115033	0.0336999	0.0336999
ENST00000299610.4	ENSG00000166482.11	undiff	diff	MFAP4	protein_coding	protein_coding	376	152	525.333	60.3738	85.6965	1.78909	0.000142088	51.4	28.5	66.6667	16.7705	5.21749	1.22571	0.00913958	0.15042	0.18455	0.127667	-0.0568833	0.437826	0.037901
ENST00000395592.6	ENSG00000166482.11	undiff	diff	MFAP4	protein_coding	protein_coding	376	152	525.333	60.3738	85.6965	1.78909	0.000142088	280	99	400.667	35.7771	71.837	2.01679	3.64e-20	0.71844	0.65325	0.7619	0.10865	0.037901	0.037901
ENST00000497081.6	ENSG00000166482.11	undiff	diff	MFAP4	protein_coding	protein_coding	376	152	525.333	60.3738	85.6965	1.78909	0.000142088	43.8	24.5	56.6667	7.82624	8.59586	1.20938	0.0293196	0.12964	0.1622	0.107933	-0.0542667	0.451002	0.037901
ENST00000360796.9	ENSG00000168000.14	undiff	diff	BSCL2	protein_coding	protein_coding	48	43	51.3333	22.3607	28.5871	0.255505	0.999	10.6	0.5	17.3333	1.11803	11.7142	5.08774	0.00214654	0.19898	0.00945	0.325333	0.315883	6.03e-06	6.03e-06
ENST00000403550.5	ENSG00000168000.14	undiff	diff	BSCL2	protein_coding	protein_coding	48	43	51.3333	22.3607	28.5871	0.255505	0.999	5.8	7.5	4.66667	7.82624	2.68742	-0.683332	0.999	0.14136	0.16435	0.126033	-0.0383167	1	6.03e-06
ENST00000405837.5	ENSG00000168000.14	undiff	diff	BSCL2	protein_coding	protein_coding	48	43	51.3333	22.3607	28.5871	0.255505	0.999	21.6	27	18	17.8885	11.4746	-0.584695	0.562209	0.45342	0.6181	0.343633	-0.274467	0.0454175	6.03e-06
ENST00000407022.7	ENSG00000168000.14	undiff	diff	BSCL2	protein_coding	protein_coding	48	43	51.3333	22.3607	28.5871	0.255505	0.999	9.4	7.5	10.6667	3.3541	9.86013	0.507576	0.999	0.19416	0.19295	0.194967	0.00201667	1	6.03e-06
ENST00000336783.8	ENSG00000168488.18	undiff	diff	ATXN2L	protein_coding	protein_coding	44.4	51.5	39.6667	36.8951	4.88763	-0.376562	0.885	22.4	36	13.3333	29.0689	3.24893	-1.43228	0.057204	0.48004	0.68885	0.340833	-0.348017	0.000391423	0.000391423
ENST00000340394.12	ENSG00000168488.18	undiff	diff	ATXN2L	protein_coding	protein_coding	44.4	51.5	39.6667	36.8951	4.88763	-0.376562	0.885	6.8	4.5	8.33333	7.82624	4.88763	0.887496	0.999	0.15522	0.0731	0.209967	0.136867	0.731487	0.000391423
ENST00000395547.6	ENSG00000168488.18	undiff	diff	ATXN2L	protein_coding	protein_coding	44.4	51.5	39.6667	36.8951	4.88763	-0.376562	0.885	8.8	4	12	2.23607	2.23607	1.58256	0.999	0.21498	0.0796	0.305233	0.225633	0.0203056	0.000391423
ENST00000306869.6	ENSG00000169738.7	undiff	diff	DCXR	protein_coding	protein_coding	76.4	71.5	79.6667	14.5344	24.7094	0.156012	0.999526	49.4	38	57	8.94427	24.5289	0.584836	0.647333	0.63496	0.5308	0.7044	0.1736	0.40778	0.00440289
ENST00000579334.5	ENSG00000169738.7	undiff	diff	DCXR	protein_coding	retained_intron	76.4	71.5	79.6667	14.5344	24.7094	0.156012	0.999526	14.6	24	8.33333	2.23607	2.68742	-1.52494	0.0697231	0.20188	0.33715	0.1117	-0.22545	0.00440289	0.00440289
ENST00000580320.5	ENSG00000169738.7	undiff	diff	DCXR	protein_coding	retained_intron	76.4	71.5	79.6667	14.5344	24.7094	0.156012	0.999526	9.8	7.5	11.3333	1.11803	3.94405	0.59496	0.863702	0.1325	0.1064	0.1499	0.0435	1	0.00440289
ENST00000340957.9	ENSG00000175182.15	undiff	diff	FAM131A	protein_coding	protein_coding	24.2	19	27.6667	11.1803	9.15909	0.541912	0.999	15.4	5.5	22	7.82624	11.4746	1.99803	0.0349439	0.56658	0.25895	0.771667	0.512717	0.0327696	0.0327696
ENST00000383847.7	ENSG00000175182.15	undiff	diff	FAM131A	protein_coding	protein_coding	24.2	19	27.6667	11.1803	9.15909	0.541912	0.999	7.2	11	4.66667	6.7082	1.97203	-1.23526	0.999	0.34104	0.57735	0.1835	-0.39385	0.037901	0.0327696
ENST00000342392.3	ENSG00000184047.19	undiff	diff	DIABLO	protein_coding	nonsense_mediated_decay	52.4	44.5	57.6667	27.9508	27.1211	0.373858	0.999	7.8	3.5	10.6667	3.3541	4.88763	1.60492	0.999	0.14284	0.0751	0.188	0.1129	0.482017	0.0227425
ENST00000540535.6	ENSG00000184047.19	undiff	diff	DIABLO	protein_coding	nonsense_mediated_decay	52.4	44.5	57.6667	27.9508	27.1211	0.373858	0.999	14	6.5	19	1.11803	12.3153	1.54603	0.269714	0.25282	0.15515	0.317933	0.162783	0.458594	0.0227425
ENST00000645569.1	ENSG00000184047.19	undiff	diff	DIABLO	protein_coding	retained_intron	52.4	44.5	57.6667	27.9508	27.1211	0.373858	0.999	22.8	28.5	19	10.0623	5.91608	-0.58471	0.516114	0.47648	0.66445	0.351167	-0.313283	0.0227425	0.0227425
ENST00000602414.6	ENSG00000269893.8	undiff	diff	SNHG8	lncRNA	lncRNA	72	69	74	62.6099	3.41565	0.100915	0.991	18.6	8.5	25.3333	7.82624	5.96285	1.57438	0.052931	0.25532	0.12285	0.343633	0.220783	0.0346015	0.0346015
ENST00000602520.5	ENSG00000269893.8	undiff	diff	SNHG8	lncRNA	lncRNA	72	69	74	62.6099	3.41565	0.100915	0.991	28.2	29.5	27.3333	21.2426	6.36832	-0.110015	0.958307	0.39908	0.44495	0.3685	-0.07645	1	0.0346015
ENST00000602819.6	ENSG00000269893.8	undiff	diff	SNHG8	lncRNA	lncRNA	72	69	74	62.6099	3.41565	0.100915	0.991	8.8	13.5	5.66667	19.0066	3.72678	-1.25091	0.999	0.11554	0.1744	0.0763	-0.0981	0.469345	0.0346015
ENST00000652022.1	ENSG00000269893.8	undiff	diff	SNHG8	lncRNA	lncRNA	72	69	74	62.6099	3.41565	0.100915	0.991	11.4	11.5	11.3333	12.2984	2.98142	-0.0210432	0.987806	0.15598	0.1608	0.152767	-0.00803333	1	0.0346015

## Sheet: FLAIR_DIU
isoform_id	gene_id	condition_1	condition_2	gene_name	gene_biotype	iso_biotype	gene_overall_mean	gene_value_undiff	gene_value_diff	gene_stdev_undiff	gene_stdev_diff	gene_log2_fold_change	gene_q_value	iso_overall_mean	iso_value_undiff	iso_value_diff	iso_stdev_undiff	iso_stdev_diff	iso_log2_fold_change	iso_q_value	IF_overall	IF_undiff	IF_diff	dIF	isoform_switch_q_value	gene_switch_q_value
ENSG00000165731.19	ENST00000355710.8	undiff	diff	RET	protein_coding	protein_coding	300.31	292.93	305.23	37.33	53.63	0.0659	0.995	111.8	136.5	95.333	37.4767	35.133	-0.6399	0.12466	0.3976	0.0235694	0.140954	0.117384	0.000399426	2.07e-07
ENSG00000165731.19	ac4f40ef-68ef-4410-8d3a-21831489042a	undiff	diff	RET	protein_coding	novel	300.31	292.93	305.23	37.33	53.63	0.0659	0.995	26.7	6	40.5	1.41	14.0268	2.622	0.0003135	0.0947	0.514206	0.32175	-0.192456	4.91e-06	2.07e-07
ENSG00000165731.19	ENST00000340058.5	undiff	diff	RET	protein_coding	protein_coding	300.31	292.93	305.23	37.33	53.63	0.0659	0.995	69.613	56.988	78.03	6.782	17.589	0.453	0.6425	0.2561	0.21283	0.28428	0.0714508	1	2.07e-07
ENSG00000165731.19	b533ac29-ce7c-4b2e-9d9c-eeabfff8f263	undiff	diff	RET	protein_coding	novel	300.31	292.93	305.23	37.33	53.63	0.0659	0.995	57.08	55.723	57.986	22.439	9.598	0.05899	0.993	0.21	0.208106	0.211256	0.00314945	1	2.07e-07
ENSG00000165731.19	a9636896-73a3-446c-85c6-403d397314ac	undiff	diff	RET	protein_coding	novel	300.31	292.93	305.23	37.33	53.63	0.0659	0.995	11.299	11.056	11.463	3.153	6.97	0.0501	0.997	0.0416	0.0412894	0.0417607	0.000471308	1	2.07e-07
