# Supplementary material for: Accurate expression quantification from nanopore direct RNA sequencing with NanoCount
Source: Nucleic Acids Res. 2021 Nov 25;50(4):e19. doi: 10.1093/nar/gkab1129 (PMC8886870; doi:10.1093/nar/gkab1129)
Supplement: gkab1129_Supplemental_Files [file gkab1129_supplemental_files.zip › TableS8_FLAIR_high-confidence_novel_isoforms.txt]

3578	0	0	0	0	0	9	41226	-	2674651c-853b-46ae-8f86-722328c6f7b9_ENSG00000174238.14	3578	0	3578	chr17	83257441	1520212	1562791	10	326,67,123,111,78,84,75,92,146,251,	0,2550,2617,2740,2851,2929,3013,3088,3180,3326,	1520212,1521578,1534098,1535181,1535440,1538868,1541565,1548295,1553003,1562540,
1434	0	0	0	0	0	10	41195	-	a0d6ab88-88aa-4159-b6a9-2945e2c8d821_ENSG00000174238.14	1434	0	1434	chr17	83257441	1517992	1562791	11	2546,67,123,111,78,84,75,92,146,31,251,	0,385,452,575,686,764,848,923,1015,1161,1192,	1517992,1521578,1534098,1535181,1535440,1538868,1541565,1548295,1553003,1558528,1562540,
1434	0	0	0	0	0	10	41195	-	a0d6ab88-88aa-4159-b6a9-2945e2c8d821-1_ENSG00000174238.14	1434	0	1434	chr17	83257441	1520212	1562791	11	326,67,123,111,78,84,75,92,146,31,251,	0,385,452,575,686,764,848,923,1015,1161,1192,	1520212,1521578,1534098,1535181,1535440,1538868,1541565,1548295,1553003,1558528,1562540,
1258	0	0	0	0	0	10	41310	-	8ad42def-6409-431a-8e80-4eb6188209a4_ENSG00000174238.14	1258	0	1258	chr17	83257441	1517992	1562791	11	2546,67,123,111,78,84,75,92,146,31,136,	0,324,391,514,625,703,787,862,954,1100,1131,	1517992,1521578,1534098,1535181,1535440,1538868,1541565,1548295,1553003,1558528,1562655,
3258	0	0	0	0	0	13	50754	-	c73493d1-461f-47f3-bb4e-982dc3992af2_ENSG00000167703.14	3258	0	3258	chr17	83257441	1574371	1628341	14	1394,124,74,133,139,147,203,134,93,77,56,208,206,228,	0,1364,1488,1562,1695,1834,1981,2184,2318,2411,2488,2544,2752,2958,	1574371,1576596,1578249,1583203,1585912,1590801,1591268,1591565,1593186,1613194,1614978,1616561,1627714,1628113,
1806	0	0	0	0	0	9	86458	+	168c737d-e39c-4ce6-999f-73c7406c0f04_ENSG00000007168.13	1806	0	1806	chr17	83257441	2593653	2681910	10	353,222,75,207,169,103,229,102,157,182,	0,358,580,655,862,1031,1134,1363,1465,1622,	2593653,2638098,2666015,2666991,2670162,2672654,2674059,2676504,2680163,2681728,
531	0	0	0	0	0	2	8634	-	51112bfe-3a82-4f9b-944c-9bc8e6dadfd1_ENSG00000083457.12	531	0	531	chr17	83257441	3714627	3723837	3	315,111,150,	0,306,417,	3714627,3716687,3723687,
2306	0	0	0	0	0	13	31779	-	74fd06ac-333f-4f8e-a9a3-fbf1f96b9470_ENSG00000074356.17	2306	0	2306	chr17	83257441	3812142	3846246	14	512,163,162,155,310,104,100,109,77,129,126,106,66,206,	0,512,675,837,992,1302,1406,1506,1615,1692,1821,1947,2053,2119,	3812142,3813116,3814321,3816115,3818262,3821248,3821952,3824941,3825766,3826086,3829242,3840099,3843085,3846040,
1808	0	0	0	0	0	9	3310	+	708eb2c8-d247-4762-a6ef-e2ede0f8ee89_ENSG00000108523.15	1808	0	1808	chr17	83257441	4940099	4945222	10	131,507,81,126,88,91,106,94,81,508,	0,126,633,714,840,928,1019,1125,1219,1300,	4940099,4940486,4941076,4942340,4942576,4942850,4943178,4943425,4944557,4944714,
1449	0	0	0	0	0	11	4558	+	aee3ea13-0805-4634-a418-781383acaa42_ENSG00000108515.17	1449	0	1449	chr17	83257441	4951118	4957129	12	64,87,96,59,70,134,223,198,202,109,59,152,	0,67,154,250,309,379,513,736,934,1136,1245,1304,	4951118,4951827,4952794,4953050,4953271,4953711,4955074,4955406,4955941,4956572,4956830,4956977,
330	0	0	0	0	0	2	22823	+	6e0b5c95-f18f-4f08-9104-688be961bc19_ENSG00000261879.7	330	0	330	chr17	83257441	5192089	5215245	3	74,160,99,	0,68,228,	5192089,5214049,5215146,
414	0	0	0	0	0	2	1647	+	f0577020-4885-4e3e-9bbb-73e281e05ddc_ENSG00000129235.10	414	0	414	chr17	83257441	6641026	6643123	3	201,76,173,	0,169,245,	6641026,6642248,6642950,
632	0	0	0	0	0	3	2092	+	ddad5875-d319-483b-9750-8b51b7ba2ea1_ENSG00000258315.5	632	0	632	chr17	83257441	7014781	7017525	4	97,95,191,269,	0,82,177,368,	7014781,7015061,7016494,7017256,
1245	0	0	0	0	0	6	2862	-	8a2219a0-bcc5-4615-ab7b-218560784449_ENSG00000141505.12	1245	0	1245	chr17	83257441	7173430	7177482	7	403,107,152,87,72,96,273,	0,403,510,662,749,821,917,	7173430,7173960,7174137,7174373,7176829,7176980,7177209,
2730	0	0	0	0	0	14	6199	-	fbd345f1-ed67-4d33-99a9-e45a6beef119_ENSG00000004975.12	2730	0	2730	chr17	83257441	7225341	7234517	15	972,219,180,132,129,68,77,140,70,91,136,98,146,70,449,	0,970,1189,1369,1501,1630,1698,1775,1915,1985,2076,2212,2310,2456,2526,	7225341,7226420,7227089,7227403,7227654,7227976,7228968,7229134,7229377,7229587,7229807,7230057,7230284,7230727,7234068,
2730	0	0	0	0	0	14	6199	-	fbd345f1-ed67-4d33-99a9-e45a6beef119-1_ENSG00000004975.12	2730	0	2730	chr17	83257441	7225341	7234318	15	972,219,180,132,129,68,77,140,70,91,136,98,146,70,250,	0,970,1189,1369,1501,1630,1698,1775,1915,1985,2076,2212,2310,2456,2526,	7225341,7226420,7227089,7227403,7227654,7227976,7228968,7229134,7229377,7229587,7229807,7230057,7230284,7230727,7234068,
970	0	0	0	0	0	6	6414	+	73867316-152c-4b60-9350-696d03f1bdad_ENSG00000170291.15	970	0	970	chr17	83257441	7252285	7259903	7	311,61,81,221,96,101,333,	0,45,106,187,408,504,605,	7252285,7252769,7252917,7254582,7258587,7258825,7259570,
1228	0	0	0	0	0	10	1445	-	bb597d8e-3fc6-4d23-9795-0b182c528fdd_ENSG00000132522.16	1228	0	1228	chr17	83257441	7312660	7315322	11	179,96,80,90,154,83,80,113,110,161,71,	0,180,276,356,446,600,683,763,876,986,1147,	7312660,7313028,7313211,7313379,7313567,7313905,7314079,7314290,7314487,7314958,7315251,
1292	0	0	0	0	0	5	3504	-	e18cef09-ff58-4a7a-a92c-e56863169bbd_ENSG00000187838.17	1292	0	1292	chr17	83257441	7389726	7394535	6	715,162,162,43,164,59,	0,706,868,1030,1073,1237,	7389726,7390633,7392790,7393466,7394103,7394476,
681	0	0	0	0	0	3	28036	-	67ce6cc2-f81b-4a0e-a9c5-5d22917fc7f5_ENSG00000183011.13	681	0	681	chr17	83257441	7856684	7885409	4	159,184,101,245,	0,159,343,444,	7856684,7857014,7883234,7885164,
1176	0	0	0	0	0	7	4319	-	7a6a45ea-885c-452a-b785-56403ddce07d_ENSG00000178999.13	1176	0	1176	chr17	83257441	8204742	8210254	8	302,175,149,139,192,55,103,78,	0,307,482,631,770,962,1017,1120,	8204742,8205215,8206490,8206749,8207175,8207570,8207737,8210176,
1754	0	0	0	0	0	5	15448	-	211f7684-9dc6-45d2-8576-d2b7c5c4f7e8_ENSG00000133028.12	1754	0	1754	chr17	83257441	10680353	10697542	6	900,116,128,198,91,308,	0,917,1033,1161,1359,1450,	10680353,10686726,10691871,10692763,10695740,10697234,
1653	0	0	0	0	0	3	29328	-	ba27df97-ad59-422e-8eb0-d28cb01333b5_ENSG00000109099.15	1653	0	1653	chr17	83257441	15229778	15260789	4	1302,141,100,140,	0,1302,1443,1543,	15229778,15239470,15259093,15260649,
2179	0	0	0	0	0	5	106851	+	c4ea2a5a-6d84-465b-9667-01be7c5941d5_ENSG00000108474.16	2179	0	2179	chr17	83257441	16217219	16326259	6	242,100,91,68,1228,460,	0,241,341,432,500,1728,	16217219,16233970,16299887,16313546,16316680,16325799,
1054	0	0	0	0	0	4	1640	+	861398eb-a07f-4fdf-83dd-87cf9adc42b7_ENSG00000175061.18	1054	0	1054	chr17	83257441	16439326	16442028	5	88,176,69,57,672,	0,90,266,335,392,	16439326,16439527,16440184,16441073,16441356,
876	0	0	0	0	0	3	1816	+	9fc3cfab-c031-4b9a-8506-719dcee27afc_ENSG00000175061.18	876	0	876	chr17	83257441	16439326	16442028	4	88,69,57,672,	0,89,158,215,	16439326,16440184,16441073,16441356,
4106	0	0	0	0	0	22	138980	+	74243968-15ce-402a-83f1-583dbf87af07_ENSG00000133030.21	4106	0	4106	chr17	83257441	17042544	17185560	23	427,78,66,152,85,232,160,139,57,69,90,110,571,117,148,118,160,120,87,163,86,63,738,	0,492,570,636,788,873,1105,1265,1404,1461,1530,1620,1730,2301,2418,2566,2684,2844,2964,3051,3214,3300,3363,	17042544,17075709,17078010,17126701,17131616,17136218,17137915,17142626,17146035,17147318,17150143,17154305,17158431,17161239,17171717,17172697,17173915,17175292,17176425,17177249,17180002,17180606,17184822,
1706	0	0	0	0	0	10	32947	-	cc703341-bb86-4902-8fed-52ca21b8a090_ENSG00000141030.13	1706	0	1706	chr17	83257441	17246834	17281273	11	317,81,114,87,174,141,180,93,50,113,142,	0,532,613,727,814,988,1129,1309,1402,1452,1565,	17246834,17247479,17248925,17254858,17260300,17261965,17264801,17267884,17270757,17270895,17281131,
1617	0	0	0	0	0	11	32798	-	2c443020-9d96-4400-ab20-ca8b927bc21f_ENSG00000141030.13	1617	0	1617	chr17	83257441	17246834	17281273	12	317,81,114,87,174,141,180,93,50,113,149,142,	0,333,414,528,615,789,930,1110,1203,1253,1366,1515,	17246834,17247479,17248925,17254858,17260300,17261965,17264801,17267884,17270757,17270895,17276034,17281131,
1671	0	0	0	0	0	4	42626	+	e3745372-7ee6-441e-b421-d48d1987e302_ENSG00000205309.14	1671	0	1671	chr17	83257441	17303334	17347663	5	567,101,61,115,859,	0,535,636,697,812,	17303334,17306542,17323184,17344793,17346804,
915	0	0	0	0	0	6	85191	-	c1b4fd80-a06e-4d85-8b6a-7fa2fc709066_ENSG00000133027.18	915	0	915	chr17	83257441	17505565	17591683	7	283,75,112,146,116,108,87,	0,286,361,473,619,735,843,	17505565,17506226,17509433,17512508,17522279,17576919,17591596,
4000	0	0	0	0	0	18	7543	-	97e06c9b-7d54-49ce-a962-52f12d387e26_ENSG00000072310.17	4000	0	4000	chr17	83257441	17812072	17823618	19	779,112,201,166,133,110,109,169,167,262,179,202,221,115,222,135,188,432,101,	0,775,887,1088,1254,1387,1497,1606,1775,1942,2204,2383,2585,2806,2921,3143,3278,3466,3898,	17812072,17813367,17813568,17814244,17814614,17814834,17815220,17815859,17816206,17816456,17816957,17817255,17817695,17818259,17819012,17819319,17819537,17820089,17823517,
4165	0	0	0	0	0	21	15109	+	2730fcf7-9c59-4492-a07e-dd72a6f9596d_ENSG00000131899.11	4165	0	4165	chr17	83257441	18225634	18244875	22	129,98,82,131,159,163,136,55,155,224,68,154,105,293,148,154,296,265,115,113,121,968,	0,167,265,347,478,637,800,936,991,1146,1370,1438,1592,1697,1990,2138,2292,2588,2853,2968,3081,3202,	18225634,18229940,18232494,18232671,18233777,18234012,18234272,18234648,18234838,18235088,18235469,18236606,18236834,18237480,18238066,18238455,18240577,18241450,18241884,18242165,18242507,18243907,
1801	0	0	0	0	0	10	71295	+	ebcf56b3-387d-4243-9c95-39fa323abcb2_ENSG00000141127.15	1801	0	1801	chr17	83257441	18858162	18931268	11	99,151,53,67,173,116,56,149,71,147,729,	0,89,240,293,360,533,649,705,854,925,1072,	18858162,18865801,18867281,18872582,18877697,18882567,18889821,18911102,18923913,18928810,18930539,
1760	0	0	0	0	0	4	1972	-	c17e670f-012f-4786-b1c8-e90a2bd9367c_ENSG00000166482.11	1760	0	1760	chr17	83257441	19383445	19387190	5	1264,183,97,79,150,	0,1268,1451,1548,1627,	19383445,19385098,19385357,19386759,19387040,
1733	0	0	0	0	0	6	2002	-	2781bacc-c49a-444b-9bc9-96d864fa18c8_ENSG00000166482.11	1733	0	1733	chr17	83257441	19383445	19387190	7	167,912,183,97,155,79,150,	0,168,1080,1263,1360,1515,1594,	19383445,19383797,19385098,19385357,19386309,19386759,19387040,
2255	0	0	0	0	0	11	156485	+	f8ab3c42-6847-473a-8576-b5672e15a31d_ENSG00000128487.16	2255	0	2255	chr17	83257441	20156082	20314755	12	154,208,74,206,146,101,82,157,103,117,60,780,	0,221,429,503,709,855,956,1038,1195,1298,1415,1475,	20156082,20227412,20231757,20232199,20245925,20247218,20253504,20257450,20260191,20296960,20306022,20313975,
1443	0	0	0	0	0	3	60067	+	c4d44076-3fc9-4620-8358-307db8e5ce2c_ENSG00000233098.9	1443	0	1443	chr17	83257441	20868542	20930046	4	143,203,475,616,	0,154,357,832,	20868542,20892229,20924358,20929430,
2604	0	0	0	0	0	9	8252	-	6857bb64-af82-424a-896a-f6d71f3fba92_ENSG00000004142.12	2604	0	2604	chr17	83257441	28346632	28357527	10	1599,80,126,137,108,76,97,98,82,240,	0,1599,1679,1805,1942,2050,2126,2223,2321,2403,	28346632,28349082,28350437,28351663,28352911,28353240,28353694,28354487,28355794,28357287,
1447	0	0	0	0	0	5	2950	+	5f66cf87-b0b2-45f1-8f08-14902f6f4fe1_ENSG00000244045.13	1447	0	1447	chr17	83257441	28357656	28362067	6	225,74,90,48,113,911,	0,214,288,378,426,539,	28357656,28358915,28359314,28360528,28360734,28361156,
2072	0	0	0	0	0	5	3983	+	10c96ad3-5a46-4079-b829-6da34700869f_ENSG00000076604.15	2072	0	2072	chr17	83257441	28744022	28750079	6	233,52,336,162,156,1135,	0,230,282,618,780,936,	28744022,28747212,28747842,28748261,28748510,28748944,
1925	0	0	0	0	0	6	4031	+	d884b95e-a632-4230-8811-77e082d95d40_ENSG00000076604.15	1925	0	1925	chr17	83257441	28744022	28750079	7	233,52,126,162,162,156,1135,	0,215,267,393,555,717,873,	28744022,28747212,28747821,28748016,28748261,28748510,28748944,
1587	0	0	0	0	0	8	4454	+	a76da857-ef4c-4ef0-b3a8-df861c1ddd90_ENSG00000132591.12	1587	0	1587	chr17	83257441	28855028	28861059	9	289,128,78,47,62,113,150,81,629,	0,297,425,503,550,612,725,875,956,	28855028,28856263,28856504,28857938,28858145,28858373,28858963,28859202,28860430,
2524	0	0	0	0	0	9	15809	-	f4f0aa87-d166-49d8-8dd9-d528163c3d03_ENSG00000132589.16	2524	0	2524	chr17	83257441	28879338	28897652	10	1261,150,184,215,120,114,119,124,91,127,	0,1261,1411,1595,1810,1930,2044,2163,2287,2378,	28879338,28880712,28881191,28881813,28882117,28882336,28882572,28883107,28884224,28897525,
1694	0	0	0	0	0	4	2763	+	ef4d492e-b942-4525-bbe4-7cac262df77c_ENSG00000167543.16	1694	0	1694	chr17	83257441	29568700	29573157	5	130,69,42,1107,346,	0,130,199,241,1348,	29568700,29569017,29569317,29571590,29572811,
2299	0	0	0	0	0	11	41431	-	5be48c78-8338-4935-a426-81c6fdc259f0_ENSG00000108578.15	2299	0	2299	chr17	83257441	30248202	30291944	12	966,70,118,68,159,160,93,89,142,110,198,138,	0,966,1036,1154,1222,1381,1541,1634,1723,1865,1975,2173,	30248202,30266884,30271270,30272560,30272740,30274037,30285387,30286813,30287805,30289372,30291310,30291806,
1317	0	0	0	0	0	4	59694	+	bb116e06-59ca-4704-99d9-969690ff4ef7_ENSG00000264538.6	1317	0	1317	chr17	83257441	30709029	30770050	5	782,49,86,231,179,	0,782,831,917,1148,	30709029,30759490,30766502,30768833,30769871,
1290	0	0	0	0	0	9	8989	-	d7991616-2c88-4df7-b950-44d36f6a5652_ENSG00000108666.10	1290	0	1290	chr17	83257441	32331595	32341871	10	383,104,137,65,120,58,142,126,81,71,	0,383,487,624,689,809,867,1009,1135,1216,	32331595,32333416,32334468,32334774,32335322,32337896,32338209,32339812,32341203,32341800,
1731	0	0	0	0	0	6	11873	+	f1fe5423-3707-4349-a0e6-d31b675c7303_ENSG00000006042.12	1731	0	1731	chr17	83257441	32928203	32941613	7	34,333,132,34,116,60,828,	0,192,525,657,691,807,867,	32928203,32931326,32933173,32934290,32936331,32939476,32940785,
1200	0	0	0	0	0	9	13245	-	c50395d3-793e-462e-9a86-7a9eaeb2550e_ENSG00000277258.5	1200	0	1200	chr17	83257441	38733899	38748353	10	354,81,96,55,109,51,56,97,152,158,	0,354,435,531,586,695,746,802,899,1051,	38733899,38736089,38738352,38738540,38738752,38739067,38739197,38739585,38740290,38748195,
2552	0	0	0	0	0	9	11898	-	e0289fd6-6a72-4ff4-bc5f-bcc43c12bbdc_ENSG00000277258.5	2552	0	2552	chr17	83257441	38735044	38748353	10	556,81,96,55,109,51,56,97,152,158,	0,1697,1778,1874,1929,2038,2089,2145,2242,2394,	38735044,38736089,38738352,38738540,38738752,38739067,38739197,38739585,38740290,38748195,
2552	0	0	0	0	0	9	11898	-	e0289fd6-6a72-4ff4-bc5f-bcc43c12bbdc-1_ENSG00000277258.5	2552	0	2552	chr17	83257441	38733899	38748353	10	1701,81,96,55,109,51,56,97,152,158,	0,1697,1778,1874,1929,2038,2089,2145,2242,2394,	38733899,38736089,38738352,38738540,38738752,38739067,38739197,38739585,38740290,38748195,
5238	0	0	0	0	0	8	28580	-	94f75e51-3038-4d49-a90c-9865f20d0323_ENSG00000276293.4	5238	0	5238	chr17	83257441	38765688	38799522	9	4083,104,259,114,39,147,153,98,257,	0,4081,4185,4444,4558,4597,4744,4897,4995,	38765688,38770435,38771013,38777686,38778333,38779382,38780451,38786822,38799265,
4844	0	0	0	0	0	29	35707	+	ee89c973-9050-4217-96b9-9f5999578f49_ENSG00000141736.13	4844	0	4844	chr17	83257441	39688100	39728662	30	178,105,65,194,152,214,135,69,116,142,120,127,74,91,200,133,91,161,48,139,123,99,186,156,76,147,98,189,253,974,	0,169,274,339,533,685,899,1034,1103,1219,1361,1481,1608,1682,1773,1973,2106,2197,2358,2406,2545,2668,2767,2953,3109,3185,3332,3430,3619,3872,	39688100,39688695,39693260,39694987,39706989,39708320,39709317,39709812,39710085,39710339,39711927,39712321,39715285,39715445,39715739,39716300,39716514,39717319,39719786,39723318,39723537,39723911,39724725,39725048,39725326,39725706,39726561,39726814,39727294,39727688,
1850	0	0	0	0	0	4	4653	-	71db0412-8b26-4a67-8314-21fa66907d4a_ENSG00000172057.10	1850	0	1850	chr17	83257441	39921042	39927601	5	1257,188,152,191,118,	0,1246,1434,1586,1777,	39921042,39922497,39923111,39924029,39927483,
3497	0	0	0	0	0	25	31803	-	7d2835d5-da3d-4c81-b414-15e8d5ec95d1_ENSG00000008838.20	3497	0	3497	chr17	83257441	40019103	40054407	26	542,149,81,100,91,182,265,176,100,179,83,38,143,112,87,83,48,114,151,112,233,74,39,83,189,47,	0,541,690,771,871,962,1144,1409,1585,1685,1864,1947,1985,2128,2240,2327,2410,2458,2572,2723,2835,3068,3142,3181,3264,3453,	40019103,40019784,40020272,40021954,40022393,40022644,40023130,40026155,40026646,40026855,40027382,40027908,40028825,40029747,40031158,40031537,40032042,40032648,40033055,40033344,40035116,40035721,40036115,40053297,40053468,40054360,
1398	0	0	0	0	0	2	738	+	ab00f88a-ee14-47f5-97eb-6c612e0592ef_ENSG00000173812.11	1398	0	1398	chr17	83257441	41689536	41690999	3	405,102,218,	0,433,535,	41689536,41690087,41690781,
1274	0	0	0	0	0	6	9745	-	27ebef71-403e-4f92-9d73-b569a2e9ff6c_ENSG00000141698.16	1274	0	1274	chr17	83257441	41825199	41836241	7	458,163,90,86,47,70,383,	0,452,615,705,791,838,908,	41825199,41828789,41830800,41832391,41835069,41835202,41835858,
1670	0	0	0	0	0	12	39313	-	ca72beb3-9bd0-45c8-9100-84a1fb31e1f7_ENSG00000168259.16	1670	0	1670	chr17	83257441	41976434	42017439	13	336,63,153,147,74,92,165,154,119,75,125,89,100,	0,332,395,548,695,769,861,1026,1180,1299,1374,1499,1588,	41976434,41977260,41981854,41982254,41983562,41987818,41988731,41989403,41990263,41994869,41997114,42000481,42017339,
1737	0	0	0	0	0	6	28254	-	f0245b29-0f45-4ee5-b944-480eaf4f6c18_ENSG00000108774.14	1737	0	1737	chr17	83257441	42124977	42154988	7	921,94,123,152,254,117,96,	0,916,1010,1133,1285,1539,1656,	42124977,42126754,42128260,42128648,42130336,42137761,42154892,
2311	0	0	0	0	0	4	5882	+	b2138506-c4d0-467c-9b40-a3bb5de35fc7_ENSG00000108784.10	2311	0	2311	chr17	83257441	42536240	42544449	5	415,147,86,257,1422,	0,412,559,645,902,	42536240,42538338,42538669,42540949,42543027,
1818	0	0	0	0	0	6	3781	+	034de8f4-4cb6-4a66-8416-fd0a3c0a489e_ENSG00000108788.11	1818	0	1818	chr17	83257441	42567067	42571831	7	99,90,107,100,100,202,285,	0,58,148,255,355,455,657,	42567067,42568469,42568836,42569203,42569506,42569981,42571546,
1850	0	0	0	0	0	9	3687	+	23f99147-26ed-471b-a4ac-c1021a116a85_ENSG00000131462.8	1850	0	1850	chr17	83257441	42609682	42615238	10	104,113,168,69,80,127,87,564,162,395,	0,89,202,370,439,519,646,733,1297,1459,	42609682,42610107,42610422,42612074,42612426,42612946,42613646,42613848,42614495,42614843,
1641	0	0	0	0	0	9	3865	+	74f1126e-0721-40d9-9f83-5e4c610b1a4d_ENSG00000131462.8	1641	0	1641	chr17	83257441	42609682	42615238	10	104,113,168,69,80,127,87,150,398,395,	0,58,171,339,408,488,615,702,852,1250,	42609682,42610107,42610422,42612074,42612426,42612946,42613646,42613848,42614259,42614843,
2489	0	0	0	0	0	10	7350	+	81a2ad5b-4bb3-4a37-9669-e1c06e70f59d_ENSG00000131467.10	2489	0	2489	chr17	83257441	42833436	42843239	11	69,33,63,105,49,113,69,68,55,87,1742,	0,96,129,192,297,346,459,528,596,651,738,	42833436,42834343,42834514,42834771,42837648,42838092,42838730,42838944,42839111,42839293,42841497,
1071	0	0	0	0	0	9	7215	+	f55bbf9c-a36d-4928-b8e2-b13cb29e8ea2_ENSG00000131467.10	1071	0	1071	chr17	83257441	42833436	42841695	10	237,63,105,49,113,69,68,55,87,198,	0,225,288,393,442,555,624,692,747,834,	42833436,42834514,42834771,42837648,42838092,42838730,42838944,42839111,42839293,42841497,
2124	0	0	0	0	0	10	15454	-	45bae05d-7558-4913-9bfa-a5ac00aa9d68_ENSG00000175832.13	2124	0	2124	chr17	83257441	43527845	43545402	11	898,102,173,69,75,266,162,127,54,48,129,	0,893,995,1168,1237,1312,1578,1740,1867,1921,1969,	43527845,43529134,43529503,43529883,43530106,43532673,43533186,43533858,43536425,43544974,43545273,
1978	0	0	0	0	0	9	15508	-	c6291e72-cbc5-4fdf-93ad-c978555e575b_ENSG00000175832.13	1978	0	1978	chr17	83257441	43527845	43545402	10	898,102,173,69,75,266,162,127,48,129,	0,872,974,1147,1216,1291,1557,1719,1846,1894,	43527845,43529134,43529503,43529883,43530106,43532673,43533186,43533858,43544974,43545273,
1311	0	0	0	0	0	4	4156	+	f41ca77d-edcf-4fad-ad26-b78154cc8ec4_ENSG00000141349.8	1311	0	1311	chr17	83257441	44070912	44076344	5	271,107,91,142,665,	0,309,416,507,649,	44070912,44074159,44074679,44075309,44075679,
3783	0	0	0	0	0	26	41570	-	7ac51fda-6c1a-4b33-bc18-968d570b5399_ENSG00000108840.15	3783	0	3783	chr17	83257441	44078293	44123628	27	122,166,85,134,119,98,120,88,56,108,50,121,134,166,285,212,223,132,113,147,131,115,172,260,72,211,125,	0,122,288,373,507,626,724,844,932,988,1096,1146,1267,1401,1567,1852,2064,2287,2419,2532,2679,2810,2925,3097,3357,3429,3640,	44078293,44078499,44078794,44079143,44080106,44080400,44080762,44082584,44082764,44083544,44083804,44084554,44085021,44086571,44087411,44088386,44091269,44091699,44092171,44092380,44092675,44093091,44093313,44093574,44110728,44117493,44123503,
2071	0	0	0	0	0	4	2653	+	11ba956a-1fd2-4c2f-9617-4dfdf26da1cb_ENSG00000168591.16	2071	0	2071	chr17	83257441	44186985	44191726	5	124,68,103,567,1226,	0,114,182,285,852,	44186985,44187675,44187906,44189021,44190500,
2952	0	0	0	0	0	19	11708	-	3d760cf9-23b9-4667-817e-19e09b1842bc_ENSG00000108312.15	2952	0	2952	chr17	83257441	44206594	44221266	20	773,144,72,48,190,89,111,156,156,114,42,142,134,121,65,156,84,176,125,66,	0,753,897,969,1017,1207,1296,1407,1563,1719,1833,1875,2017,2151,2272,2337,2493,2577,2753,2878,	44206594,44207453,44207698,44207863,44209351,44209644,44210123,44210317,44210791,44211038,44211289,44211605,44211872,44212818,44213217,44215653,44215905,44216528,44218171,44221200,
1991	0	0	0	0	0	10	8080	+	8341b8aa-7de7-46d1-b7f3-2b5787e437bc_ENSG00000108309.14	1991	0	1991	chr17	83257441	44308595	44318670	11	344,116,134,86,90,81,166,158,138,107,575,	0,351,467,601,687,777,858,1024,1182,1320,1427,	44308595,44312579,44313118,44313417,44314734,44314928,44315154,44315451,44316384,44316618,44318095,
1588	0	0	0	0	0	10	3561	-	16873fe9-b623-4875-93c2-9b371b0e4690_ENSG00000013306.16	1588	0	1588	chr17	83257441	44319627	44324827	11	489,241,110,174,125,68,110,45,60,100,117,	0,484,725,835,1009,1134,1202,1312,1357,1417,1517,	44319627,44320195,44320621,44321057,44321433,44321699,44322418,44322807,44323283,44323477,44324710,
4191	0	0	0	0	0	25	21531	+	e0715e56-0508-49dc-a13c-8dfaff104ca2_ENSG00000184922.14	4191	0	4191	chr17	83257441	45221596	45247318	26	657,84,114,74,84,129,109,77,94,75,111,150,102,253,300,125,203,235,69,81,130,164,102,96,121,452,	0,657,741,855,929,1013,1142,1251,1328,1422,1497,1608,1758,1860,2113,2413,2538,2741,2976,3045,3126,3256,3420,3522,3618,3739,	45221596,45230603,45232366,45233223,45233647,45234071,45236135,45237280,45237545,45238563,45238954,45240475,45241128,45241381,45241846,45242340,45243117,45243790,45244175,45244818,45244978,45245252,45245631,45245877,45246209,45246866,
1963	0	0	0	0	0	10	3496	+	401ab549-0186-4efa-9199-6736c5c6f3b1_ENSG00000184922.14	1963	0	1963	chr17	83257441	45241856	45247318	11	290,125,203,235,69,81,130,164,96,121,452,	0,290,415,618,853,922,1003,1133,1297,1393,1514,	45241856,45242340,45243117,45243790,45244175,45244818,45244978,45245252,45245877,45246209,45246866,
1403	0	0	0	0	0	7	2152	-	3fcdbea2-a526-45f7-8da8-e79aeaaf2aa8_ENSG00000141295.14	1403	0	1403	chr17	83257441	47837691	47841279	8	311,115,166,216,200,182,174,72,	0,307,422,588,804,1004,1186,1360,	47837691,47838335,47838530,47838790,47839443,47840190,47840669,47841207,
2830	0	0	0	0	0	11	7906	+	196562ba-ed99-4864-90cf-a5b9a4f810d8_ENSG00000108465.15	2830	0	2830	chr17	83257441	47971131	47981781	12	21,46,132,105,938,500,111,79,89,206,172,345,	0,117,163,295,400,1338,1838,1949,2028,2117,2323,2495,	47971131,47971361,47973518,47973930,47974399,47975513,47976711,47977831,47978828,47980592,47981162,47981436,
2985	0	0	0	0	0	10	7632	+	1a2f55e6-7bd5-4690-8142-4b5bedacfb0d_ENSG00000108465.15	2985	0	2985	chr17	83257441	47971077	47981781	11	330,517,938,140,145,111,79,89,206,172,345,	0,259,776,1714,1854,1999,2110,2189,2278,2484,2656,	47971077,47973518,47974399,47975513,47975868,47976711,47977831,47978828,47980592,47981162,47981436,
1012	0	0	0	0	0	9	10603	-	79bdae26-c1bd-447c-91a8-83c8a1987f72_ENSG00000005243.10	1012	0	1012	chr17	83257441	48026166	48037797	10	309,114,39,52,78,56,92,82,75,131,	0,308,422,461,513,591,647,739,821,896,	48026166,48027675,48028471,48029124,48032155,48032685,48033210,48033862,48036850,48037666,
1961	0	0	0	0	0	3	29415	-	a38fd843-b779-4c3a-b400-e36f3702c175_ENSG00000108468.15	1961	0	1961	chr17	83257441	48070058	48101478	4	1521,95,178,211,	0,1528,1623,1801,	48070058,48075005,48076000,48101267,
2249	0	0	0	0	0	5	29113	-	e414b748-ea73-4f4f-9825-690b1ca10856_ENSG00000108468.15	2249	0	2249	chr17	83257441	48070058	48101478	6	1521,95,178,177,125,211,	0,1521,1616,1794,1971,2096,	48070058,48075005,48076000,48076864,48095714,48101267,
1193	0	0	0	0	0	7	5438	-	037f2a74-f283-4c84-ac1d-8b74a22e2cef_ENSG00000121073.14	1193	0	1193	chr17	83257441	49701286	49707940	8	224,154,107,127,158,131,104,211,	0,204,358,465,592,750,881,985,	49701286,49702857,49703187,49704099,49705123,49706203,49706964,49707729,
1308	0	0	0	0	0	9	5305	-	c73ea94f-620a-4744-b54c-6486874b12bb_ENSG00000121073.14	1308	0	1308	chr17	83257441	49701320	49707940	10	190,154,107,127,158,31,131,104,102,211,	0,190,344,451,578,736,767,898,1002,1104,	49701320,49702857,49703187,49704099,49705123,49705865,49706203,49706964,49707342,49707729,
2018	0	0	0	0	0	12	31016	+	b6a07783-e6a1-4900-adb5-c61c39d26d2a_ENSG00000108848.16	2018	0	2018	chr17	83257441	50719602	50752585	13	229,67,40,145,75,105,162,284,161,141,106,66,386,	0,221,288,328,473,548,653,815,1099,1260,1401,1507,1573,	50719602,50736959,50740305,50741101,50741656,50743705,50744651,50745719,50746541,50750500,50750746,50751296,50752199,
4248	0	0	0	0	0	25	76894	-	821ec47c-e13e-4e33-8691-a1eaab890a4c_ENSG00000008294.21	4248	0	4248	chr17	83257441	50965626	51046837	26	761,150,177,114,172,149,68,81,126,196,219,172,168,90,130,174,57,131,52,153,58,122,100,208,151,338,	0,765,915,1092,1206,1378,1527,1595,1676,1802,1998,2217,2389,2557,2647,2777,2951,3008,3139,3191,3344,3402,3524,3624,3832,3983,	50965626,50970706,50974770,50977107,50979745,50982523,50984922,50985697,50987111,50989676,50990449,50993763,50995056,50995443,50996564,50998443,50999660,51001714,51005211,51006084,51007268,51014231,51020158,51021157,51041500,51046499,
634	0	0	0	0	0	3	4691	+	9ebb2607-b188-450b-ba9d-c9c54aebd339_ENSG00000243678.11	634	0	634	chr17	83257441	51166419	51171747	4	144,130,102,261,	0,144,274,376,	51166419,51166826,51168241,51171486,
2315	0	0	0	0	0	10	374321	+	9c058eef-89ea-41fd-8cea-0a029c27c04b_ENSG00000153944.11	2315	0	2315	chr17	83257441	57256522	57633183	11	282,41,82,85,42,93,49,83,115,75,1393,	0,260,301,383,468,510,603,652,735,850,925,	57256522,57257097,57257465,57258269,57262150,57401378,57529675,57596867,57615969,57627228,57631790,
1747	0	0	0	0	0	3	1989	-	698c9a2c-5344-47a1-a394-52af417138c8_ENSG00000136450.13	1747	0	1747	chr17	83257441	58003492	58007261	4	226,1051,185,318,	0,226,1277,1462,	58003492,58004922,58006342,58006943,
5968	0	0	0	0	0	17	19115	-	882b3809-c12b-4303-b55c-ab6c3c1865c3_ENSG00000108389.9	5968	0	5968	chr17	83257441	58489536	58514624	18	2304,89,111,1399,155,171,186,196,112,129,197,114,97,161,83,117,90,262,	0,2294,2383,2494,3893,4048,4219,4405,4601,4713,4842,5039,5153,5250,5411,5494,5611,5701,	58489536,58492510,58492841,58494931,58503743,58504049,58504302,58504778,58505471,58506742,58507122,58508160,58508467,58508680,58511428,58512389,58512851,58514362,
1379	0	0	0	0	0	11	10408	-	ca7e0642-56ec-4685-93f7-893d03393d4b_ENSG00000108387.14	1379	0	1379	chr17	83257441	58520257	58532046	12	228,100,163,97,102,118,135,124,87,94,47,86,	0,224,324,487,584,686,804,939,1063,1150,1244,1291,	58520257,58520742,58520997,58521253,58521544,58521735,58521966,58525077,58525694,58526219,58526931,58531960,
1312	0	0	0	0	0	4	999	-	9e857007-b7e5-430b-9020-2c61d8ed00d0_ENSG00000136490.9	1312	0	1312	chr17	83257441	63697815	63700132	5	896,140,42,139,101,	0,902,1042,1084,1223,	63697815,63698798,63699027,63699256,63700031,
1121	0	0	0	0	0	5	1170	-	9ff4b9b8-4289-4d1d-a841-ada576494af3_ENSG00000136490.9	1121	0	1121	chr17	83257441	63697815	63700132	6	557,215,140,42,92,101,	0,557,772,912,954,1046,	63697815,63698496,63698798,63699027,63699256,63700031,
2007	0	0	0	0	0	8	313624	+	ba92e0a4-0816-46f2-aa93-768fdac9a2aa_ENSG00000154217.15	2007	0	2007	chr17	83257441	67377280	67692918	9	922,149,89,72,96,156,64,119,347,	0,915,1064,1153,1225,1321,1477,1541,1660,	67377280,67532801,67552256,67578185,67632142,67669507,67675478,67687065,67692571,
2455	0	0	0	0	0	7	313743	+	836542bf-526b-443a-9dec-831a9c2adea6_ENSG00000154217.15	2455	0	2455	chr17	83257441	67377280	67692918	8	922,149,89,72,96,156,64,347,	0,869,1018,1107,1179,1275,1431,1495,	67377280,67532801,67552256,67578185,67632142,67669507,67675478,67692571,
1620	0	0	0	0	0	10	16327	+	e12654e2-b026-4c3c-ac5e-8bb8102dad01_ENSG00000108946.14	1620	0	1620	chr17	83257441	68512739	68532762	11	231,183,171,92,62,47,159,61,122,82,2486,	0,258,441,612,704,766,813,972,1033,1155,1237,	68512739,68515393,68522755,68523724,68524015,68524911,68525753,68527839,68528869,68529919,68530276,
338	0	0	0	0	0	3	5849	+	a36adca0-2b51-4403-a6f6-16ff08449277_ENSG00000172809.13	338	0	338	chr17	83257441	74203692	74209880	4	78,61,123,77,	0,83,144,267,	74203692,74204129,74209186,74209803,
1910	0	0	0	0	0	12	8556	-	d2a2710e-112f-4f40-9b92-030ec796ae2b_ENSG00000161513.12	1910	0	1910	chr17	83257441	74862496	74872961	13	451,171,172,200,85,108,102,114,123,96,72,119,96,	0,451,622,794,994,1079,1187,1289,1403,1526,1622,1694,1813,	74862496,74863075,74863895,74864147,74864479,74864823,74865718,74866130,74866445,74866783,74872035,74872197,74872865,
1817	0	0	0	0	0	11	8649	-	898a21f1-af37-4bcd-be5f-15aedf487c8a_ENSG00000161513.12	1817	0	1817	chr17	83257441	74862496	74872961	12	451,171,172,200,85,108,102,114,123,96,98,96,	0,449,620,792,992,1077,1185,1287,1401,1524,1620,1718,	74862496,74863075,74863895,74864147,74864479,74864823,74865718,74866130,74866445,74866783,74872035,74872865,
1780	0	0	0	0	0	11	8678	-	e4b49921-5659-460b-8fee-7974affc6ea9_ENSG00000161513.12	1780	0	1780	chr17	83257441	74862496	74872961	12	451,171,172,200,85,108,102,114,123,93,72,96,	0,440,611,783,983,1068,1176,1278,1392,1515,1608,1680,	74862496,74863075,74863895,74864147,74864479,74864823,74865718,74866130,74866445,74866783,74872035,74872865,
960	0	0	0	0	0	4	534	-	2a664b5f-4d0b-4ce8-821f-8ff527eae626_ENSG00000125458.7	960	0	960	chr17	83257441	75130229	75131757	5	413,115,141,101,224,	0,391,506,647,748,	75130229,75130752,75130964,75131180,75131533,
2043	0	0	0	0	0	9	6148	+	5fa8b3ac-f641-42ed-9604-a13121caad84_ENSG00000182173.13	2043	0	2043	chr17	83257441	75516535	75524735	10	375,58,84,99,53,102,629,61,117,474,	0,374,432,516,615,668,770,1399,1460,1577,	75516535,75517014,75517160,75517556,75518994,75521408,75521704,75523274,75523662,75524261,
2352	0	0	0	0	0	9	37029	+	291aa1af-f548-498d-ad90-2c95cd0c826c_ENSG00000161526.15	2352	0	2352	chr17	83257441	75667355	75706771	10	123,110,48,43,89,92,61,52,1337,432,	0,112,222,270,313,402,494,555,607,1944,	75667355,75668515,75671815,75693439,75699782,75702479,75703310,75703807,75704755,75706339,
1398	0	0	0	0	0	6	5826	-	a59db603-0383-4b5e-b2b6-9f8bc11ab188_ENSG00000108479.11	1398	0	1398	chr17	83257441	75757943	75765192	7	184,390,182,136,120,190,221,	0,170,560,742,878,998,1188,	75757943,75758209,75762703,75763013,75763319,75763896,75764971,
3988	0	0	0	0	0	31	12542	-	3a9c4f57-8ce6-4ad4-92e1-cc13ff3a4e24_ENSG00000092929.11	3988	0	3988	chr17	83257441	75827224	75843769	32	862,197,124,121,84,72,106,80,69,207,99,144,121,131,52,98,57,91,125,118,104,93,105,70,69,45,181,67,60,108,36,107,	0,861,1058,1182,1303,1387,1459,1565,1645,1714,1921,2020,2164,2285,2416,2468,2566,2623,2714,2839,2957,3061,3154,3259,3329,3398,3443,3624,3691,3751,3859,3895,	75827224,75828786,75830027,75830361,75830577,75831097,75831242,75832965,75834074,75834324,75834617,75834919,75835408,75835646,75835854,75836011,75836199,75836338,75836571,75836800,75839838,75840017,75840224,75840506,75840761,75840956,75842432,75842856,75843013,75843158,75843483,75843662,
536	0	0	0	0	0	1	8738	+	6c41c569-5596-4b1d-873b-db398b228198_chr17:76544000	536	0	536	chr17	83257441	76544298	76553578	2	72,470,	0,64,	76544298,76553108,
1064	0	0	0	0	0	3	5980	+	b7fbc345-eaff-4bef-aa15-51e1fe950852_ENSG00000181038.13	1064	0	1064	chr17	83257441	76726850	76733880	4	363,238,89,360,	0,377,615,704,	76726850,76732977,76733292,76733520,
1301	0	0	0	0	0	4	5731	+	2a2443d0-4fd8-421d-8344-8f145cf235d3_ENSG00000181038.13	1301	0	1301	chr17	83257441	76726849	76733880	5	508,105,238,89,360,	0,509,614,852,941,	76726849,76729689,76732977,76733292,76733520,
1015	0	0	0	0	0	3	6015	+	8c256687-9370-4e3d-b8e7-77731e18587c_ENSG00000181038.13	1015	0	1015	chr17	83257441	76726867	76733880	4	311,238,89,360,	0,328,566,655,	76726867,76732977,76733292,76733520,
1154	0	0	0	0	0	4	5875	+	a04650f6-79b3-4058-a277-67e7391f80a5_ENSG00000181038.13	1154	0	1154	chr17	83257441	76726849	76733880	5	364,105,238,89,360,	0,362,467,705,794,	76726849,76729689,76732977,76733292,76733520,
3475	0	0	0	0	0	5	14591	-	0fd370d5-0f9e-40ae-b1ba-740f574efae9_ENSG00000171302.17	3475	0	3475	chr17	83257441	78991715	79009793	6	2205,204,653,124,171,130,	0,2205,2409,3062,3186,3357,	78991715,78995017,78996991,78997839,79000099,79009663,
2822	0	0	0	0	0	4	3485	-	96d8613b-7e49-4c36-aa1a-371253d62b16_ENSG00000141582.15	2822	0	2822	chr17	83257441	79833155	79839440	5	2365,67,66,44,258,	0,2359,2426,2492,2536,	79833155,79835645,79837836,79839010,79839182,
3280	0	0	0	0	0	16	29754	+	6ca722a5-604d-4047-835e-3bb2fdbdbcde_ENSG00000181045.15	3280	0	3280	chr17	83257441	80220446	80253500	17	50,879,193,86,80,143,176,73,51,61,56,141,128,100,134,73,876,	0,30,909,1102,1188,1268,1411,1587,1660,1711,1772,1828,1969,2097,2197,2331,2404,	80220446,80220915,80222654,80223251,80225836,80227817,80236927,80237521,80241770,80245195,80246153,80246508,80248129,80248574,80249153,80251328,80252624,
4316	0	0	0	0	0	16	45982	-	0d9ef67f-b635-4c1a-bfb8-cc477469ea76_ENSG00000157637.13	4316	0	4316	chr17	83257441	81245003	81295307	17	1670,177,24,120,489,168,157,107,112,183,103,125,144,94,46,118,485,	0,1670,1847,1871,1991,2480,2648,2805,2912,3024,3207,3310,3435,3579,3673,3719,3837,	81245003,81246884,81250069,81251492,81252194,81253072,81260237,81270917,81272515,81275968,81277030,81280608,81282188,81283408,81284849,81289690,81294822,
2959	0	0	0	0	0	20	15144	+	93ce73d0-4230-462b-8cde-b4f108ab99e6_ENSG00000185359.13	2959	0	2959	chr17	83257441	81684010	81702121	21	93,85,76,93,124,53,69,125,79,99,96,253,60,218,173,141,175,134,120,87,614,	0,85,170,246,339,463,516,585,710,789,888,984,1237,1297,1515,1688,1829,2004,2138,2258,2345,	81684010,81685604,81686311,81687002,81688703,81690181,81690673,81691446,81693502,81693653,81693869,81694814,81695163,81695785,81696356,81696606,81696823,81700466,81700694,81701044,81701507,
723	0	0	0	0	0	4	7789	+	acb7f83b-e898-40a4-9e4d-3b7bdb87b7cd_ENSG00000141552.17	723	0	723	chr17	83257441	81891734	81900254	5	129,84,63,120,335,	0,127,211,274,394,	81891734,81893103,81893551,81894466,81899919,
704	0	0	0	0	0	4	7801	+	e61f3ae3-31ee-4d34-8acb-64e2c4028e93_ENSG00000141552.17	704	0	704	chr17	83257441	81891745	81900254	5	88,63,120,102,335,	0,87,150,270,372,	81891745,81893551,81894466,81894762,81899919,
640	0	0	0	0	0	3	7865	+	8fc499e1-10bf-4adf-8f27-b2c54809de86_ENSG00000141552.17	640	0	640	chr17	83257441	81891734	81900356	4	99,63,158,437,	0,84,147,305,	81891734,81893551,81894466,81899919,
2095	0	0	0	0	0	7	2749	-	1ba2c3d9-53c9-42ea-8182-e09c6192f441_ENSG00000183010.16	2095	0	2095	chr17	83257441	81932383	81937296	8	993,164,93,222,180,71,114,327,	0,986,1150,1243,1465,1645,1716,1830,	81932383,81934325,81934652,81934925,81935336,81936122,81936747,81936969,
1777	0	0	0	0	0	15	38007	+	e772f189-4cc9-4a85-a437-ecf65ed75b2e_ENSG00000169696.16	1777	0	1777	chr17	83257441	81977628	82017406	16	120,63,115,101,58,74,427,155,82,67,63,53,52,70,173,98,	0,130,193,308,409,467,541,968,1123,1205,1272,1335,1388,1440,1510,1683,	81977628,81982613,81983553,81985506,81994820,81995991,81996419,82009036,82009485,82010801,82011542,82012230,82016475,82016799,82016940,82017308,
1063	0	0	0	0	0	5	1449	+	8acb77ec-cc43-4b8f-9655-68539e4bd8af_ENSG00000169750.9	1063	0	1063	chr17	83257441	82031677	82034204	6	119,112,118,63,160,506,	0,117,229,347,410,570,	82031677,82032386,82032710,82032946,82033439,82033698,
827	0	0	0	0	0	7	979	-	b367c2d0-182f-4855-aa7d-874f5ac6a105_ENSG00000169738.7	827	0	827	chr17	83257441	82035878	82037697	8	185,127,65,100,43,155,98,67,	0,184,311,376,476,519,674,772,	82035878,82036181,82036383,82036543,82036720,82036858,82037449,82037630,
974	0	0	0	0	0	5	830	-	d8440c1b-1a1b-46f9-9bd4-0d73ee5a74f3_ENSG00000169738.7	974	0	974	chr17	83257441	82035878	82037697	6	185,258,100,43,155,248,	0,184,442,542,585,740,	82035878,82036190,82036543,82036720,82036858,82037449,
1044	0	0	0	0	0	4	404	-	2bf9fa3d-eeb4-4f8f-8681-08ceff7e90c8_ENSG00000169738.7	1044	0	1044	chr17	83257441	82035880	82037342	5	183,118,230,43,484,	0,182,300,530,573,	82035880,82036190,82036413,82036720,82036858,
1877	0	0	0	0	0	12	3692	+	d0be07c2-d4a3-4b9b-9700-421e30e31537_ENSG00000169727.12	1877	0	1877	chr17	83257441	82051900	82057470	13	64,133,182,301,78,61,86,95,106,81,138,135,418,	0,63,196,378,679,757,818,904,999,1105,1186,1324,1459,	82051900,82053233,82053867,82054509,82054897,82055161,82055739,82056000,82056285,82056469,82056628,82056839,82057052,
1842	0	0	0	0	0	12	3726	+	ea1953ae-4efb-4417-ab03-bbc84e34db0d_ENSG00000169727.12	1842	0	1842	chr17	83257441	82051900	82057470	13	64,93,182,301,78,61,86,95,106,81,144,135,418,	0,62,155,337,638,716,777,863,958,1064,1145,1289,1424,	82051900,82053273,82053867,82054509,82054897,82055161,82055739,82056000,82056285,82056469,82056628,82056839,82057052,
1905	0	0	0	0	0	11	3654	+	4bb6bb8d-3732-4fce-bba4-6b38a990f9de_ENSG00000169727.12	1905	0	1905	chr17	83257441	82051900	82057470	12	64,93,182,301,78,61,86,95,265,138,135,418,	0,55,148,330,631,709,770,856,951,1216,1354,1489,	82051900,82053273,82053867,82054509,82054897,82055161,82055739,82056000,82056285,82056628,82056839,82057052,
1925	0	0	0	0	0	13	3635	+	266aaadc-ea7b-4dd9-8275-18120be26a9c_ENSG00000169727.12	1925	0	1925	chr17	83257441	82051900	82057470	14	64,85,93,182,313,78,61,86,95,106,81,138,135,418,	0,54,139,232,414,727,805,866,952,1047,1153,1234,1372,1507,	82051900,82052374,82053273,82053867,82054497,82054897,82055161,82055739,82056000,82056285,82056469,82056628,82056839,82057052,
3394	0	0	0	0	0	9	2155	+	eb6abadd-f349-49a8-8fc4-4d4e7fc13f59_ENSG00000169727.12	3394	0	3394	chr17	83257441	82051900	82057470	10	1466,182,301,78,61,86,391,81,138,631,	0,1452,1634,1935,2013,2074,2160,2551,2632,2770,	82051900,82053867,82054509,82054897,82055161,82055739,82056000,82056469,82056628,82056839,
1934	0	0	0	0	0	13	3607	+	aaf2812f-1f8c-4676-9f6e-2222c91e6be9_ENSG00000169727.12	1934	0	1934	chr17	83257441	82051900	82057470	14	64,85,133,182,301,78,61,86,95,106,81,138,135,418,	0,35,120,253,435,736,814,875,961,1056,1162,1243,1381,1516,	82051900,82052374,82053233,82053867,82054509,82054897,82055161,82055739,82056000,82056285,82056469,82056628,82056839,82057052,
1852	0	0	0	0	0	13	6062	-	79a2646c-7746-4b94-bd04-a3ec07e14596_ENSG00000169718.17	1852	0	1852	chr17	83257441	82057879	82065797	14	375,76,38,146,83,101,145,104,83,113,51,109,247,185,	0,375,451,489,635,718,819,964,1068,1151,1264,1315,1424,1671,	82057879,82058340,82058780,82059947,82060700,82060860,82061208,82061617,82061900,82062860,82063467,82064125,82064822,82065612,
2216	0	0	0	0	0	12	5698	-	e02e7cdf-8523-4f3e-9285-8887f8bef0ed_ENSG00000169718.17	2216	0	2216	chr17	83257441	82057879	82065797	13	375,478,146,83,101,145,104,83,113,51,109,247,185,	0,375,853,999,1082,1183,1328,1432,1515,1628,1679,1788,2035,	82057879,82058340,82059947,82060700,82060860,82061208,82061617,82061900,82062860,82063467,82064125,82064822,82065612,
1842	0	0	0	0	0	13	6065	-	9bf276a3-5085-4af3-bcb6-bcca5f77bd6b_ENSG00000169718.17	1842	0	1842	chr17	83257441	82057879	82065797	14	375,76,38,146,80,101,145,104,83,113,51,109,247,185,	0,373,449,487,633,713,814,959,1063,1146,1259,1310,1419,1666,	82057879,82058340,82058780,82059947,82060700,82060860,82061208,82061617,82061900,82062860,82063467,82064125,82064822,82065612,
1223	0	0	0	0	0	8	25136	-	62768c67-0afe-4360-8964-f9844fa827fc_ENSG00000181396.13	1223	0	1223	chr17	83257441	82392225	82418601	9	309,124,154,57,65,43,76,222,190,	0,310,434,588,645,710,753,829,1051,	82392225,82398195,82403936,82405323,82406417,82409367,82411454,82415405,82418411,
2039	0	0	0	0	0	6	6098	-	210e3992-8d23-42b8-aad6-ff862d023807_ENSG00000178927.18	2039	0	2039	chr17	83257441	82442642	82450776	7	1482,145,93,74,42,123,77,	0,1482,1627,1720,1794,1836,1959,	82442642,82444446,82445863,82446622,82447579,82449169,82450699,
2823	0	0	0	0	0	7	5270	-	854c4abc-6e8c-40bd-af76-8898718cc61c_ENSG00000178927.18	2823	0	2823	chr17	83257441	82442642	82450776	8	1482,145,97,74,42,123,824,77,	0,1482,1627,1724,1798,1840,1963,2787,	82442642,82444446,82445863,82446622,82447579,82449169,82449430,82450699,
1401	0	0	0	0	0	10	27976	+	310bec3b-5374-47dd-befd-7fc8b1af7ec9_ENSG00000141562.18	1401	0	1401	chr17	83257441	82458723	82488065	11	107,81,144,133,135,119,137,64,138,158,150,	0,109,190,334,467,602,721,858,922,1060,1218,	82458723,82459991,82464286,82468763,82472563,82478799,82481081,82483715,82484812,82485496,82487915,
2199	0	0	0	0	0	6	31672	-	3f1c3c8e-6957-4c5e-a3fd-b471967e5459_ENSG00000141580.16	2199	0	2199	chr17	83257441	82614561	82648444	7	1464,122,102,86,191,75,171,	0,1464,1586,1688,1774,1965,2040,	82614561,82616523,82617295,82619042,82621608,82643948,82648273,
2424	0	0	0	0	0	9	31440	-	b6a27c02-9038-49df-96a2-be14e777110f_ENSG00000141580.16	2424	0	2424	chr17	83257441	82614561	82648444	10	1464,122,102,86,191,95,88,102,22,171,	0,1457,1579,1681,1767,1958,2053,2141,2243,2265,	82614561,82616523,82617295,82619042,82621608,82625388,82627203,82630920,82643948,82648273,
1376	0	0	0	0	0	6	177602	-	2231bdc6-c668-4a60-82c7-cb2122626085_ENSG00000167693.17	1376	0	1376	chr17	83257441	800767	979776	7	364,125,107,101,134,118,458,	0,373,498,605,706,840,958,	800767,803681,819438,822356,823631,825960,979318,
3432	0	0	0	0	0	9	41341	-	cdff1894-f666-4833-b6d5-85d3aa604958_ENSG00000174238.14	3432	0	3432	chr17	83257441	1517992	1562791	10	2546,67,123,111,78,84,75,92,31,251,	0,2550,2617,2740,2851,2929,3013,3088,3180,3211,	1517992,1521578,1534098,1535181,1535440,1538868,1541565,1548295,1558528,1562540,
3267	0	0	0	0	0	13	50721	-	ca038c4f-f053-4525-aff4-3f5cc0f5a8f8_ENSG00000167703.14	3267	0	3267	chr17	83257441	1574371	1628341	14	1394,124,74,133,139,147,203,134,93,77,56,208,206,261,	0,1349,1473,1547,1680,1819,1966,2169,2303,2396,2473,2529,2737,2943,	1574371,1576596,1578249,1583203,1585912,1590801,1591268,1591565,1593186,1613194,1614978,1616561,1627714,1628080,
1823	0	0	0	0	0	12	9006	+	83c2fe82-20c1-4342-8bf7-c57501bdbc5a_ENSG00000141480.18	1823	0	1823	chr17	83257441	4710642	4721497	13	102,61,45,197,60,68,136,85,73,138,84,248,552,	0,87,148,193,390,450,518,654,739,812,950,1034,1282,	4710642,4715972,4716146,4716411,4717216,4717684,4717887,4718260,4718611,4719282,4720215,4720392,4720945,
1486	0	0	0	0	0	6	1140	-	de5b5849-091e-4a4e-9026-30177d8f84af_ENSG00000108528.14	1486	0	1486	chr17	83257441	4937316	4939913	7	580,52,276,91,207,153,98,	0,581,633,909,1000,1207,1360,	4937316,4938022,4938153,4938511,4938768,4939059,4939815,
769	0	0	0	0	0	4	1987	+	20994b4a-3599-416e-9cb9-b98a2d6f8dc4_ENSG00000258315.5	769	0	769	chr17	83257441	7014781	7017525	5	97,95,191,105,269,	0,110,205,396,501,	7014781,7015061,7016494,7016909,7017256,
787	0	0	0	0	0	5	1929	+	b6edcd1b-e121-4661-aa7b-3eef2d4cee81_ENSG00000258315.5	787	0	787	chr17	83257441	7014781	7017525	6	97,95,102,191,65,265,	0,69,164,266,457,522,	7014781,7015061,7015773,7016494,7016949,7017260,
2547	0	0	0	0	0	15	2793	+	8c8143de-730a-4e8a-84f1-9a5dc28e2e82_ENSG00000072778.20	2547	0	2547	chr17	83257441	7219894	7225266	16	152,76,213,65,135,145,351,199,105,87,63,102,98,73,405,310,	0,160,236,449,514,649,794,1145,1344,1449,1536,1599,1701,1799,1872,2277,	7219894,7220121,7220463,7220765,7220923,7221537,7221951,7222666,7223132,7223643,7223812,7223967,7224145,7224320,7224479,7224956,
2290	0	0	0	0	0	18	3051	+	58f29697-9ff1-48e4-ba5c-b1e2df6489ee_ENSG00000072778.20	2290	0	2290	chr17	83257441	7219925	7225266	19	121,76,66,73,65,135,145,130,126,199,105,87,63,102,98,73,73,243,310,	0,121,197,263,336,401,536,681,811,937,1136,1241,1328,1391,1493,1591,1664,1737,1980,	7219925,7220121,7220463,7220603,7220765,7220923,7221537,7221951,7222176,7222666,7223132,7223643,7223812,7223967,7224145,7224320,7224479,7224641,7224956,
1596	0	0	0	0	0	6	6489	-	a9625c1b-9f17-4968-8174-0d9b00e733c9_ENSG00000175826.12	1596	0	1596	chr17	83257441	7243814	7251682	7	431,85,117,72,119,67,488,	0,655,740,857,929,1048,1115,	7243814,7244550,7246253,7246790,7247063,7247276,7251194,
1556	0	0	0	0	0	8	6614	-	882f56f7-9c31-4fd4-8ded-385f7f04b191_ENSG00000175826.12	1556	0	1556	chr17	83257441	7243814	7252023	9	137,57,85,112,117,72,119,67,829,	0,157,214,299,411,528,600,719,786,	7243814,7244188,7244550,7246025,7246253,7246790,7247063,7247276,7251194,
1528	0	0	0	0	0	9	1163	-	2b030deb-5238-4fdf-854b-3b1d45700e4f_ENSG00000132522.16	1528	0	1528	chr17	83257441	7312658	7315360	10	181,96,80,90,154,83,80,113,632,30,	0,181,277,357,447,601,684,764,877,1509,	7312658,7313028,7313211,7313379,7313567,7313905,7314079,7314290,7314487,7315330,
485	0	0	0	0	0	3	646	-	26ca456e-4922-4ea5-b14e-c0722f76085c_ENSG00000205544.4	485	0	485	chr17	83257441	7402974	7404097	4	235,81,63,98,	0,235,316,379,	7402974,7403309,7403626,7403999,
969	0	0	0	0	0	5	613	-	9f63b8d1-f114-4c89-aaa2-c16d691a708d_ENSG00000141504.11	969	0	969	chr17	83257441	7626233	7627859	6	381,87,102,84,52,307,	0,378,465,567,651,703,	7626233,7626706,7626942,7627142,7627362,7627552,
2235	0	0	0	0	0	3	1591	-	bf54bc4f-ab2b-442a-ad6f-f23321de498b_ENSG00000220205.9	2235	0	2235	chr17	83257441	8159148	8162975	4	1723,294,121,98,	0,1720,2014,2135,	8159148,8161472,8162248,8162877,
1714	0	0	0	0	0	5	15480	-	4ac333d7-b540-42c6-bae2-526cdac95888_ENSG00000133028.12	1714	0	1714	chr17	83257441	10680353	10697542	6	900,116,93,198,94,308,	0,917,1033,1126,1324,1418,	10680353,10686726,10691871,10692763,10695740,10697234,
760	0	0	0	0	0	6	21162	-	275c93ff-f8c8-4ad8-8593-991af694038c_ENSG00000214941.8	760	0	760	chr17	83257441	15977732	15999704	7	181,120,105,93,103,22,186,	0,174,294,399,492,595,617,	15977732,15978043,15981039,15986799,15987265,15993756,15999518,
8525	0	0	0	0	0	46	175598	-	cb6a8d5b-2b09-4d16-9e86-5bc9a8ad4562_ENSG00000141027.21	8525	0	8525	chr17	83257441	16031403	16215530	47	1080,180,222,51,143,144,224,158,129,494,166,120,150,210,228,361,257,84,141,169,101,102,121,161,196,130,556,127,140,63,218,128,102,55,179,91,173,67,27,53,57,114,183,193,134,178,169,	0,1078,1258,1480,1531,1674,1818,2042,2200,2329,2823,2989,3109,3259,3469,3697,4058,4315,4399,4540,4709,4810,4912,5033,5194,5390,5520,6076,6203,6343,6406,6624,6752,6854,6909,7088,7179,7352,7419,7446,7499,7556,7670,7853,8046,8180,8358,	16031403,16034764,16039432,16040440,16046950,16048844,16057513,16057906,16058470,16061400,16062104,16064067,16064869,16065484,16067893,16070164,16071408,16072144,16073428,16075533,16079963,16080407,16080606,16086281,16091862,16098366,16101249,16108785,16117887,16119422,16121051,16126081,16137310,16138157,16139007,16143605,16146375,16149450,16151589,16151945,16153338,16158759,16164978,16171802,161…
1065	0	0	0	0	0	4	1630	+	bceab28d-0ba4-43bf-9281-ac95497789b9_ENSG00000175061.18	1065	0	1065	chr17	83257441	16439320	16442028	5	94,123,143,57,661,	0,91,214,357,414,	16439320,16439580,16440110,16441073,16441367,
1691	0	0	0	0	0	12	32724	-	73f655d3-ff35-4d7c-b570-ff9f54a09aa8_ENSG00000141030.13	1691	0	1691	chr17	83257441	17246834	17281273	13	317,81,114,87,174,93,141,180,93,50,113,130,142,	0,333,414,528,615,789,882,1023,1203,1296,1346,1459,1589,	17246834,17247479,17248925,17254858,17260300,17261599,17261965,17264801,17267884,17270757,17270895,17276034,17281131,
1413	0	0	0	0	0	10	32991	-	cb7b1e22-b1fc-4115-9813-ea3f7f0b283c_ENSG00000141030.13	1413	0	1413	chr17	83257441	17246819	17281273	11	332,81,114,87,141,180,93,50,113,130,142,	0,303,384,498,585,726,906,999,1049,1162,1292,	17246819,17247479,17248925,17254858,17261965,17264801,17267884,17270757,17270895,17276034,17281131,
1682	0	0	0	0	0	4	42608	+	496bdb3d-ad19-42f5-a9cb-40a9115ecb70_ENSG00000205309.14	1682	0	1682	chr17	83257441	17303334	17347663	5	567,101,61,133,859,	0,537,638,699,832,	17303334,17306542,17323184,17344793,17346804,
1866	0	0	0	0	0	12	18135	+	c13530a2-657d-47ef-aa19-0bc4ac77800f_ENSG00000108591.10	1866	0	1866	chr17	83257441	18087964	18107970	13	123,156,90,61,83,73,91,98,77,89,59,54,817,	0,123,279,369,430,513,586,677,775,852,941,1000,1054,	18087964,18093812,18098269,18099016,18099632,18100362,18100568,18101492,18101920,18103800,18104622,18106432,18107153,
1843	0	0	0	0	0	12	18130	+	295787a2-5f06-47ed-87f0-d314afe7f788_ENSG00000108591.10	1843	0	1843	chr17	83257441	18087960	18107970	13	127,161,90,61,83,73,91,98,77,89,59,54,817,	0,98,259,349,410,493,566,657,755,832,921,980,1034,	18087960,18093812,18098269,18099016,18099632,18100362,18100568,18101492,18101920,18103800,18104622,18106432,18107153,
2393	0	0	0	0	0	9	35710	+	68320360-1db8-4ccd-956d-5c34932cbe46_ENSG00000108448.21	2393	0	2393	chr17	83257441	18698009	18736118	10	105,122,89,147,102,96,234,166,96,1242,	0,98,220,309,456,558,654,888,1054,1150,	18698009,18699153,18701356,18704618,18705062,18722236,18727524,18731069,18732038,18734876,
1794	0	0	0	0	0	10	71266	+	910f33fc-e992-4410-833f-97237c4596ce_ENSG00000141127.15	1794	0	1794	chr17	83257441	18858148	18931268	11	113,96,151,53,173,116,56,149,71,147,729,	0,118,214,365,418,591,707,763,912,983,1130,	18858148,18865468,18865801,18867281,18877697,18882567,18889821,18911102,18923913,18928810,18930539,
3538	0	0	0	0	0	5	1497	+	e0baba20-14fb-416b-a931-31a273084020_ENSG00000166484.20	3538	0	3538	chr17	83257441	19378508	19383538	6	122,237,720,1859,134,461,	0,121,358,1078,2937,3071,	19378508,19378895,19379781,19380607,19382812,19383077,
1705	0	0	0	0	0	4	59809	+	bbeca72b-aad3-4195-9a74-d8f3fe9f17b4_ENSG00000233098.9	1705	0	1705	chr17	83257441	20868519	20930046	5	166,258,203,475,616,	0,158,416,619,1094,	20868519,20887591,20892229,20924358,20929430,
1974	0	0	0	0	0	8	4039	+	e1ea4d42-bfaa-4e91-ace1-4dcc322d2330_ENSG00000132591.12	1974	0	1974	chr17	83257441	28855028	28861059	9	289,128,78,47,341,249,150,81,629,	0,274,402,480,527,868,1117,1267,1348,	28855028,28856263,28856504,28857938,28858145,28858575,28858963,28859202,28860430,
2541	0	0	0	0	0	9	15818	-	317e94b0-b4dd-46e5-9227-cf291c26f933_ENSG00000132589.16	2541	0	2541	chr17	83257441	28879338	28897652	10	1261,150,184,215,120,114,119,124,82,127,	0,1261,1411,1595,1810,1930,2044,2163,2287,2369,	28879338,28880712,28881191,28881813,28882117,28882336,28882572,28883107,28888944,28897525,
1523	0	0	0	0	0	5	2900	+	11ce9f74-82dc-441d-8744-1478712977a5_ENSG00000167543.16	1523	0	1523	chr17	83257441	29568759	29573157	6	71,69,42,129,841,346,	0,96,165,207,336,1177,	29568759,29569017,29569317,29571590,29571856,29572811,
3631	0	0	0	0	0	19	12498	-	b460cfe9-b39d-4b6e-8a07-865067dd6d97_ENSG00000108262.15	3631	0	3631	chr17	83257441	29573474	29589627	20	1440,64,183,74,87,54,231,153,134,112,98,73,49,27,43,95,218,106,113,301,	0,1440,1504,1687,1761,1848,1902,2133,2286,2420,2532,2630,2703,2752,2779,2822,2917,3135,3241,3354,	29573474,29575078,29575287,29575629,29575811,29576077,29576219,29576521,29576862,29577135,29577644,29578298,29578730,29578961,29581337,29581741,29581926,29582697,29582924,29589326,
3508	0	0	0	0	0	13	18083	+	f86f65d3-3973-44b2-a96e-d67ff6939ec7_ENSG00000198720.13	3508	0	3508	chr17	83257441	29593131	29614761	14	604,258,46,144,190,67,82,65,131,158,153,164,77,1408,	0,565,823,869,1013,1203,1270,1352,1417,1548,1706,1859,2023,2100,	29593131,29607741,29608194,29608850,29609085,29609354,29610684,29611578,29611875,29612115,29612401,29612651,29612886,29613353,
3281	0	0	0	0	0	13	17972	+	11e32030-bc06-4247-bae2-d4fcb821a507_ENSG00000198720.13	3281	0	3281	chr17	83257441	29593131	29614761	14	604,369,46,144,190,67,82,65,131,158,153,164,77,1408,	0,231,600,646,790,980,1047,1129,1194,1325,1483,1636,1800,1877,	29593131,29607741,29608194,29608850,29609085,29609354,29610684,29611578,29611875,29612115,29612401,29612651,29612886,29613353,
2034	0	0	0	0	0	9	18130	+	32a9eec4-4efa-4ecf-a1ef-cef4f0fbcd80_ENSG00000010244.18	2034	0	2034	chr17	83257441	32350164	32370343	10	162,127,139,168,76,71,158,243,160,745,	0,149,276,415,583,659,730,888,1131,1291,	32350164,32351785,32358502,32360597,32360891,32362913,32365329,32367771,32369294,32369598,
1237	0	0	0	0	0	5	12206	+	1564d1d6-bcb2-4ca0-b824-2b1fa10c35cd_ENSG00000006042.12	1237	0	1237	chr17	83257441	32928203	32941613	6	34,132,34,116,60,828,	0,42,174,208,324,384,	32928203,32933173,32934290,32936331,32939476,32940785,
2454	0	0	0	0	0	14	70323	+	5c1646a5-deff-4293-8063-4b02eb0d60c0_ENSG00000006125.18	2454	0	2454	chr17	83257441	35587321	35660120	15	107,60,106,136,246,191,222,121,96,116,166,99,260,193,357,	0,85,145,251,387,633,824,1046,1167,1263,1379,1545,1644,1904,2097,	35587321,35594007,35598229,35605704,35608141,35624396,35626620,35627384,35627630,35636340,35639594,35641876,35650529,35657598,35659763,
2751	0	0	0	0	0	14	24301	+	b45c1607-127e-44af-afb4-be7dcad43dcc_ENSG00000131748.16	2751	0	2751	chr17	83257441	39637138	39663484	15	93,270,78,65,54,118,99,56,93,63,96,80,105,94,681,	0,83,353,431,496,550,668,767,823,916,979,1075,1155,1260,1354,	39637138,39653480,39657007,39657774,39657972,39658404,39658721,39659050,39659460,39660210,39660430,39660809,39660980,39662250,39662803,
3534	0	0	0	0	0	26	31768	-	ebf36afd-01fe-48dd-b4e8-353ac38edb61_ENSG00000008838.20	3534	0	3534	chr17	83257441	40019103	40054407	27	542,149,81,100,91,182,265,176,100,179,83,38,143,112,87,83,48,114,151,112,57,233,74,39,83,167,47,	0,542,691,772,872,963,1145,1410,1586,1686,1865,1948,1986,2129,2241,2328,2411,2459,2573,2724,2836,2893,3126,3200,3239,3322,3489,	40019103,40019784,40020272,40021954,40022393,40022644,40023130,40026155,40026646,40026855,40027382,40027908,40028825,40029747,40031158,40031537,40032042,40032648,40033055,40033344,40034915,40035116,40035721,40036115,40053297,40053468,40054360,
3654	0	0	0	0	0	26	31639	-	c5c4f627-9618-4a73-8932-fcdce85202d5_ENSG00000008838.20	3654	0	3654	chr17	83257441	40019103	40054407	27	542,149,210,100,91,182,265,176,100,179,83,38,143,112,87,83,48,114,151,112,57,233,74,39,83,167,47,	0,541,690,900,1000,1091,1273,1538,1714,1814,1993,2076,2114,2257,2369,2456,2539,2587,2701,2852,2964,3021,3254,3328,3367,3450,3617,	40019103,40019784,40020272,40021954,40022393,40022644,40023130,40026155,40026646,40026855,40027382,40027908,40028825,40029747,40031158,40031537,40032042,40032648,40033055,40033344,40034915,40035116,40035721,40036115,40053297,40053468,40054360,
3195	0	0	0	0	0	14	28898	-	3aecbfc1-49f3-4238-bd26-d600892b01f5_ENSG00000173801.17	3195	0	3195	chr17	83257441	41754608	41786698	15	824,166,40,122,151,120,156,339,104,145,202,239,260,213,111,	0,826,992,1032,1154,1305,1425,1581,1920,2024,2169,2371,2610,2870,3083,	41754608,41755729,41756174,41757414,41757633,41758398,41758714,41762982,41764712,41764922,41767378,41768968,41769417,41771646,41786587,
2759	0	0	0	0	0	8	7771	+	b7204d88-6358-4298-af34-9d3e1c668354_ENSG00000141756.18	2759	0	2759	chr17	83257441	41812679	41823217	9	600,190,146,190,146,193,143,164,995,	0,596,786,932,1122,1268,1461,1604,1768,	41812679,41818088,41818381,41819209,41819529,41820268,41820946,41821653,41822222,
2784	0	0	0	0	0	10	7442	+	c2ada76c-39d0-4e9b-8903-f508701cc355_ENSG00000141756.18	2784	0	2784	chr17	83257441	41812694	41823217	11	585,146,190,146,190,146,183,193,143,164,995,	0,292,438,628,774,964,1110,1293,1486,1629,1793,	41812694,41817057,41818088,41818381,41819209,41819529,41819840,41820268,41820946,41821653,41822222,
1369	0	0	0	0	0	8	9665	-	ce441ff8-d300-4ed1-a3ba-8f9f3de4687c_ENSG00000141698.16	1369	0	1369	chr17	83257441	41825199	41836241	9	458,201,163,90,86,47,70,99,163,	0,477,678,841,931,1017,1064,1134,1233,	41825199,41827425,41828789,41830800,41832391,41835069,41835202,41835858,41836078,
1634	0	0	0	0	0	9	9353	-	83b82a50-0e19-48d2-ad46-598a42e6ab78_ENSG00000141698.16	1634	0	1634	chr17	83257441	41825199	41836241	10	458,201,163,90,86,96,47,70,95,383,	0,432,633,796,886,972,1068,1115,1185,1280,	41825199,41827425,41828789,41830800,41832391,41832607,41835069,41835202,41835587,41835858,
3944	0	0	0	0	0	27	47923	-	0538e672-aded-43c1-a14d-d3df65340458_ENSG00000131473.17	3944	0	3944	chr17	83257441	41867122	41918951	28	782,77,83,114,144,151,155,94,128,111,82,197,105,169,142,30,91,155,118,62,137,119,131,80,191,63,123,72,	0,782,859,942,1056,1200,1351,1506,1600,1728,1839,1921,2118,2223,2392,2534,2564,2655,2810,2928,2990,3127,3246,3377,3457,3648,3711,3834,	41867122,41868708,41869042,41869473,41871688,41872031,41873810,41878102,41878796,41883121,41884192,41886111,41887598,41892278,41893032,41896619,41897748,41898630,41901695,41904728,41905521,41906527,41907441,41908988,41909509,41910221,41912419,41918879,
1719	0	0	0	0	0	12	38988	-	0e66af18-363c-49c9-bd55-2e56d87708f9_ENSG00000168259.16	1719	0	1719	chr17	83257441	41976434	42017162	13	336,63,153,147,74,92,165,154,119,75,114,125,123,	0,332,395,548,695,769,861,1026,1180,1299,1374,1488,1613,	41976434,41977260,41981854,41982254,41983562,41987818,41988731,41989403,41990263,41994869,41996310,41997114,42017039,
1630	0	0	0	0	0	5	28367	-	090ba62e-395c-4afe-a067-eeb04a168cac_ENSG00000108774.14	1630	0	1630	chr17	83257441	42124977	42154988	6	921,94,123,152,254,100,	0,920,1014,1137,1289,1543,	42124977,42126754,42128260,42128648,42130336,42154888,
4904	0	0	0	0	0	23	70220	-	7e7248ce-b9aa-498f-ade2-535a6456f346_ENSG00000168610.14	4904	0	4904	chr17	83257441	42315558	42388482	24	242,113,43,210,140,95,53,136,99,84,48,94,30,60,93,159,152,95,82,96,99,145,132,204,	0,2477,2590,2633,2843,2983,3078,3131,3267,3366,3450,3498,3592,3622,3682,3775,3934,4086,4181,4263,4359,4458,4603,4735,	42315558,42316788,42317181,42322284,42323003,42323259,42323572,42324710,42324962,42326115,42329409,42329553,42329746,42331471,42333672,42333890,42337434,42337762,42338730,42339313,42345558,42346568,42348388,42388278,
3951	0	0	0	0	0	21	59491	+	77e0cee4-b1d5-466e-b029-71442345d734_ENSG00000033627.16	3951	0	3951	chr17	83257441	42458903	42522348	22	60,164,79,98,129,83,127,123,83,94,213,151,140,155,91,119,217,108,108,118,172,1322,	0,57,221,300,398,527,610,737,860,943,1037,1250,1401,1541,1696,1787,1906,2123,2231,2339,2457,2629,	42458903,42460847,42466428,42468009,42470089,42477659,42478462,42478926,42480666,42483037,42487154,42490486,42494333,42495033,42495625,42498923,42500706,42501196,42507519,42513860,42514288,42521026,
1793	0	0	0	0	0	6	3851	+	138fb5d9-eb18-46fa-8a74-87b5413ad89d_ENSG00000108788.11	1793	0	1793	chr17	83257441	42567067	42572705	7	99,37,90,100,100,202,1159,	0,105,142,232,332,432,634,	42567067,42567618,42568469,42569203,42569506,42569981,42571546,
1331	0	0	0	0	0	2	2432	-	5d534d8c-36f7-4a8d-8434-ba9bc425187d_ENSG00000091947.10	1331	0	1331	chr17	83257441	44011187	44014952	3	1049,147,137,	0,1049,1196,	44011187,44013008,44014815,
1364	0	0	0	0	0	4	4085	+	de253d1b-0cbd-489a-a0b4-eb82dbb24edd_ENSG00000141349.8	1364	0	1364	chr17	83257441	44070891	44076344	5	351,91,119,142,665,	0,350,441,560,702,	44070891,44074679,44074968,44075309,44075679,
1958	0	0	0	0	0	2	2502	+	8b9cdf33-e8e7-4211-b779-f7e972c0d515_ENSG00000168591.16	1958	0	1958	chr17	83257441	44187233	44191726	3	198,567,1226,	0,158,725,	44187233,44189021,44190500,
4492	0	0	0	0	0	18	10108	-	e4d14091-321b-4cc3-bcc2-9facbd2577b7_ENSG00000108312.15	4492	0	4492	chr17	83257441	44205039	44219675	19	2328,144,72,48,190,89,111,156,114,42,142,134,121,65,156,84,176,125,231,	0,2326,2470,2542,2590,2780,2869,2980,3136,3250,3292,3434,3568,3689,3754,3910,3994,4170,4295,	44205039,44207453,44207698,44207863,44209351,44209644,44210123,44210317,44211038,44211289,44211605,44211872,44212818,44213217,44215653,44215905,44216528,44218171,44219444,
3110	0	0	0	0	0	20	11136	-	a278b408-8be9-468d-a449-3d263645f685_ENSG00000108312.15	3110	0	3110	chr17	83257441	44206593	44220854	21	774,144,72,48,190,89,111,156,156,114,42,142,134,111,121,65,156,84,176,125,115,	0,766,910,982,1030,1220,1309,1420,1576,1732,1846,1888,2030,2164,2275,2396,2461,2617,2701,2877,3002,	44206593,44207453,44207698,44207863,44209351,44209644,44210123,44210317,44210791,44211038,44211289,44211605,44211872,44212343,44212818,44213217,44215653,44215905,44216528,44218171,44220739,
2057	0	0	0	0	0	11	7996	+	9b73e984-c434-4f33-9660-9a9eb61e7301_ENSG00000108309.14	2057	0	2057	chr17	83257441	44308600	44318670	12	339,116,134,86,90,81,166,158,138,107,84,575,	0,328,444,578,664,754,835,1001,1159,1297,1404,1488,	44308600,44312579,44313118,44313417,44314734,44314928,44315154,44315451,44316384,44316618,44317039,44318095,
1873	0	0	0	0	0	11	7370	+	50defe37-6732-4ec2-93e3-c53c0099e06f_ENSG00000108309.14	1873	0	1873	chr17	83257441	44308600	44317870	12	339,116,149,86,90,81,166,158,138,107,84,386,	0,321,437,586,672,762,843,1009,1167,1305,1412,1496,	44308600,44312579,44313103,44313417,44314734,44314928,44315154,44315451,44316384,44316618,44317039,44317484,
1875	0	0	0	0	0	9	7373	+	eb6db3b9-00a6-4174-a34d-b1936a2f2cce_ENSG00000108309.14	1875	0	1875	chr17	83257441	44308595	44317870	10	344,116,134,86,90,81,166,158,341,386,	0,312,428,562,648,738,819,985,1143,1484,	44308595,44312579,44313118,44313417,44314734,44314928,44315154,44315451,44316384,44317484,
1562	0	0	0	0	0	11	3621	-	ec293ba8-5e65-469f-b816-512a5e9ad817_ENSG00000013306.16	1562	0	1562	chr17	83257441	44319627	44324827	12	489,81,82,128,174,125,68,110,45,60,100,117,	0,484,565,647,775,949,1074,1142,1252,1297,1357,1457,	44319627,44320195,44320354,44320621,44321057,44321433,44321699,44322418,44322807,44323283,44323477,44324710,
1585	0	0	0	0	0	11	3608	-	397ddbb4-46fb-4cfe-8bcd-3b67c5da2331_ENSG00000013306.16	1585	0	1585	chr17	83257441	44319627	44324827	12	489,81,82,128,174,125,68,110,45,60,113,117,	0,484,565,647,775,949,1074,1142,1252,1297,1357,1470,	44319627,44320195,44320354,44320621,44321057,44321433,44321699,44322418,44322807,44323283,44323477,44324710,
3325	0	0	0	0	0	8	7302	-	918eab70-37a9-456e-b77e-67a1aac00695_ENSG00000161682.14	3325	0	3325	chr17	83257441	44353214	44363834	9	1977,127,117,180,159,199,93,228,238,	0,1977,2104,2221,2401,2560,2759,2852,3080,	44353214,44355714,44355957,44356172,44356429,44358944,44359578,44359904,44363596,
2051	0	0	0	0	0	3	11609	+	8b37b154-9448-4edf-ae04-70ac4709810c_ENSG00000108433.16	2051	0	2051	chr17	83257441	46923152	46936801	4	69,65,133,1773,	0,71,136,269,	46923152,46929519,46932066,46935028,
2905	0	0	0	0	0	17	65892	-	9e607746-87f2-4f63-9d9d-84ab445b3bac_ENSG00000004897.12	2905	0	2905	chr17	83257441	47120434	47189295	18	583,176,75,129,118,209,153,173,208,100,113,115,212,155,98,126,76,150,	0,566,742,817,946,1064,1273,1426,1599,1807,1907,2020,2135,2347,2502,2600,2726,2802,	47120434,47122443,47123885,47129392,47132256,47137151,47138738,47141852,47142228,47143882,47151805,47154671,47156912,47157229,47158205,47169916,47181561,47189145,
2947	0	0	0	0	0	18	65748	-	cad54ce7-57ff-4b91-b07b-33d0929b208d_ENSG00000004897.12	2947	0	2947	chr17	83257441	47120609	47189295	19	408,157,75,129,118,209,153,170,208,100,131,115,212,155,98,126,148,76,150,	0,433,590,665,794,912,1121,1274,1444,1652,1752,1883,1998,2210,2365,2463,2589,2737,2813,	47120609,47122443,47123885,47129392,47132256,47137151,47138738,47141852,47142228,47143882,47151805,47154671,47156912,47157229,47158205,47169916,47171916,47181561,47189145,
1845	0	0	0	0	0	13	8846	+	55f0a1b8-21de-4dce-9fa6-e42d547beac7_ENSG00000108465.15	1845	0	1845	chr17	83257441	47971048	47981781	14	104,46,132,105,49,179,125,145,111,79,89,206,172,345,	0,62,108,240,345,394,573,698,843,954,1033,1122,1328,1500,	47971048,47971361,47973518,47973930,47974399,47975158,47975513,47975868,47976711,47977831,47978828,47980592,47981162,47981436,
2191	0	0	0	0	0	7	12758	+	3b47f3f4-c81a-4c62-828f-416b42408199_ENSG00000002919.14	2191	0	2191	chr17	83257441	48107787	48122743	8	51,60,81,87,101,96,213,1509,	0,47,107,188,275,376,472,685,	48107787,48110707,48112030,48112573,48113300,48118703,48118973,48121234,
2805	0	0	0	0	0	5	17754	+	1203c525-8363-40e5-a877-1af5a819e905_ENSG00000159202.18	2805	0	2805	chr17	83257441	48908715	48929056	6	105,73,112,113,91,2093,	0,409,482,594,707,798,	48908715,48910807,48916075,48921159,48922846,48926963,
1319	0	0	0	0	0	9	5330	-	1c2ecbff-906a-4694-844d-6269e7ac7348_ENSG00000121073.14	1319	0	1319	chr17	83257441	49701320	49707940	10	190,154,107,127,158,31,106,104,102,211,	0,220,374,481,608,766,797,903,1007,1109,	49701320,49702857,49703187,49704099,49705123,49705865,49706203,49706964,49707342,49707729,
1246	0	0	0	0	0	9	5651	-	e1bb3436-560a-4157-9ea2-b9609718881b_ENSG00000121073.14	1246	0	1246	chr17	83257441	49701320	49708199	10	190,154,107,127,158,31,131,104,102,124,	0,204,358,465,592,750,781,912,1016,1118,	49701320,49702857,49703187,49704099,49705123,49705865,49706203,49706964,49707342,49708075,
1052	0	0	0	0	0	7	5536	-	7b2569e9-b6e4-45c8-b404-c3fdb29f17bd_ENSG00000121073.14	1052	0	1052	chr17	83257441	49701320	49707940	8	190,154,107,127,158,31,106,211,	0,191,345,452,579,737,768,874,	49701320,49702857,49703187,49704099,49705123,49705865,49706203,49707729,
2276	0	0	0	0	0	10	15088	-	74ad3432-6b75-4a43-9aec-d9e0f9c5a1f9_ENSG00000167100.14	2276	0	2276	chr17	83257441	50112670	50130037	11	378,156,120,160,75,88,289,167,55,270,521,	0,375,531,651,811,886,974,1263,1430,1485,1755,	50112670,50113923,50114186,50115563,50115829,50116002,50117406,50118160,50124916,50125090,50129516,
4794	0	0	0	0	0	29	150422	-	66758366-28dd-43a6-bcd1-b3369180bd34_ENSG00000008294.21	4794	0	4794	chr17	83257441	50965626	51120865	30	761,150,177,39,114,172,149,68,81,126,196,219,172,168,90,130,174,57,131,52,153,58,122,100,208,151,95,71,121,512,	0,746,896,1073,1112,1226,1398,1547,1615,1696,1822,2018,2237,2409,2577,2667,2797,2971,3028,3159,3211,3364,3422,3544,3644,3852,4003,4098,4169,4290,	50965626,50970706,50974770,50975862,50977107,50979745,50982523,50984922,50985697,50987111,50989676,50990449,50993763,50995056,50995443,50996564,50998443,50999660,51001714,51005211,51006084,51007268,51014231,51020158,51021157,51041500,51047374,51056411,51079583,51120353,
2744	0	0	0	0	0	5	20097	-	a6817bb3-df4d-4fc0-a79c-aa6cb966edfb_ENSG00000121058.5	2744	0	2744	chr17	83257441	56938198	56961050	6	956,89,70,48,1316,276,	0,956,1045,1115,1163,2479,	56938198,56942034,56946441,56949386,56949680,56960774,
482	0	0	0	0	0	5	107867	+	5c54b769-1b9c-4647-a3f0-609cff02df06_ENSG00000153944.11	482	0	482	chr17	83257441	57256739	57365021	6	65,41,82,85,42,100,	0,132,173,255,340,382,	57256739,57257097,57257465,57258269,57262150,57364921,
4598	0	0	0	0	0	5	12055	-	e6793ba3-352b-4c93-909a-0abd98509cbd_ENSG00000136451.9	4598	0	4598	chr17	83257441	57971551	57988179	6	3349,162,202,64,695,101,	0,3349,3511,3713,3777,4472,	57971551,57979151,57980602,57981872,57982698,57988078,
1837	0	0	0	0	0	4	1906	-	e4954fe4-8895-4066-9b07-3b9154230f06_ENSG00000136450.13	1837	0	1837	chr17	83257441	58003492	58007261	5	509,678,173,185,318,	0,511,1189,1362,1547,	58003492,58004922,58005800,58006342,58006943,
567	0	0	0	0	0	1	5458	+	618e5275-784e-4e3d-a09e-cf3a1b576c1a_chr17:58083000	567	0	567	chr17	83257441	58083418	58091223	2	265,2082,	0,258,	58083418,58089141,
1386	0	0	0	0	0	9	40303	+	402d96fd-f7ee-4914-a7bc-a90eaef1aa45_ENSG00000108384.15	1386	0	1386	chr17	83257441	58692575	58734331	10	213,259,167,134,145,132,67,61,61,214,	0,160,419,586,720,865,997,1064,1125,1186,	58692575,58694930,58696692,58703195,58705877,58709858,58720745,58724039,58732483,58734117,
3376	0	0	0	0	0	16	39344	+	cd964cfe-7bf2-4ce1-909f-5b22e9c728df_ENSG00000108406.10	3376	0	3376	chr17	83257441	59565622	59608345	17	161,168,146,120,228,67,132,100,87,81,158,115,109,95,70,229,1313,	0,158,326,472,592,820,887,1019,1119,1206,1287,1445,1560,1669,1764,1834,2063,	59565622,59566626,59570517,59573115,59573739,59574187,59575339,59577265,59579471,59586152,59587895,59598736,59599374,59602521,59605114,59605445,59607032,
1914	0	0	0	0	0	10	131007	+	5a718e41-5107-44cb-a637-5345788f94c3_ENSG00000062716.13	1914	0	1914	chr17	83257441	59707670	59840594	11	78,102,136,111,168,132,81,117,62,103,827,	0,84,186,322,433,601,733,814,931,993,1096,	59707670,59731420,59735337,59738836,59764970,59773753,59808795,59811669,59817711,59838294,59839767,
1928	0	0	0	0	0	11	130997	+	0e7bafb5-1fcb-4249-a825-4baf98ee72b0_ENSG00000062716.13	1928	0	1928	chr17	83257441	59707647	59840594	12	101,102,136,91,111,87,132,81,117,62,103,827,	0,80,182,318,409,520,607,739,820,937,999,1102,	59707647,59731420,59735337,59737452,59738836,59765051,59773753,59808795,59811669,59817711,59838294,59839767,
2312	0	0	0	0	0	14	52007	+	769144b2-2bc2-4df8-9890-f440e7fbb40d_ENSG00000108443.14	2312	0	2312	chr17	83257441	59893129	59947461	15	196,50,121,69,167,58,101,91,91,108,63,78,108,113,911,	0,183,233,354,423,590,648,749,840,931,1039,1102,1180,1288,1401,	59893129,59910561,59912683,59914634,59926415,59930116,59931621,59934169,59934433,59935192,59936214,59936463,59940835,59945405,59946550,
2884	0	0	0	0	0	5	5632	-	8228d4b7-089c-40e2-ac42-9b833062cf03_ENSG00000008283.16	2884	0	2884	chr17	83257441	63432303	63440839	6	2291,158,104,99,139,113,	0,2291,2449,2553,2652,2791,	63432303,63435085,63435687,63436053,63437345,63440726,
1294	0	0	0	0	0	3	6153	+	38f037ce-8bd6-40e4-9916-a3fd030210fe_ENSG00000136463.8	1294	0	1294	chr17	83257441	63600881	63608365	4	482,107,178,564,	0,449,556,734,	63600881,63604533,63607286,63607801,
2276	0	0	0	0	0	10	36669	-	cd0b6fc7-9e28-4359-bee9-b6e6d3224a56_ENSG00000266173.7	2276	0	2276	chr17	83257441	63702839	63741860	11	1208,151,105,172,124,109,122,103,58,80,120,	0,1204,1355,1460,1632,1756,1865,1987,2090,2148,2228,	63702839,63704431,63706634,63707246,63710490,63710727,63713405,63714005,63726637,63728333,63741740,
1395	0	0	0	0	0	12	3185	+	fcafafdd-66f4-4373-a47f-5664fa1f985a_ENSG00000087191.13	1395	0	1395	chr17	83257441	63827452	63832019	13	62,73,72,70,98,57,231,127,191,99,111,87,104,	0,67,140,212,282,380,437,668,795,986,1085,1196,1283,	63827452,63827850,63828137,63829493,63829851,63830132,63830270,63830808,63831035,63831326,63831505,63831723,63831915,
1318	0	0	0	0	0	11	3249	+	fc29dcf7-11e4-493a-8680-dcb4d6a8d338_ENSG00000087191.13	1318	0	1318	chr17	83257441	63827452	63832019	12	71,72,70,98,57,231,127,191,99,111,87,104,	0,71,143,213,311,368,599,726,917,1016,1127,1214,	63827452,63828137,63829493,63829851,63830132,63830270,63830808,63831035,63831326,63831505,63831723,63831915,
1387	0	0	0	0	0	10	3158	+	8dbd7985-35ca-41e5-8419-e2be719de617_ENSG00000087191.13	1387	0	1387	chr17	83257441	63827471	63832019	11	43,72,70,98,57,231,418,99,111,87,104,	0,41,113,183,281,338,569,987,1086,1197,1284,	63827471,63828137,63829493,63829851,63830132,63830270,63830808,63831326,63831505,63831723,63831915,
2395	0	0	0	0	0	13	4606	-	855c0082-eefb-4c15-9a78-33225b3be657_ENSG00000108654.14	2395	0	2395	chr17	83257441	64499621	64506626	14	705,225,60,62,111,173,161,142,66,134,97,166,184,113,	0,707,932,992,1054,1165,1338,1499,1641,1707,1841,1938,2104,2288,	64499621,64500548,64502009,64502161,64502438,64502925,64503187,64503429,64503802,64503982,64504221,64504676,64506075,64506513,
2365	0	0	0	0	0	13	4847	-	0b6ff6a0-6b34-4ba8-af78-145df12b30e4_ENSG00000108654.14	2365	0	2365	chr17	83257441	64499621	64506864	14	705,225,60,62,111,173,161,142,66,134,97,166,184,110,	0,701,926,986,1048,1159,1332,1493,1635,1701,1835,1932,2098,2282,	64499621,64500548,64502009,64502161,64502438,64502925,64503187,64503429,64503802,64503982,64504221,64504676,64506075,64506754,
3163	0	0	0	0	0	17	113825	-	87db29c8-f363-483b-9bd1-5cb29043a62c_ENSG00000108854.16	3163	0	3163	chr17	83257441	64545345	64662307	18	602,76,202,121,138,179,115,104,196,159,85,203,84,85,66,134,109,479,	0,589,665,867,988,1126,1305,1420,1524,1720,1879,1964,2167,2251,2336,2402,2536,2645,	64545345,64546262,64547599,64551583,64554855,64555819,64557607,64561499,64562770,64571797,64578491,64580788,64583460,64586085,64591083,64593439,64598381,64661828,
2204	0	0	0	0	0	9	8894	+	f40f49b0-ef8a-4d07-a4e9-15bc049225fa_ENSG00000182481.9	2204	0	2204	chr17	83257441	68035734	68046854	10	106,98,138,89,269,95,264,666,150,351,	0,96,194,332,421,690,785,1049,1715,1865,	68035734,68037109,68037357,68040677,68042084,68042904,68043099,68043837,68045771,68046503,
1970	0	0	0	0	0	10	9113	+	26be8c5d-9105-4390-ae6f-999d71924b4a_ENSG00000182481.9	1970	0	1970	chr17	83257441	68035734	68046854	11	106,128,138,89,269,95,264,234,183,150,351,	0,84,212,350,439,708,803,1067,1301,1484,1634,	68035734,68037079,68037357,68040677,68042084,68042904,68043099,68043837,68044320,68045771,68046503,
1254	0	0	0	0	0	7	7658	+	c3727c02-c839-4977-98bd-34f3bf410f16_ENSG00000196704.12	1254	0	1254	chr17	83257441	68248076	68257155	8	86,66,283,174,129,164,177,342,	0,73,139,422,596,725,889,1066,	68248076,68248639,68250187,68250793,68251049,68254403,68255699,68256813,
1632	0	0	0	0	0	10	16319	+	308b47cb-7aac-48cb-b1e3-db82ce409a36_ENSG00000108946.14	1632	0	1632	chr17	83257441	68512712	68530664	11	266,183,171,92,62,47,159,61,122,82,388,	0,262,445,616,708,770,817,976,1037,1159,1241,	68512712,68515393,68522755,68523724,68524015,68524911,68525753,68527839,68528869,68529919,68530276,
2878	0	0	0	0	0	12	12567	+	1d76eec0-8113-4024-af2e-5d06c40a3ccb_ENSG00000166685.12	2878	0	2878	chr17	83257441	73193054	73208503	13	330,245,182,171,157,211,792,147,162,109,110,76,190,	0,333,578,760,931,1088,1299,2091,2238,2400,2509,2619,2695,	73193054,73196506,73196899,73197225,73199864,73200565,73201108,73202999,73203631,73206153,73206707,73207180,73208313,
387	0	0	0	0	0	4	5808	+	984838eb-fdbf-45f4-acd1-5eae2454fe25_ENSG00000172809.13	387	0	387	chr17	83257441	74203692	74209880	5	78,41,61,123,77,	0,85,126,187,310,	74203692,74203917,74204129,74209186,74209803,
312	0	0	0	0	0	4	5877	+	e7746700-2aea-49a3-99c3-b42ecfce6563_ENSG00000172809.13	312	0	312	chr17	83257441	74203692	74209880	5	18,41,61,123,68,	0,19,60,121,244,	74203692,74203917,74204129,74209186,74209812,
2933	0	0	0	0	0	16	19041	-	d754c854-ae2d-4871-9a8c-f9fd96c4660c_ENSG00000167861.16	2933	0	2933	chr17	83257441	74950741	74972720	17	892,159,92,81,107,228,165,79,152,91,141,57,223,117,107,117,130,	0,892,1051,1143,1224,1331,1559,1724,1803,1955,2046,2187,2244,2467,2584,2691,2808,	74950741,74951904,74952268,74953005,74953544,74954137,74955791,74958140,74958326,74958672,74958910,74959880,74960025,74961872,74962233,74962964,74972590,
3252	0	0	0	0	0	18	18723	-	ff354488-c797-4da5-8fd4-16893d5254c1_ENSG00000167861.16	3252	0	3252	chr17	83257441	74950742	74972720	19	891,159,92,81,107,228,165,79,152,91,141,57,223,117,107,114,171,150,130,	0,890,1049,1141,1222,1329,1557,1722,1801,1953,2044,2185,2242,2465,2582,2689,2803,2974,3124,	74950742,74951904,74952268,74953005,74953544,74954137,74955791,74958140,74958326,74958672,74958910,74959880,74960025,74961872,74962233,74962964,74963739,74964482,74972590,
366	0	0	0	0	0	3	7726	-	4ea3292c-ea2a-4f25-84b4-1884dd09b4d8_ENSG00000167863.12	366	0	366	chr17	83257441	75038862	75046950	4	201,63,72,26,	0,201,264,336,	75038862,75039208,75040091,75046924,
1322	0	0	0	0	0	2	185	-	113215fa-6516-49a6-a735-231c32ac6bcc_ENSG00000125458.7	1322	0	1322	chr17	83257441	75130229	75131757	3	413,353,577,	0,403,756,	75130229,75130752,75131180,
1882	0	0	0	0	0	16	28139	+	f1d45b98-addc-4135-af85-f49da9db5c8b_ENSG00000125450.11	1882	0	1882	chr17	83257441	75205689	75235758	17	105,94,163,71,44,135,123,132,107,84,66,152,118,101,152,102,181,	0,58,152,315,386,430,565,688,820,927,1011,1077,1229,1347,1448,1600,1702,	75205689,75208526,75209822,75211991,75213075,75225102,75225341,75225697,75226050,75231339,75231572,75231827,75232850,75233057,75234636,75235099,75235577,
1892	0	0	0	0	0	2	3036	-	4f994e87-3f1e-4fbb-95ba-0f46caa81318_ENSG00000125457.14	1892	0	1892	chr17	83257441	75266227	75271173	3	740,110,1060,	0,734,844,	75266227,75268082,75270113,
5039	0	0	0	0	0	31	38394	+	b8717aea-590d-40f2-8422-0dfc9c8c6cb0_ENSG00000177728.17	5039	0	5039	chr17	83257441	75456649	75500090	32	102,130,120,128,137,203,152,103,87,117,57,105,165,210,316,174,103,218,182,139,116,100,109,190,78,86,82,149,95,94,171,829,	0,105,235,355,483,620,823,975,1078,1165,1282,1339,1444,1609,1819,2135,2309,2412,2630,2812,2951,3067,3167,3276,3466,3544,3630,3712,3861,3956,4050,4221,	75456649,75471799,75485427,75485870,75486289,75487931,75488758,75489265,75489575,75490233,75490701,75491048,75491302,75491690,75492473,75492928,75493490,75493698,75494626,75494895,75495283,75495543,75495965,75496281,75496729,75497112,75497780,75498174,75498443,75498628,75498911,75499261,
2119	0	0	0	0	0	10	6083	+	01709eab-4dda-4ab1-8e7e-7e113b07943e_ENSG00000182173.13	2119	0	2119	chr17	83257441	75516535	75524735	11	81,165,64,84,99,53,102,817,61,117,474,	0,87,252,316,400,499,552,654,1471,1532,1649,	75516535,75516745,75517008,75517160,75517556,75518994,75521408,75521704,75523274,75523662,75524261,
2020	0	0	0	0	0	9	6173	+	c89c45bb-1f59-4e6e-ade8-f4d2e10692ff_ENSG00000182173.13	2020	0	2020	chr17	83257441	75516535	75524735	10	81,327,84,99,53,102,629,61,117,474,	0,74,401,485,584,637,739,1368,1429,1546,	75516535,75516745,75517160,75517556,75518994,75521408,75521704,75523274,75523662,75524261,
1221	0	0	0	0	0	11	38139	+	21aaea81-5cf8-42ba-a71c-8b336aef33a3_ENSG00000161526.15	1221	0	1221	chr17	83257441	75667355	75706771	12	123,110,48,43,89,92,61,52,59,83,85,432,	0,128,238,286,329,418,510,571,623,682,765,850,	75667355,75668515,75671815,75693439,75699782,75702479,75703310,75703807,75704755,75705610,75706007,75706339,
3918	0	0	0	0	0	16	37012	+	c620a1af-3098-4f3f-b24c-b879d95a6e70_ENSG00000132478.10	3918	0	3918	chr17	83257441	75784805	75825799	17	179,92,210,177,131,136,118,85,143,201,66,175,102,189,182,258,1538,	0,115,207,417,594,725,861,979,1064,1207,1408,1474,1649,1751,1940,2122,2380,	75784805,75808947,75809759,75812111,75812454,75813077,75813760,75815168,75816769,75817325,75818102,75818641,75819683,75819919,75822476,75823264,75824261,
3616	0	0	0	0	0	8	23121	+	2e5657c1-29f0-4234-9bfa-10b596f1a9a5_ENSG00000261408.7	3616	0	3616	chr17	83257441	75979251	76005998	9	260,98,158,1811,121,171,102,204,701,	0,250,348,506,2317,2438,2609,2711,2915,	75979251,75986186,75991465,76000140,76002021,76002247,76002510,76003194,76005297,
827	0	0	0	0	0	4	6209	+	91306c33-0cc9-4ab0-bee5-329ec6c3a786_ENSG00000181038.13	827	0	827	chr17	83257441	76726849	76733880	5	30,105,238,89,360,	0,35,140,378,467,	76726849,76729689,76732977,76733292,76733520,
1159	0	0	0	0	0	3	5836	+	2c415a86-d2f3-40ca-979b-ef503a7a9049_ENSG00000181038.13	1159	0	1159	chr17	83257441	76726849	76733880	4	508,238,89,360,	0,483,721,810,	76726849,76732977,76733292,76733520,
3010	0	0	0	0	0	9	46095	+	619a11bd-f3dd-45e1-9e4e-d76ec84af441_ENSG00000184640.18	3010	0	3010	chr17	83257441	77451491	77500593	10	37,192,124,82,138,118,96,97,52,2071,	0,37,229,353,435,573,691,787,884,936,	77451491,77482143,77487428,77488239,77488726,77490741,77492620,77492979,77497314,77498522,
2805	0	0	0	0	0	19	13019	-	35bb17c3-c6e9-4f03-9701-e00030185387_ENSG00000141524.15	2805	0	2805	chr17	83257441	78112918	78128782	20	293,77,79,177,134,76,96,180,152,156,145,191,258,97,106,159,90,125,130,124,	0,293,370,449,626,760,836,932,1112,1264,1420,1565,1756,2014,2111,2217,2376,2466,2591,2721,	78112918,78113547,78117268,78117467,78117801,78118970,78119296,78120652,78121012,78121555,78122604,78123988,78124523,78124888,78125157,78125725,78126276,78126523,78126776,78128658,
1374	0	0	0	0	0	5	11563	-	b5300d5e-1fb7-4f0e-8cc5-566af4f0ae77_ENSG00000167900.12	1374	0	1374	chr17	83257441	78174090	78187038	6	860,120,90,94,111,110,	0,847,967,1057,1151,1262,	78174090,78175049,78175528,78182588,78185054,78186928,
2141	0	0	0	0	0	8	43792	+	2b263b51-9258-495b-b323-0555ee74c279_ENSG00000087157.19	2141	0	2141	chr17	83257441	78378661	78424557	9	147,190,100,190,179,522,149,130,497,	0,159,349,449,639,818,1340,1489,1619,	78378661,78392475,78398251,78399347,78400676,78403567,78414878,78419545,78424060,
2119	0	0	0	0	0	4	6542	-	77d7be25-fea4-4528-a1f3-2e626822aaeb_ENSG00000108679.13	2119	0	2119	chr17	83257441	78971254	78979935	5	1450,253,132,192,112,	0,1444,1697,1829,2021,	78971254,78972969,78974687,78975964,78979823,
3177	0	0	0	0	0	3	14886	-	4ca76e91-1d1a-489c-bed3-3ceb7e0ef2cd_ENSG00000171302.17	3177	0	3177	chr17	83257441	78991715	79009793	4	2205,204,653,130,	0,2192,2396,3049,	78991715,78995017,78996991,79009663,
4127	0	0	0	0	0	3	5252	+	2bd3a4c2-2449-4a0b-ba7d-23702d96e844_ENSG00000173894.11	4127	0	4127	chr17	83257441	79778162	79787560	4	145,66,106,3829,	0,122,188,294,	79778162,79779361,79781695,79783731,
5339	0	0	0	0	0	11	92573	-	37ebbf16-077a-4573-93ca-bf5ce8f27966_ENSG00000167291.16	5339	0	5339	chr17	83257441	79935627	80035872	12	5480,147,180,187,135,149,165,148,162,598,243,78,	0,3151,3298,3478,3665,3800,3949,4114,4262,4424,5022,5265,	79935627,79942059,79944907,79947644,79948871,79949716,79950410,79951449,79952656,80010159,80013366,80035794,
3587	0	0	0	0	0	20	14700	+	71774af9-1f08-420c-bda8-402354d61896_ENSG00000171298.13	3587	0	3587	chr17	83257441	80101555	80119881	21	70,115,578,146,166,97,120,119,132,111,114,85,118,134,152,149,142,150,165,153,610,	0,30,145,723,869,1035,1132,1252,1371,1503,1614,1728,1813,1931,2065,2217,2366,2508,2658,2823,2976,	80101555,80101810,80104554,80105748,80107556,80107799,80108289,80108488,80108696,80109944,80110726,80110940,80111982,80112577,80112875,80113217,80116967,80117599,80118192,80118652,80119271,
1027	0	0	0	0	0	8	14143	+	75d30933-f544-4384-a927-d5a2e23b6612_ENSG00000173818.17	1027	0	1027	chr17	83257441	80415185	80430343	9	65,172,40,113,69,129,65,59,303,	0,64,236,276,389,458,587,652,711,	80415185,80415649,80422205,80423519,80425031,80425491,80428595,80429772,80430040,
1314	0	0	0	0	0	5	13575	+	b8e56edb-98e7-4702-8e8e-f688c39e7c2c_ENSG00000173818.17	1314	0	1314	chr17	83257441	80415486	80430343	6	335,113,69,129,65,571,	0,339,452,521,650,715,	80415486,80423519,80425031,80425491,80428595,80429772,
512	0	0	0	0	0	2	1424	+	33dfa3af-474c-4d2e-8a94-70e6f846a8be_ENSG00000224877.4	512	0	512	chr17	83257441	81239317	81241279	3	130,115,293,	0,104,219,	81239317,81239567,81240986,
2650	0	0	0	0	0	12	41482	-	d57d5aa4-89b3-45c5-93a4-1c3da72fdc8a_ENSG00000157637.13	2650	0	2650	chr17	83257441	81251193	81295307	13	419,489,168,157,107,112,183,103,125,144,94,46,485,	0,470,959,1127,1284,1391,1503,1686,1789,1914,2058,2152,2198,	81251193,81252194,81253072,81260237,81270917,81272515,81275968,81277030,81280608,81282188,81283408,81284849,81294822,
2085	0	0	0	0	0	5	5073	+	731f51f7-ada3-418e-8b62-13c3d86bb972_ENSG00000185298.13	2085	0	2085	chr17	83257441	81666736	81673904	6	164,134,224,83,80,1410,	0,159,293,517,600,680,	81666736,81667728,81670229,81671743,81672075,81672494,
2813	0	0	0	0	0	20	15278	+	e596fa1a-12fe-4d6c-afac-5211b985c8a8_ENSG00000185359.13	2813	0	2813	chr17	83257441	81684032	81702121	21	71,85,76,93,124,53,69,125,79,99,96,39,144,214,173,141,175,134,120,87,614,	0,76,161,237,330,454,507,576,701,780,879,975,1014,1158,1372,1545,1686,1861,1995,2115,2202,	81684032,81685604,81686311,81687002,81688703,81690181,81690673,81691446,81693502,81693653,81693869,81694814,81694923,81695785,81696356,81696606,81696823,81700466,81700694,81701044,81701507,
2001	0	0	0	0	0	10	6697	+	c5e704f0-f221-42a6-944a-af09881544d8_ENSG00000183048.12	2001	0	2001	chr17	83257441	81712306	81721012	11	213,120,115,49,42,44,71,93,168,57,1037,	0,205,325,440,489,531,575,646,739,907,964,	81712306,81714952,81715477,81715692,81716008,81716811,81717001,81717398,81717693,81719830,81719975,
884	0	0	0	0	0	5	9965	-	0f69809f-b12e-46ca-a2b3-c41ce9cef9ae_ENSG00000225663.7	884	0	884	chr17	83257441	81822416	81833291	6	491,103,102,104,56,54,	0,491,594,696,800,856,	81822416,81823208,81823411,81824286,81824498,81833237,
2121	0	0	0	0	0	6	9897	-	30e337a0-64fe-4010-947b-81e2c7e53dfb_ENSG00000185624.15	2121	0	2121	chr17	83257441	81843160	81855228	7	932,599,121,201,126,105,87,	0,924,1523,1644,1845,1971,2076,	81843160,81845143,81845870,81846428,81846946,81847242,81855141,
3349	0	0	0	0	0	3	305	-	b414035e-b152-4498-8a03-bc3cd60eea30_ENSG00000141522.12	3349	0	3349	chr17	83257441	81867720	81870006	4	1355,64,296,266,	0,1357,1421,1717,	81867720,81869172,81869329,81869740,
1713	0	0	0	0	0	3	524	-	1266fda1-3b1b-465e-b969-fadb4d18b46e_ENSG00000141522.12	1713	0	1713	chr17	83257441	81867720	81870006	4	1355,64,77,266,	0,1354,1418,1495,	81867720,81869172,81869329,81869740,
602	0	0	0	0	0	3	7907	+	9c8a69c5-eff0-4d1e-94df-b9248f3f17df_ENSG00000141552.17	602	0	602	chr17	83257441	81891745	81900254	4	84,63,120,335,	0,86,149,269,	81891745,81893551,81894466,81899919,
683	0	0	0	0	0	4	7819	+	a456480e-5ee8-4756-b085-a098de27fad2_ENSG00000141552.17	683	0	683	chr17	83257441	81891745	81900356	5	88,84,63,120,437,	0,81,165,228,348,	81891745,81893103,81893551,81894466,81899919,
1711	0	0	0	0	0	6	3123	-	c2bb8a8a-3742-4bdd-8374-c4995ee5d71a_ENSG00000183010.16	1711	0	1711	chr17	83257441	81932383	81937296	7	993,93,222,180,71,114,117,	0,986,1079,1301,1481,1552,1666,	81932383,81934652,81934925,81935336,81936122,81936747,81937179,
914	0	0	0	0	0	6	891	-	a96adfd8-da5c-4b1b-bfaa-b46f46f4093b_ENSG00000169738.7	914	0	914	chr17	83257441	82035880	82037697	7	183,132,65,100,43,155,248,	0,183,315,380,480,523,678,	82035880,82036190,82036383,82036543,82036720,82036858,82037449,
1816	0	0	0	0	0	12	4172	+	19f1734e-142e-437b-ba0d-bb7f99d18aa4_ENSG00000169727.12	1816	0	1816	chr17	83257441	82051476	82057470	13	48,93,182,301,78,61,86,95,106,81,138,135,418,	0,42,135,317,618,696,757,843,938,1044,1125,1263,1398,	82051476,82053273,82053867,82054509,82054897,82055161,82055739,82056000,82056285,82056469,82056628,82056839,82057052,
2027	0	0	0	0	0	13	3528	+	b1d2a80a-e43d-4ee6-806e-5e037046cc6e_ENSG00000169727.12	2027	0	2027	chr17	83257441	82051900	82057470	14	64,204,93,182,301,78,61,86,95,106,81,138,135,418,	0,50,254,347,529,830,908,969,1055,1150,1256,1337,1475,1610,	82051900,82052255,82053273,82053867,82054509,82054897,82055161,82055739,82056000,82056285,82056469,82056628,82056839,82057052,
3373	0	0	0	0	0	8	2182	+	aa13ec51-331c-4162-b904-6e420f75297b_ENSG00000169727.12	3373	0	3373	chr17	83257441	82051900	82057470	9	1466,182,313,78,61,86,95,689,418,	0,1449,1631,1944,2022,2083,2169,2264,2953,	82051900,82053867,82054497,82054897,82055161,82055739,82056000,82056285,82057052,
2367	0	0	0	0	0	12	3185	+	b3f00fcc-7c5f-44c9-8a54-e01d3ca9af86_ENSG00000169727.12	2367	0	2367	chr17	83257441	82051900	82057470	13	559,133,182,313,78,61,86,95,106,81,138,135,418,	0,541,674,856,1169,1247,1308,1394,1489,1595,1676,1814,1949,	82051900,82053233,82053867,82054497,82054897,82055161,82055739,82056000,82056285,82056469,82056628,82056839,82057052,
2227	0	0	0	0	0	12	5701	-	7821e42d-102a-41b4-b6d5-bbeafd39d8bb_ENSG00000169718.17	2227	0	2227	chr17	83257441	82057879	82065797	13	375,478,146,80,101,145,104,83,113,51,109,247,185,	0,375,853,999,1079,1180,1325,1429,1512,1625,1676,1785,2032,	82057879,82058340,82059947,82060700,82060860,82061208,82061617,82061900,82062860,82063467,82064125,82064822,82065612,
1798	0	0	0	0	0	12	6113	-	6de6f41d-a170-44ac-862c-7011511c6f7b_ENSG00000169718.17	1798	0	1798	chr17	83257441	82057879	82065797	13	375,76,38,146,83,101,145,104,83,113,109,247,185,	0,375,451,489,635,718,819,964,1068,1151,1264,1373,1620,	82057879,82058340,82058780,82059947,82060700,82060860,82061208,82061617,82061900,82062860,82064125,82064822,82065612,
1897	0	0	0	0	0	13	6004	-	9d777d3e-bb3d-44e7-a7b6-bd37a11a5153_ENSG00000169718.17	1897	0	1897	chr17	83257441	82057879	82065797	14	375,76,38,146,80,101,145,165,83,113,51,109,247,185,	0,362,438,476,622,702,803,948,1113,1196,1309,1360,1469,1716,	82057879,82058340,82058780,82059947,82060700,82060860,82061208,82061556,82061900,82062860,82063467,82064125,82064822,82065612,
1883	0	0	0	0	0	13	6001	-	fdd14885-71d3-4a13-a67d-bfad14ad2857_ENSG00000169718.17	1883	0	1883	chr17	83257441	82057879	82065797	14	375,76,38,146,83,101,145,165,83,113,51,109,247,185,	0,345,421,459,605,688,789,934,1099,1182,1295,1346,1455,1702,	82057879,82058340,82058780,82059947,82060700,82060860,82061208,82061556,82061900,82062860,82063467,82064125,82064822,82065612,
2233	0	0	0	0	0	10	27042	-	8e24f594-1704-49db-b9d2-ded3d1e9a182_ENSG00000141551.14	2233	0	2233	chr17	83257441	82244361	82273697	11	470,64,140,172,149,171,229,149,111,247,392,	0,470,534,674,846,995,1166,1395,1544,1655,1902,	82244361,82245975,82248874,82249430,82251378,82252433,82253015,82255428,82265685,82272069,82273305,
1229	0	0	0	0	0	8	25122	-	71271960-dc82-47eb-a4a0-387c678a9f55_ENSG00000181396.13	1229	0	1229	chr17	83257441	82392225	82418601	9	309,124,154,57,65,43,76,230,196,	0,311,435,589,646,711,754,830,1060,	82392225,82398195,82403936,82405323,82406417,82409367,82411454,82415397,82418405,
2247	0	0	0	0	0	1	8119	+	d0002cb1-e879-4c0f-8995-9ecd44ddf442_ENSG00000167695.15	2247	0	2247	chr17	83257441	732411	742884	2	770,1584,	0,712,	732411,741300,
2622	0	0	0	0	0	10	19439	-	0fa4657d-7eda-4341-b065-e1e8b5ebfad1_ENSG00000132376.20	2622	0	2622	chr17	83257441	1494576	1516653	11	1303,105,84,138,187,110,112,176,117,108,198,	0,1290,1395,1479,1617,1804,1914,2026,2202,2319,2427,	1494576,1496059,1496318,1496665,1497935,1506979,1508114,1509177,1509682,1513871,1516455,
2597	0	0	0	0	0	11	31479	-	c115f148-82d0-4ccd-80f7-19f3e0ed3765_ENSG00000074356.17	2597	0	2597	chr17	83257441	3812142	3846246	12	1137,155,310,104,100,109,77,129,126,106,66,206,	0,1115,1270,1580,1684,1784,1893,1970,2099,2225,2331,2397,	3812142,3816115,3818262,3821248,3821952,3824941,3825766,3826086,3829242,3840099,3843085,3846040,
4718	0	0	0	0	0	24	11704	-	860f426f-1b21-4b6b-949e-be47ce103a3b_ENSG00000132382.14	4718	0	4718	chr17	83257441	4538901	4555358	25	1066,137,429,69,126,253,158,171,150,87,152,97,100,168,126,111,296,118,168,176,108,75,84,96,232,	0,1058,1195,1624,1693,1819,2072,2230,2401,2551,2638,2790,2887,2987,3155,3281,3392,3688,3806,3974,4150,4258,4333,4417,4513,	4538901,4540347,4541462,4542463,4542615,4542912,4544488,4544750,4545025,4545258,4545609,4545845,4547957,4548142,4548523,4549331,4550057,4551879,4552124,4552450,4553809,4554018,4554194,4554860,4555126,
1466	0	0	0	0	0	6	1141	-	ead5ec82-5129-4c77-b65d-e3cf7efdc761_ENSG00000108528.14	1466	0	1466	chr17	83257441	4937316	4939913	7	580,52,100,91,91,444,98,	0,587,639,739,830,921,1365,	4937316,4938022,4938153,4938338,4938511,4938768,4939815,
1454	0	0	0	0	0	11	5110	+	b722bbbe-f5d8-4764-abf6-c8e10e1713e5_ENSG00000108515.17	1454	0	1454	chr17	83257441	4950562	4957129	12	68,87,96,59,70,134,223,198,202,109,59,152,	0,68,155,251,310,380,514,737,935,1137,1246,1305,	4950562,4951827,4952794,4953050,4953271,4953711,4955074,4955406,4955941,4956572,4956830,4956977,
935	0	0	0	0	0	4	53473	+	065706ca-7a28-4356-ac09-b73000884146_ENSG00000029725.17	935	0	935	chr17	83257441	5282283	5336689	5	237,129,204,161,202,	0,238,367,571,732,	5282283,5308693,5331948,5335183,5336487,
721	0	0	0	0	0	4	1994	+	436109bd-ccfb-4543-ac7c-9d7d14a119a2_ENSG00000161939.19	721	0	721	chr17	83257441	7014781	7017525	5	97,95,102,191,265,	0,73,168,270,461,	7014781,7015061,7015773,7016494,7017260,
699	0	0	0	0	0	4	1742	+	c7c1e0a0-0c32-4e83-8bb0-ca5bae316b49_ENSG00000258315.5	699	0	699	chr17	83257441	7015073	7017525	5	83,102,191,65,269,	0,77,179,370,435,	7015073,7015773,7016494,7016949,7017256,
3178	0	0	0	0	0	13	2160	+	aec06a55-8b3c-45d7-a61d-55bfa7885302_ENSG00000072778.20	3178	0	3178	chr17	83257441	7219925	7225266	14	121,76,66,73,65,135,145,1286,87,63,276,73,405,310,	0,116,192,258,331,396,531,676,1962,2049,2112,2388,2461,2866,	7219925,7220121,7220463,7220603,7220765,7220923,7221537,7221951,7223643,7223812,7223967,7224320,7224479,7224956,
2986	0	0	0	0	0	15	2331	+	fbf88165-1543-454c-94d4-b428cf738a1e_ENSG00000072778.20	2986	0	2986	chr17	83257441	7219894	7225266	16	152,76,66,73,65,135,145,130,1061,87,63,102,98,73,405,310,	0,97,173,239,312,377,512,657,787,1848,1935,1998,2100,2198,2271,2676,	7219894,7220121,7220463,7220603,7220765,7220923,7221537,7221951,7222176,7223643,7223812,7223967,7224145,7224320,7224479,7224956,
2969	0	0	0	0	0	13	6058	-	41026773-a448-4b8f-a256-a87af253b334_ENSG00000004975.12	2969	0	2969	chr17	83257441	7225341	7234318	14	972,219,180,132,129,68,77,140,70,356,110,146,70,250,	0,970,1189,1369,1501,1630,1698,1775,1915,1985,2341,2451,2597,2667,	7225341,7226420,7227089,7227403,7227654,7227976,7228968,7229134,7229377,7229587,7230045,7230284,7230727,7234068,
1720	0	0	0	0	0	4	1249	-	937e8c28-2a47-4ed7-a0c4-8a829ca36fcf_ENSG00000040633.13	1720	0	1720	chr17	83257441	7235286	7238258	5	554,838,93,32,206,	0,564,1402,1495,1527,	7235286,7235929,7237384,7237628,7238052,
1459	0	0	0	0	0	8	6929	-	8ecfa0aa-2231-41ce-a1e0-5d4849d039f7_ENSG00000175826.12	1459	0	1459	chr17	83257441	7243590	7252023	9	655,85,112,117,72,119,67,218,59,	0,651,736,848,965,1037,1156,1223,1441,	7243590,7244550,7246025,7246253,7246790,7247063,7247276,7251194,7251964,
1495	0	0	0	0	0	7	6382	-	fed6d1f1-f658-4d65-b5bb-85475c44c1cd_ENSG00000175826.12	1495	0	1495	chr17	83257441	7243814	7251682	8	431,85,112,117,72,114,67,488,	0,455,540,652,769,841,955,1022,	7243814,7244550,7246025,7246253,7246790,7247063,7247276,7251194,
1003	0	0	0	0	0	9	1685	-	ea4460a3-d889-40b3-8e44-09aab366e2df_ENSG00000132522.16	1003	0	1003	chr17	83257441	7312658	7315360	10	181,96,80,90,154,83,80,113,110,30,	0,180,276,356,446,600,683,763,876,986,	7312658,7313028,7313211,7313379,7313567,7313905,7314079,7314290,7314487,7315330,
1391	0	0	0	0	0	6	3391	-	d37be721-653a-42af-a186-a0cc4bc22e0f_ENSG00000187838.17	1391	0	1391	chr17	83257441	7389726	7394535	7	715,162,162,221,43,56,59,	0,692,854,1016,1237,1280,1336,	7389726,7390633,7392790,7393143,7393466,7394103,7394476,
3350	0	0	0	0	0	20	13293	+	7e258128-a67b-4bcb-8450-7599fa9bcbb7_ENSG00000277957.1	3350	0	3350	chr17	83257441	7561918	7578630	21	345,726,240,112,148,48,78,138,84,51,107,49,133,140,169,110,144,138,90,80,289,	0,279,1005,1245,1357,1505,1553,1631,1769,1853,1904,2011,2060,2193,2333,2502,2612,2756,2894,2984,3064,	7561918,7563065,7564624,7564958,7565439,7565716,7566926,7570355,7570680,7570882,7571372,7574259,7574545,7575118,7576523,7577055,7577343,7577568,7577826,7578164,7578341,
1062	0	0	0	0	0	4	510	-	9b03c8b7-b77f-46f9-815b-5b60416ae7f6_ENSG00000141504.11	1062	0	1062	chr17	83257441	7626233	7627859	5	381,292,84,52,307,	0,377,669,753,805,	7626233,7626752,7627142,7627362,7627552,
2773	0	0	0	0	0	23	22513	-	1a837f84-b57d-48df-88cb-248a0e231334_ENSG00000006744.19	2773	0	2773	chr17	83257441	12992390	13017664	24	655,145,79,121,100,110,39,139,97,119,86,139,96,113,73,59,59,120,69,58,65,71,51,98,	0,661,806,885,1006,1106,1216,1255,1394,1491,1610,1696,1835,1931,2044,2117,2176,2235,2355,2424,2482,2547,2618,2669,	12992390,12993686,12994424,12994763,12994962,12995702,12995939,12996546,12998411,13000155,13002273,13002440,13003478,13004988,13005752,13005920,13010612,13011662,13013206,13014438,13015767,13016861,13017070,13017566,
1679	0	0	0	0	0	3	31107	-	8904befe-e2a0-4269-a163-cda9596e65c6_ENSG00000109099.15	1679	0	1679	chr17	83257441	15229778	15262544	4	1302,141,100,116,	0,1302,1443,1543,	15229778,15239470,15259093,15262428,
2230	0	0	0	0	0	8	54096	-	5432516d-f3e0-48eb-8f14-d307b751fc87_ENSG00000221926.12	2230	0	2230	chr17	83257441	15627965	15684297	9	1233,96,166,234,96,89,98,122,102,	0,1233,1329,1495,1729,1825,1914,2012,2134,	15627965,15631618,15632508,15636035,15642720,15680864,15682853,15683035,15684195,
1257	0	0	0	0	0	5	9607	-	e14cdfdf-edbd-47ab-8b1c-3982537d75ab_ENSG00000166582.10	1257	0	1257	chr17	83257441	16342536	16353445	6	405,115,70,194,99,419,	0,407,522,592,786,885,	16342536,16344596,16348615,16349139,16349930,16353026,
3715	0	0	0	0	0	17	21184	-	eff6362c-a552-465c-81f1-b30fa268e000_ENSG00000072310.17	3715	0	3715	chr17	83257441	17812072	17836987	18	779,112,201,166,133,110,109,169,167,262,179,202,221,115,222,135,188,261,	0,775,887,1088,1254,1387,1497,1606,1775,1942,2204,2383,2585,2806,2921,3143,3278,3466,	17812072,17813367,17813568,17814244,17814614,17814834,17815220,17815859,17816206,17816456,17816957,17817255,17817695,17818259,17819012,17819319,17819537,17836726,
1788	0	0	0	0	0	10	71270	+	a1e1ba9e-18f6-46f1-9fc8-29fc2555539e_ENSG00000141127.15	1788	0	1788	chr17	83257441	18858148	18931268	11	113,96,151,53,67,173,116,56,149,147,729,	0,118,214,365,418,485,658,774,830,979,1126,	18858148,18865468,18865801,18867281,18872582,18877697,18882567,18889821,18911102,18928810,18930539,
626	0	0	0	0	0	5	15000	-	e68a0aac-3790-454a-8844-a393958aa310_ENSG00000108641.16	626	0	626	chr17	83257441	19346949	19362614	6	224,63,89,112,69,108,	0,217,280,369,481,550,	19346949,19347268,19347783,19357839,19360319,19362506,
3175	0	0	0	0	0	23	18258	-	3eac37ae-0a4a-49c4-81af-3e45d2447df0_ENSG00000076382.17	3175	0	3175	chr17	83257441	28577573	28598999	24	197,81,75,156,81,112,121,87,112,139,134,103,148,94,114,93,120,135,93,75,175,493,126,104,	0,197,278,353,509,590,702,823,910,1022,1161,1295,1398,1546,1640,1754,1847,1967,2102,2195,2270,2445,2938,3064,	28577573,28578009,28578217,28578372,28578671,28579140,28579364,28579750,28580008,28583510,28583852,28584149,28584332,28584651,28585101,28585318,28585533,28585863,28586089,28586424,28591697,28591981,28598509,28598895,
2093	0	0	0	0	0	5	3965	+	63c23612-24a9-4421-a968-31b66371f8c9_ENSG00000076604.15	2093	0	2093	chr17	83257441	28744022	28750079	6	233,52,105,162,405,1135,	0,233,285,390,552,957,	28744022,28747212,28747842,28748016,28748261,28748944,
1777	0	0	0	0	0	6	3306	+	8c81c7ac-83c6-470f-ae34-e9821e81a9ef_ENSG00000167543.16	1777	0	1777	chr17	83257441	29568055	29573157	7	453,69,42,129,201,556,346,	0,434,503,545,674,875,1431,	29568055,29569017,29569317,29571590,29571856,29572141,29572811,
1315	0	0	0	0	0	5	3113	+	031bdc20-deae-4d4d-a8ee-ee5ba69069e1_ENSG00000167543.16	1315	0	1315	chr17	83257441	29568700	29573157	6	130,69,42,201,556,346,	0,101,170,212,413,969,	29568700,29569017,29569317,29571856,29572141,29572811,
3623	0	0	0	0	0	13	17996	+	158d345e-b2b3-43cb-a78c-24b630eeb0ad_ENSG00000198720.13	3623	0	3623	chr17	83257441	29593131	29614761	14	604,136,255,144,190,67,82,65,131,158,153,164,77,1408,	0,593,729,984,1128,1318,1385,1467,1532,1663,1821,1974,2138,2215,	29593131,29607741,29607985,29608850,29609085,29609354,29610684,29611578,29611875,29612115,29612401,29612651,29612886,29613353,
1516	0	0	0	0	0	9	9049	-	d86cb0e6-d8de-4c96-bc3c-a27a3df13db3_ENSG00000108666.10	1516	0	1516	chr17	83257441	32331595	32342167	10	383,104,137,65,120,58,144,126,81,305,	0,383,487,624,689,809,867,1011,1137,1218,	32331595,32333416,32334468,32334774,32335322,32337896,32338207,32339812,32341203,32341862,
1356	0	0	0	0	0	6	12077	+	abb49c71-7eb7-469a-888a-15f9674bcc95_ENSG00000006042.12	1356	0	1356	chr17	83257441	32928152	32941613	7	85,76,185,34,116,60,828,	0,42,118,303,337,453,513,	32928152,32931326,32931474,32934290,32936331,32939476,32940785,
4038	0	0	0	0	0	5	76061	-	d34158e2-e3ff-4fbd-a2d7-ad240c1f6339_ENSG00000092871.16	4038	0	4038	chr17	83257441	35009117	35089247	6	3032,211,84,411,188,143,	0,3034,3245,3329,3740,3928,	35009117,35016369,35017522,35021370,35026373,35089104,
3554	0	0	0	0	0	24	35474	-	a1bdc46b-4721-45b6-8d87-cec737e923c9_ENSG00000278259.4	3554	0	3554	chr17	83257441	36495823	36534927	25	583,294,86,130,167,104,71,108,153,177,114,122,74,91,77,97,103,70,133,114,149,139,155,152,167,	0,556,850,936,1066,1233,1337,1408,1516,1669,1846,1960,2082,2156,2247,2324,2421,2524,2594,2727,2841,2990,3129,3284,3436,	36495823,36498265,36499074,36500829,36501068,36503096,36503949,36505296,36506455,36506962,36507398,36507802,36509061,36511364,36513428,36513628,36514445,36515112,36515857,36525227,36527550,36528063,36532526,36533952,36534760,
9518	0	0	0	0	0	54	264593	-	d55ebd29-a19c-4354-9afe-cfe0f87991f4_ENSG00000278540.5	9518	0	9518	chr17	83257441	37084991	37359096	55	2448,137,171,155,113,178,136,97,97,121,144,111,121,98,270,147,156,204,156,216,42,45,57,108,97,144,119,90,114,114,125,89,101,189,147,135,151,146,82,104,151,164,162,171,210,111,107,99,82,110,139,133,253,47,98,	0,2448,2585,2756,2911,3024,3202,3338,3435,3532,3653,3797,3908,4029,4127,4397,4544,4700,4904,5060,5276,5318,5363,5420,5528,5625,5769,5888,5978,6092,6206,6331,6420,6521,6710,6857,6992,7143,7289,7371,7475,7626,7790,7952,8123,8333,8444,8551,8650,8732,8842,8981,9114,9367,9414,	37084991,37088937,37096995,37097829,37111530,37113087,37121354,37122530,37125697,37129364,37130074,37149863,37151300,37155682,37161780,37179259,37181200,37188276,37191119,37192089,37193373,37200138,37200426,37205764,37206782,37207656,37221723,37223511,37224991,37226338,37234974,37240475,37241952,37243370,37244587,37245079,37246825,37248010,37248592,37252004,37252885,37257702,37258211,37259359,372…
1426	0	0	0	0	0	9	11894	-	7b2cdc9b-297a-4954-bb46-98e02cd3d754_ENSG00000277258.5	1426	0	1426	chr17	83257441	38735043	38748353	10	557,81,96,55,113,51,56,97,152,158,	0,562,643,739,794,907,958,1014,1111,1263,	38735043,38736089,38738352,38738540,38738748,38739067,38739197,38739585,38740290,38748195,
1898	0	0	0	0	0	2	4646	-	8f5e4007-9059-4640-ab16-566d18b20d46_ENSG00000172057.10	1898	0	1898	chr17	83257441	39921042	39927601	3	1643,152,118,	0,1633,1785,	39921042,39923111,39927483,
1330	0	0	0	0	0	9	17759	-	3889b134-a62c-46cd-9d89-0297d6038b88_ENSG00000073584.20	1330	0	1330	chr17	83257441	40628775	40647828	10	218,211,102,173,172,132,81,105,44,56,	0,269,480,582,755,927,1059,1140,1245,1289,	40628775,40630713,40631591,40632194,40635930,40636394,40637491,40642454,40645575,40647772,
1304	0	0	0	0	0	9	9673	-	e44a5786-c1fe-4039-88c4-fe57ef8d75dc_ENSG00000141698.16	1304	0	1304	chr17	83257441	41825199	41836241	10	458,201,163,90,86,47,70,95,99,60,	0,433,634,797,887,973,1020,1090,1185,1284,	41825199,41827425,41828789,41830800,41832391,41835069,41835202,41835587,41835858,41836181,
4398	0	0	0	0	0	28	59215	-	74579f44-2c79-4955-8aa0-0fc45c121af8_ENSG00000131473.17	4398	0	4398	chr17	83257441	41866917	41930542	29	987,77,83,114,144,151,155,94,128,111,82,197,105,169,142,30,91,155,118,62,137,119,131,80,191,63,123,186,185,	0,987,1064,1147,1261,1405,1556,1711,1805,1933,2044,2126,2323,2428,2597,2739,2769,2860,3015,3133,3195,3332,3451,3582,3662,3853,3916,4039,4225,	41866917,41868708,41869042,41869473,41871688,41872031,41873810,41878102,41878796,41883121,41884192,41886111,41887598,41892278,41893032,41896619,41897748,41898630,41901695,41904728,41905521,41906527,41907441,41908988,41909509,41910221,41912419,41913714,41930357,
1779	0	0	0	0	0	13	38911	-	331132b0-9c43-4caa-bc27-1ba16c311afb_ENSG00000168259.16	1779	0	1779	chr17	83257441	41976434	42017162	14	336,63,153,147,74,92,165,154,119,75,114,125,89,111,	0,314,377,530,677,751,843,1008,1162,1281,1356,1470,1595,1684,	41976434,41977260,41981854,41982254,41983562,41987818,41988731,41989403,41990263,41994869,41996310,41997114,42000481,42017051,
3178	0	0	0	0	0	16	5042	-	92d0e96a-a4dc-45d5-9d6f-b9ce26a92b33_ENSG00000108773.11	3178	0	3178	chr17	83257441	42113117	42121367	17	725,85,64,37,115,144,111,127,209,137,111,107,474,90,146,124,402,	0,712,797,861,898,1013,1157,1268,1395,1604,1741,1852,1959,2433,2523,2669,2793,	42113117,42113999,42114218,42114357,42114489,42114891,42115722,42117034,42117387,42117677,42117906,42118296,42119244,42120029,42120224,42120705,42120965,
2497	0	0	0	0	0	17	72292	-	d8109f8e-dfd5-41df-8473-716b3dea8d20_ENSG00000173757.9	2497	0	2497	chr17	83257441	42201614	42276406	18	250,108,52,171,131,95,207,93,123,88,180,152,131,175,90,157,138,159,	0,250,358,410,581,712,807,1014,1107,1230,1318,1498,1650,1781,1956,2046,2203,2341,	42201614,42202339,42202756,42207557,42210170,42210402,42211983,42216013,42217159,42217376,42218150,42219311,42219711,42223381,42224778,42227528,42231999,42276247,
2790	0	0	0	0	0	6	1297	+	8a3b35a8-9cb2-431e-a4ac-f465d33cea79_ENSG00000068120.15	2790	0	2790	chr17	83257441	42562150	42566277	7	1172,617,339,85,98,147,372,	0,1138,1755,2094,2179,2277,2424,	42562150,42563960,42564708,42565226,42565470,42565658,42565905,
2881	0	0	0	0	0	10	6916	+	e6bf8914-c58a-4b75-91e3-dd5c99521e33_ENSG00000131467.10	2881	0	2881	chr17	83257441	42833436	42843239	11	503,33,63,105,49,113,69,68,55,87,1742,	0,503,536,599,704,753,866,935,1003,1058,1145,	42833436,42834343,42834514,42834771,42837648,42838092,42838730,42838944,42839111,42839293,42841497,
1339	0	0	0	0	0	11	12603	-	6c44cef7-8c9f-4552-a6a3-bf428157eef6_ENSG00000266967.7	1339	0	1339	chr17	83257441	42950525	42964466	12	203,95,55,92,67,131,117,163,58,160,132,65,	0,202,297,352,444,511,642,759,922,980,1140,1272,	42950525,42951799,42953723,42954875,42955157,42955841,42956203,42956397,42957137,42961191,42964105,42964401,
3487	0	0	0	0	0	12	20964	-	19b0b5ae-4519-409c-9cbc-a00f894c77a4_ENSG00000108852.14	3487	0	3487	chr17	83257441	43876161	43900598	13	1822,129,203,162,69,106,132,228,150,153,72,119,128,	0,1817,1946,2149,2311,2380,2486,2618,2846,2996,3149,3221,3340,	43876161,43879274,43879781,43880690,43881089,43881243,43881457,43882283,43882902,43883202,43884083,43898261,43900470,
1568	0	0	0	0	0	6	3853	+	5c647de0-59d9-440f-a3d5-b0b3dd090228_ENSG00000141349.8	1568	0	1568	chr17	83257441	44070912	44076344	7	271,184,107,91,119,142,665,	0,260,444,551,642,761,903,	44070912,44071627,44074159,44074679,44074968,44075309,44075679,
3843	0	0	0	0	0	12	4072	-	4d74dba2-956a-4fc4-9059-1899b5cd2852_ENSG00000087152.15	3843	0	3843	chr17	83257441	44191804	44199719	13	2607,158,72,44,69,86,46,23,98,172,133,111,224,	0,2607,2765,2837,2881,2950,3036,3082,3105,3203,3375,3508,3619,	44191804,44194516,44194767,44195096,44195418,44195799,44196033,44196395,44196928,44197227,44197597,44198019,44199495,
3947	0	0	0	0	0	12	4108	-	eaa44bc7-6f87-4247-9a5e-eeccd8c9995c_ENSG00000087152.15	3947	0	3947	chr17	83257441	44191804	44199852	13	2607,158,72,44,69,29,67,23,98,172,133,111,357,	0,2602,2760,2832,2876,2945,2974,3041,3064,3162,3334,3467,3578,	44191804,44194516,44194767,44195096,44195418,44195799,44196033,44196395,44196928,44197227,44197597,44198019,44199495,
2139	0	0	0	0	0	9	7920	+	cba5c284-0145-4c29-9c6f-09cbd4318962_ENSG00000108309.14	2139	0	2139	chr17	83257441	44308600	44318670	10	339,116,149,86,90,392,158,138,107,575,	0,328,444,593,679,769,1161,1319,1457,1564,	44308600,44312579,44313103,44313417,44314734,44314928,44315451,44316384,44316618,44318095,
1661	0	0	0	0	0	10	3537	-	a88672b1-6a7e-451d-bb34-34c25780120e_ENSG00000013306.16	1661	0	1661	chr17	83257441	44319627	44324827	11	489,241,110,174,125,68,134,45,60,100,117,	0,489,730,840,1014,1139,1207,1341,1386,1446,1546,	44319627,44320195,44320621,44321057,44321433,44321699,44322418,44322807,44323283,44323477,44324710,
2415	0	0	0	0	0	12	5404	+	b6ffc20c-1071-4b1d-910e-fd28004df0fd_ENSG00000030582.18	2415	0	2415	chr17	83257441	44345281	44353102	13	324,145,126,85,113,136,110,127,98,246,234,231,442,	0,328,473,599,684,797,933,1043,1170,1268,1514,1748,1979,	44345281,44349157,44349425,44349666,44350227,44350441,44350690,44351036,44351362,44351549,44352014,44352340,44352660,
2799	0	0	0	0	0	5	7822	-	71afb8eb-d3f9-438a-9f54-8878b38e78f0_ENSG00000161682.14	2799	0	2799	chr17	83257441	44353214	44363834	6	1977,127,117,180,159,238,	0,1977,2104,2221,2401,2560,	44353214,44355714,44355957,44356172,44356429,44363596,
1834	0	0	0	0	0	12	8840	+	2a764a99-19a1-45d4-8afd-b84f8ed2a301_ENSG00000108465.15	1834	0	1834	chr17	83257441	47971017	47981781	13	135,46,132,105,49,315,140,111,79,89,206,172,345,	0,63,109,241,346,395,710,850,961,1040,1129,1335,1507,	47971017,47971361,47973518,47973930,47974399,47975022,47975513,47976711,47977831,47978828,47980592,47981162,47981436,
529	0	0	0	0	0	3	2557	+	b30e18ce-f18e-402a-b79e-fb059f818b77_ENSG00000159199.14	529	0	529	chr17	83257441	48892766	48895871	4	74,78,179,217,	0,70,148,327,	48892766,48894371,48895155,48895654,
973	0	0	0	0	0	7	13444	-	9e911a48-1434-44cc-9d8c-e0274c98dd86_ENSG00000159210.9	973	0	973	chr17	83257441	48930370	48944811	8	242,75,142,112,105,139,51,131,	0,233,308,450,562,667,806,857,	48930370,48931642,48933204,48936130,48937019,48940923,48943924,48944680,
1098	0	0	0	0	0	6	8910	-	71ef6257-2c56-4367-9381-cb32f56c918e_ENSG00000167085.11	1098	0	1098	chr17	83257441	49404834	49414884	7	370,96,117,143,162,115,137,	0,370,466,583,726,888,1003,	49404834,49406758,49409041,49409330,49411677,49413176,49414747,
1092	0	0	0	0	0	6	8906	-	43a7a5b7-7825-4306-a09c-3cf606785079_ENSG00000167085.11	1092	0	1092	chr17	83257441	49404834	49414884	7	370,96,117,143,162,115,141,	0,356,452,569,712,874,989,	49404834,49406758,49409041,49409330,49411677,49413176,49414743,
1305	0	0	0	0	0	9	5314	-	a21bf3c8-8b29-4f4c-a1f9-eda989fbffba_ENSG00000121073.14	1305	0	1305	chr17	83257441	49701320	49707940	10	190,93,154,107,127,158,31,131,104,211,	0,192,285,439,546,673,831,862,993,1097,	49701320,49701829,49702857,49703187,49704099,49705123,49705865,49706203,49706964,49707729,
1624	0	0	0	0	0	5	13466	-	70763097-84a0-490b-a92a-e46746b91bb6_ENSG00000108829.10	1624	0	1624	chr17	83257441	50382398	50397504	6	837,174,73,105,159,292,	0,837,1011,1084,1189,1348,	50382398,50385117,50388059,50392397,50392738,50397212,
1953	0	0	0	0	0	11	31082	+	22b2953b-3cb5-4ccb-8131-33a749332b69_ENSG00000108848.16	1953	0	1953	chr17	83257441	50719602	50752585	12	229,67,40,145,75,105,162,284,161,141,106,386,	0,222,289,329,474,549,654,816,1100,1261,1402,1508,	50719602,50736959,50740305,50741101,50741656,50743705,50744651,50745719,50746541,50750500,50750746,50752199,
1903	0	0	0	0	0	14	35468	+	9b8377d9-89b4-46db-86f6-c0087cb2cb6a_ENSG00000011260.14	1903	0	1903	chr17	83257441	51260545	51297933	15	381,113,99,68,89,126,175,101,91,124,175,44,143,39,152,	0,364,477,576,644,733,859,1034,1135,1226,1350,1525,1569,1712,1751,	51260545,51263273,51266181,51268836,51273361,51275865,51277129,51280004,51280388,51285244,51288028,51288547,51293902,51296964,51297781,
1188	0	0	0	0	0	8	40551	+	8ce1e22b-ff93-4bc0-8ec1-2740c45ef3c8_ENSG00000108384.15	1188	0	1188	chr17	83257441	58692575	58734331	9	110,259,167,134,132,67,61,61,214,	0,93,352,519,653,785,852,913,974,	58692575,58694930,58696692,58703195,58709858,58720745,58724039,58732483,58734117,
4366	0	0	0	0	0	23	104163	-	07a7bd67-8577-4723-94c0-100e0b82e405_ENSG00000108395.14	4366	0	4366	chr17	83257441	58998201	59106826	24	1258,144,119,190,129,309,195,86,137,216,115,180,77,82,51,125,68,124,123,88,117,41,102,386,	0,1258,1402,1521,1711,1840,2149,2344,2430,2567,2783,2898,3078,3155,3237,3288,3413,3481,3605,3728,3816,3933,3974,4076,	58998201,59001597,59012327,59015609,59017295,59028414,59031895,59041812,59047682,59049177,59051213,59056874,59061031,59062566,59064354,59070822,59075646,59079753,59081096,59084001,59088290,59091299,59104292,59106440,
4265	0	0	0	0	0	22	104231	-	82dc1820-fffa-4d7e-ad93-faf52bc570ed_ENSG00000108395.14	4265	0	4265	chr17	83257441	58998201	59106740	23	1258,117,119,190,129,309,195,86,137,216,115,180,77,82,51,125,68,124,123,88,117,102,300,	0,1242,1359,1478,1668,1797,2106,2301,2387,2524,2740,2855,3035,3112,3194,3245,3370,3438,3562,3685,3773,3890,3992,	58998201,59001597,59012327,59015609,59017295,59028414,59031895,59041812,59047682,59049177,59051213,59056874,59061031,59062566,59064354,59070822,59075646,59079753,59081096,59084001,59088290,59104292,59106440,
6182	0	0	0	0	0	32	68672	+	fa1ff543-f7a8-4c66-8d04-a961a638e607_ENSG00000141367.11	6182	0	6182	chr17	83257441	59619923	59694811	33	250,208,269,162,114,174,198,201,153,123,138,165,181,164,126,143,235,123,146,184,193,158,165,108,168,150,132,111,171,222,21,76,1084,	0,258,466,735,897,1011,1185,1383,1584,1737,1860,1998,2163,2344,2508,2634,2777,3012,3135,3281,3465,3658,3816,3981,4089,4257,4407,4539,4650,4821,5043,5064,5140,	59619923,59644275,59647397,59648239,59651202,59655853,59660390,59661442,59663841,59664786,59666102,59666479,59666796,59668776,59673646,59674700,59676953,59679396,59680911,59681294,59681646,59682270,59682628,59682906,59683094,59683386,59683624,59683874,59685055,59685586,59687000,59690635,59693727,
1929	0	0	0	0	0	10	130997	+	92c4d3dd-b45d-4538-84ee-0a7fcb8ca027_ENSG00000062716.13	1929	0	1929	chr17	83257441	59707670	59840594	11	78,102,136,91,111,168,132,117,62,103,827,	0,81,183,319,410,521,689,821,938,1000,1103,	59707670,59731420,59735337,59737452,59738836,59764970,59773753,59811669,59817711,59838294,59839767,
6655	0	0	0	0	0	31	208162	-	82f23532-a03f-4a33-b1fe-9cef7b0834c1_ENSG00000170832.13	6655	0	6655	chr17	83257441	60177326	60391975	32	2102,93,425,289,192,121,87,185,212,112,152,175,174,106,139,75,82,155,118,141,176,193,103,62,84,63,116,108,119,106,128,94,	0,2194,2287,2712,3001,3193,3314,3401,3586,3798,3910,4062,4237,4411,4517,4656,4731,4813,4968,5086,5227,5403,5596,5699,5761,5845,5908,6024,6132,6251,6357,6485,	60177326,60180544,60181323,60183164,60185459,60190562,60192843,60198259,60205446,60207020,60208058,60208653,60209369,60211012,60211375,60212023,60213580,60214619,60219669,60222408,60223410,60226038,60236137,60252380,60255174,60265411,60265975,60269449,60294682,60301598,60345480,60391881,
2348	0	0	0	0	0	10	76640	-	89728ea1-d45b-42db-af98-0a8abafcf9b0_ENSG00000062725.10	2348	0	2348	chr17	83257441	60447234	60526242	11	600,166,191,86,252,90,169,124,152,89,449,	0,600,766,957,1043,1295,1385,1554,1678,1830,1919,	60447234,60451879,60454301,60456295,60461809,60464020,60466290,60479147,60494465,60500398,60525793,
1116	0	0	0	0	0	2	23391	+	6db77d62-7eca-4d84-b390-a3004d751a16_ENSG00000141376.22	1116	0	1116	chr17	83257441	61368342	61392831	3	152,91,855,	0,170,261,	61368342,61388617,61391976,
3383	0	0	0	0	0	4	10630	-	6b68130a-d845-4978-92da-ea506be3377e_ENSG00000008283.16	3383	0	3383	chr17	83257441	63432303	63446308	5	2291,706,99,215,64,	0,2291,2997,3096,3311,	63432303,63435085,63436053,63437345,63446244,
1164	0	0	0	0	0	6	42641	+	e4973c00-615d-4bf9-bfe0-a63355ac87e7_ENSG00000136485.15	1164	0	1164	chr17	83257441	63550476	63594266	7	339,159,112,119,118,238,64,	0,354,513,625,744,862,1100,	63550476,63578469,63579336,63579824,63585210,63588999,63594202,
2607	0	0	0	0	0	8	36343	-	1738a79d-c366-43a9-a442-f1165f828dbf_ENSG00000266173.7	2607	0	2607	chr17	83257441	63702831	63741860	9	1751,105,172,124,109,122,103,80,120,	0,1745,1850,2022,2146,2255,2377,2480,2560,	63702831,63706634,63707246,63710490,63710727,63713405,63714005,63728333,63741740,
1326	0	0	0	0	0	11	3242	+	58048050-f131-4fe6-8e96-0fabebbaff9b_ENSG00000087191.13	1326	0	1326	chr17	83257441	63827452	63832019	12	62,72,70,98,57,231,127,207,99,111,87,104,	0,63,135,205,303,360,591,718,925,1024,1135,1222,	63827452,63828137,63829493,63829851,63830132,63830270,63830808,63831019,63831326,63831505,63831723,63831915,
1309	0	0	0	0	0	11	3239	+	54f96f3b-6219-472f-ad6a-1bf2a8df8815_ENSG00000087191.13	1309	0	1309	chr17	83257441	63827432	63832019	12	82,91,70,98,57,231,127,191,99,111,87,104,	0,43,134,204,302,359,590,717,908,1007,1118,1205,	63827432,63828118,63829493,63829851,63830132,63830270,63830808,63831035,63831326,63831505,63831723,63831915,
2601	0	0	0	0	0	13	4844	-	f6bdd80c-b27c-44ba-8e33-8cb3097fcb32_ENSG00000108654.14	2601	0	2601	chr17	83257441	64499621	64506864	14	705,225,60,62,111,173,161,142,66,134,97,166,187,110,	0,707,932,992,1054,1165,1338,1499,1641,1707,1841,1938,2104,2291,	64499621,64500548,64502009,64502161,64502438,64502925,64503187,64503429,64503802,64503982,64504221,64504676,64506075,64506754,
2395	0	0	0	0	0	13	4603	-	eca7b6b6-6495-43ef-a177-6165ebad5902_ENSG00000108654.14	2395	0	2395	chr17	83257441	64499621	64506626	14	705,225,60,62,111,173,161,142,66,134,97,166,187,113,	0,707,932,992,1054,1165,1338,1499,1641,1707,1841,1938,2104,2291,	64499621,64500548,64502009,64502161,64502438,64502925,64503187,64503429,64503802,64503982,64504221,64504676,64506075,64506513,
1870	0	0	0	0	0	10	3344	-	faa0cf89-5572-4593-bc90-f869e3fc23be_ENSG00000108654.14	1870	0	1870	chr17	83257441	64499621	64504754	11	705,60,62,111,173,161,142,66,134,97,78,	0,697,757,819,930,1103,1264,1406,1472,1606,1703,	64499621,64502009,64502161,64502438,64502925,64503187,64503429,64503802,64503982,64504221,64504676,
1556	0	0	0	0	0	3	5870	-	6c755053-34ae-486a-8901-96f936d18bab_ENSG00000214174.8	1556	0	1556	chr17	83257441	64968037	64975568	4	344,129,174,1014,	0,263,392,566,	64968037,64972533,64972753,64974554,
4034	0	0	0	0	0	9	28396	-	878aea6c-1dd6-4e3e-a52c-98246457ad5c_ENSG00000168646.13	4034	0	4034	chr17	83257441	65528566	65561009	10	1536,168,96,234,512,141,103,141,931,185,	0,1523,1691,1787,2021,2533,2674,2777,2918,3849,	65528566,65533911,65535625,65536319,65537323,65538202,65541454,65549519,65557805,65560824,
1386	0	0	0	0	0	7	7738	+	1b0d52e7-c411-4e4c-adec-95e7690ddca6_ENSG00000196704.12	1386	0	1386	chr17	83257441	68248034	68257155	8	52,62,283,174,129,164,177,342,	0,58,120,403,577,706,870,1047,	68248034,68248643,68250187,68250793,68251049,68254403,68255699,68256813,
4102	0	0	0	0	0	15	20879	-	8665be1f-689b-4392-b450-6b7bdb7275de_ENSG00000125447.17	4102	0	4102	chr17	83257441	75236598	75261600	16	2164,166,197,320,71,246,117,82,138,81,104,124,99,76,85,53,	0,2136,2302,2499,2819,2890,3136,3253,3335,3473,3554,3658,3782,3881,3957,4042,	75236598,75238913,75239374,75239788,75240341,75240811,75241399,75241614,75242335,75242830,75243062,75243446,75244618,75246508,75246711,75261547,
1127	0	0	0	0	0	5	3520	+	568206d2-caa8-4aca-9481-ed11d3588959_ENSG00000125445.11	1127	0	1127	chr17	83257441	75261878	75266376	6	105,192,64,168,265,184,	0,280,472,536,704,969,	75261878,75262496,75262803,75263339,75265701,75266192,
2559	0	0	0	0	0	10	38085	+	34f2b108-de5b-48f3-9e73-557b35310a64_ENSG00000161526.15	2559	0	2559	chr17	83257441	75667350	75708054	11	128,110,48,43,89,92,61,52,59,222,1715,	0,112,222,270,313,402,494,555,607,666,888,	75667350,75668515,75671815,75693439,75699782,75702479,75703310,75703807,75704755,75706007,75706339,
1677	0	0	0	0	0	6	7887	-	2ae416ef-bd9d-4dc9-96a9-0fc72f018fc1_ENSG00000132471.12	1677	0	1677	chr17	83257441	75845698	75855306	7	1089,77,123,135,93,136,68,	0,1027,1104,1227,1362,1455,1591,	75845698,75846907,75847486,75847795,75848569,75849603,75855238,
5051	0	0	0	0	0	19	92925	-	eb4c4655-f5e3-4deb-8ea8-1fb2e3baaa3c_ENSG00000141576.16	5051	0	5051	chr17	83257441	76142464	76240493	20	2889,41,111,46,66,173,112,109,239,113,160,72,48,44,67,118,147,89,119,341,	0,2861,2902,3013,3059,3125,3298,3410,3519,3758,3871,4031,4103,4151,4195,4262,4380,4527,4616,4735,	76142464,76147268,76152354,76154282,76155251,76155561,76156209,76158392,76159334,76161534,76161842,76162551,76164747,76165501,76166460,76167008,76167650,76173701,76212363,76240152,
1099	0	0	0	0	0	4	19232	+	30de2db8-9b9c-4a95-8288-35c97503a6b9_ENSG00000183077.15	1099	0	1099	chr17	83257441	78187363	78207701	5	70,91,105,49,791,	0,64,155,260,309,	78187363,78190969,78202498,78202702,78206910,
5873	0	0	0	0	0	20	39291	-	e1b45aaa-49e3-4bb2-bf62-522f1cba978a_ENSG00000055483.19	5873	0	5873	chr17	83257441	78795651	78840786	21	2228,152,116,102,212,594,131,678,142,101,141,112,83,71,68,103,111,222,262,164,51,	0,2228,2380,2496,2598,2810,3404,3535,4213,4355,4456,4597,4709,4792,4863,4931,5034,5145,5367,5629,5793,	78795651,78798399,78798907,78799666,78802323,78803384,78806155,78806958,78812859,78813772,78814411,78818666,78819929,78820990,78821936,78827244,78828896,78835279,78836110,78838586,78840735,
3154	0	0	0	0	0	4	5484	-	c9756638-2972-4941-888c-be1f03d94204_ENSG00000108679.13	3154	0	3154	chr17	83257441	78971254	78979935	5	1450,253,132,1250,112,	0,1421,1674,1806,3056,	78971254,78972969,78974687,78975964,78979823,
992	0	0	0	0	0	8	13875	+	8b5bc112-00e8-4da5-9aec-2a3b4013728d_ENSG00000173818.17	992	0	992	chr17	83257441	80415468	80430343	9	50,172,40,113,69,129,65,59,303,	0,55,227,267,380,449,578,643,702,	80415468,80415649,80422205,80423519,80425031,80425491,80428595,80429772,80430040,
5285	0	0	0	0	0	12	43600	-	95caf01b-5577-41d7-b145-cc763e8165de_ENSG00000181409.13	5285	0	5285	chr17	83257441	81117294	81166221	13	1148,201,148,2623,150,122,85,134,88,119,80,145,284,	0,1146,1347,1495,4118,4268,4390,4475,4609,4697,4816,4896,5041,	81117294,81119379,81119935,81120200,81123193,81124726,81124929,81126426,81127582,81127791,81128469,81131060,81165937,
2541	0	0	0	0	0	11	8223	-	dbafe280-7514-4bd1-8246-a2d988dc8e8b_ENSG00000167302.10	2541	0	2541	chr17	83257441	81228276	81239040	12	1200,135,294,175,204,72,79,68,94,92,73,55,	0,1195,1330,1624,1799,2003,2075,2154,2222,2316,2408,2481,	81228276,81230543,81231397,81231846,81232314,81233431,81233637,81233980,81236707,81236979,81237386,81238985,
2180	0	0	0	0	0	5	4961	+	3e0fe0dc-e5e4-4671-8f2f-e803b22361ae_ENSG00000185298.13	2180	0	2180	chr17	83257441	81666754	81673904	6	253,134,229,83,80,1410,	0,247,381,610,693,773,	81666754,81667728,81670224,81671743,81672075,81672494,
2884	0	0	0	0	0	21	15214	+	35b8e592-b24a-495f-999d-a0de79bbf133_ENSG00000185359.13	2884	0	2884	chr17	83257441	81684010	81702121	22	93,85,76,93,124,53,69,125,79,99,96,39,144,60,218,173,141,175,134,120,87,614,	0,82,167,243,336,460,513,582,707,786,885,981,1020,1164,1224,1442,1615,1756,1931,2065,2185,2272,	81684010,81685604,81686311,81687002,81688703,81690181,81690673,81691446,81693502,81693653,81693869,81694814,81694923,81695163,81695785,81696356,81696606,81696823,81700466,81700694,81701044,81701507,
1159	0	0	0	0	0	3	9705	-	36df672f-49cc-460f-89da-c99d5b167c54_ENSG00000225663.7	1159	0	1159	chr17	83257441	81822416	81833291	4	895,102,119,54,	0,895,997,1116,	81822416,81823411,81824286,81833237,
1287	0	0	0	0	0	3	9556	-	c01c90c9-964e-4f04-b21e-ba340909f068_ENSG00000225663.7	1287	0	1287	chr17	83257441	81822416	81833291	4	895,102,268,54,	0,894,996,1264,	81822416,81823411,81824286,81833237,
2067	0	0	0	0	0	3	1552	-	b60deb35-bfae-4797-b3da-09c57ccae9a8_ENSG00000141522.12	2067	0	2067	chr17	83257441	81867720	81871326	4	1355,453,217,29,	0,1351,1804,2021,	81867720,81869172,81869740,81871297,
620	0	0	0	0	0	3	7882	+	d2807cc4-b11d-4639-8bb9-087395f7387e_ENSG00000141552.17	620	0	620	chr17	83257441	81891745	81900254	4	88,84,120,335,	0,81,165,285,	81891745,81893103,81894466,81899919,
612	0	0	0	0	0	3	7609	+	d3d0f02d-b060-4c73-8b42-73cd1fe9ecea_ENSG00000141552.17	612	0	612	chr17	83257441	81892010	81900254	4	96,84,120,335,	0,85,169,289,	81892010,81893103,81894466,81899919,
1826	0	0	0	0	0	8	4387	-	ef9885ef-23bb-442f-a4ee-bf5e1e21d35e_ENSG00000187531.14	1826	0	1826	chr17	83257441	81911938	81918176	9	676,107,444,99,73,71,105,138,138,	0,676,783,1227,1326,1399,1470,1575,1713,	81911938,81913773,81914086,81914603,81915439,81915610,81917614,81917829,81918038,
1771	0	0	0	0	0	10	4426	-	bc4d8787-5440-4633-ab19-b17707edf8fb_ENSG00000187531.14	1771	0	1771	chr17	83257441	81911938	81918176	11	676,87,107,81,237,99,73,71,105,138,138,	0,674,761,868,949,1186,1285,1358,1429,1534,1672,	81911938,81913206,81913773,81914086,81914293,81914603,81915439,81915610,81917614,81917829,81918038,
1756	0	0	0	0	0	11	3813	+	284582e6-fd7b-49aa-8b24-e2e29ce3b84d_ENSG00000169727.12	1756	0	1756	chr17	83257441	82051900	82057470	12	64,93,182,301,78,61,86,95,106,138,135,418,	0,64,157,339,640,718,779,865,960,1066,1204,1339,	82051900,82053273,82053867,82054509,82054897,82055161,82055739,82056000,82056285,82056628,82056839,82057052,
1849	0	0	0	0	0	12	3712	+	764e49f0-fc84-47a6-bc39-755105ace8f6_ENSG00000169727.12	1849	0	1849	chr17	83257441	82051900	82057470	13	64,113,182,301,78,61,86,95,106,81,138,135,418,	0,55,168,350,651,729,790,876,971,1077,1158,1296,1431,	82051900,82053253,82053867,82054509,82054897,82055161,82055739,82056000,82056285,82056469,82056628,82056839,82057052,
1915	0	0	0	0	0	11	3642	+	39cccab9-af4d-4e15-8f80-a485321fecfc_ENSG00000169727.12	1915	0	1915	chr17	83257441	82051900	82057470	12	64,93,182,313,78,61,86,95,265,138,135,418,	0,51,144,326,639,717,778,864,959,1224,1362,1497,	82051900,82053273,82053867,82054497,82054897,82055161,82055739,82056000,82056285,82056628,82056839,82057052,
1960	0	0	0	0	0	6	6098	-	3e12dc62-869d-4d9a-9eee-34d1936eb498_ENSG00000178927.18	1960	0	1960	chr17	83257441	82442642	82450776	7	1482,145,97,70,42,123,77,	0,1464,1609,1706,1776,1818,1941,	82442642,82444446,82445863,82446622,82447579,82449169,82450699,
3838	0	0	0	0	0	10	27991	+	412ca8d3-7ed4-4d8e-8f2c-4f1eff876e12_ENSG00000141562.18	3838	0	3838	chr17	83257441	82458702	82488262	11	128,73,144,133,135,119,130,64,138,158,347,	0,124,197,341,474,609,728,858,922,1060,1218,	82458702,82459999,82464286,82468763,82472563,82478799,82481081,82483715,82484812,82485496,82487915,
1283	0	0	0	0	0	4	14312	+	f627dba5-dc7a-4e17-875c-1fc467057af1_ENSG00000167363.14	1283	0	1283	chr17	83257441	82735614	82751196	5	163,152,92,83,780,	0,187,339,431,514,	82735614,82738488,82740762,82741310,82750416,
925	0	0	0	0	0	3	2460	-	bd30f9d9-e6d5-4513-b940-122418cfc6db_ENSG00000108518.7	925	0	925	chr17	83257441	4945651	4949061	4	346,193,293,118,	0,331,524,817,	4945651,4946627,4948262,4948943,
1434	0	0	0	0	0	5	2673	-	c4313fe5-1c29-4f5c-a62b-ce08882001d1_ENSG00000187838.17	1434	0	1434	chr17	83257441	7389726	7393839	6	715,60,162,221,43,239,	0,715,775,937,1158,1201,	7389726,7390633,7392790,7393143,7393466,7393600,
4824	0	0	0	0	0	6	10138	+	33fd9eb9-7352-4b5b-a67f-589b41d0e4e0_ENSG00000169992.10	4824	0	4824	chr17	83257441	7404873	7419860	7	737,51,150,186,193,597,2935,	0,712,763,913,1099,1292,1889,	7404873,7412156,7414343,7414662,7414955,7415510,7416925,
1548	0	0	0	0	0	10	32879	-	eaeb4b0e-a892-42ca-a4fe-5ec0a7f2be42_ENSG00000141030.13	1548	0	1548	chr17	83257441	17246834	17281273	11	317,81,114,87,174,141,180,161,50,113,142,	0,317,398,512,599,773,914,1094,1255,1305,1418,	17246834,17247479,17248925,17254858,17260300,17261965,17264801,17267884,17270757,17270895,17281131,
2062	0	0	0	0	0	12	71063	+	095019d5-d7c3-4acc-bb06-da2574cb6774_ENSG00000141127.15	2062	0	2062	chr17	83257441	18858148	18931268	13	113,136,96,151,53,67,173,116,56,149,71,147,729,	0,118,254,350,501,554,621,794,910,966,1115,1186,1333,	18858148,18859339,18865468,18865801,18867281,18872582,18877697,18882567,18889821,18911102,18923913,18928810,18930539,
1770	0	0	0	0	0	8	1996	-	4dc3c82e-8387-40c6-9cbf-e4c98790cc3d_ENSG00000109107.14	1770	0	1770	chr17	83257441	28573119	28576885	9	502,200,175,84,161,383,124,56,85,	0,501,701,876,960,1121,1504,1628,1684,	28573119,28573734,28574066,28574493,28574695,28574951,28575420,28575964,28576800,
3871	0	0	0	0	0	22	17563	-	e95ea313-bd65-47fe-bd92-29cd9be0e7ad_ENSG00000076382.17	3871	0	3871	chr17	83257441	28577573	28598999	23	197,81,75,156,81,112,121,87,112,139,134,103,148,94,310,120,135,93,75,175,1085,126,104,	0,197,278,353,509,590,702,823,910,1022,1161,1295,1398,1546,1640,1950,2070,2205,2298,2373,2548,3633,3759,	28577573,28578009,28578217,28578372,28578671,28579140,28579364,28579750,28580008,28583510,28583852,28584149,28584332,28584651,28585101,28585533,28585863,28586089,28586424,28591697,28591981,28598509,28598895,
4022	0	0	0	0	0	18	12105	-	c88855c6-87b1-453f-aa78-6adebcd441c1_ENSG00000108262.15	4022	0	4022	chr17	83257441	29573474	29589627	19	1440,64,183,74,87,54,777,112,98,73,49,27,43,95,218,106,113,134,301,	0,1425,1489,1672,1746,1833,1887,2664,2776,2874,2947,2996,3023,3066,3161,3379,3485,3598,3732,	29573474,29575078,29575287,29575629,29575811,29576077,29576219,29577135,29577644,29578298,29578730,29578961,29581337,29581741,29581926,29582697,29582924,29583482,29589326,
1380	0	0	0	0	0	9	9188	-	105fa8fb-d951-4d05-93cf-17107c1b016a_ENSG00000108666.10	1380	0	1380	chr17	83257441	32331595	32342167	10	383,104,137,65,120,58,142,126,81,168,	0,383,487,624,689,809,867,1009,1135,1216,	32331595,32333416,32334468,32334774,32335322,32337896,32338209,32339812,32341203,32341999,
1806	0	0	0	0	0	10	12280	+	7d5421ad-9b38-496c-970c-f111d138d32f_ENSG00000094804.12	1806	0	1806	chr17	83257441	40287878	40301931	11	212,191,282,200,176,107,140,101,203,141,20,	0,201,392,674,874,1050,1157,1297,1398,1601,1742,	40287878,40289407,40291057,40291468,40293455,40293949,40294363,40295355,40300827,40301467,40301911,
3281	0	0	0	0	0	14	28810	-	7e0ba699-f3df-4389-90b4-60e17880e492_ENSG00000173801.17	3281	0	3281	chr17	83257441	41754608	41786698	15	824,166,40,122,151,120,156,339,104,145,202,239,260,216,196,	0,824,990,1030,1152,1303,1423,1579,1918,2022,2167,2369,2608,2868,3084,	41754608,41755729,41756174,41757414,41757633,41758398,41758714,41762982,41764712,41764922,41767378,41768968,41769417,41771646,41786502,
1444	0	0	0	0	0	7	9540	-	ce3d5e66-9385-4abd-89da-5742ebd1956f_ENSG00000141698.16	1444	0	1444	chr17	83257441	41825180	41836241	8	477,201,163,90,86,47,70,387,	0,420,621,784,874,960,1007,1077,	41825180,41827425,41828789,41830800,41832391,41835069,41835202,41835854,
1814	0	0	0	0	0	13	38904	-	389a614a-19ce-4688-a73b-9419fd32732b_ENSG00000168259.16	1814	0	1814	chr17	83257441	41976434	42017162	14	336,63,153,147,74,87,165,154,119,75,114,125,89,123,	0,320,383,536,683,757,844,1009,1163,1282,1357,1471,1596,1685,	41976434,41977260,41981854,41982254,41983562,41987818,41988731,41989403,41990263,41994869,41996310,41997114,42000481,42017039,
2260	0	0	0	0	0	8	7804	+	194a9929-dca6-4b50-aae0-4d1a763bc232_ENSG00000108309.14	2260	0	2260	chr17	83257441	44308595	44318670	9	344,116,134,86,90,681,138,107,575,	0,345,461,595,681,771,1452,1590,1697,	44308595,44312579,44313118,44313417,44314734,44314928,44316384,44316618,44318095,
2776	0	0	0	0	0	11	7860	+	318ffd2d-5692-497c-a39d-c70a1bf2f905_ENSG00000108465.15	2776	0	2776	chr17	83257441	47971131	47981781	12	21,46,178,105,938,500,111,79,89,206,172,345,	0,16,62,240,345,1283,1783,1894,1973,2062,2268,2440,	47971131,47971361,47973518,47973930,47974399,47975513,47976711,47977831,47978828,47980592,47981162,47981436,
928	0	0	0	0	0	5	9112	-	76a6dfab-06c2-4938-8656-41f64b86dcda_ENSG00000167085.11	928	0	928	chr17	83257441	49404834	49414884	6	370,96,117,143,162,50,	0,353,449,566,709,871,	49404834,49406758,49409041,49409330,49411677,49414834,
667	0	0	0	0	0	3	4617	-	3b1cca25-c5aa-45fc-b080-fc74af0de675_ENSG00000108826.16	667	0	667	chr17	83257441	50367866	50373175	4	447,68,132,45,	0,424,492,624,	50367866,50370031,50370454,50373130,
631	0	0	0	0	0	3	7760	+	86d44f2a-88d5-4c37-b489-2f7be08142bc_ENSG00000239672.7	631	0	631	chr17	83257441	51153571	51162035	4	91,130,175,308,	0,43,173,348,	51153571,51155650,51161097,51161727,
1472	0	0	0	0	0	12	10193	-	66f184c6-ba82-418e-83dc-3402dd387049_ENSG00000011143.16	1472	0	1472	chr17	83257441	58207565	58219236	13	436,70,71,66,43,57,109,105,98,156,71,110,86,	0,432,502,573,639,682,739,848,953,1051,1207,1278,1388,	58207565,58208104,58208512,58210658,58210979,58212377,58212981,58213764,58214740,58216087,58216665,58218619,58219150,
1301	0	0	0	0	0	9	40406	+	fea96904-ea16-45f7-9ae6-1b6d1759745c_ENSG00000108384.15	1301	0	1301	chr17	83257441	58692614	58734331	10	71,259,167,134,145,132,67,61,61,214,	0,72,331,498,632,777,909,976,1037,1098,	58692614,58694930,58696692,58703195,58705877,58709858,58720745,58724039,58732483,58734117,
3794	0	0	0	0	0	18	31944	-	e2484bb6-4dae-4cc3-be2e-a8998bd3d013_ENSG00000068097.14	3794	0	3794	chr17	83257441	60043193	60078921	19	941,205,97,125,123,135,87,123,356,100,207,178,302,138,102,115,116,108,226,	0,953,1158,1255,1380,1503,1638,1725,1848,2204,2304,2511,2689,2991,3129,3231,3346,3462,3570,	60043193,60046024,60047308,60048263,60049579,60050842,60055514,60056114,60057047,60059421,60059889,60066208,60067430,60069710,60070705,60072214,60073163,60076129,60078695,
6094	0	0	0	0	0	27	59812	+	d610d8f3-42d8-4f27-8e62-78bcbf6163bf_ENSG00000011028.14	6094	0	6094	chr17	83257441	62627684	62693597	28	236,402,174,165,114,144,189,155,108,116,149,218,143,103,139,36,161,68,101,143,115,909,169,150,120,180,27,1367,	0,237,639,813,978,1092,1236,1425,1580,1688,1804,1953,2171,2314,2417,2556,2592,2753,2821,2922,3065,3180,4089,4258,4408,4528,4708,4735,	62627684,62664547,62666093,62666454,62666756,62667389,62671648,62671997,62674062,62675789,62676382,62677268,62678503,62679799,62680169,62680417,62680799,62681061,62681836,62682234,62688288,62688851,62689893,62690155,62690641,62690948,62692111,62692230,
2966	0	0	0	0	0	5	11027	-	966ac323-18f1-4974-a5a9-f16a58fe7ea7_ENSG00000008283.16	2966	0	2966	chr17	83257441	63432303	63446308	6	2291,158,104,146,215,64,	0,2291,2449,2553,2699,2914,	63432303,63435085,63435687,63436006,63437345,63446244,
2959	0	0	0	0	0	9	35983	-	2de81b3c-3d11-415f-b72d-21b9ab0564c5_ENSG00000266173.7	2959	0	2959	chr17	83257441	63702839	63741860	10	2069,105,172,124,109,122,103,58,56,120,	0,2069,2174,2346,2470,2579,2701,2804,2862,2918,	63702839,63706634,63707246,63710490,63710727,63713405,63714005,63726637,63728357,63741740,
1429	0	0	0	0	0	10	3132	+	aa4848b6-cacb-44b4-baa0-3aea24ebe814_ENSG00000087191.13	1429	0	1429	chr17	83257441	63827452	63832019	11	62,91,70,98,57,231,127,191,99,305,104,	0,62,153,223,321,378,609,736,927,1026,1331,	63827452,63828118,63829493,63829851,63830132,63830270,63830808,63831035,63831326,63831505,63831915,
1099	0	0	0	0	0	2	4125	-	2058b00a-2a02-4da0-93ad-ddacf6072caf_ENSG00000108654.14	1099	0	1099	chr17	83257441	64499621	64504754	3	705,225,78,	0,707,932,	64499621,64500548,64504676,
1467	0	0	0	0	0	10	16738	+	e77d3150-0a65-4459-a917-b60181db1d07_ENSG00000108946.14	1467	0	1467	chr17	83257441	68512426	68530664	11	122,183,171,103,62,47,159,61,122,82,388,	0,88,271,442,545,607,654,813,874,996,1078,	68512426,68515393,68522755,68523713,68524015,68524911,68525753,68527839,68528869,68529919,68530276,
1152	0	0	0	0	0	8	444047	-	e9885737-43b0-40fd-b06f-d89cece51952_ENSG00000133195.11	1152	0	1152	chr17	83257441	72647466	73092693	9	196,159,99,70,171,124,159,119,83,	0,196,355,454,524,695,819,978,1097,	72647466,72648802,72649169,72736649,72849633,72947751,73031555,73088656,73092610,
3009	0	0	0	0	0	16	18989	-	97f97c92-9d6f-442e-b62b-12d5df013d83_ENSG00000167861.16	3009	0	3009	chr17	83257441	74950741	74972720	17	892,92,81,228,165,79,152,91,141,57,223,117,107,114,171,150,130,	0,892,984,1065,1293,1458,1537,1689,1780,1921,1978,2201,2318,2425,2539,2710,2860,	74950741,74952268,74953005,74954137,74955791,74958140,74958326,74958672,74958910,74959880,74960025,74961872,74962233,74962964,74963739,74964482,74972590,
3117	0	0	0	0	0	17	18870	-	6970f19e-28ef-46f5-a4ee-8db47947d78b_ENSG00000167861.16	3117	0	3117	chr17	83257441	74950742	74972720	18	891,159,92,81,107,228,165,79,152,91,141,57,223,117,107,117,171,130,	0,881,1040,1132,1213,1320,1548,1713,1792,1944,2035,2176,2233,2456,2573,2680,2797,2968,	74950742,74951904,74952268,74953005,74953544,74954137,74955791,74958140,74958326,74958672,74958910,74959880,74960025,74961872,74962233,74962964,74963739,74972590,
3081	0	0	0	0	0	4	84545	-	b2db8157-49ec-43ce-a1af-4f2c0431cb93_ENSG00000177885.15	3081	0	3081	chr17	83257441	75318075	75405699	5	2478,169,123,98,211,	0,2476,2645,2768,2866,	75318075,75321658,75325897,75332699,75405488,
1090	0	0	0	0	0	3	646	-	e772afeb-2b3e-486c-b869-0c54ecb424cb_ENSG00000132475.10	1090	0	1090	chr17	83257441	75777308	75779766	4	1415,154,138,105,	0,692,846,984,	75777308,75778809,75779046,75779661,
2656	0	0	0	0	0	15	70762	+	63e5d3e7-6a89-4296-bb8c-cc4da76d2afe_ENSG00000129657.16	2656	0	2656	chr17	83257441	77140931	77214331	16	176,105,93,150,132,235,110,190,89,71,172,135,135,252,179,414,	0,193,298,391,541,673,908,1018,1208,1297,1368,1540,1675,1810,2062,2241,	77140931,77142645,77143566,77190802,77191180,77194676,77196201,77200483,77203569,77205275,77206228,77206727,77209341,77211949,77213313,77213917,
1137	0	0	0	0	0	5	11813	-	a6612111-a31c-4298-9bfd-bbd9e605b81b_ENSG00000167900.12	1137	0	1137	chr17	83257441	78174090	78187038	6	698,90,94,111,32,110,	0,698,788,882,993,1025,	78174090,78175528,78182588,78185054,78186786,78186928,
2929	0	0	0	0	0	12	41476	-	f96568d4-80cb-4953-813b-44d9e257ba0c_ENSG00000157637.13	2929	0	2929	chr17	83257441	81250876	81295307	13	736,489,168,157,107,183,103,125,144,94,46,118,485,	0,736,1225,1393,1550,1657,1840,1943,2068,2212,2306,2352,2470,	81250876,81252194,81253072,81260237,81270917,81275968,81277030,81280608,81282188,81283408,81284849,81289690,81294822,
811	0	0	0	0	0	4	10052	-	70a3a7e5-a855-4bdc-9ebb-2c2f361097fc_ENSG00000225663.7	811	0	811	chr17	83257441	81822416	81833291	5	491,103,119,56,54,	0,491,594,713,769,	81822416,81823208,81824286,81824498,81833237,
2444	0	0	0	0	0	10	14931	-	c0986afa-f5e7-447c-8d27-3db7434d9bd6_ENSG00000185624.15	2444	0	2444	chr17	83257441	81843160	81860535	11	932,87,182,121,201,126,105,138,134,209,209,	0,930,1017,1199,1320,1521,1647,1752,1890,2024,2233,	81843160,81845143,81845560,81845870,81846428,81846946,81847242,81855141,81855452,81859178,81860326,
627	0	0	0	0	0	3	7864	+	9cd7f4ac-5cee-4003-b91a-2a4edf096bda_ENSG00000141552.17	627	0	627	chr17	83257441	81891745	81900254	4	88,120,102,335,	0,70,190,292,	81891745,81894466,81894762,81899919,
630	0	0	0	0	0	3	7835	+	7b91bd89-60ad-409f-bf54-efbdc18f86af_ENSG00000141552.17	630	0	630	chr17	83257441	81891745	81900254	4	118,63,158,335,	0,77,140,298,	81891745,81893551,81894466,81899919,
638	0	0	0	0	0	3	7592	+	61ee303e-aa55-40fd-89b6-65adfa6036b1_ENSG00000141552.17	638	0	638	chr17	83257441	81892010	81900254	4	96,63,158,335,	0,85,148,306,	81892010,81893551,81894466,81899919,
3443	0	0	0	0	0	11	5067	-	88d20b8f-24c2-4f2b-b2bc-b10ac63a2fc4_ENSG00000185813.10	3443	0	3443	chr17	83257441	81902905	81911418	12	2039,89,66,66,447,139,45,85,67,162,89,152,	0,2034,2123,2189,2255,2702,2841,2886,2971,3038,3200,3289,	81902905,81905065,81905381,81905669,81906099,81906759,81907553,81907772,81908567,81908875,81909513,81911266,
1891	0	0	0	0	0	16	37893	+	72c29b4b-cbd9-42c2-8301-9fc25ff07417_ENSG00000169696.16	1891	0	1891	chr17	83257441	81977628	82017406	17	120,56,115,101,58,74,427,155,82,121,67,63,53,52,70,173,98,	0,126,182,297,398,456,530,957,1112,1194,1315,1382,1445,1498,1550,1620,1793,	81977628,81979183,81983553,81985506,81994820,81995991,81996419,82009036,82009485,82009931,82010801,82011542,82012230,82016475,82016799,82016940,82017308,
1810	0	0	0	0	0	16	37951	+	1a67d1f8-0942-48bb-ae3a-435f1bce383b_ENSG00000169696.16	1810	0	1810	chr17	83257441	81977640	82017406	17	108,56,63,115,101,58,74,427,155,82,67,63,53,52,70,173,98,	0,107,163,226,341,442,500,574,1001,1156,1238,1305,1368,1421,1473,1543,1716,	81977640,81979183,81982613,81983553,81985506,81994820,81995991,81996419,82009036,82009485,82010801,82011542,82012230,82016475,82016799,82016940,82017308,
1137	0	0	0	0	0	3	317	-	0741008c-bd47-48e6-a838-425d9c55a896_ENSG00000169738.7	1137	0	1137	chr17	83257441	82035878	82037342	4	185,258,220,484,	0,184,442,662,	82035878,82036190,82036543,82036858,
1819	0	0	0	0	0	13	6074	-	6e19857d-a155-4cac-a0d5-95378f36d600_ENSG00000169718.17	1819	0	1819	chr17	83257441	82057879	82065797	14	375,68,38,146,83,97,145,104,83,113,51,109,247,185,	0,361,429,467,613,696,793,938,1042,1125,1238,1289,1398,1645,	82057879,82058340,82058780,82059947,82060700,82060864,82061208,82061617,82061900,82062860,82063467,82064125,82064822,82065612,
3963	0	0	0	0	0	10	27053	-	125d9c83-1e30-49cd-a247-a6099b025918_ENSG00000141551.14	3963	0	3963	chr17	83257441	82242666	82273697	11	2165,64,236,140,172,149,171,229,149,111,392,	0,2157,2221,2457,2597,2769,2918,3089,3318,3467,3578,	82242666,82245975,82246197,82248874,82249430,82251378,82252433,82253015,82255428,82265685,82273305,
4458	0	0	0	0	0	21	15185	-	15c92769-11e1-444e-94a1-0992fb3ea77a_ENSG00000108509.21	4458	0	4458	chr17	83257441	4967996	4987650	22	823,75,188,72,184,197,305,223,79,185,116,135,127,938,135,154,72,136,68,104,95,58,	0,814,889,1077,1149,1333,1530,1835,2058,2137,2322,2438,2573,2700,3638,3773,3927,3999,4135,4203,4307,4402,	4967996,4968906,4969149,4969629,4969901,4970339,4972231,4972768,4973174,4973584,4974384,4977057,4978503,4979683,4981224,4981677,4982088,4982756,4982975,4985879,4986191,4987592,
4456	0	0	0	0	0	21	15170	-	54023502-5784-4509-b003-93461fe8a5fa_ENSG00000108509.21	4456	0	4456	chr17	83257441	4967996	4987650	22	823,75,188,72,184,197,305,223,79,185,116,135,127,938,135,154,87,136,68,104,95,58,	0,813,888,1076,1148,1332,1529,1834,2057,2136,2321,2437,2572,2699,3637,3772,3926,4013,4149,4217,4321,4416,	4967996,4968906,4969149,4969629,4969901,4970339,4972231,4972768,4973174,4973584,4974384,4977057,4978503,4979683,4981224,4981677,4982088,4982756,4982975,4985879,4986191,4987592,
1275	0	0	0	0	0	5	3191	+	01712248-b51f-4883-8328-edc3e3a7b859_ENSG00000132507.18	1275	0	1275	chr17	83257441	7307992	7312455	6	141,186,105,132,74,634,	0,144,330,435,567,641,	7307992,7309614,7311017,7311349,7311577,7311821,
3051	0	0	0	0	0	22	22571	-	272f938d-b516-4592-a96b-5cb15d1f0f31_ENSG00000006744.19	3051	0	3051	chr17	83257441	12992390	13017999	23	655,145,79,299,110,39,139,97,119,86,139,96,113,73,59,59,120,69,58,65,71,51,297,	0,654,799,878,1177,1287,1326,1465,1562,1681,1767,1906,2002,2115,2188,2247,2306,2426,2495,2553,2618,2689,2740,	12992390,12993686,12994424,12994763,12995702,12995939,12996546,12998411,13000155,13002273,13002440,13003478,13004988,13005752,13005920,13010612,13011662,13013206,13014438,13015767,13016861,13017070,13017702,
904	0	0	0	0	0	5	85200	-	a872f3af-ceb2-4a8f-9746-2d274ae6515b_ENSG00000133027.18	904	0	904	chr17	83257441	17505562	17591683	6	286,112,146,116,108,153,	0,285,397,543,659,767,	17505562,17509433,17512508,17522279,17576919,17591530,
1847	0	0	0	0	0	4	1896	-	c74fd0a9-adab-409a-a272-59b49ee4b1a8_ENSG00000166482.11	1847	0	1847	chr17	83257441	19383445	19387190	5	1264,183,97,155,150,	0,1264,1447,1544,1699,	19383445,19385098,19385357,19386309,19387040,
3683	0	0	0	0	0	9	25147	+	b5c9fbcc-ad58-4bf9-b971-5afb30993d1e_ENSG00000072210.18	3683	0	3683	chr17	83257441	19648750	19677590	10	374,232,86,209,118,142,167,100,236,2029,	0,362,594,680,889,1007,1149,1316,1416,1652,	19648750,19651546,19652546,19656365,19657744,19661126,19663332,19664947,19671720,19675561,
2495	0	0	0	0	0	9	7847	-	209fdc2d-7b69-4d83-b9f0-51ac87decc50_ENSG00000004142.12	2495	0	2495	chr17	83257441	28347180	28357527	10	1051,80,126,27,137,108,551,98,82,240,	0,1051,1131,1257,1284,1421,1529,2080,2178,2260,	28347180,28349082,28350437,28350765,28351663,28352911,28353240,28354487,28355794,28357287,
1955	0	0	0	0	0	5	4083	+	1e58f023-5ac4-4d6c-9445-5b8af28f475e_ENSG00000076604.15	1955	0	1955	chr17	83257441	28744017	28750079	6	238,126,162,162,156,1135,	0,213,339,501,663,819,	28744017,28747821,28748016,28748261,28748510,28748944,
2407	0	0	0	0	0	8	15969	-	8ab7aafa-cb1d-4137-8a6c-58508d0ea2ee_ENSG00000132589.16	2407	0	2407	chr17	83257441	28879338	28897652	9	1261,150,184,215,120,114,119,55,127,	0,1261,1411,1595,1810,1930,2044,2163,2218,	28879338,28880712,28881191,28881813,28882117,28882336,28882572,28883176,28897525,
5789	0	0	0	0	0	9	28423	-	52c2200d-778b-4859-8f9c-62d3c362f284_ENSG00000276293.4	5789	0	5789	chr17	83257441	38765688	38799905	10	4083,104,259,114,39,147,153,98,157,640,	0,4075,4179,4438,4552,4591,4738,4891,4989,5146,	38765688,38770435,38771013,38777686,38778333,38779382,38780451,38786822,38792725,38799265,
2234	0	0	0	0	0	10	14878	+	cfedcbb2-33f8-4077-a80f-32abcb5dbb0a_ENSG00000108344.15	2234	0	2234	chr17	83257441	39980806	39997955	11	384,191,138,137,191,104,115,352,156,51,452,	0,352,543,681,818,1009,1113,1228,1580,1736,1787,	39980806,39984293,39986574,39988682,39989738,39990093,39994953,39995175,39996182,39997329,39997503,
2056	0	0	0	0	0	5	6538	-	422ff905-8687-4a40-a223-2b8662097c10_ENSG00000173801.17	2056	0	2056	chr17	83257441	41754608	41763202	6	1287,122,151,120,156,220,	0,1287,1409,1560,1680,1836,	41754608,41757414,41757633,41758398,41758714,41762982,
1510	0	0	0	0	0	8	9489	-	e14728c4-4b65-425c-a4a1-d4f06045ee5b_ENSG00000141698.16	1510	0	1510	chr17	83257441	41825199	41836241	9	458,201,163,90,86,47,70,55,383,	0,452,653,816,906,992,1039,1109,1164,	41825199,41827425,41828789,41830800,41832391,41835069,41835202,41835587,41835858,
3783	0	0	0	0	0	22	77297	-	23e12624-ac56-4d34-863b-e523c3c3332b_ENSG00000012048.22	3783	0	3783	chr17	83257441	43044294	43125370	23	1508,61,74,55,84,41,78,88,311,191,124,172,89,117,77,46,103,140,89,78,54,99,100,	0,1502,1563,1637,1692,1776,1817,1895,1983,2294,2485,2609,2781,2870,2987,3064,3110,3213,3353,3442,3520,3574,3673,	43044294,43047642,43049120,43051062,43057051,43063332,43063873,43067607,43070927,43074330,43076487,43082403,43090943,43094743,43095845,43097243,43099774,43104121,43104867,43106455,43115725,43124016,43125270,
2160	0	0	0	0	0	11	16322	-	d41d07b8-45f5-4363-8a5d-45b8fe448b15_ENSG00000175832.13	2160	0	2160	chr17	83257441	43527845	43546323	12	898,102,173,69,75,266,127,54,48,94,111,139,	0,898,1000,1173,1242,1317,1583,1710,1764,1812,1906,2017,	43527845,43529134,43529503,43529883,43530106,43532673,43533858,43536425,43544974,43545273,43545557,43546184,
1567	0	0	0	0	0	11	3602	-	df029b6a-a13f-4f7a-9895-b6a79ed0710d_ENSG00000013306.16	1567	0	1567	chr17	83257441	44319627	44324827	12	489,81,82,110,174,125,68,134,45,60,113,117,	0,485,566,648,758,932,1057,1125,1259,1304,1364,1477,	44319627,44320195,44320354,44320621,44321057,44321433,44321699,44322418,44322807,44323283,44323477,44324710,
3437	0	0	0	0	0	12	38456	+	534883b4-40ee-4166-9a0a-f7fdf27fba97_ENSG00000161692.18	3437	0	3437	chr17	83257441	44708655	44750550	13	184,63,143,192,51,88,74,37,46,117,109,125,2210,	0,182,245,388,580,631,719,793,830,876,993,1102,1227,	44708655,44709303,44722879,44729904,44730964,44732177,44734089,44736829,44738378,44741335,44747082,44747390,44748340,
729	0	0	0	0	0	1	91185	-	8793ff43-4919-4a21-8644-7ad9b7bd7934_chr17:44959000	729	0	729	chr17	83257441	44959692	45051609	2	675,57,	0,671,	44959692,45051552,
3342	0	0	0	0	0	9	14550	+	18ec672f-b8cb-4476-849c-7cfdc558261e_ENSG00000198933.9	3342	0	3342	chr17	83257441	47694080	47712050	10	114,259,123,105,181,176,62,119,728,1553,	0,34,293,416,521,702,878,940,1059,1787,	47694080,47696078,47696710,47697088,47698594,47699319,47699635,47708393,47708724,47710497,
1985	0	0	0	0	0	6	1604	-	b1589a95-8a49-4db1-9500-decf5661c823_ENSG00000141295.14	1985	0	1985	chr17	83257441	47837691	47841279	7	759,166,216,415,182,174,72,	0,757,923,1139,1554,1736,1910,	47837691,47838530,47838790,47839443,47840190,47840669,47841207,
1310	0	0	0	0	0	6	2260	-	de2e6583-8121-4252-bf1b-e6a5cd4b055e_ENSG00000141295.14	1310	0	1310	chr17	83257441	47837691	47841279	7	311,181,166,216,200,182,72,	0,309,490,656,872,1072,1254,	47837691,47838269,47838530,47838790,47839443,47840190,47841207,
2442	0	0	0	0	0	15	6202	+	95188f5c-57c7-422e-b588-587dba4a2e7a_ENSG00000006282.21	2442	0	2442	chr17	83257441	50547160	50555852	16	125,103,171,65,155,144,202,131,105,75,210,193,169,200,81,361,	0,77,180,351,416,571,715,917,1048,1153,1228,1438,1631,1800,2000,2081,	50547160,50547664,50548282,50548553,50548809,50549042,50549285,50549984,50550207,50550535,50550707,50550997,50551510,50554250,50555231,50555491,
3533	0	0	0	0	0	10	29504	+	85694659-6782-440e-a187-3d0664e0a1ca_ENSG00000108848.16	3533	0	3533	chr17	83257441	50719602	50752585	11	229,67,40,145,75,105,162,284,161,126,2085,	0,224,291,331,476,551,656,818,1102,1263,1389,	50719602,50736959,50740305,50741101,50741656,50743705,50744651,50745719,50746541,50749218,50750500,
3793	0	0	0	0	0	11	29311	+	8ecd30bb-6472-4558-8d8e-916ba0555107_ENSG00000108848.16	3793	0	3793	chr17	83257441	50719602	50752709	12	229,67,193,40,145,75,105,162,284,161,126,2209,	0,224,291,484,524,669,744,849,1011,1295,1456,1582,	50719602,50736959,50737286,50740305,50741101,50741656,50743705,50744651,50745719,50746541,50749218,50750500,
4280	0	0	0	0	0	26	76852	-	986c0908-7149-47cb-b2e0-a4555136d5a8_ENSG00000008294.21	4280	0	4280	chr17	83257441	50965626	51046837	27	761,150,177,114,172,149,68,81,126,196,219,172,168,90,130,174,57,131,52,153,58,122,100,208,42,151,338,	0,761,911,1088,1202,1374,1523,1591,1672,1798,1994,2213,2385,2553,2643,2773,2947,3004,3135,3187,3340,3398,3520,3620,3828,3870,4021,	50965626,50970706,50974770,50977107,50979745,50982523,50984922,50985697,50987111,50989676,50990449,50993763,50995056,50995443,50996564,50998443,50999660,51001714,51005211,51006084,51007268,51014231,51020158,51021157,51031680,51041500,51046499,
1522	0	0	0	0	0	2	770	-	e9276a19-8aae-4414-bf91-14eed1e1d818_ENSG00000136490.9	1522	0	1522	chr17	83257441	63697815	63700132	3	896,550,101,	0,892,1442,	63697815,63698798,63700031,
1844	0	0	0	0	0	9	9043	+	e9b33110-1350-4d71-afb1-577c7992b6e4_ENSG00000182481.9	1844	0	1844	chr17	83257441	68035734	68046629	10	106,98,138,89,269,459,234,183,150,126,	0,96,194,332,421,690,1149,1383,1566,1716,	68035734,68037109,68037357,68040677,68042084,68042904,68043837,68044320,68045771,68046503,
857	0	0	0	0	0	2	423	-	b76ee1dd-1607-4e1c-9be0-c5f340d23287_ENSG00000125458.7	857	0	857	chr17	83257441	75130229	75131473	3	413,115,293,	0,402,517,	75130229,75130752,75131180,
2193	0	0	0	0	0	16	17975	-	ef449cfe-ca9a-4dc6-9a98-dd68ff40a512_ENSG00000182473.22	2193	0	2193	chr17	83257441	76083575	76103746	17	175,284,64,96,121,66,67,63,99,153,146,168,223,106,185,66,114,	0,175,459,523,619,740,806,873,936,1035,1188,1334,1502,1725,1831,2016,2082,	76083575,76084005,76084516,76085313,76085676,76086079,76087653,76088059,76088463,76088770,76089174,76094413,76097795,76101270,76101678,76103360,76103632,
3463	0	0	0	0	0	18	27017	-	c248e212-07d3-4109-8e00-1a9e7bd4092a_ENSG00000129667.12	3463	0	3463	chr17	83257441	76470895	76501423	19	1157,154,101,76,95,64,110,162,75,112,195,119,129,204,196,122,171,198,71,	0,1157,1311,1412,1488,1583,1647,1757,1919,1994,2106,2301,2420,2549,2753,2949,3071,3242,3440,	76470895,76472685,76473004,76473251,76473647,76473838,76474032,76474372,76474729,76475029,76476829,76477179,76477656,76478805,76479081,76479732,76481374,76487711,76501352,
2721	0	0	0	0	0	3	3552	-	5f5c3632-4ebf-476c-9d18-8b971f62429a_ENSG00000141582.15	2721	0	2721	chr17	83257441	79833155	79839440	4	2365,66,44,258,	0,2365,2431,2475,	79833155,79837836,79839010,79839182,
2864	0	0	0	0	0	16	29695	+	4cf53c56-7b9f-4784-af89-120428f2582b_ENSG00000181045.15	2864	0	2864	chr17	83257441	80220923	80253500	17	192,247,193,158,80,143,176,73,51,61,56,141,128,100,134,73,876,	0,191,438,631,789,869,1012,1188,1261,1312,1373,1429,1570,1698,1798,1932,2005,	80220923,80221547,80222654,80223179,80225836,80227817,80236927,80237521,80241770,80245195,80246153,80246508,80248129,80248574,80249153,80251328,80252624,
1262	0	0	0	0	0	7	13901	+	5c7bc67a-fc8a-45f7-9139-99852b08949c_ENSG00000173818.17	1262	0	1262	chr17	83257441	80415185	80430343	8	65,172,40,113,69,162,65,571,	0,65,237,277,390,459,621,686,	80415185,80415649,80422205,80423519,80425031,80425458,80428595,80429772,
1145	0	0	0	0	0	7	10287	-	4eb94e74-a6b8-47d8-afa0-e1fd3f4cb6ab_ENSG00000185624.15	1145	0	1145	chr17	83257441	81843160	81855228	8	932,87,182,121,201,66,105,87,	0,342,429,611,732,933,999,1104,	81843160,81845143,81845560,81845870,81846428,81846946,81847242,81855141,
1130	0	0	0	0	0	4	1371	+	382aa936-80c9-45c4-a028-2ae26f323018_ENSG00000169750.9	1130	0	1130	chr17	83257441	82031677	82034204	5	119,72,299,160,506,	0,106,178,477,637,	82031677,82032386,82032710,82033439,82033698,
721	0	0	0	0	0	6	1086	-	a8849f5b-ee9b-4000-98e1-4601452c10eb_ENSG00000169738.7	721	0	721	chr17	83257441	82035878	82037697	7	185,118,65,100,43,155,67,	0,185,303,368,468,511,666,	82035878,82036190,82036383,82036543,82036720,82036858,82037630,
1869	0	0	0	0	0	12	3700	+	417cd1fa-1382-4c81-87eb-ed758f7d6027_ENSG00000169727.12	1869	0	1869	chr17	83257441	82051900	82057470	13	64,113,182,313,78,61,86,95,106,81,138,135,418,	0,63,176,358,671,749,810,896,991,1097,1178,1316,1451,	82051900,82053253,82053867,82054497,82054897,82055161,82055739,82056000,82056285,82056469,82056628,82056839,82057052,
5806	0	0	0	0	0	7	25169	-	a9165b3b-4994-4a6f-bef4-48a9c84b07d0_ENSG00000141551.14	5806	0	5806	chr17	83257441	82242666	82273697	8	2165,140,172,149,171,2562,111,392,	0,2157,2297,2469,2618,2789,5351,5462,	82242666,82248874,82249430,82251378,82252433,82253015,82265685,82273305,
2518	0	0	0	0	0	10	21756	+	0b40bc69-0f67-4ea6-9c4b-5da6f996c61a_ENSG00000169660.16	2518	0	2518	chr17	83257441	82418317	82442642	11	423,135,110,88,165,184,72,196,83,270,843,	0,373,508,618,706,871,1055,1127,1323,1406,1676,	82418317,82419748,82424393,82428557,82433657,82435688,82436666,82437167,82439630,82440996,82441799,
1991	0	0	0	0	0	6	6098	-	8a546e3e-4db9-49e3-94bd-d8f9de22276d_ENSG00000178927.18	1991	0	1991	chr17	83257441	82442642	82450776	7	1482,145,97,74,42,119,77,	0,1471,1616,1713,1787,1829,1948,	82442642,82444446,82445863,82446622,82447579,82449173,82450699,
3926	0	0	0	0	0	1	3618	-	716ee6d2-57cb-4484-99e9-c2cf44caab54_chr17:744000	3926	0	3926	chr17	83257441	744622	752174	2	3410,524,	0,3400,	744622,751650,
5335	0	0	0	0	0	28	22146	-	d761296a-a3b8-4fd5-88a4-c23f1f5ed058_ENSG00000197879.17	5335	0	5335	chr17	83257441	1464185	1491682	29	1567,100,98,71,321,94,84,160,713,114,118,106,81,47,95,92,81,106,83,120,72,114,99,180,81,199,116,156,83,	0,1566,1666,1764,1835,2156,2250,2334,2494,3207,3321,3439,3545,3626,3673,3768,3860,3941,4047,4130,4250,4322,4436,4535,4715,4796,4995,5111,5267,	1464185,1467241,1467479,1467839,1467987,1468402,1469530,1470174,1470434,1471222,1471906,1472122,1474609,1474811,1474937,1477504,1477890,1478086,1478409,1478615,1479430,1479591,1480526,1480705,1482477,1482860,1483609,1484147,1491599,
2822	0	0	0	0	0	16	65223	+	b7e95473-9e78-4b1c-a880-9ebd5970e424_ENSG00000132383.11	2822	0	2822	chr17	83257441	1829983	1898071	17	151,51,79,109,89,93,133,103,69,193,140,149,133,177,108,87,1001,	0,108,159,238,347,436,529,662,765,834,1027,1167,1316,1449,1626,1734,1821,	1829983,1842802,1843919,1844577,1853100,1872433,1875660,1877211,1878992,1879214,1879559,1880542,1883811,1888674,1891832,1895008,1897070,
5322	0	0	0	0	0	22	38212	+	1366da48-9485-41ed-859b-aaea7d850ced_ENSG00000141258.13	5322	0	5322	chr17	83257441	2337513	2381054	23	232,76,163,162,68,146,135,125,68,161,127,135,154,65,739,183,384,125,83,110,97,168,1623,	0,233,309,472,634,702,848,983,1108,1176,1337,1464,1599,1753,1818,2557,2740,3124,3249,3332,3442,3539,3707,	2337513,2343544,2361636,2362108,2362837,2362988,2363464,2364058,2364595,2364896,2365214,2367270,2371261,2372189,2372342,2373330,2375491,2376136,2376732,2376958,2377856,2379035,2379431,
1768	0	0	0	0	0	14	9052	+	4fc8d496-4776-4a05-a9f7-1cddc14104ca_ENSG00000141480.18	1768	0	1768	chr17	83257441	4710660	4721497	15	84,31,61,45,197,60,68,136,85,73,138,84,80,91,552,	0,78,109,170,215,412,472,540,676,761,834,972,1056,1136,1227,	4710660,4715012,4715972,4716146,4716411,4717216,4717684,4717887,4718260,4718611,4719282,4720215,4720392,4720549,4720945,
4928	0	0	0	0	0	32	59627	+	2f137140-86ca-4d30-a153-360f2625c45a_ENSG00000141503.17	4928	0	4928	chr17	83257441	4833583	4898053	33	57,66,57,126,111,91,131,55,79,167,70,211,117,87,219,174,261,86,111,113,89,164,106,138,109,168,144,135,101,150,160,140,850,	0,132,198,255,381,492,583,714,769,848,1015,1085,1296,1413,1500,1719,1893,2154,2240,2351,2464,2553,2717,2823,2961,3070,3238,3382,3517,3618,3768,3928,4068,	4833583,4878316,4880983,4881131,4884362,4884911,4885482,4885910,4886119,4886450,4887109,4887579,4889646,4890221,4890516,4890950,4891455,4892148,4892401,4892655,4892978,4893433,4893987,4894173,4894524,4895074,4895349,4895697,4896002,4896192,4896428,4896673,4897203,
2034	0	0	0	0	0	8	3070	+	c04f8fca-5529-4913-ae34-df7d0dcd250a_ENSG00000108523.15	2034	0	2034	chr17	83257441	4940099	4945222	9	261,507,81,324,91,106,94,81,508,	0,247,754,835,1159,1250,1356,1450,1531,	4940099,4940486,4941076,4942340,4942850,4943178,4943425,4944557,4944714,
1229	0	0	0	0	0	8	1225	-	ec4f6b2c-e7b6-4d3b-9c7c-3f3ae9bf8e20_ENSG00000132522.16	1229	0	1229	chr17	83257441	7312660	7315120	9	179,96,258,154,83,80,113,110,162,	0,173,269,527,681,764,844,957,1067,	7312660,7313028,7313211,7313567,7313905,7314079,7314290,7314487,7314958,
3049	0	0	0	0	0	17	20594	-	d362b4fe-97d9-422f-b541-566ebecd299d_ENSG00000129245.11	3049	0	3049	chr17	83257441	7591229	7614871	18	696,87,101,96,201,198,223,87,110,79,171,117,94,149,72,94,53,420,	0,683,770,871,967,1168,1366,1589,1676,1786,1865,2036,2153,2247,2396,2468,2562,2615,	7591229,7592070,7592253,7592503,7592693,7592983,7593402,7593917,7594237,7594678,7595823,7601408,7602908,7603756,7604008,7605644,7606096,7614451,
6516	0	0	0	0	0	38	16028	+	0e6f762e-4b1e-43eb-98df-803570e85d06_ENSG00000170004.16	6516	0	6516	chr17	83257441	7889717	7912204	39	59,171,125,284,131,139,194,234,204,212,132,100,192,201,138,122,174,142,132,118,125,232,167,178,66,86,134,145,163,122,136,102,129,109,133,196,164,127,741,	0,116,287,412,696,827,966,1160,1394,1598,1810,1942,2042,2234,2435,2573,2695,2869,3011,3143,3261,3386,3618,3785,3963,4029,4115,4249,4394,4557,4679,4815,4917,5046,5155,5288,5484,5648,5775,	7889717,7890570,7890939,7893285,7893804,7894126,7894414,7894916,7895338,7897082,7897970,7898495,7899010,7899342,7899895,7900289,7900557,7900851,7901243,7902609,7902936,7903271,7903824,7904441,7905099,7905620,7905855,7906552,7906868,7907125,7907352,7907600,7907890,7908401,7908696,7909142,7910427,7910846,7911463,
2391	0	0	0	0	0	10	29806	+	aed42a4f-52ac-4a61-a683-7fa0d33ceada_ENSG00000166579.15	2391	0	2391	chr17	83257441	8435926	8468160	11	119,98,87,154,149,137,174,92,152,35,1231,	0,84,182,269,423,572,709,883,975,1127,1162,	8435926,8444259,8444953,8445710,8446753,8448549,8450779,8454795,8460008,8463319,8466929,
6232	0	0	0	0	0	39	148916	-	aba2ef3a-9603-4adc-9dc9-61f4cedcf02e_ENSG00000133026.12	6232	0	6232	chr17	83257441	8475566	8630717	40	382,173,109,209,124,89,129,162,213,213,249,153,105,207,145,213,172,124,138,207,132,109,161,70,122,194,115,174,174,153,119,96,144,99,64,93,103,157,376,64,	0,382,555,664,873,997,1086,1215,1377,1590,1803,2052,2205,2310,2517,2662,2875,3047,3171,3309,3516,3648,3757,3918,3988,4110,4304,4419,4593,4767,4920,5039,5135,5279,5378,5442,5535,5638,5795,6171,	8475566,8476875,8478337,8480109,8480401,8481321,8484137,8487432,8490339,8492296,8492775,8493732,8495136,8499269,8500825,8504693,8506317,8508553,8509811,8512450,8513537,8513785,8518630,8518880,8520877,8521091,8535386,8535757,8542106,8545447,8546543,8548312,8548643,8552045,8553954,8569719,8577235,8604825,8622901,8630653,
776	0	0	0	0	0	3	21134	-	44702834-19fd-4cc1-b5d6-95d8a42d1aba_ENSG00000214941.8	776	0	776	chr17	83257441	15977732	15999704	4	431,105,103,199,	0,432,537,640,	15977732,15981039,15987265,15999505,
1010	0	0	0	0	0	3	9871	-	02eddb31-3648-40c8-ae25-c63ede3615d6_ENSG00000166582.10	1010	0	1010	chr17	83257441	16342533	16353445	4	408,115,99,419,	0,412,527,626,	16342533,16344596,16349930,16353026,
4138	0	0	0	0	0	22	138986	+	e0867fbb-7bee-49bc-8dfd-a9d0e49e7b0a_ENSG00000133030.21	4138	0	4138	chr17	83257441	17042436	17185560	23	535,78,66,152,85,232,160,139,114,57,69,90,110,571,117,148,118,160,87,163,86,63,738,	0,535,613,679,831,916,1148,1308,1447,1561,1618,1687,1777,1887,2458,2575,2723,2841,3001,3088,3251,3337,3400,	17042436,17075709,17078010,17126701,17131616,17136218,17137915,17142626,17143555,17146035,17147318,17150143,17154305,17158431,17161239,17171717,17172697,17173915,17176425,17177249,17180002,17180606,17184822,
1522	0	0	0	0	0	10	32867	-	f85dbf8e-0777-4d5e-bff1-83c19743036e_ENSG00000141030.13	1522	0	1522	chr17	83257441	17246819	17281273	11	332,81,114,87,174,141,180,93,113,130,142,	0,305,386,500,587,761,902,1082,1175,1288,1418,	17246819,17247479,17248925,17254858,17260300,17261965,17264801,17267884,17270895,17276034,17281131,
4217	0	0	0	0	0	28	9660	-	7f2ca468-6438-442c-a266-a8d26062307c_ENSG00000177731.16	4217	0	4217	chr17	83257441	18244835	18258738	29	437,66,106,319,61,155,235,140,189,192,105,172,84,75,83,180,213,137,148,85,158,176,104,162,86,81,72,111,111,	0,437,503,609,928,989,1144,1379,1519,1708,1900,2005,2177,2261,2336,2419,2599,2812,2949,3097,3182,3340,3516,3620,3782,3868,3949,4021,4132,	18244835,18245353,18245554,18245743,18246161,18246307,18246593,18246912,18247168,18247656,18247928,18248549,18248799,18249126,18249325,18250837,18251264,18251679,18251998,18252471,18253300,18253543,18254078,18254520,18254768,18255182,18256525,18256908,18258627,
4343	0	0	0	0	0	27	9526	-	6ba44514-d33e-42ea-a218-9d521db45494_ENSG00000177731.16	4343	0	4343	chr17	83257441	18244835	18258738	28	437,307,107,129,301,235,140,189,192,105,172,84,75,83,180,213,134,148,85,158,176,104,162,86,81,72,111,111,	0,429,736,843,972,1273,1508,1648,1837,2029,2134,2306,2390,2465,2548,2728,2941,3075,3223,3308,3466,3642,3746,3908,3994,4075,4147,4258,	18244835,18245353,18245743,18245933,18246161,18246593,18246912,18247168,18247656,18247928,18248549,18248799,18249126,18249325,18250837,18251264,18251679,18251998,18252471,18253300,18253543,18254078,18254520,18254768,18255182,18256525,18256908,18258627,
3221	0	0	0	0	0	14	41931	+	7939ba0c-dc46-4c37-a405-c3fc42632745_ENSG00000142494.13	3221	0	3221	chr17	83257441	19533879	19579034	15	195,102,69,149,43,45,98,98,267,127,76,70,95,82,1708,	0,192,294,363,512,555,600,698,796,1063,1190,1266,1336,1431,1513,	19533879,19542392,19546434,19547984,19549634,19551423,19555211,19555592,19555795,19560169,19560417,19566789,19571477,19572779,19577326,
4865	0	0	0	0	0	11	38360	-	9cec8847-42d1-4932-9e42-3c8ea016d954_ENSG00000124422.12	4865	0	4865	chr17	83257441	20999746	21043011	12	3327,150,63,92,127,159,106,148,170,102,114,347,	0,3335,3485,3548,3640,3767,3926,4032,4180,4350,4452,4566,	20999746,21004201,21004927,21006895,21007869,21011150,21012829,21015751,21017941,21019083,21021112,21042664,
4143	0	0	0	0	0	14	41616	-	bcef6c91-e9e1-4c09-8c7e-64fe9308cda5_ENSG00000109118.14	4143	0	4143	chr17	83257441	28905745	28951490	15	772,139,83,99,144,273,796,159,165,133,121,394,73,182,596,	0,772,911,994,1093,1237,1510,2306,2465,2630,2763,2884,3278,3351,3533,	28905745,28906855,28907589,28908782,28910225,28911111,28912481,28913878,28917284,28919142,28921687,28923908,28926990,28950064,28950894,
1344	0	0	0	0	0	6	12130	+	cf12ab72-4791-4ea2-9761-94d1ba7d5079_ENSG00000006042.12	1344	0	1344	chr17	83257441	32928152	32941613	7	85,76,132,34,116,60,828,	0,62,138,270,304,420,480,	32928152,32931326,32933173,32934290,32936331,32939476,32940785,
3432	0	0	0	0	0	3	76720	-	09422cc0-13a9-494d-bff9-c704d5f23055_ENSG00000092871.16	3432	0	3432	chr17	83257441	35009111	35089247	4	3038,24,211,143,	0,3038,3062,3273,	35009111,35014739,35016369,35089104,
1955	0	0	0	0	0	13	8264	-	6931a5e1-6109-486d-96fc-37dcfa9b6512_ENSG00000073536.18	1955	0	1955	chr17	83257441	35132070	35142297	14	379,71,160,117,203,47,136,193,98,77,80,218,144,40,	0,381,452,612,729,932,979,1115,1308,1406,1483,1563,1781,1925,	35132070,35133170,35133338,35134942,35135248,35136168,35136361,35137000,35137542,35137813,35139234,35139848,35141978,35142257,
2182	0	0	0	0	0	6	27540	-	10717785-464e-4af1-95d4-532022404882_ENSG00000271447.6	2182	0	2182	chr17	83257441	35765864	35795624	7	1030,168,150,246,188,80,358,	0,1019,1187,1337,1583,1771,1851,	35765864,35767751,35768229,35770066,35778887,35779243,35795266,
4606	0	0	0	0	0	21	86339	-	d1fe49da-a7a3-46da-9899-69ca26ec5446_ENSG00000275066.5	4606	0	4606	chr17	83257441	37518460	37609411	22	611,111,149,97,54,164,459,945,63,119,134,249,197,78,234,303,112,106,131,122,41,133,	0,611,722,871,968,1022,1186,1645,2590,2653,2772,2906,3155,3352,3430,3664,3967,4079,4185,4316,4438,4479,	37518460,37520537,37535978,37538323,37539191,37540379,37541971,37553114,37561194,37561470,37568790,37570636,37571790,37576340,37577379,37579131,37584647,37585324,37586418,37596222,37600362,37609278,
2196	0	0	0	0	0	9	21622	-	5e6eda3c-a58d-4d4f-92fe-67e24c9b22db_ENSG00000273559.5	2196	0	2196	chr17	83257441	38801470	38825306	10	736,162,99,212,64,320,70,237,173,141,	0,723,885,984,1196,1260,1580,1650,1887,2060,	38801470,38802699,38806296,38806764,38809701,38810275,38812794,38814860,38820900,38825165,
3497	0	0	0	0	0	25	31789	-	002ae53c-d81f-42c8-a3c4-613b0bd5c029_ENSG00000008838.20	3497	0	3497	chr17	83257441	40019103	40054407	26	542,149,81,100,91,182,265,176,100,179,83,38,179,112,87,83,48,114,151,112,233,74,39,83,167,47,	0,538,687,768,868,959,1141,1406,1582,1682,1861,1944,1982,2161,2273,2360,2443,2491,2605,2756,2868,3101,3175,3214,3297,3464,	40019103,40019784,40020272,40021954,40022393,40022644,40023130,40026155,40026646,40026855,40027382,40027908,40028825,40029747,40031158,40031537,40032042,40032648,40033055,40033344,40035116,40035721,40036115,40053297,40053468,40054360,
2225	0	0	0	0	0	12	11892	-	562f7e10-1983-4696-b42e-6b4f99e35f02_ENSG00000126581.13	2225	0	2225	chr17	83257441	42810133	42824278	13	795,143,126,61,150,147,195,137,91,62,68,132,146,	0,796,939,1065,1126,1276,1423,1618,1755,1846,1908,1976,2108,	42810133,42811654,42812230,42813947,42814523,42815907,42818220,42818543,42818786,42819547,42820773,42823747,42824132,
1247	0	0	0	0	0	8	7070	+	80158b43-0dd3-4003-badc-db0f95596ad8_ENSG00000131467.10	1247	0	1247	chr17	83257441	42833436	42841695	9	237,63,105,49,113,282,55,87,198,	0,235,298,403,452,565,847,902,989,	42833436,42834514,42834771,42837648,42838092,42838730,42839111,42839293,42841497,
2952	0	0	0	0	0	13	44264	-	9e0dc635-81f2-41dc-8693-c01e836ee7e8_ENSG00000012048.22	2952	0	2952	chr17	83257441	43044294	43091516	14	1508,61,74,55,84,41,78,88,311,191,124,172,89,82,	0,1502,1563,1637,1692,1776,1817,1895,1983,2294,2485,2609,2781,2870,	43044294,43047642,43049120,43051062,43057051,43063332,43063873,43067607,43070927,43074330,43076487,43082403,43090943,43091434,
1896	0	0	0	0	0	11	7981	+	90bdde3c-3aa9-4c2c-8691-8be0087ec846_ENSG00000108309.14	1896	0	1896	chr17	83257441	44308794	44318670	12	145,116,149,86,90,81,166,158,138,107,84,575,	0,145,261,410,496,586,667,833,991,1129,1236,1320,	44308794,44312579,44313103,44313417,44314734,44314928,44315154,44315451,44316384,44316618,44317039,44318095,
1568	0	0	0	0	0	11	3597	-	9c3809dc-d80b-4046-ba70-0d6b59436b7d_ENSG00000013306.16	1568	0	1568	chr17	83257441	44319627	44324827	12	489,81,82,128,174,125,68,134,45,60,100,117,	0,484,565,647,775,949,1074,1142,1276,1321,1381,1481,	44319627,44320195,44320354,44320621,44321057,44321433,44321699,44322418,44322807,44323283,44323477,44324710,
1077	0	0	0	0	0	8	5753	-	024086d6-9757-4cde-82f2-c37218c7212e_ENSG00000121073.14	1077	0	1077	chr17	83257441	49701320	49708199	9	190,154,107,127,158,31,131,104,124,	0,187,341,448,575,733,764,895,999,	49701320,49702857,49703187,49704099,49705123,49705865,49706203,49706964,49708075,
4805	0	0	0	0	0	49	10154	-	c01f4576-07d3-4604-8908-f0713bf787c4_ENSG00000108821.13	4805	0	4805	chr17	83257441	50185227	50200191	50	421,243,191,283,108,54,108,54,108,54,108,108,162,54,54,108,54,54,108,108,99,45,54,54,54,54,99,54,99,54,108,54,99,45,99,54,45,54,45,54,54,54,54,54,45,72,102,36,35,439,	0,382,625,816,1099,1207,1261,1369,1423,1531,1585,1693,1801,1963,2017,2071,2179,2233,2287,2395,2503,2602,2647,2701,2755,2809,2863,2962,3016,3115,3169,3277,3331,3430,3475,3574,3628,3673,3727,3772,3826,3880,3934,3988,4042,4087,4159,4261,4297,4332,	50185227,50185777,50186316,50186639,50187014,50187483,50187875,50188095,50188529,50188741,50188902,50189167,50189376,50189678,50189858,50190000,50190326,50190542,50190816,50191382,50191787,50191979,50192474,50192639,50192796,50192993,50193942,50194129,50194348,50194572,50194720,50195046,50195231,50195433,50195566,50195922,50196154,50196313,50196483,50196616,50197009,50197179,50197731,50197948,501…
2656	0	0	0	0	0	5	13565	-	2a7af205-e4ea-49f1-9982-91f3d2069084_ENSG00000108829.10	2656	0	2656	chr17	83257441	50381237	50397504	6	1998,174,73,105,60,292,	0,1983,2157,2230,2335,2395,	50381237,50385117,50388059,50392397,50394928,50397212,
847	0	0	0	0	0	5	15248	+	aeea8e6e-6e47-4605-ad3f-57112a469165_ENSG00000011052.21	847	0	847	chr17	83257441	51155649	51171747	6	131,113,130,102,113,261,	0,131,244,374,476,589,	51155649,51161159,51166826,51168241,51169936,51171486,
1844	0	0	0	0	0	4	24470	+	3cd3e90c-67b0-4418-8c31-4f7cc06f4983_ENSG00000141179.13	1844	0	1844	chr17	83257441	55751060	55777374	5	184,80,172,68,1340,	0,180,260,432,500,	55751060,55771105,55773723,55774791,55776034,
2041	0	0	0	0	0	12	130877	+	61fbbf1f-5007-4672-8e0c-f51672cdd2f3_ENSG00000062716.13	2041	0	2041	chr17	83257441	59707676	59840594	13	72,102,136,91,111,168,132,81,117,62,39,103,827,	0,73,175,311,402,513,681,813,894,1011,1073,1112,1215,	59707676,59731420,59735337,59737452,59738836,59764970,59773753,59808795,59811669,59817711,59834011,59838294,59839767,
1189	0	0	0	0	0	5	1126	-	f2dc9c33-79d6-47f7-aa21-8434cd949504_ENSG00000136490.9	1189	0	1189	chr17	83257441	63697815	63700132	6	557,215,140,86,92,101,	0,559,774,914,1000,1092,	63697815,63698496,63698798,63699027,63699256,63700031,
3008	0	0	0	0	0	18	4479	-	6becef12-3607-44a8-a2e5-9ea6b34ffd75_ENSG00000108592.17	3008	0	3008	chr17	83257441	63819432	63826930	19	562,95,184,100,86,290,121,185,136,156,81,101,105,389,100,80,47,106,95,	0,562,657,841,941,1027,1317,1438,1623,1759,1915,1996,2097,2202,2591,2691,2771,2818,2924,	63819432,63820078,63820254,63820838,63821029,63821353,63821722,63821983,63823816,63824083,63824330,63824636,63824824,63825047,63825535,63826055,63826257,63826566,63826835,
1517	0	0	0	0	0	10	2769	+	9a067b80-3303-4663-91d4-1f64026b07ea_ENSG00000087191.13	1517	0	1517	chr17	83257441	63827702	63832019	11	221,72,70,98,57,231,127,191,290,87,104,	0,195,267,337,435,492,723,850,1041,1331,1418,	63827702,63828137,63829493,63829851,63830132,63830270,63830808,63831035,63831326,63831723,63831915,
1591	0	0	0	0	0	5	90475	+	06a0a8dc-2ded-4356-b67f-c03ce8d47cde_ENSG00000108878.5	1591	0	1591	chr17	83257441	66964706	67056797	6	425,84,141,75,138,753,	0,409,493,634,709,847,	66964706,67018188,67024859,67053995,67055102,67056044,
454	0	0	0	0	0	4	7629	-	b59c0810-a72b-4d5f-8772-8428c729f78e_ENSG00000167863.12	454	0	454	chr17	83257441	75038862	75046950	5	201,63,72,97,26,	0,192,255,327,424,	75038862,75039208,75040091,75042180,75046924,
1374	0	0	0	0	0	7	5870	-	8115b9c3-0087-43d3-bb10-670a2d3bf1c0_ENSG00000108479.11	1374	0	1374	chr17	83257441	75757943	75765192	8	184,163,151,182,168,120,190,221,	0,188,351,502,684,852,972,1162,	75757943,75758209,75758448,75762703,75763013,75763319,75763896,75764971,
1562	0	0	0	0	0	5	5698	-	b8cd987d-1274-4d3f-bee3-2286bf750163_ENSG00000108479.11	1562	0	1562	chr17	83257441	75757943	75765192	6	184,390,446,120,190,221,	0,184,574,1020,1140,1330,	75757943,75758209,75762703,75763319,75763896,75764971,
4088	0	0	0	0	0	32	13249	-	079385aa-2055-466f-9cb5-a39df5e4677d_ENSG00000092929.11	4088	0	4088	chr17	83257441	75827224	75844552	33	862,197,124,121,84,72,106,80,69,207,99,144,121,131,52,98,57,91,125,118,104,93,105,70,69,45,181,67,60,108,36,151,32,	0,862,1059,1183,1304,1388,1460,1566,1646,1715,1922,2021,2165,2286,2417,2469,2567,2624,2715,2840,2958,3062,3155,3260,3330,3399,3444,3625,3692,3752,3860,3896,4047,	75827224,75828786,75830027,75830361,75830577,75831097,75831242,75832965,75834074,75834324,75834617,75834919,75835408,75835646,75835854,75836011,75836199,75836338,75836571,75836800,75839838,75840017,75840224,75840506,75840761,75840956,75842432,75842856,75843013,75843158,75843483,75844220,75844520,
4191	0	0	0	0	0	30	12361	-	7893da9f-cf8e-4147-a565-b23b3b264a4c_ENSG00000092929.11	4191	0	4191	chr17	83257441	75827224	75843769	31	862,197,124,121,84,72,106,80,69,207,99,144,121,131,52,98,57,91,125,118,104,93,143,70,69,45,181,67,60,108,286,	0,862,1059,1183,1304,1388,1460,1566,1646,1715,1922,2021,2165,2286,2417,2469,2567,2624,2715,2840,2958,3062,3155,3298,3368,3437,3482,3663,3730,3790,3898,	75827224,75828786,75830027,75830361,75830577,75831097,75831242,75832965,75834074,75834324,75834617,75834919,75835408,75835646,75835854,75836011,75836199,75836338,75836571,75836800,75839838,75840017,75840224,75840506,75840761,75840956,75842432,75842856,75843013,75843158,75843483,
1071	0	0	0	0	0	4	20252	+	e003a3f4-52da-4a8c-80c1-219ba144a366_ENSG00000257949.7	1071	0	1071	chr17	83257441	75979251	76000586	5	260,121,98,158,446,	0,248,369,467,625,	75979251,75984891,75986186,75991465,76000140,
2012	0	0	0	0	0	15	30910	-	445533d6-d258-4305-b855-b376e0f8904d_ENSG00000167881.15	2012	0	2012	chr17	83257441	76039550	76072491	16	383,56,76,130,95,157,65,99,141,83,110,83,196,114,59,184,	0,367,423,499,629,724,881,946,1045,1186,1269,1379,1462,1658,1772,1831,	76039550,76040418,76040902,76043828,76045291,76046037,76047905,76050427,76057402,76060307,76061109,76061491,76063975,76067216,76070377,76072307,
3725	0	0	0	0	0	17	26782	-	113af0ef-d47a-475e-b566-e400faba3706_ENSG00000129667.12	3725	0	3725	chr17	83257441	76470895	76501423	18	1157,420,76,95,64,110,162,145,112,195,119,129,204,196,122,171,198,71,	0,1147,1567,1643,1738,1802,1912,2074,2219,2331,2526,2645,2774,2978,3174,3296,3467,3665,	76470895,76472685,76473251,76473647,76473838,76474032,76474372,76474659,76475029,76476829,76477179,76477656,76478805,76479081,76479732,76481374,76487711,76501352,
1207	0	0	0	0	0	5	19127	+	12e8c12c-923b-4718-a06a-ac1f5a0a03f1_ENSG00000183077.15	1207	0	1207	chr17	83257441	78187363	78207701	6	70,91,105,49,105,791,	0,65,156,261,310,415,	78187363,78190969,78202498,78202702,78205945,78206910,
2246	0	0	0	0	0	9	43664	+	f6556b30-d593-4271-8be3-5c1d3258d5e2_ENSG00000087157.19	2246	0	2246	chr17	83257441	78378669	78424557	10	139,190,78,100,190,179,522,149,180,497,	0,142,332,410,510,700,879,1401,1550,1730,	78378669,78392475,78396307,78398251,78399347,78400676,78403567,78414878,78419545,78424060,
2615	0	0	0	0	0	4	6057	-	aff1f57b-c39d-4d86-bfc0-42e8e3ffb1cf_ENSG00000108679.13	2615	0	2615	chr17	83257441	78971254	78979935	5	1968,132,192,220,112,	0,1968,2100,2292,2512,	78971254,78974687,78975964,78976994,78979823,
1076	0	0	0	0	0	8	13780	+	de2471ad-cebe-4d4a-8f2f-c1f74fbb4f2b_ENSG00000173818.17	1076	0	1076	chr17	83257441	80415486	80430343	9	32,172,135,113,69,129,65,59,303,	0,35,207,342,455,524,653,718,777,	80415486,80415649,80421827,80423519,80425031,80425491,80428595,80429772,80430040,
4244	0	0	0	0	0	15	75958	-	ab232d46-9355-48db-82a6-a7ee004abfb0_ENSG00000182446.14	4244	0	4244	chr17	83257441	81556886	81637110	16	2530,103,117,96,72,161,127,72,87,180,124,95,49,177,81,195,	0,2522,2625,2742,2838,2910,3071,3198,3270,3357,3537,3661,3756,3805,3982,4063,	81556886,81565504,81567416,81569015,81572016,81588943,81596115,81597244,81600340,81604547,81606690,81608727,81610209,81613317,81629724,81636915,
1195	0	0	0	0	0	6	2541	-	7fed7cec-e9c6-4fec-83a9-7fd849e2d45e_ENSG00000183684.7	1195	0	1195	chr17	83257441	81887843	81891586	7	302,178,64,114,148,132,264,	0,311,489,553,667,815,947,	81887843,81888240,81888519,81888875,81889181,81890688,81891322,
6615	0	0	0	0	0	37	10360	-	45d57034-3017-4624-9f68-812f9d0df286_ENSG00000169710.9	6615	0	6615	chr17	83257441	82081250	82098236	38	102,243,152,92,152,202,224,123,120,179,151,204,155,122,165,390,305,204,180,177,81,192,173,116,204,135,95,190,188,463,135,116,123,201,174,153,129,116,	0,102,345,497,589,741,943,1167,1290,1410,1589,1740,1944,2099,2221,2386,2776,3081,3285,3465,3642,3723,3915,4088,4204,4408,4543,4638,4828,5016,5479,5614,5730,5853,6054,6228,6381,6510,	82081250,82081600,82082008,82082322,82082526,82082913,82083201,82083516,82083771,82083974,82084233,82084512,82084798,82085034,82085237,82085481,82086253,82087049,82087324,82087684,82087953,82088115,82088389,82088760,82088968,82089249,82089631,82090374,82090881,82091221,82092454,82092696,82092896,82093218,82093597,82095319,82096318,82098120,
1445	0	0	0	0	0	9	24909	-	e98bf877-e9af-4535-b750-a25cc3a971e3_ENSG00000181396.13	1445	0	1445	chr17	83257441	82392225	82418601	10	309,213,124,154,57,65,43,76,230,196,	0,310,523,647,801,858,923,966,1042,1272,	82392225,82394330,82398195,82403936,82405323,82406417,82409367,82411454,82415397,82418405,
2395	0	0	0	0	0	8	31462	-	1b5395f2-daf4-43d7-9211-2e73d401cfc5_ENSG00000141580.16	2395	0	2395	chr17	83257441	82614575	82648444	9	1450,122,102,86,191,95,88,102,171,	0,1450,1572,1674,1760,1951,2046,2134,2236,	82614575,82616523,82617295,82619042,82621608,82625388,82627203,82630920,82648273,
1475	0	0	0	0	0	2	13884	+	4e4b77be-9031-468c-87e3-81d2beb05faf_ENSG00000176845.13	1475	0	1475	chr17	83257441	83079608	83094979	3	377,386,724,	0,365,751,	83079608,83084937,83094255,
3318	0	0	0	0	0	13	17184	+	2dab12b5-f5c8-4b9d-9129-c3d8835db46a_ENSG00000187634.12	3318	0	3318	chr1	248956422	924051	944581	14	897,92,182,51,125,90,141,163,116,79,500,125,111,674,	0,876,968,1150,1201,1326,1416,1557,1720,1836,1915,2415,2540,2651,	924051,925921,930154,931038,935771,939039,939271,941143,942135,942409,942558,943252,943697,943907,
3760	0	0	0	0	0	22	11759	-	9a2b54f2-939e-494b-98b4-c886a3500d62_ENSG00000131584.19	3760	0	3760	chr1	248956422	1292390	1307930	23	1318,111,110,227,99,108,203,95,70,209,112,101,52,113,75,96,45,184,59,54,120,58,162,	0,1332,1443,1553,1780,1879,1987,2190,2285,2355,2564,2676,2777,2829,2942,3017,3113,3158,3342,3401,3455,3575,3633,	1292390,1293822,1294089,1294401,1294717,1295446,1295735,1296014,1296210,1296424,1297821,1298012,1298369,1298566,1299830,1299972,1300157,1300508,1301987,1302921,1303161,1304085,1307768,
3729	0	0	0	0	0	21	11804	-	96f36377-cc77-41a1-924a-a780e1fb979c_ENSG00000131584.19	3729	0	3729	chr1	248956422	1292389	1307930	22	1319,111,110,227,99,108,203,95,70,209,112,101,52,113,75,96,184,59,54,120,58,162,	0,1323,1434,1544,1771,1870,1978,2181,2276,2346,2555,2667,2768,2820,2933,3008,3104,3288,3347,3401,3521,3579,	1292389,1293822,1294089,1294401,1294717,1295446,1295735,1296014,1296210,1296424,1297821,1298012,1298369,1298566,1299830,1299972,1300508,1301987,1302921,1303161,1304085,1307768,
1425	0	0	0	0	0	5	1553	+	761b8407-6b45-4e65-9fee-3865557bad42_ENSG00000169972.12	1425	0	1425	chr1	248956422	1308610	1311677	6	362,188,398,55,163,348,	0,269,457,855,910,1073,	1308610,1309085,1309453,1310633,1310908,1311329,
2252	0	0	0	0	0	16	10794	-	1cad7f80-ca96-40ac-88d1-b4355923c324_ENSG00000127054.20	2252	0	2252	chr1	248956422	1311596	1324666	17	328,130,143,62,108,163,90,84,190,65,139,35,99,229,227,98,86,	0,323,453,596,658,766,929,1019,1103,1293,1358,1497,1532,1631,1860,2087,2185,	1311596,1312017,1312225,1312439,1312592,1312786,1313034,1313508,1313731,1314300,1314823,1315403,1315519,1319295,1320455,1320995,1324580,
2266	0	0	0	0	0	8	3596	-	ed1dc56a-fabd-4796-89ab-594166dd8512_ENSG00000162576.16	2266	0	2266	chr1	248956422	1352690	1358543	9	939,81,77,40,156,471,102,303,88,	0,939,1020,1097,1137,1293,1764,1866,2169,	1352690,1353847,1354029,1354192,1354353,1354681,1355243,1355449,1358455,
1921	0	0	0	0	0	8	3893	-	57183f32-545c-4e11-83cd-6209af679287_ENSG00000162576.16	1921	0	1921	chr1	248956422	1352691	1358543	9	641,81,77,40,156,471,102,303,88,	0,614,695,772,812,968,1439,1541,1844,	1352691,1353847,1354029,1354192,1354353,1354681,1355243,1355449,1358455,
4255	0	0	0	0	0	10	8575	-	cbecfc8d-be7a-4df8-a004-a29957b51f0e_ENSG00000221978.12	4255	0	4255	chr1	248956422	1386707	1399317	11	875,93,112,142,105,2038,65,121,110,75,299,	0,1102,1195,1307,1449,1554,3592,3657,3778,3888,3963,	1386707,1387776,1387953,1390229,1390458,1390765,1393395,1395393,1398232,1398596,1399018,
2937	0	0	0	0	0	11	9678	-	20e13f33-7195-4dfc-81cb-db3a70f7645a_ENSG00000221978.12	2937	0	2937	chr1	248956422	1386707	1399317	12	875,93,112,142,105,810,125,65,121,110,75,299,	0,871,964,1076,1218,1323,2133,2258,2323,2444,2554,2629,	1386707,1387776,1387953,1390229,1390458,1390765,1392678,1393395,1395393,1398232,1398596,1399018,
3366	0	0	0	0	0	12	23860	-	ea56c6c3-1974-40f0-8d67-8da582abf720_ENSG00000008130.15	3366	0	3366	chr1	248956422	1751231	1778470	13	1829,83,158,100,155,103,86,106,144,130,84,219,182,	0,1829,1912,2070,2170,2325,2428,2514,2620,2764,2894,2978,3197,	1751231,1753566,1754050,1754283,1754543,1755373,1756257,1756502,1756738,1757180,1761951,1765227,1778288,
1595	0	0	0	0	0	10	102742	-	50541a14-25c9-4996-9841-021dff17321d_ENSG00000078369.18	1595	0	1595	chr1	248956422	1786748	1891087	11	305,116,217,202,67,163,64,107,39,49,268,	0,305,421,638,840,907,1070,1134,1241,1280,1329,	1786748,1787321,1789052,1790394,1793244,1804418,1806474,1815755,1817836,1839189,1890819,
6252	0	0	0	0	0	6	75806	+	4b5a8e9d-2768-46d2-9a7c-817d7b9ac122_ENSG00000157933.10	6252	0	6252	chr1	248956422	2228043	2310213	7	1692,126,116,269,293,231,3637,	0,1692,1818,1934,2203,2496,2727,	2228043,2302977,2303284,2303839,2304292,2306019,2306576,
327	0	0	0	0	0	2	12640	-	16a5ce8f-93e7-4cb8-ba8b-fc150593dad8_ENSG00000116251.11	327	0	327	chr1	248956422	6186614	6199595	3	202,105,34,	0,202,307,	6186614,6197651,6199561,
2184	0	0	0	0	0	11	19246	+	9207b7f3-9bbb-4c43-9afc-601b10239825_ENSG00000142657.21	2184	0	2184	chr1	248956422	10399072	10420511	12	53,76,180,119,70,135,190,131,134,100,123,882,	0,44,120,300,419,489,624,814,945,1079,1179,1302,	10399072,10399628,10400392,10404160,10408070,10411417,10413061,10416986,10417375,10418825,10419416,10419629,
1184	0	0	0	0	0	7	15900	-	a5ff072b-f309-40ca-9121-72f5b23f4714_ENSG00000116670.15	1184	0	1184	chr1	248956422	11674479	11691477	8	337,93,74,95,101,72,261,65,	0,337,430,504,599,700,772,1033,	11674479,11675081,11675657,11676045,11676847,11677542,11680352,11691412,
2683	0	0	0	0	0	12	23729	-	c3f1bc3d-e437-4ca9-82ed-322aa7446c86_ENSG00000215908.10	2683	0	2683	chr1	248956422	16618255	16644686	13	848,194,231,147,145,183,220,84,97,252,142,118,41,	0,845,1039,1270,1417,1562,1745,1965,2049,2146,2398,2540,2658,	16618255,16619844,16625774,16626352,16627144,16628467,16630889,16631529,16632274,16633094,16635026,16643027,16644645,
2244	0	0	0	0	0	9	9850	+	7175e41b-c205-43c4-923c-4bbb45b68b2a_ENSG00000058453.17	2244	0	2244	chr1	248956422	16960872	16972964	10	258,170,121,164,216,225,150,201,132,605,	0,267,437,558,722,938,1163,1313,1514,1646,	16960872,16965722,16965998,16966407,16968202,16969115,16969784,16970252,16970635,16972359,
1055	0	0	0	0	0	8	5077	-	f55ea325-8a51-41db-844b-7ce8c4464f78_ENSG00000117122.13	1055	0	1055	chr1	248956422	16974501	16980632	9	522,74,88,45,87,27,87,78,46,	0,522,596,684,729,816,843,930,1008,	16974501,16975268,16975642,16976500,16976707,16976896,16977108,16978236,16980586,
1163	0	0	0	0	0	7	4972	-	623f8a49-2d07-4256-8bec-23763853b9e4_ENSG00000117122.13	1163	0	1163	chr1	248956422	16974501	16980632	8	522,74,88,45,216,90,78,46,	0,515,589,677,722,938,1028,1106,	16974501,16975268,16975642,16976500,16976707,16977108,16978236,16980586,
945	0	0	0	0	0	7	34350	-	abf754b3-bf0b-4fb8-9d8c-d237e173ca27_ENSG00000117118.9	945	0	945	chr1	248956422	17018721	17054007	8	237,123,102,117,83,86,128,60,	0,236,359,461,578,661,747,875,	17018721,17022607,17023972,17027748,17028653,17033059,17044760,17053947,
4498	0	0	0	0	0	26	153679	+	d934a8ce-8775-4ae9-86a9-d5ac5cb5b71a_ENSG00000074964.17	4498	0	4498	chr1	248956422	17539697	17697874	27	253,80,186,34,92,84,176,109,107,78,180,117,93,174,146,182,116,128,101,122,87,224,155,149,175,123,1027,	0,258,338,524,558,650,734,910,1019,1126,1204,1384,1501,1594,1768,1914,2096,2212,2340,2441,2563,2650,2874,3029,3178,3353,3476,	17539697,17580552,17587459,17588445,17602126,17603507,17607801,17616093,17619338,17621863,17622995,17624386,17625955,17627329,17632320,17634834,17637887,17638561,17640201,17648553,17654635,17655878,17656553,17664446,17687572,17695157,17696847,
1005	0	0	0	0	0	5	79641	-	8bcd33d1-8d15-4fdc-b122-2e5c98d758c3_ENSG00000077549.18	1005	0	1005	chr1	248956422	19339102	19419751	6	515,77,66,117,142,91,	0,513,590,656,773,915,	19339102,19344357,19345186,19356634,19357421,19419660,
3783	0	0	0	0	0	11	40832	-	d163a6a9-0913-4a13-9eb0-d674195720dc_ENSG00000127483.18	3783	0	3783	chr1	248956422	20742681	20787312	12	2410,114,112,160,91,155,81,144,160,154,100,118,	0,2413,2527,2639,2799,2890,3045,3126,3270,3430,3584,3684,	20742681,20745542,20747543,20749722,20757165,20765376,20767583,20770929,20773450,20776596,20779811,20787194,
3830	0	0	0	0	0	11	40286	-	f8c33772-166e-4b62-9590-a245f5a9f645_ENSG00000127483.18	3830	0	3830	chr1	248956422	20742678	20786666	12	2413,114,112,160,91,155,81,144,160,154,100,18,	0,2410,2524,2636,2796,2887,3042,3123,3267,3427,3581,3681,	20742678,20745542,20747543,20749722,20757165,20765376,20767583,20770929,20773450,20776596,20779811,20786648,
3792	0	0	0	0	0	26	100436	-	8946f54c-56c4-4b00-a2af-51b45e7ca25e_ENSG00000090686.15	3792	0	3792	chr1	248956422	21678902	21783195	27	537,27,49,126,156,105,107,131,111,62,123,125,69,128,115,198,150,129,180,83,134,109,125,128,157,121,372,	0,534,561,610,736,892,997,1104,1235,1346,1408,1531,1656,1725,1853,1968,2166,2316,2445,2625,2708,2842,2951,3076,3204,3361,3482,	21678902,21680807,21687190,21689973,21695065,21701497,21703511,21704261,21705726,21706125,21706466,21706743,21715388,21721035,21721649,21723897,21728569,21729703,21736445,21747066,21748137,21751506,21752526,21752991,21756545,21757662,21782823,
1080	0	0	0	0	0	1	4640	+	207f9f0f-5d07-4f8b-8e12-84241277732a_chr1:22025000	1080	0	1080	chr1	248956422	22025521	22031223	2	118,944,	0,136,	22025521,22030279,
3085	0	0	0	0	0	19	61149	+	d89ba024-f74d-4337-b923-94e129fa0aab_ENSG00000004487.16	3085	0	3085	chr1	248956422	23019492	23083689	20	455,166,60,134,79,93,107,82,95,143,91,135,74,112,133,188,115,128,147,511,	0,492,658,718,852,931,1024,1131,1213,1308,1451,1542,1677,1751,1863,1996,2184,2299,2427,2574,	23019492,23030468,23044426,23050386,23053760,23055068,23055931,23057483,23059072,23068538,23069060,23071224,23072123,23073291,23077227,23078989,23079552,23081445,23082219,23083178,
2491	0	0	0	0	0	9	32012	-	45af018b-cea5-4d82-85a3-bb27753eaca0_ENSG00000125944.20	2491	0	2491	chr1	248956422	23309785	23344310	10	1281,122,150,206,136,177,114,108,119,100,	0,1281,1403,1553,1759,1895,2072,2186,2294,2413,	23309785,23311200,23313552,23318482,23321527,23323555,23333517,23337753,23338489,23344210,
2646	0	0	0	0	0	10	31834	-	255d7703-b409-457f-9800-1df0d265fe4c_ENSG00000125944.20	2646	0	2646	chr1	248956422	23309785	23344310	11	1281,122,150,215,136,177,114,108,119,169,100,	0,1279,1401,1551,1766,1902,2079,2193,2301,2420,2589,	23309785,23311200,23313552,23318482,23321527,23323555,23333517,23337753,23338489,23340851,23344210,
2310	0	0	0	0	0	8	32189	-	67af0766-41cb-4160-a696-5119c5e233bf_ENSG00000125944.20	2310	0	2310	chr1	248956422	23309785	23344310	9	1281,122,150,206,136,114,108,119,100,	0,1268,1390,1540,1746,1882,1996,2104,2223,	23309785,23311200,23313552,23318482,23321527,23333517,23337753,23338489,23344210,
466	0	0	0	0	0	2	2117	+	33990a0c-1f37-4b3c-9fec-8fbb25934182_ENSG00000249087.7	466	0	466	chr1	248956422	23369217	23371783	3	107,71,271,	0,121,192,	23369217,23371138,23371512,
1550	0	0	0	0	0	4	8269	+	c3553c61-0fc6-41db-a8ed-bb7a2bd17188_ENSG00000057757.10	1550	0	1550	chr1	248956422	23778417	23788232	5	296,78,105,109,958,	0,300,378,483,592,	23778417,23779863,23785674,23786314,23787274,
1385	0	0	0	0	0	10	3766	-	c4399ae9-fa2e-496e-a079-9df325b043bc_ENSG00000117308.15	1385	0	1385	chr1	248956422	23795599	23800781	11	408,115,78,86,67,114,177,114,116,71,70,	0,388,503,581,667,734,848,1025,1139,1255,1326,	23795599,23796150,23796508,23796696,23796875,23797033,23797694,23798116,23798614,23799365,23800711,
856	0	0	0	0	0	5	12038	-	b98c7e39-9031-423b-97ca-d25ac030d496_ENSG00000188529.14	856	0	856	chr1	248956422	23966444	23980319	6	1279,54,163,107,105,129,	0,258,312,475,582,687,	23966444,23971572,23971849,23974973,23978712,23980190,
2933	0	0	0	0	0	5	8322	-	31354542-7457-49e1-ad2f-dc46e94d146f_ENSG00000188529.14	2933	0	2933	chr1	248956422	23969082	23980319	6	2357,54,163,107,105,129,	0,2360,2414,2577,2684,2789,	23969082,23971572,23971849,23974973,23978712,23980190,
3776	0	0	0	0	0	17	26203	+	993490d7-634a-4c84-b823-171963ac2d97_ENSG00000133226.17	3776	0	3776	chr1	248956422	24643307	24673262	18	40,90,123,171,116,204,195,120,275,81,87,145,42,111,465,196,210,1081,	0,59,149,272,443,559,763,958,1078,1353,1434,1521,1666,1708,1819,2284,2480,2690,	24643307,24645983,24646666,24648858,24649970,24651408,24652433,24652912,24654854,24660718,24661309,24662659,24663182,24666814,24669122,24670119,24671385,24672181,
1584	0	0	0	0	0	10	66210	-	78199c12-0aee-46e1-9bc0-f29b3296f2ba_ENSG00000188672.18	1584	0	1584	chr1	248956422	25362362	25430192	11	191,74,80,134,138,167,148,151,187,97,253,	0,176,250,330,464,602,769,917,1068,1255,1352,	25362362,25370466,25375348,25385710,25388975,25390748,25391993,25402595,25408682,25428952,25429939,
1194	0	0	0	0	0	4	2293	+	2fa9c50e-60ac-406d-8c97-428897e7a7ec_ENSG00000198830.11	1194	0	1194	chr1	248956422	26472505	26475970	5	122,45,51,96,858,	0,142,187,238,334,	26472505,26473482,26474084,26474571,26475112,
1195	0	0	0	0	0	3	2286	+	2bfc1900-06bd-4c4a-8dcc-c662b69d8c1f_ENSG00000198830.11	1195	0	1195	chr1	248956422	26472449	26475970	4	178,103,96,858,	0,133,236,332,	26472449,26473482,26474571,26475112,
1134	0	0	0	0	0	9	23532	+	3296f342-b1a1-4e51-a7b1-2e139b154707_ENSG00000180098.9	1134	0	1134	chr1	248956422	28553096	28577764	10	41,98,100,53,132,120,163,34,130,265,	0,39,137,237,290,422,542,705,739,869,	28553096,28553639,28560632,28561345,28564702,28567293,28571175,28571866,28574588,28577499,
1285	0	0	0	0	0	3	31676	+	890d66af-9d5e-4cf1-b49f-f96ab8675d58_ENSG00000198492.16	1285	0	1285	chr1	248956422	28736949	28769775	4	198,25,80,847,	0,333,358,438,	28736949,28737657,28738258,28768928,
1095	0	0	0	0	0	2	31701	+	b0ce4dfe-9948-4209-a496-9695b360fc4b_ENSG00000198492.16	1095	0	1095	chr1	248956422	28736964	28769775	3	183,80,847,	0,179,259,	28736964,28738258,28768928,
1674	0	0	0	0	0	7	9258	+	df9c9e90-2b5d-4671-a7c1-686abd5eb263_ENSG00000168528.12	1674	0	1674	chr1	248956422	31423692	31434678	8	162,191,138,170,91,142,219,615,	0,111,302,440,610,701,843,1062,	31423692,31424682,31425775,31426653,31428977,31429396,31432966,31434063,
1576	0	0	0	0	0	4	28131	-	d8179a02-644b-4ffd-930b-2e50d161d831_ENSG00000184007.21	1576	0	1576	chr1	248956422	31908652	31938358	5	308,75,131,689,372,	0,313,388,519,1208,	31908652,31910037,31911695,31918969,31937986,
1335	0	0	0	0	0	9	7851	+	aa9dfe1f-dbef-4041-bf22-3886cce0711f_ENSG00000084623.11	1335	0	1335	chr1	248956422	32222406	32231604	10	38,93,88,66,150,128,111,90,93,490,	0,26,119,207,273,423,551,662,752,845,	32222406,32222537,32224033,32224409,32226170,32226402,32228498,32228726,32230926,32231114,
1503	0	0	0	0	0	4	28204	-	59318f17-7c18-414b-8b42-b6eeb44b7e63_ENSG00000176261.15	1503	0	1503	chr1	248956422	32620819	32650550	5	1129,37,83,160,118,	0,1122,1159,1242,1402,	32620819,32627507,32633644,32633950,32650432,
555	0	0	0	0	0	5	28151	-	1eb1712e-b0c5-49f3-b7cc-59481aaf83d8_ENSG00000176261.15	555	0	555	chr1	248956422	32621829	32650550	6	119,37,53,83,160,118,	0,116,153,206,289,449,	32621829,32627507,32631826,32633644,32633950,32650432,
1138	0	0	0	0	0	4	5650	-	aa6bf48a-7599-44b6-bc13-f63c37453aee_ENSG00000121900.19	1138	0	1138	chr1	248956422	32894594	32901389	5	285,439,60,194,167,	0,285,724,784,978,	32894594,32895304,32895909,32898125,32901222,
2361	0	0	0	0	0	6	23805	-	5843bef2-46db-4766-ae86-a9efbc94cee7_ENSG00000134686.18	2361	0	2361	chr1	248956422	33323625	33349885	7	1394,277,142,115,130,108,289,	0,1394,1671,1813,1928,2058,2166,	33323625,33328869,33330070,33331347,33332274,33334184,33349596,
3157	0	0	0	0	0	16	21525	+	3d667a6b-566f-4c3a-838f-b7c1785ef103_ENSG00000116871.15	3157	0	3157	chr1	248956422	36156174	36180849	17	289,345,69,164,115,123,164,146,329,178,139,105,54,43,91,194,602,	0,296,641,710,874,989,1112,1276,1422,1751,1929,2068,2173,2227,2270,2361,2555,	36156174,36170970,36171512,36172463,36173363,36176198,36176417,36176696,36177872,36178418,36178684,36178920,36179261,36179514,36179665,36179873,36180247,
3358	0	0	0	0	0	16	21318	+	2fc8020b-8255-486d-bcda-a5c2db0f28f5_ENSG00000116871.15	3358	0	3358	chr1	248956422	36156174	36180849	17	289,345,69,164,115,111,383,146,329,178,139,105,54,43,91,194,602,	0,290,635,704,868,983,1094,1477,1623,1952,2130,2269,2374,2428,2471,2562,2756,	36156174,36170970,36171512,36172463,36173363,36174897,36176198,36176696,36177872,36178418,36178684,36178920,36179261,36179514,36179665,36179873,36180247,
2671	0	0	0	0	0	4	6261	-	eea68f80-27fd-4c5e-b00d-3cc0a86112a3_ENSG00000116922.14	2671	0	2671	chr1	248956422	37681569	37690513	5	1591,119,180,281,512,	0,1591,1710,1890,2171,	37681569,37683318,37686272,37689605,37690001,
2673	0	0	0	0	0	4	6260	-	fee8e421-7de0-4ed7-bcfe-c2835837ce66_ENSG00000116922.14	2673	0	2673	chr1	248956422	37681569	37690513	5	1591,123,180,278,512,	0,1587,1710,1890,2168,	37681569,37683318,37686272,37689605,37690001,
2058	0	0	0	0	0	2	5001	+	d0f9bdeb-a052-4a08-b246-c037802d0446_ENSG00000185090.14	2058	0	2058	chr1	248956422	37794102	37801133	3	630,110,1290,	0,662,772,	37794102,37795736,37799843,
1942	0	0	0	0	0	6	10126	+	21d16864-eff4-4024-bc87-139e5f1d9967_ENSG00000183520.12	1942	0	1942	chr1	248956422	38012733	38024820	7	132,103,114,94,131,111,1276,	0,120,223,337,431,562,673,	38012733,38017667,38018463,38019058,38019252,38022698,38023544,
3261	0	0	0	0	0	14	12787	-	00ab35a5-a7f9-4f08-887f-dac0ee48360e_ENSG00000090621.14	3261	0	3261	chr1	248956422	39560815	39576790	15	307,103,131,94,309,72,88,273,96,138,95,140,116,194,1032,	0,307,410,541,635,944,1016,1104,1377,1473,1611,1706,1846,1962,2156,	39560815,39561684,39562072,39562322,39563613,39564470,39564685,39565105,39567750,39568801,39569594,39569862,39571233,39572392,39575758,
1559	0	0	0	0	0	6	40873	-	460a81d0-1ce2-4848-a3af-c8ba004b4fb6_ENSG00000043514.16	1559	0	1559	chr1	248956422	39841050	39883496	7	863,118,110,78,113,112,179,	0,853,971,1081,1159,1272,1384,	39841050,39844100,39844530,39847219,39847547,39847985,39883317,
2595	0	0	0	0	0	12	29309	+	d0cf7d97-67dd-4a6d-b752-184581225f79_ENSG00000131236.17	2595	0	2595	chr1	248956422	40040751	40072649	13	32,125,104,78,144,86,106,178,185,124,83,144,1200,	0,39,164,268,346,490,576,682,860,1045,1169,1252,1396,	40040751,40059333,40060066,40061734,40064226,40064473,40066214,40067539,40069689,40070158,40070429,40070835,40071449,
1469	0	0	0	0	0	9	77948	+	cb0ed0cd-0078-4996-a50a-88090775272e_ENSG00000066136.20	1469	0	1469	chr1	248956422	40691715	40771603	10	152,113,72,114,96,171,159,108,60,895,	0,173,286,358,472,568,739,898,1006,1066,	40691715,40738835,40747533,40749572,40753150,40758123,40762887,40766595,40769355,40770708,
3219	0	0	0	0	0	18	29298	+	6bd31c4e-5a8e-467a-901e-9e148de97a6d_ENSG00000171793.16	3219	0	3219	chr1	248956422	40980107	41012565	19	454,179,171,101,117,84,81,152,133,89,95,63,44,97,56,97,145,94,908,	0,515,694,865,966,1083,1167,1248,1400,1533,1622,1717,1780,1824,1921,1977,2074,2219,2313,	40980107,40983277,40984820,40987371,40988593,40991164,40991764,40995916,40997393,41001028,41002159,41003113,41006050,41007448,41008658,41008793,41009444,41010160,41011657,
3620	0	0	0	0	0	17	211383	-	a84e96c6-45f9-4c06-b229-655e225e04db_ENSG00000010803.16	3620	0	3620	chr1	248956422	41027201	41242154	18	1118,143,66,180,192,201,127,233,244,89,235,71,143,209,24,69,130,96,	0,1118,1261,1327,1507,1699,1900,2027,2260,2504,2593,2828,2899,3042,3251,3275,3344,3474,	41027201,41028583,41033982,41037361,41046406,41048689,41070594,41075218,41113282,41116921,41142877,41151613,41152598,41159724,41160874,41161363,41186120,41242058,
2875	0	0	0	0	0	13	17754	-	4483702d-6ea7-4880-aee8-395a22a3d25f_ENSG00000117385.15	2875	0	2875	chr1	248956422	42746374	42767022	14	478,527,118,151,96,128,122,53,90,140,132,190,153,516,	0,475,1002,1120,1271,1367,1495,1617,1670,1760,1900,2032,2222,2375,	42746374,42747271,42748199,42750185,42752273,42752536,42754868,42755164,42755547,42757782,42758851,42759200,42762322,42766506,
4578	0	0	0	0	0	22	50747	+	70bbd63e-a03e-4e74-a44b-765e66d2bd65_ENSG00000066135.13	4578	0	4578	chr1	248956422	43650148	43705518	23	104,177,137,176,115,194,50,104,138,248,200,371,121,182,205,77,56,109,186,171,120,93,1289,	0,106,283,420,596,711,905,955,1059,1197,1445,1645,2016,2137,2319,2524,2601,2657,2766,2952,3123,3243,3336,	43650148,43653136,43653662,43655590,43660297,43662893,43665695,43666451,43666953,43667771,43669099,43671504,43683683,43688913,43690844,43691495,43692255,43693993,43694708,43697842,43703616,43704019,43704229,
2453	0	0	0	0	0	5	904	+	c025347b-8a10-4224-b157-a2060efa14be_ENSG00000132768.14	2453	0	2453	chr1	248956422	43970009	43973369	6	303,113,224,684,177,955,	0,303,416,640,1324,1501,	43970009,43970595,43970965,43971386,43972157,43972414,
2287	0	0	0	0	0	6	9661	+	eb034b59-fe81-451b-86a2-054317e4c97c_ENSG00000117411.16	2287	0	2287	chr1	248956422	43979236	43991170	7	380,365,236,191,123,105,873,	0,396,761,997,1188,1311,1416,	43979236,43981108,43981688,43984864,43985277,43985516,43990297,
1345	0	0	0	0	0	6	132809	-	c67dd960-3fa3-4e42-8854-b7c60d73a359_ENSG00000117419.15	1345	0	1345	chr1	248956422	44221069	44355260	7	571,100,73,92,60,117,369,	0,550,650,723,815,875,992,	44221069,44247938,44284834,44308309,44313168,44319627,44354891,
1639	0	0	0	0	0	8	132461	-	7ca2ac6c-be55-4886-8878-d59ea58189d1_ENSG00000117419.15	1639	0	1639	chr1	248956422	44221069	44355260	9	571,100,73,92,60,117,272,76,369,	0,523,623,696,788,848,965,1237,1313,	44221069,44247938,44284834,44308309,44313168,44319627,44339044,44352849,44354891,
2064	0	0	0	0	0	10	17694	+	97b6394f-4d04-41c3-8edf-8c93cef7bdd5_ENSG00000187147.18	2064	0	2064	chr1	248956422	44631967	44651723	11	241,43,122,133,97,87,56,79,109,75,1020,	0,241,284,406,539,636,723,779,858,967,1042,	44631967,44632342,44635544,44636029,44644697,44644994,44645220,44645409,44649660,44649882,44650703,
1981	0	0	0	0	0	10	17772	+	7f70079e-ca30-4b45-acfe-944880d47f6b_ENSG00000187147.18	1981	0	1981	chr1	248956422	44631983	44651723	11	225,43,44,133,97,87,56,79,109,75,1020,	0,238,281,325,458,555,642,698,777,886,961,	44631983,44632342,44635544,44636029,44644697,44644994,44645220,44645409,44649660,44649882,44650703,
1977	0	0	0	0	0	10	17768	+	86e5556f-f370-46af-92ff-44db5e424b46_ENSG00000187147.18	1977	0	1977	chr1	248956422	44631974	44651723	11	238,43,44,133,97,87,56,79,109,75,1020,	0,234,277,321,454,551,638,694,773,882,957,	44631974,44632342,44635544,44636029,44644697,44644994,44645220,44645409,44649660,44649882,44650703,
2735	0	0	0	0	0	20	25029	+	6fe2dc09-9e84-4505-911d-c43083fede18_ENSG00000142945.13	2735	0	2735	chr1	248956422	44739836	44767646	21	206,95,102,49,123,123,101,96,55,163,91,64,92,143,205,111,68,106,114,124,550,	0,171,266,368,417,540,663,764,860,915,1078,1169,1233,1325,1468,1673,1784,1852,1958,2072,2196,	44739836,44740912,44747383,44747651,44750441,44753131,44753732,44754749,44755928,44756074,44757555,44757907,44758048,44759205,44760279,44760591,44761915,44762345,44762544,44766825,44767096,
610	0	0	0	0	0	4	2089	+	4198f1a4-b5cb-4d2e-939d-1e3ddeae4735_ENSG00000142937.12	610	0	610	chr1	248956422	44775943	44778739	5	197,40,176,130,164,	0,102,142,318,448,	44775943,44776674,44777613,44777999,44778575,
1461	0	0	0	0	0	10	17778	+	d1dc5fa6-5000-4b19-8a03-bf6290a4518c_ENSG00000117448.13	1461	0	1461	chr1	248956422	45550803	45570049	11	73,190,128,90,120,152,196,200,73,87,159,	0,64,254,382,472,592,744,940,1140,1213,1300,	45550803,45550965,45552435,45561788,45566568,45566868,45567981,45568484,45568926,45569142,45569890,
1189	0	0	0	0	0	7	18017	+	197693ea-22b3-4a9c-b834-d68cb1ac4d67_ENSG00000117448.13	1189	0	1189	chr1	248956422	45550803	45570049	8	352,90,120,152,196,73,87,159,	0,314,404,524,676,872,945,1032,	45550803,45561788,45566568,45566868,45567981,45568926,45569142,45569890,
2694	0	0	0	0	0	11	56215	-	798b0040-23ce-43d6-8c45-d05e3fb54418_ENSG00000159592.11	2694	0	2694	chr1	248956422	45627487	45687133	12	921,103,125,159,141,194,73,287,130,115,1042,141,	0,237,340,465,624,765,959,1032,1319,1449,1564,2606,	45627487,45629575,45630481,45633488,45634095,45640209,45642426,45654542,45655189,45659027,45660183,45686992,
2334	0	0	0	0	0	21	7410	-	3d6bdf8b-fff0-45d9-a28b-a18896f8f622_ENSG00000085998.14	2334	0	2334	chr1	248956422	46188682	46198434	22	298,110,136,45,65,126,129,73,59,42,84,76,71,128,99,118,114,66,119,115,170,99,	0,300,410,546,591,656,782,911,984,1043,1085,1169,1245,1316,1444,1543,1661,1775,1841,1960,2075,2245,	46188682,46189457,46189853,46190472,46190719,46192097,46192307,46192517,46192899,46193173,46193304,46193563,46193854,46194273,46194552,46194843,46195810,46196011,46196730,46196969,46197701,46198335,
2449	0	0	0	0	0	22	7294	-	13bac8a2-ccc4-4c5f-9ab0-852e3bc38e31_ENSG00000085998.14	2449	0	2449	chr1	248956422	46188682	46198434	23	298,116,110,136,45,65,126,129,73,59,42,84,76,71,128,99,118,114,66,119,115,170,99,	0,299,415,525,661,706,771,897,1026,1099,1158,1200,1284,1360,1431,1559,1658,1776,1890,1956,2075,2190,2360,	46188682,46189241,46189457,46189853,46190472,46190719,46192097,46192307,46192517,46192899,46193173,46193304,46193563,46193854,46194273,46194552,46194843,46195810,46196011,46196730,46196969,46197701,46198335,
534	0	0	0	0	0	2	12569	+	8486b34d-3dba-4ef1-85fe-44a712f67b07_ENSG00000173660.12	534	0	534	chr1	248956422	46303708	46316776	3	112,162,225,	0,147,309,	46303708,46310154,46316551,
404	0	0	0	0	0	2	12688	+	cebe54af-b531-4c9a-a2a1-cf2547449d10_ENSG00000173660.12	404	0	404	chr1	248956422	46303697	46316776	3	123,43,225,	0,139,182,	46303697,46309100,46316551,
3471	0	0	0	0	0	7	90801	+	82431b7e-749e-4abc-bde5-404e382717f1_ENSG00000162374.17	3471	0	3471	chr1	248956422	50108919	50203210	8	279,87,241,104,154,226,39,2360,	0,263,350,591,695,849,1075,1114,	50108919,50141771,50144956,50177088,50193764,50195560,50197428,50200850,
2446	0	0	0	0	0	4	69913	+	475387b9-a7b8-474e-b595-704231f72127_ENSG00000162374.17	2446	0	2446	chr1	248956422	50108919	50181300	5	279,87,241,104,1757,	0,257,344,585,689,	50108919,50141771,50144956,50177088,50179543,
2704	0	0	0	0	0	21	168598	+	7220165e-14b7-4e99-a20b-7e1888e91d4e_ENSG00000117859.19	2704	0	2704	chr1	248956422	51617091	51788464	22	130,51,77,96,48,30,39,91,105,160,113,119,86,172,85,111,64,141,79,92,136,750,	0,125,176,253,349,397,427,466,557,662,822,935,1054,1140,1312,1397,1508,1572,1713,1792,1884,2020,	51617091,51651990,51714002,51745535,51746709,51748368,51756319,51760689,51761866,51765821,51772069,51772604,51776832,51781163,51782558,51783914,51784263,51784441,51785807,51786525,51787352,51787714,
1610	0	0	0	0	0	9	36464	-	d6d3a1f8-9926-4dea-9fa2-2a51553c2611_ENSG00000058799.15	1610	0	1610	chr1	248956422	53851732	53889779	10	538,98,183,167,117,88,81,164,80,67,	0,540,638,821,988,1105,1193,1274,1438,1518,	53851732,53860055,53866199,53866757,53871371,53878314,53878641,53883112,53888906,53889712,
1841	0	0	0	0	0	8	19969	+	bcf72855-23ed-4ec9-8038-ece1ba089656_ENSG00000116212.15	1841	0	1841	chr1	248956422	53946357	53968168	9	192,120,487,132,119,89,114,85,504,	0,191,311,798,930,1049,1138,1252,1337,	53946357,53947861,53951985,53958148,53960355,53962033,53962295,53966295,53967664,
990	0	0	0	0	0	6	43086	-	b81eef97-cb21-4901-8084-deceae5d62ca_ENSG00000162604.12	990	0	990	chr1	248956422	61681047	61725133	7	303,130,74,92,109,60,232,	0,303,433,507,599,708,768,	61681047,61683416,61694696,61700933,61709328,61723712,61724901,
2967	0	0	0	0	0	4	41098	-	57334d99-55b3-4ba7-9f62-1d58cba6a39c_ENSG00000162604.12	2967	0	2967	chr1	248956422	61681047	61725133	5	2499,74,92,109,214,	0,2489,2563,2655,2764,	61681047,61694696,61700933,61709328,61724919,
756	0	0	0	0	0	7	81651	-	fc60b08a-ca1a-4566-bff6-ebf89fae15b8_ENSG00000142856.16	756	0	756	chr1	248956422	63440769	63523255	8	334,51,50,57,94,79,43,127,	0,332,383,433,490,584,663,706,	63440769,63446805,63447564,63453917,63454379,63454889,63508527,63523128,
1395	0	0	0	0	0	4	77985	+	3e737358-6c7a-4e70-8adb-79b9094ebbf8_ENSG00000162433.15	1395	0	1395	chr1	248956422	65147548	65226891	5	117,120,173,119,829,	0,70,190,363,482,	65147548,65190709,65218753,65224751,65226062,
3320	0	0	0	0	0	21	206769	+	276f79d2-70b2-43cf-839b-94152579c6eb_ENSG00000118473.22	3320	0	3320	chr1	248956422	66534155	66744257	22	213,64,25,72,57,55,176,25,52,86,93,75,128,127,66,112,156,133,203,65,165,1185,	0,200,264,289,361,418,473,649,674,726,812,905,980,1108,1235,1301,1413,1569,1702,1905,1970,2135,	66534155,66625846,66633069,66635943,66639776,66642809,66643543,66670994,66671943,66673280,66677003,66679677,66689147,66690189,66694438,66719293,66729263,66733747,66739334,66740657,66741271,66743072,
2041	0	0	0	0	0	11	132030	-	3f16eaaf-1f03-41dd-a840-38bd9f179add_ENSG00000116729.14	2041	0	2041	chr1	248956422	68098472	68232544	12	281,154,84,144,64,98,169,137,162,125,273,351,	0,284,438,522,666,730,828,997,1134,1296,1421,1694,	68098472,68137779,68144568,68145868,68148135,68148562,68150187,68153516,68155098,68159122,68193954,68232193,
2822	0	0	0	0	0	11	27714	+	9a240af9-2b15-4edc-ac9f-455dd8ba3182_ENSG00000116754.13	2822	0	2822	chr1	248956422	70221479	70252001	12	360,134,110,93,50,128,82,132,90,96,139,1394,	0,370,504,614,707,757,885,967,1099,1189,1285,1424,	70221479,70228421,70232267,70234695,70235500,70237424,70239438,70244683,70246817,70249951,70250364,70250607,
828	0	0	0	0	0	3	12359	+	b3029fae-0324-4d82-99d4-fb82bd4fe492_ENSG00000197568.14	828	0	828	chr1	248956422	70354827	70368023	4	284,94,52,407,	0,301,395,447,	70354827,70366443,70366932,70367616,
2388	0	0	0	0	0	19	28307	-	895de3a8-6c40-453b-9b7c-e886af6e8a65_ENSG00000162613.16	2388	0	2388	chr1	248956422	77948404	77979086	20	370,146,75,129,80,152,161,142,101,103,102,99,163,58,72,50,40,39,91,202,	0,382,528,603,732,812,964,1125,1267,1368,1471,1573,1672,1835,1893,1965,2015,2055,2094,2185,	77948404,77949154,77955254,77956571,77960183,77960343,77962769,77963573,77964061,77964253,77964645,77964869,77965068,77966693,77966883,77967048,77967626,77968164,77969924,77978884,
4509	0	0	0	0	0	14	40954	-	887d9cc9-b992-4806-b55c-da65ce649cb1_ENSG00000117155.16	4509	0	4509	chr1	248956422	84644951	84690468	15	2656,166,115,174,137,151,178,76,136,111,213,170,132,50,98,	0,2608,2774,2889,3063,3200,3351,3529,3605,3741,3852,4065,4235,4367,4417,	84644951,84650361,84651882,84655831,84656347,84658317,84662197,84662454,84664416,84666121,84669680,84670645,84671176,84680337,84690370,
2130	0	0	0	0	0	9	37214	+	396e84f8-15dd-4fed-a9c2-cbee19a11389_ENSG00000097033.14	2130	0	2130	chr1	248956422	86704894	86744162	10	77,142,129,134,93,24,90,101,229,1035,	0,166,308,437,571,664,688,778,879,1108,	86704894,86715723,86719506,86722539,86724312,86730087,86734601,86735078,86742207,86743127,
1006	0	0	0	0	0	7	8863	+	8fe7ed22-cb5a-47f6-a835-6d29e1fcc52c_ENSG00000122406.14	1006	0	1006	chr1	248956422	92832056	92841924	8	61,70,116,135,203,178,83,159,	0,66,136,252,387,590,768,851,	92832056,92833388,92833544,92834778,92836189,92837455,92840556,92841765,
1096	0	0	0	0	0	6	8777	+	16d5620d-b5b7-44d2-a656-1eff69d4546d_ENSG00000122406.14	1096	0	1096	chr1	248956422	92832056	92841924	7	61,272,135,203,178,83,159,	0,66,338,473,676,854,937,	92832056,92833388,92834778,92836189,92837455,92840556,92841765,
3410	0	0	0	0	0	21	96708	+	987be65f-baaa-44be-af90-b0eadc461880_ENSG00000117528.13	3410	0	3410	chr1	248956422	94418388	94518663	22	200,99,89,70,98,124,57,143,70,70,98,92,92,73,64,78,66,90,120,105,57,1612,	0,192,291,380,450,548,672,729,872,942,1012,1110,1202,1294,1367,1431,1509,1575,1665,1785,1890,1947,	94418388,94464774,94467918,94473765,94475142,94475613,94478258,94480463,94483169,94487541,94487693,94487891,94489724,94489902,94491183,94498601,94498782,94498944,94499494,94506537,94515145,94517051,
1843	0	0	0	0	0	9	96924	+	23f2cf4b-6d6e-4f01-8ba7-b89922c65974_ENSG00000162627.17	1843	0	1843	chr1	248956422	98661861	98760500	10	50,120,183,111,165,199,200,87,153,447,	0,178,298,481,592,757,956,1156,1243,1396,	98661861,98662696,98684884,98691074,98691534,98695517,98698705,98701816,98738236,98760053,
1497	0	0	0	0	0	7	97131	+	97713019-6d3b-4082-88d3-9cc9261eff7c_ENSG00000162627.17	1497	0	1497	chr1	248956422	98661861	98760500	8	50,183,111,165,199,200,153,447,	0,39,222,333,498,697,897,1050,	98661861,98684884,98691074,98691534,98695517,98698705,98738236,98760053,
2586	0	0	0	0	0	10	23950	+	fc874c40-b09f-4d6b-b931-4e355f4dc0ad_ENSG00000137996.12	2586	0	2586	chr1	248956422	100266215	100291771	11	205,101,222,124,59,142,125,59,95,105,369,	0,212,313,535,659,718,860,985,1044,1139,1244,	100266215,100266523,100268073,100270556,100273393,100274823,100275598,100277257,100285227,100287098,100291402,
2690	0	0	0	0	0	12	28986	-	302eaa38-1381-4dc2-9fd4-7eb3e6a4c873_ENSG00000121940.15	2690	0	2690	chr1	248956422	108931792	108963457	13	709,318,342,147,98,94,141,222,108,102,140,161,97,	0,709,1027,1369,1516,1614,1708,1849,2071,2179,2281,2421,2582,	108931792,108934624,108937076,108939635,108940044,108941404,108943474,108943835,108947610,108949819,108950308,108962308,108963360,
1653	0	0	0	0	0	7	1881	-	bfbbf984-aa5c-4cb7-b0c8-f4135635bfa6_ENSG00000134222.16	1653	0	1653	chr1	248956422	109279566	109283144	8	590,94,270,115,442,58,57,71,	0,588,682,952,1067,1509,1567,1624,	109279566,109280395,109280776,109281136,109281618,109282517,109282679,109283073,
915	0	0	0	0	0	7	23659	-	da82768a-bb85-477a-900f-7bed38b4b7dc_ENSG00000143106.13	915	0	915	chr1	248956422	109401849	109426427	8	241,87,103,59,108,68,127,126,	0,241,328,431,490,598,666,793,	109401849,109409927,109411010,109411876,109412076,109413067,109415236,109426301,
2376	0	0	0	0	0	10	6382	+	74b073c8-4606-4897-9ed8-e46d07c28ee6_ENSG00000162650.16	2376	0	2376	chr1	248956422	109483938	109492734	11	142,66,105,211,287,83,254,199,122,796,149,	0,104,170,275,486,773,856,1110,1309,1431,2227,	109483938,109486056,109486505,109487006,109487517,109488382,109488846,109489929,109490270,109490921,109492585,
1333	0	0	0	0	0	9	20833	-	01d3cb9d-626c-48ae-945b-b69307e3ec08_ENSG00000156171.14	1333	0	1333	chr1	248956422	111117906	111140114	10	361,93,83,178,140,68,145,64,166,77,	0,361,454,537,715,855,923,1068,1132,1298,	111117906,111118804,111119876,111120515,111124741,111126226,111131423,111137522,111139500,111140037,
2316	0	0	0	0	0	12	51432	-	794ed8a4-f220-483a-acb9-ddc20fe2fca2_ENSG00000116793.16	2316	0	2316	chr1	248956422	113705764	113759489	13	398,129,222,90,174,160,135,157,159,70,57,75,467,	0,398,527,749,839,1013,1173,1308,1465,1624,1694,1751,1826,	113705764,113706593,113710253,113711745,113711939,113713278,113724758,113726417,113738109,113738729,113757698,113758658,113759022,
1722	0	0	0	0	0	15	16539	+	c4d044e7-a314-4613-9488-a7f1f7a9d992_ENSG00000186141.9	1722	0	1722	chr1	248956422	145824199	145842493	16	170,167,39,104,186,89,105,93,81,52,61,151,102,50,150,155,	0,135,302,341,445,631,720,825,918,999,1051,1112,1263,1365,1415,1565,	145824199,145825756,145826453,145826605,145826819,145828748,145833259,145833489,145836493,145836814,145837535,145838055,145839889,145840115,145840921,145842338,
2949	0	0	0	0	0	13	8356	-	7c0b904c-5d6f-488a-bfe7-05b4706d3986_ENSG00000131788.16	2949	0	2949	chr1	248956422	145848521	145859779	14	1191,38,134,169,134,161,74,106,135,91,51,85,418,115,	0,1191,1229,1363,1532,1666,1827,1901,2007,2142,2233,2284,2369,2787,	145848521,145850231,145850452,145850770,145851019,145853503,145853812,145854457,145854745,145855735,145856067,145856346,145856588,145859664,
1444	0	0	0	0	0	5	8537	+	a602a516-ff8c-4e7d-be91-7bbb64786acd_ENSG00000023902.14	1444	0	1444	chr1	248956422	150149656	150159630	6	130,147,141,105,102,812,	0,136,283,424,529,631,	150149656,150150911,150156065,150156910,150157384,150158818,
1537	0	0	0	0	0	6	2019	-	71cfdc0c-7b4f-416c-b216-744ae23218ca_ENSG00000117362.13	1537	0	1537	chr1	248956422	150265403	150268900	7	791,124,128,123,74,35,203,	0,791,915,1043,1166,1240,1275,	150265403,150266532,150267074,150267355,150267715,150267956,150268697,
4353	0	0	0	0	0	21	33957	+	c10ea98e-f7af-497e-a784-dcc8b507854c_ENSG00000143379.12	4353	0	4353	chr1	248956422	150926411	150964735	22	106,271,152,35,100,126,202,74,191,127,157,159,633,117,170,629,29,133,166,212,89,489,	0,103,374,526,561,661,787,989,1063,1254,1381,1538,1697,2330,2447,2617,3246,3275,3408,3574,3786,3875,	150926411,150927703,150929966,150939939,150941328,150942562,150942851,150943919,150944917,150946885,150949121,150949366,150950457,150951364,150959177,150960562,150962129,150962586,150962973,150963529,150963994,150964246,
1559	0	0	0	0	0	5	1511	+	00af3d1e-6a18-4f27-a89d-0cc14843764f_ENSG00000163156.11	1559	0	1559	chr1	248956422	151166078	151169138	6	125,71,89,98,1013,153,	0,147,218,307,405,1418,	151166078,151166470,151166933,151167120,151167325,151168985,
1151	0	0	0	0	0	8	11568	+	16201989-2b2e-40f2-9d81-78814eec6b12_ENSG00000159352.15	1151	0	1151	chr1	248956422	151254768	151267479	9	40,115,87,69,216,109,132,68,307,	0,48,163,250,319,535,644,776,844,	151254768,151263913,151264831,151265165,151265393,151266003,151266307,151266519,151267172,
1131	0	0	0	0	0	8	11559	+	dd139f48-1405-4295-8a0f-1d0bf7b8ea29_ENSG00000159352.15	1131	0	1131	chr1	248956422	151254768	151267479	9	40,115,87,69,216,118,132,68,307,	0,38,153,240,309,525,643,775,843,	151254768,151263913,151264831,151265165,151265393,151266003,151266307,151266519,151267172,
918	0	0	0	0	0	6	1449	+	3c6f42b7-fcfa-4299-9302-3a218f89fd4e_ENSG00000159377.11	918	0	918	chr1	248956422	151399578	151401937	7	149,205,147,82,117,89,121,	0,158,363,510,592,709,798,	151399578,151399980,151400441,151400763,151401238,151401541,151401816,
1483	0	0	0	0	0	4	879	+	970cf08c-77be-4810-96dc-c7e3035986c8_ENSG00000159377.11	1483	0	1483	chr1	248956422	151399578	151401937	5	149,207,914,89,121,	0,150,357,1271,1360,	151399578,151399980,151400441,151401541,151401816,
1070	0	0	0	0	0	5	1272	+	bd01e79c-af27-4cb7-bd5d-b775a07bbacc_ENSG00000159377.11	1070	0	1070	chr1	248956422	151399578	151401937	6	149,207,404,117,89,121,	0,150,357,761,878,967,	151399578,151399980,151400441,151401238,151401541,151401816,
1097	0	0	0	0	0	5	1261	+	8c957557-6497-427e-8298-0df4f0d6340d_ENSG00000159377.11	1097	0	1097	chr1	248956422	151399578	151401937	6	149,207,147,82,392,121,	0,148,355,502,584,976,	151399578,151399980,151400441,151400763,151401238,151401816,
2464	0	0	0	0	0	13	11937	-	ca60c702-bb71-41e8-aadf-67df46f043f6_ENSG00000159409.14	2464	0	2464	chr1	248956422	151702403	151716798	14	1045,138,144,138,66,150,142,144,80,129,49,83,106,44,	0,1050,1188,1332,1470,1536,1686,1828,1972,2052,2181,2230,2313,2419,	151702403,151705030,151705821,151706223,151706668,151707144,151707506,151707791,151708997,151709219,151709742,151714593,151715875,151716754,
3214	0	0	0	0	0	4	8518	+	e449e308-2294-46a9-b14a-9c1926e66a3e_ENSG00000160679.13	3214	0	3214	chr1	248956422	153634079	153646306	5	264,1877,187,138,1243,	0,265,2142,2329,2467,	153634079,153636571,153642242,153643226,153645063,
2611	0	0	0	0	0	13	8292	-	b624638e-c885-4e9d-9c26-dc48f7acdae0_ENSG00000160741.17	2611	0	2611	chr1	248956422	153947677	153958615	14	652,187,270,407,245,50,80,30,104,69,62,117,102,271,	0,609,796,1066,1473,1718,1768,1848,1878,1982,2051,2113,2230,2332,	153947677,153948457,153949114,153951259,153952017,153952396,153952570,153952804,153953265,153953537,153954254,153954872,153955064,153958344,
1703	0	0	0	0	0	9	4749	+	8b7d711e-dbec-4675-8d50-c3077806b7ca_ENSG00000143578.16	1703	0	1703	chr1	248956422	153967901	153974361	10	283,118,247,122,93,107,69,85,97,490,	0,272,390,637,759,852,959,1028,1113,1210,	153967901,153968521,153968929,153969333,153972743,153972971,153973194,153973379,153973619,153973871,
338	0	0	0	0	0	3	533	+	43105851-fed2-4bc9-af76-9976c90e1462_ENSG00000177954.14	338	0	338	chr1	248956422	153990762	153991698	4	40,121,109,133,	0,29,150,259,	153990762,153990913,153991114,153991565,
1546	0	0	0	0	0	1	25266	-	bc891cc6-4c0c-4486-b8b1-c79cbc9a036b_chr1:154156000	1546	0	1546	chr1	248956422	154156363	154183205	2	1358,218,	0,1360,	154156363,154182987,
3392	0	0	0	0	0	24	39185	+	568c4411-2d0f-40b9-9434-423c498cf52d_ENSG00000143569.19	3392	0	3392	chr1	248956422	154220942	154263505	25	33,130,78,111,169,96,46,113,53,86,172,199,278,173,190,55,175,73,196,89,54,82,218,106,403,	0,48,178,256,367,536,632,678,791,844,930,1102,1301,1579,1752,1942,1997,2172,2245,2441,2530,2584,2666,2884,2990,	154220942,154225083,154227281,154228614,154234590,154235195,154236565,154237023,154241512,154243216,154246203,154249238,154251040,154251480,154253899,154254835,154255151,154255682,154257062,154257345,154258976,154259947,154260891,154261591,154263102,
3411	0	0	0	0	0	24	39120	+	c4b58270-2d79-4adb-b172-ffc4b82aaac7_ENSG00000143569.19	3411	0	3411	chr1	248956422	154220966	154263505	25	74,130,78,111,169,96,46,113,53,86,172,199,278,173,190,55,175,73,196,89,54,82,218,106,403,	0,67,197,275,386,555,651,697,810,863,949,1121,1320,1598,1771,1961,2016,2191,2264,2460,2549,2603,2685,2903,3009,	154220966,154225083,154227281,154228614,154234590,154235195,154236565,154237023,154241512,154243216,154246203,154249238,154251040,154251480,154253899,154254835,154255151,154255682,154257062,154257345,154258976,154259947,154260891,154261591,154263102,
5930	0	0	0	0	0	27	19806	+	a5f040d8-3db2-49cd-9041-cdc34e1bcb1f_ENSG00000143515.17	5930	0	5930	chr1	248956422	154325552	154351304	28	150,68,59,114,99,62,73,71,80,159,89,197,209,44,166,189,116,165,112,106,145,184,224,84,246,139,131,2465,	0,156,224,283,397,496,558,631,702,782,941,1030,1227,1436,1480,1646,1835,1951,2116,2228,2334,2479,2663,2887,2971,3217,3356,3487,	154325552,154328104,154330395,154330814,154331047,154331443,154331605,154331953,154332617,154334106,154334502,154337347,154340853,154342479,154342795,154343112,154343452,154343892,154344142,154344394,154344640,154344970,154345321,154345799,154346230,154346619,154348407,154348839,
1526	0	0	0	0	0	6	8213	+	085b3368-86e2-4ac4-9923-3f756bebb932_ENSG00000160688.19	1526	0	1526	chr1	248956422	154983364	154993111	7	33,225,745,148,99,74,210,	0,32,257,1002,1150,1249,1323,	154983364,154983841,154988104,154989559,154990158,154992712,154992901,
2848	0	0	0	0	0	20	8620	+	db5dc762-7431-43dc-b852-cdfc88c63e34_ENSG00000143537.13	2848	0	2848	chr1	248956422	155051325	155062775	21	140,158,77,79,77,193,63,69,170,85,149,175,93,305,196,78,73,139,70,125,316,	0,158,316,393,472,549,742,805,874,1044,1129,1278,1453,1546,1851,2047,2125,2198,2337,2407,2532,	155051325,155052619,155053416,155053909,155054149,155054313,155055789,155055931,155056079,155056385,155056952,155057187,155057636,155057850,155058245,155058709,155059901,155060204,155060762,155062244,155062459,
2461	0	0	0	0	0	12	7693	-	e21e8026-4e74-4fbe-ae3f-15d2916a3b1b_ENSG00000177628.16	2461	0	2461	chr1	248956422	155234451	155244636	13	649,117,164,225,238,173,134,147,192,88,95,139,131,	0,639,756,920,1145,1383,1556,1690,1837,2029,2117,2212,2351,	155234451,155235194,155235680,155236244,155237340,155238133,155238516,155239615,155239885,155240629,155241085,155244094,155244505,
3157	0	0	0	0	0	11	5086	-	9494de81-5557-4130-88e4-a469f81e2595_ENSG00000160767.21	3157	0	3157	chr1	248956422	155247216	155255483	12	739,254,69,546,70,100,176,108,120,111,57,831,	0,749,1003,1072,1618,1688,1788,1964,2072,2192,2303,2360,	155247216,155248049,155248404,155250275,155251094,155251501,155251732,155253624,155253858,155254083,155254399,155254652,
3172	0	0	0	0	0	10	7443	-	b5c6cff9-9873-4f73-a2cc-bbda1a48addc_ENSG00000176444.19	3172	0	3172	chr1	248956422	155262873	155273482	11	527,91,80,83,130,95,167,117,1424,170,282,	0,527,618,698,781,911,1006,1173,1290,2714,2884,	155262873,155263949,155264220,155264467,155264644,155265859,155266728,155268009,155268292,155270807,155273200,
1031	0	0	0	0	0	7	10743	+	c5f5521d-d0ec-407a-8144-95b3f27c0b77_ENSG00000160752.14	1031	0	1031	chr1	248956422	155308888	155320666	8	77,142,141,81,123,78,135,258,	0,74,216,357,438,561,639,774,	155308888,155310063,155312254,155317940,155318168,155319610,155319793,155320408,
1304	0	0	0	0	0	9	10449	+	7f93764f-37b3-4076-b7e1-c5cd167a4ce5_ENSG00000160752.14	1304	0	1304	chr1	248956422	155308862	155320666	10	214,163,141,81,123,89,73,78,135,258,	0,164,327,468,549,672,761,834,912,1047,	155308862,155310042,155312254,155317940,155318168,155318664,155318855,155319610,155319793,155320408,
1046	0	0	0	0	0	4	10076	-	4f2a0f95-5991-4ce0-aa18-b0727e3b7b5c_ENSG00000163479.14	1046	0	1046	chr1	248956422	156009048	156020171	5	602,78,109,99,159,	0,604,682,791,890,	156009048,156011809,156014960,156018269,156020012,
1047	0	0	0	0	0	4	10072	-	6997d15d-7f82-4ef4-85a0-e38d6f2d3ae2_ENSG00000163479.14	1047	0	1047	chr1	248956422	156009048	156020171	5	602,78,113,99,159,	0,601,679,792,891,	156009048,156011809,156014960,156018269,156020012,
1069	0	0	0	0	0	3	10047	-	b1e7bcba-ae55-4c8f-acf8-6342f7f30500_ENSG00000163479.14	1069	0	1069	chr1	248956422	156009048	156020171	4	602,78,237,159,	0,598,676,913,	156009048,156011809,156018131,156020012,
1238	0	0	0	0	0	6	10615	-	695b78a7-0bf8-4aa2-8d4b-2b3828f99c2e_ENSG00000163479.14	1238	0	1238	chr1	248956422	156009048	156020917	7	602,78,181,109,99,155,30,	0,590,668,849,958,1057,1212,	156009048,156011809,156012384,156014960,156018269,156020012,156020887,
1078	0	0	0	0	0	3	1896	-	387d2216-41ba-4d6b-9831-c104709c43e4_ENSG00000198715.13	1078	0	1078	chr1	248956422	156292687	156295679	4	522,219,201,154,	0,513,732,933,	156292687,156294017,156294364,156295525,
1926	0	0	0	0	0	13	27351	-	f0f27b4a-6f2c-4960-a8e5-030c0da0751f_ENSG00000163468.15	1926	0	1926	chr1	248956422	156308967	156338245	14	336,132,246,181,82,133,150,187,115,97,63,51,62,92,	0,340,472,718,899,981,1114,1264,1451,1566,1663,1726,1777,1839,	156308967,156310557,156310949,156312040,156317165,156317414,156318867,156320838,156324971,156333546,156334712,156334867,156335826,156338153,
5885	0	0	0	0	0	10	31158	-	4296a863-8886-42c3-becb-e6c0b3c4b5c5_ENSG00000116604.18	5885	0	5885	chr1	248956422	156466217	156500779	11	1439,307,241,130,191,57,211,138,204,192,294,	0,3924,4231,4472,4602,4793,4850,5061,5199,5403,5595,	156466217,156467992,156468779,156475107,156477011,156479289,156479585,156480833,156482436,156483238,156500485,
945	0	0	0	0	0	5	1417	+	f4eec5d7-3ecd-48b3-8c91-efcc79a651aa_ENSG00000163382.12	945	0	945	chr1	248956422	156591777	156594131	6	209,105,111,114,148,250,	0,215,320,431,545,693,	156591777,156592104,156592364,156592556,156593407,156593881,
1140	0	0	0	0	0	4	1511	+	34255133-ba44-41c3-9227-468d2de1a636_ENSG00000132692.19	1140	0	1140	chr1	248956422	156656856	156659528	5	240,83,145,191,502,	0,240,323,468,659,	156656856,156657674,156658126,156658542,156659026,
2417	0	0	0	0	0	6	6056	+	bd01719c-6c36-478c-8c2f-322d1396a422_ENSG00000143303.12	2417	0	2417	chr1	248956422	156728468	156736960	7	747,483,63,144,485,185,329,	0,738,1221,1284,1428,1913,2098,	156728468,156731990,156732984,156733376,156734008,156735724,156736631,
1674	0	0	0	0	0	6	6346	+	67641b65-7a44-40a1-bfe0-852f10b084d4_ENSG00000143303.12	1674	0	1674	chr1	248956422	156728948	156736960	7	267,193,63,144,485,185,329,	0,286,479,542,686,1171,1356,	156728948,156732280,156732984,156733376,156734008,156735724,156736631,
2149	0	0	0	0	0	7	31117	+	c975beef-361e-48d2-b89c-8ec34cb51063_ENSG00000143294.15	2149	0	2149	chr1	248956422	156767552	156800815	8	687,48,567,96,96,144,66,442,	0,692,740,1307,1403,1499,1643,1709,	156767552,156782281,156786607,156791066,156791696,156794664,156797275,156800373,
3667	0	0	0	0	0	9	39083	-	0cf6258b-4c49-4dfb-b909-ecc0e7d6a273_ENSG00000270149.5	3667	0	3667	chr1	248956422	160996204	161038977	10	2702,49,108,103,203,147,108,69,103,98,	0,2690,2739,2847,2950,3153,3300,3408,3477,3580,	160996204,160999042,160999639,160999875,161000145,161000630,161001019,161001284,161021009,161038879,
1734	0	0	0	0	0	6	1232	+	0d8ce8c4-f9dd-4ab4-b2c4-a9dbe9caae64_ENSG00000158793.14	1734	0	1734	chr1	248956422	161118113	161120976	7	438,96,255,104,134,126,478,	0,448,544,799,903,1037,1163,	161118113,161118785,161119133,161119508,161119818,161120106,161120498,
827	0	0	0	0	0	5	4041	+	32a85802-a33f-42af-bbf5-22a8bacc8a35_ENSG00000143222.12	827	0	827	chr1	248956422	161153993	161158856	6	77,68,64,77,91,445,	0,82,150,214,291,382,	161153993,161156949,161157253,161157616,161158120,161158411,
1995	0	0	0	0	0	8	4195	-	f5cf05d0-aa73-4ca6-813e-c1395cf270be_ENSG00000158850.15	1995	0	1995	chr1	248956422	161171309	161177507	9	780,105,123,191,236,288,146,49,85,	0,772,877,1000,1191,1427,1715,1861,1910,	161171309,161172226,161173604,161173858,161174992,161175807,161176433,161177057,161177422,
1392	0	0	0	0	0	12	10523	+	ba43191f-168c-4617-afb5-1d3ba083ab9d_ENSG00000158864.12	1392	0	1392	chr1	248956422	161202375	161214395	13	105,191,121,113,75,78,86,120,130,96,84,58,240,	0,103,294,415,528,603,681,767,887,1017,1113,1197,1255,	161202375,161206406,161209192,161209482,161209856,161210110,161210303,161210590,161212350,161213379,161213648,161213863,161214155,
1268	0	0	0	0	0	5	6110	+	4c42b14b-9c35-485e-bde6-eb0870672d96_ENSG00000081721.11	1268	0	1268	chr1	248956422	161749804	161757162	6	341,127,119,97,187,377,	0,366,493,612,709,896,	161749804,161751654,161751865,161752367,161753074,161756785,
1352	0	0	0	0	0	6	39962	-	d5c5565e-47d2-4bd2-9627-2967e66242a9_ENSG00000143183.16	1352	0	1352	chr1	248956422	165727305	165768876	7	816,145,68,47,60,78,395,	0,581,726,794,841,901,979,	165727305,165743166,165752101,165754227,165759524,165768191,165768481,
4041	0	0	0	0	0	5	10969	+	6b02f669-e586-413d-9a81-3a058c29dddb_ENSG00000143157.11	4041	0	4041	chr1	248956422	166839456	166854473	6	313,134,127,99,1486,1889,	0,311,445,572,671,2157,	166839456,166840954,166846611,166847493,166848937,166852584,
1180	0	0	0	0	0	9	234070	-	24732602-c8f9-4915-857b-447a59d7efdc_ENSG00000143156.14	1180	0	1180	chr1	248956422	169132530	169367797	10	287,108,102,69,65,106,208,51,111,90,	0,287,395,497,566,631,737,945,996,1107,	169132530,169169446,169230717,169235130,169237622,169287302,169298555,169303144,169309969,169367707,
1531	0	0	0	0	0	12	233711	-	be0af589-cf7f-4c27-beb3-065fd536fcee_ENSG00000143156.14	1531	0	1531	chr1	248956422	169132530	169367797	13	287,108,102,69,65,106,208,84,51,111,167,108,90,	0,285,393,495,564,629,735,943,1027,1078,1189,1356,1464,	169132530,169169446,169230717,169235130,169237622,169287302,169298555,169301969,169303144,169309969,169323116,169324392,169367707,
1076	0	0	0	0	0	8	234181	-	9975874a-4e3a-4e97-8b1b-be5b3649662e_ENSG00000143156.14	1076	0	1076	chr1	248956422	169132530	169367797	9	287,108,102,69,65,106,208,51,90,	0,284,392,494,563,628,734,942,993,	169132530,169169446,169230717,169235130,169237622,169287302,169298555,169303144,169367707,
3186	0	0	0	0	0	15	30649	+	ed0f9a09-773e-4498-9c74-965db19c4b27_ENSG00000117593.12	3186	0	3186	chr1	248956422	173824652	173858400	16	704,100,67,102,96,124,47,107,70,180,108,63,153,219,76,883,	0,765,865,932,1034,1130,1254,1301,1408,1478,1658,1766,1829,1982,2201,2277,	173824652,173826686,173828332,173830659,173831534,173833375,173834472,173836939,173838189,173839366,173840865,173845228,173850326,173853348,173856665,173857517,
586	0	0	0	0	0	11	3494	-	738e30b4-c1f8-449b-8f81-1cd1d80822cd_ENSG00000234741.8	586	0	586	chr1	248956422	173863900	173867983	12	175,48,23,30,54,38,38,30,40,36,53,24,	0,177,225,248,278,332,370,408,438,478,514,567,	173863900,173864256,173864483,173864674,173865228,173865509,173865856,173866176,173866527,173866760,173866990,173867959,
600	0	0	0	0	0	10	3478	-	a16217d1-6c38-4484-83f8-267b10014092_ENSG00000234741.8	600	0	600	chr1	248956422	173863900	173867983	11	175,48,30,54,77,38,30,40,36,53,24,	0,175,223,253,307,384,422,452,492,528,581,	173863900,173864256,173864674,173865228,173865470,173865856,173866176,173866527,173866760,173866990,173867959,
561	0	0	0	0	0	10	3517	-	b7fc21c9-3fba-4db3-b5ac-55fef8ae84a8_ENSG00000234741.8	561	0	561	chr1	248956422	173863900	173867983	11	175,48,30,54,38,38,30,40,36,53,24,	0,175,223,253,307,345,383,413,453,489,542,	173863900,173864256,173864674,173865228,173865509,173865856,173866176,173866527,173866760,173866990,173867959,
1455	0	0	0	0	0	8	2623	-	c658b481-f13f-4d8e-a7a1-5c799bb694f1_ENSG00000234741.8	1455	0	1455	chr1	248956422	173863900	173867983	9	175,1026,38,38,30,40,36,53,24,	0,175,1201,1239,1277,1307,1347,1383,1436,	173863900,173864256,173865509,173865856,173866176,173866527,173866760,173866990,173867959,
1498	0	0	0	0	0	8	2584	-	cccdb72b-99e1-46f2-8ecc-d680bb5752fa_ENSG00000234741.8	1498	0	1498	chr1	248956422	173863900	173867983	9	175,1026,77,38,30,40,36,53,24,	0,175,1201,1278,1316,1346,1386,1422,1475,	173863900,173864256,173865470,173865856,173866176,173866527,173866760,173866990,173867959,
1681	0	0	0	0	0	7	2396	-	5ef91a7a-518c-4654-9424-827fac8ef92b_ENSG00000234741.8	1681	0	1681	chr1	248956422	173863900	173867983	8	175,1291,38,30,40,36,53,24,	0,175,1466,1504,1534,1574,1610,1663,	173863900,173864256,173865856,173866176,173866527,173866760,173866990,173867959,
469	0	0	0	0	0	8	3601	-	178b7e3c-9125-4fef-9a54-462778fe8763_ENSG00000234741.8	469	0	469	chr1	248956422	173863900	173867983	9	175,48,38,38,30,40,36,53,24,	0,168,216,254,292,322,362,398,451,	173863900,173864256,173865509,173865856,173866176,173866527,173866760,173866990,173867959,
2381	0	0	0	0	0	14	260062	-	198f73ea-6561-4585-a620-0fbb870d400e_ENSG00000143207.21	2381	0	2381	chr1	248956422	175944830	176207286	15	340,45,161,125,118,117,82,109,144,136,115,58,69,60,715,	0,341,386,547,672,790,907,989,1098,1242,1378,1493,1551,1620,1680,	175944830,175947194,175986942,175988287,175989361,176027571,176043185,176043709,176046180,176081151,176085775,176116623,176149005,176184632,176206571,
1721	0	0	0	0	0	4	12162	+	460619cb-050d-463c-b7d8-4e08b4ca0fba_ENSG00000186283.14	1721	0	1721	chr1	248956422	179082069	179095996	5	318,114,179,125,1029,	0,274,388,567,692,	179082069,179082939,179087910,179094092,179094967,
2834	0	0	0	0	0	12	40328	+	f7c30f4c-2ecd-4893-a9e7-6cf0d9fd23b3_ENSG00000116260.17	2834	0	2834	chr1	248956422	180154869	180198034	13	303,101,46,103,91,146,135,130,123,148,180,629,702,	0,313,414,460,563,654,800,935,1065,1188,1336,1516,2145,	180154869,180166490,180175320,180175930,180178793,180182173,180183915,180186052,180189551,180190432,180194212,180196261,180197332,
3060	0	0	0	0	0	10	40066	+	185a51c6-1664-41df-a9f1-9a064520ae70_ENSG00000116260.17	3060	0	3060	chr1	248956422	180154869	180198034	11	303,101,46,103,91,146,135,130,123,148,1773,	0,289,390,436,539,630,776,911,1041,1164,1312,	180154869,180166490,180175320,180175930,180178793,180182173,180183915,180186052,180189551,180190432,180196261,
5768	0	0	0	0	0	22	75885	+	0a0b90ba-4a14-49b0-bc8c-69cea6b427e9_ENSG00000116698.21	5768	0	5768	chr1	248956422	183472526	183554193	23	123,32,118,133,172,72,151,136,163,157,71,61,120,289,145,383,372,150,81,160,171,146,2376,	0,128,160,278,411,583,655,806,942,1105,1262,1333,1394,1514,1803,1948,2331,2703,2853,2934,3094,3265,3411,	183472526,183512836,183515873,183517687,183526595,183527955,183528891,183529397,183533163,183533675,183537144,183538379,183540983,183542075,183544352,183544929,183545965,183547102,183549207,183549763,183550750,183551044,183551817,
2135	0	0	0	0	0	8	15323	-	4342d0cb-02fb-4e83-b891-43fccf2f89ff_ENSG00000159346.13	2135	0	2135	chr1	248956422	202940831	202958285	9	870,194,188,187,172,117,235,67,101,	0,872,1066,1254,1441,1613,1730,1965,2032,	202940831,202942024,202943757,202944982,202946438,202948303,202950929,202954240,202958184,
455	0	0	0	0	0	3	8021	+	8b6ad6a1-af00-4f50-8bb6-f9b5c2153ba4_ENSG00000182004.13	455	0	455	chr1	248956422	203861608	203870084	4	105,63,79,208,	0,105,168,247,	203861608,203863662,203865040,203869876,
460	0	0	0	0	0	3	7779	+	dd7ff4ba-ab1a-4a62-b553-22f36bb215c6_ENSG00000182004.13	460	0	460	chr1	248956422	203861849	203870084	4	106,63,79,208,	0,110,173,252,	203861849,203863662,203865040,203869876,
1848	0	0	0	0	0	13	18963	-	44ddc6f7-10ac-4d2d-8dfe-6504be36218a_ENSG00000143486.16	1848	0	1848	chr1	248956422	206591641	206612450	14	204,175,121,96,90,104,46,118,254,108,91,84,191,164,	0,204,379,500,596,686,790,836,954,1208,1316,1407,1491,1682,	206591641,206593618,206595717,206597099,206599002,206599732,206600262,206602335,206602950,206605399,206608235,206609375,206611183,206612286,
592	0	0	0	0	0	4	49088	+	b4e82aa9-96eb-4992-97d1-b49361a74448_ENSG00000153363.13	592	0	592	chr1	248956422	211382836	211432535	5	89,82,150,73,217,	0,74,156,306,379,	211382836,211391615,211391826,211426210,211432318,
2101	0	0	0	0	0	7	10740	-	2cc5fe13-10ce-4821-ada0-6abaf7aa3ce8_ENSG00000117650.13	2101	0	2101	chr1	248956422	211662771	211675621	8	857,126,220,127,83,241,218,238,	0,849,975,1195,1322,1405,1646,1864,	211662771,211667105,211669112,211670280,211671201,211673482,211674295,211675383,
1760	0	0	0	0	0	6	48635	-	31d025ef-c1a4-4911-a20e-e19cc1fbeb1c_ENSG00000065600.12	1760	0	1760	chr1	248956422	212364475	212414895	7	901,108,143,152,210,97,174,	0,903,1011,1154,1306,1516,1613,	212364475,212375192,212379894,212385273,212386890,212410424,212414721,
1802	0	0	0	0	0	6	48598	-	be24d35e-1798-4657-9d4d-6f7085d46fbe_ENSG00000065600.12	1802	0	1802	chr1	248956422	212364475	212414895	7	901,145,143,152,210,97,174,	0,893,1038,1181,1333,1543,1640,	212364475,212377561,212379894,212385273,212386890,212410424,212414721,
1321	0	0	0	0	0	9	234462	+	5081cd45-fe24-47eb-ba2d-971889009155_ENSG00000162814.11	1321	0	1321	chr1	248956422	217631343	217867133	10	103,90,82,104,124,204,149,133,83,256,	0,82,172,254,358,482,686,835,968,1051,	217631343,217648881,217651096,217683257,217741974,217774333,217782173,217801717,217862773,217866877,
2111	0	0	0	0	0	6	25409	+	9b8406c3-d3c0-4345-a47c-6073ace587f6_ENSG00000186205.13	2111	0	2111	chr1	248956422	220786912	220814393	7	307,174,163,192,62,72,1102,	0,346,520,683,875,937,1009,	220786912,220791490,220796642,220797873,220805051,220805202,220813291,
1879	0	0	0	0	0	10	29694	-	09a68940-98d8-4d7b-a5f9-ccd847108438_ENSG00000143498.18	1879	0	1879	chr1	248956422	222558311	222589927	11	461,155,124,67,159,131,199,132,170,123,201,	0,453,608,732,799,958,1089,1288,1420,1590,1713,	222558311,222561363,222563172,222564058,222569509,222570534,222577444,222579758,222584127,222588442,222589726,
2530	0	0	0	0	0	19	60126	+	6b40f424-e268-47c1-a53c-faf30894447e_ENSG00000162909.18	2530	0	2530	chr1	248956422	223712538	223775832	20	339,70,119,134,169,84,86,75,161,170,212,37,66,58,65,69,79,117,59,999,	0,472,542,661,795,964,1048,1134,1209,1370,1540,1752,1789,1855,1913,1978,2047,2126,2243,2302,	223712538,223717761,223744099,223745305,223746996,223749038,223750889,223751996,223752795,223755479,223759269,223761580,223762185,223764149,223766366,223769840,223770446,223771808,223772180,223774833,
2530	0	0	0	0	0	19	60126	+	6b40f424-e268-47c1-a53c-faf30894447e-1_ENSG00000162909.18	2530	0	2530	chr1	248956422	223712404	223775832	20	473,70,119,134,169,84,86,75,161,170,212,37,66,58,65,69,79,117,59,999,	0,472,542,661,795,964,1048,1134,1209,1370,1540,1752,1789,1855,1913,1978,2047,2126,2243,2302,	223712404,223717761,223744099,223745305,223746996,223749038,223750889,223751996,223752795,223755479,223759269,223761580,223762185,223764149,223766366,223769840,223770446,223771808,223772180,223774833,
1843	0	0	0	0	0	3	8105	+	834483c8-9802-4fbb-80be-4a42234be011_ENSG00000143753.13	1843	0	1843	chr1	248956422	224183239	224193157	4	179,743,65,826,	0,203,946,1011,	224183239,224189576,224191091,224192331,
1152	0	0	0	0	0	3	17928	+	3b1b67a6-035d-4907-aeed-dcf66ea2687a_ENSG00000143771.12	1152	0	1152	chr1	248956422	224356892	224375998	4	720,113,141,204,	0,699,812,953,	224356892,224365878,224371282,224375794,
3324	0	0	0	0	0	13	42333	-	03642e9e-8bec-40c3-a96b-4f4ea21801ff_ENSG00000162923.16	3324	0	3324	chr1	248956422	224389135	224434794	14	725,186,130,79,146,120,141,139,157,98,137,57,100,1111,	0,730,916,1046,1125,1271,1391,1532,1671,1828,1926,2063,2120,2220,	224389135,224393827,224398096,224398514,224398888,224400949,224404429,224411426,224418259,224419517,224424517,224431524,224431681,224433683,
1149	0	0	0	0	0	7	38998	+	2cb3c729-0928-4dca-8a32-4b046bdc2a24_ENSG00000185842.15	1149	0	1149	chr1	248956422	224929681	224969829	8	154,110,140,150,131,153,116,196,	0,150,260,400,550,681,834,950,	224929681,224952669,224954958,224960152,224964478,224967430,224968758,224969633,
903	0	0	0	0	0	5	37310	+	e8bee2dc-6166-4c60-8418-eaf4c3c3d8b6_ENSG00000185842.15	903	0	903	chr1	248956422	224929714	224967816	6	121,110,140,131,153,137,	0,133,243,383,514,667,	224929714,224952669,224954958,224964478,224967430,224967679,
3623	0	0	0	0	0	12	22915	-	12584cc7-e829-45f4-8d4c-8454d53b7788_ENSG00000143815.15	3623	0	3623	chr1	248956422	225401501	225428038	13	1962,123,81,169,104,192,55,197,190,84,201,179,85,	0,1959,2082,2163,2332,2436,2628,2683,2880,3070,3154,3355,3534,	225401501,225404403,225404625,225406663,225411336,225412453,225415277,225417983,225419262,225419714,225422076,225423910,225427953,
1575	0	0	0	0	0	3	11053	+	ee83d3a2-59e7-4158-a62d-dbc36d5ca394_ENSG00000143742.13	1575	0	1575	chr1	248956422	225777836	225790466	4	176,69,124,1208,	0,176,245,369,	225777836,225783299,225786861,225789258,
575	0	0	0	0	0	2	2028	-	988f1d41-7703-4281-a9bf-364161f16fba_ENSG00000162910.19	575	0	575	chr1	248956422	228106686	228109278	3	232,202,130,	0,234,436,	228106686,228107667,228109148,
728	0	0	0	0	0	4	1874	-	f9f40311-f055-4528-b306-9c2e067e1c4f_ENSG00000162910.19	728	0	728	chr1	248956422	228106686	228109278	5	232,202,87,67,130,	0,234,436,523,590,	228106686,228107667,228108234,228108954,228109148,
761	0	0	0	0	0	5	1839	-	426566b6-e0b8-4eba-bba6-138f5d7c07ec_ENSG00000162910.19	761	0	761	chr1	248956422	228106684	228109278	6	234,202,84,38,67,130,	0,231,433,517,555,622,	228106684,228107667,228108234,228108436,228108954,228109148,
750	0	0	0	0	0	5	1836	-	a51cec82-5daa-4c6c-b7ef-46e2e13a3076_ENSG00000162910.19	750	0	750	chr1	248956422	228106686	228109278	6	232,202,87,38,67,130,	0,216,418,505,543,610,	228106686,228107667,228108234,228108436,228108954,228109148,
891	0	0	0	0	0	6	7755	+	60c0c0c3-45c0-4434-b7c8-f5ca9adf67ba_ENSG00000143774.16	891	0	891	chr1	248956422	228140289	228148955	7	74,139,97,139,85,86,291,	0,75,214,311,450,535,621,	228140289,228145510,228146841,228147405,228147614,228148370,228148664,
1063	0	0	0	0	0	7	7590	+	e4fae004-c239-4be3-b544-e61b9f7a1fee_ENSG00000143774.16	1063	0	1063	chr1	248956422	228140289	228148955	8	74,165,139,97,139,85,86,291,	0,75,240,379,476,615,700,786,	228140289,228141123,228145510,228146841,228147405,228147614,228148370,228148664,
918	0	0	0	0	0	7	7744	+	c62d085e-766d-4ad2-8f36-80cdbc5123e6_ENSG00000143774.16	918	0	918	chr1	248956422	228140289	228148955	8	74,114,42,97,139,79,86,291,	0,74,188,230,327,466,545,631,	228140289,228145510,228146025,228146841,228147405,228147620,228148370,228148664,
1322	0	0	0	0	0	6	7337	+	b56854b4-1a58-4cc8-80a4-8039bb9a1795_ENSG00000143774.16	1322	0	1322	chr1	248956422	228140289	228148955	7	74,557,97,139,85,86,291,	0,71,628,725,864,949,1035,	228140289,228145510,228146841,228147405,228147614,228148370,228148664,
938	0	0	0	0	0	7	7725	+	c0f92d64-ceb0-4101-81b5-c2bd8677354a_ENSG00000143774.16	938	0	938	chr1	248956422	228140289	228148955	8	74,114,55,97,139,85,86,291,	0,71,185,240,337,476,561,647,	228140289,228145510,228146012,228146841,228147405,228147614,228148370,228148664,
976	0	0	0	0	0	7	7659	+	3e6ad9ba-e703-46ca-b4f3-4ae4b7eb123e_ENSG00000143774.16	976	0	976	chr1	248956422	228140289	228148955	8	74,165,114,42,97,139,85,291,	0,67,232,346,388,485,624,709,	228140289,228141123,228145510,228146025,228146841,228147405,228147614,228148664,
1072	0	0	0	0	0	8	7579	+	d5eb8892-9676-45e2-bbb9-32708e466c55_ENSG00000143774.16	1072	0	1072	chr1	248956422	228140289	228148955	9	74,165,114,42,97,139,79,86,291,	0,59,224,338,380,477,616,695,781,	228140289,228141123,228145510,228146025,228146841,228147405,228147620,228148370,228148664,
1004	0	0	0	0	0	7	7640	+	492b5499-63fb-47b6-bc9f-b745ed0330b1_ENSG00000143774.16	1004	0	1004	chr1	248956422	228140289	228148955	8	74,165,133,42,97,139,85,291,	0,52,217,350,392,489,628,713,	228140289,228141123,228145491,228146025,228146841,228147405,228147614,228148664,
855	0	0	0	0	0	7	7748	+	4cbf2f41-93a6-47f4-b032-9a6f921e1907_ENSG00000143774.16	855	0	855	chr1	248956422	228140288	228148955	8	75,114,42,97,135,79,86,291,	0,44,158,200,297,432,511,597,	228140288,228145510,228146025,228146841,228147409,228147620,228148370,228148664,
1255	0	0	0	0	0	9	7369	+	12e505c3-3205-4c39-983b-ab9d0687bef4_ENSG00000143774.16	1255	0	1255	chr1	248956422	228140289	228148955	10	74,165,204,114,42,97,139,85,86,291,	0,43,208,412,526,568,665,804,889,975,	228140289,228141123,228141625,228145510,228146025,228146841,228147405,228147614,228148370,228148664,
867	0	0	0	0	0	7	7757	+	ad476df0-a15d-46fb-b5f2-a46d72fffb23_ENSG00000143774.16	867	0	867	chr1	248956422	228140289	228148955	8	74,114,42,78,139,85,86,291,	0,40,154,196,274,413,498,584,	228140289,228145510,228146025,228146860,228147405,228147614,228148370,228148664,
1888	0	0	0	0	0	3	5685	+	8af1e668-b9d4-40bd-b96f-b5be27b0c6df_ENSG00000168159.12	1888	0	1888	chr1	248956422	228487381	228494971	4	497,97,222,1089,	0,511,608,830,	228487381,228488959,228493052,228493882,
1372	0	0	0	0	0	6	31912	+	e9960bf6-b25c-4428-9dd7-52c74b263ea9_ENSG00000168118.11	1372	0	1372	chr1	248956422	229271131	229304409	7	239,81,63,155,96,128,604,	0,245,326,389,544,640,768,	229271131,229286485,229295847,229297481,229298976,229302861,229303805,
2261	0	0	0	0	0	14	34304	+	fc63ac98-5b93-4f52-9ece-d3434de61340_ENSG00000116906.13	2261	0	2261	chr1	248956422	231241215	231277797	15	241,177,130,128,76,152,131,224,243,80,141,100,94,62,299,	0,233,410,540,668,744,896,1027,1251,1494,1574,1715,1815,1909,1971,	231241215,231260506,231262722,231265292,231265711,231266013,231266276,231267679,231270757,231272311,231273921,231275220,231275404,231276134,231277498,
3339	0	0	0	0	0	5	16146	-	bce2a437-be9e-49e9-bde7-24f2c0349906_ENSG00000173726.11	3339	0	3339	chr1	248956422	235111828	235128837	6	280,143,68,82,47,243,	0,2768,2911,2979,3061,3108,	235111828,235113767,235119338,235119817,235122325,235128594,
1242	0	0	0	0	0	9	28358	-	546f6961-e339-4987-a68e-4bd52646dbcd_ENSG00000188739.15	1242	0	1242	chr1	248956422	235131648	235161232	10	349,119,40,64,84,44,60,232,175,59,	0,364,483,523,587,671,715,775,1007,1182,	235131648,235135651,235136033,235137876,235138090,235148403,235152705,235154880,235160892,235161173,
3171	0	0	0	0	0	3	11346	+	f04f334a-2de5-4068-9200-72f541a475fa_ENSG00000285053.1	3171	0	3171	chr1	248956422	235328574	235343093	4	1926,93,71,1083,	0,1920,2013,2084,	235328574,235335241,235341707,235342010,
1945	0	0	0	0	0	16	79577	+	8e07b6bd-a467-4185-ae6a-f233c6975e07_ENSG00000284770.2	1945	0	1945	chr1	248956422	235367448	235448963	17	56,131,85,186,89,100,100,77,96,65,65,153,220,69,60,92,294,	0,62,193,278,464,553,653,753,830,926,991,1056,1209,1429,1498,1558,1650,	235367448,235380018,235401502,235414432,235419472,235427139,235430704,235434203,235435744,235436385,235436543,235437321,235438768,235441813,235442851,235448348,235448669,
1645	0	0	0	0	0	2	97315	-	f6b1a83c-fc20-4aab-af39-c7d5ce746ce4_ENSG00000168243.11	1645	0	1645	chr1	248956422	235550831	235649784	3	1406,109,123,	0,1406,1515,	235550831,235583739,235649661,
3941	0	0	0	0	0	3	51985	+	b776f631-4272-4032-b62d-5c4acdc454af_ENSG00000121644.19	3941	0	3941	chr1	248956422	244653102	244709033	4	253,73,142,3478,	0,248,321,463,	244653102,244686596,244691878,244705555,
384	0	0	0	0	0	2	7224	+	b3127395-ec54-4926-9579-3ef26daa4361_ENSG00000203667.10	384	0	384	chr1	248956422	244835658	244843280	3	98,60,240,	0,80,140,	244835658,244842198,244843040,
4875	0	0	0	0	0	5	52257	+	47f96864-b210-45cd-8fa1-9a73bcaf89f9_ENSG00000162849.16	4875	0	4875	chr1	248956422	245646091	245703255	6	189,163,3403,203,151,798,	0,157,320,3723,3926,4077,	245646091,245684232,245685404,245698105,245698886,245702457,
3296	0	0	0	0	0	13	17187	+	a2baaa0b-f200-458a-9542-a22581997870_ENSG00000187634.12	3296	0	3296	chr1	248956422	924051	944581	14	897,92,182,51,125,90,138,163,116,79,500,125,111,674,	0,868,960,1142,1193,1318,1408,1546,1709,1825,1904,2404,2529,2640,	924051,925921,930154,931038,935771,939039,939274,941143,942135,942409,942558,943252,943697,943907,
3349	0	0	0	0	0	13	17136	+	c9fe0105-da9f-49da-945f-1ee88e939699_ENSG00000187634.12	3349	0	3349	chr1	248956422	924051	944581	14	897,92,182,51,125,90,189,163,116,79,500,125,111,674,	0,859,951,1133,1184,1309,1399,1588,1751,1867,1946,2446,2571,2682,	924051,925921,930154,931038,935771,939039,939271,941143,942135,942409,942558,943252,943697,943907,
2753	0	0	0	0	0	18	12282	-	517f5989-5f18-4131-bfec-33b92b55b6d0_ENSG00000188976.11	2753	0	2753	chr1	248956422	944202	959256	19	598,105,136,114,144,102,114,112,140,189,114,111,79,91,121,132,175,153,42,	0,589,694,830,944,1088,1190,1304,1416,1556,1745,1859,1970,2049,2140,2261,2393,2568,2721,	944202,945041,945517,946172,946401,948130,948489,951126,951999,952411,953174,953781,954003,955922,956094,956893,957098,958928,959214,
2047	0	0	0	0	0	6	16870	-	d9be7970-e8da-4c65-86be-310687567b11_ENSG00000160087.20	2047	0	2047	chr1	248956422	1254984	1273849	7	503,81,139,103,41,131,997,	0,585,666,805,908,949,1080,	1254984,1256044,1256991,1257207,1263345,1267861,1272852,
1170	0	0	0	0	0	6	1882	+	34959629-a875-4411-a2fc-4e4d819bca96_ENSG00000169972.12	1170	0	1170	chr1	248956422	1308610	1311677	7	110,188,150,171,55,163,348,	0,95,283,433,604,659,822,	1308610,1309085,1309453,1309680,1310633,1310908,1311329,
1935	0	0	0	0	0	15	11112	-	939011a2-322c-47ec-b362-8a25041f664a_ENSG00000127054.20	1935	0	1935	chr1	248956422	1311596	1324666	16	328,130,143,62,108,163,90,84,190,65,139,35,99,138,98,86,	0,326,456,599,661,769,932,1022,1106,1296,1361,1500,1535,1634,1772,1870,	1311596,1312017,1312225,1312439,1312592,1312786,1313034,1313508,1313731,1314300,1314823,1315403,1315519,1319295,1320995,1324580,
2336	0	0	0	0	0	13	10699	-	b36915c8-2fb8-4824-bc86-d44e0d747755_ENSG00000127054.20	2336	0	2336	chr1	248956422	1311596	1324666	14	328,130,724,90,84,190,65,139,35,99,229,74,98,86,	0,314,444,1168,1258,1342,1532,1597,1736,1771,1870,2099,2173,2271,	1311596,1312017,1312225,1313034,1313508,1313731,1314300,1314823,1315403,1315519,1319295,1320455,1320995,1324580,
646	0	0	0	0	0	2	805	-	468b7069-acf0-4abb-9bcd-11becce0ecaa_ENSG00000175756.13	646	0	646	chr1	248956422	1373736	1375173	3	166,446,20,	0,162,608,	1373736,1373999,1375153,
2926	0	0	0	0	0	8	102834	-	4a110ac3-af56-4fd8-9ac9-1b562321fcd5_ENSG00000078369.18	2926	0	2926	chr1	248956422	1785285	1891087	9	1768,116,217,202,67,163,64,103,268,	0,1768,1884,2101,2303,2370,2533,2597,2700,	1785285,1787321,1789052,1790394,1793244,1804418,1806474,1825396,1890819,
3082	0	0	0	0	0	10	102678	-	08576103-be4d-4b14-b854-b177a6caf198_ENSG00000078369.18	3082	0	3082	chr1	248956422	1785285	1891087	11	1768,116,217,202,67,163,64,107,103,49,268,	0,1768,1884,2101,2303,2370,2533,2597,2704,2807,2856,	1785285,1787321,1789052,1790394,1793244,1804418,1806474,1815755,1825396,1839189,1890819,
842	0	0	0	0	0	4	4367	-	1f8a3041-7258-45d0-8ad5-b57a640b1ecd_ENSG00000162585.17	842	0	842	chr1	248956422	2189547	2194751	5	234,131,272,136,64,	0,234,365,637,773,	2189547,2192844,2193638,2193997,2194687,
2869	0	0	0	0	0	4	1507	+	94e78089-7e6d-4bf2-ab5f-27fe8a18b9ce_ENSG00000157870.16	2869	0	2869	chr1	248956422	2587077	2591468	5	218,52,64,491,2059,	0,207,259,323,814,	2587077,2587740,2588389,2588549,2589409,
1541	0	0	0	0	0	10	17777	-	66e68d51-a235-4e95-869d-15f67a3c4cd4_ENSG00000116213.16	1541	0	1541	chr1	248956422	3630769	3650063	11	348,192,126,106,78,87,104,73,117,153,133,	0,345,537,663,769,847,934,1038,1111,1228,1381,	3630769,3631465,3632212,3633397,3634996,3635943,3636994,3638749,3646665,3647407,3649930,
3543	0	0	0	0	0	4	6651	-	c938fe7a-bf60-4fe4-82d4-9491da72049e_ENSG00000227372.12	3543	0	3543	chr1	248956422	3737148	3747373	5	1365,155,157,130,1767,	0,1351,1506,1663,1793,	3737148,3740232,3742803,3743060,3745606,
2499	0	0	0	0	0	5	21767	-	afd65691-058b-4d23-9453-f61d12c6048f_ENSG00000116251.11	2499	0	2499	chr1	248956422	6186614	6209389	6	202,125,105,262,59,255,	0,1777,1902,2007,2269,2328,	6186614,6192929,6197651,6200488,6208680,6209134,
743	0	0	0	0	0	5	22828	+	2cf89e2a-cc55-4c9f-ab7b-083099deea87_ENSG00000116288.13	743	0	743	chr1	248956422	7961662	7985282	6	73,113,60,70,87,389,	0,59,172,232,302,389,	7961662,7962762,7969344,7970893,7977651,7984893,
1205	0	0	0	0	0	3	8808	-	eec1b876-f466-4191-8053-d97b18940f72_ENSG00000160049.12	1205	0	1205	chr1	248956422	10462870	10472529	4	339,143,162,207,	0,731,874,1036,	10462870,10467189,10469176,10472322,
3551	0	0	0	0	0	9	25104	+	32f58951-b17b-4edd-9914-50b8b16d9e31_ENSG00000162458.13	3551	0	3551	chr1	248956422	15757946	15786589	10	97,182,190,270,188,103,170,179,118,2042,	0,109,291,481,751,939,1042,1212,1391,1509,	15757946,15758173,15764495,15764963,15767375,15768527,15770408,15774617,15777169,15784547,
3312	0	0	0	0	0	8	24478	+	3dd85166-87b2-4f2b-ae8a-9ae18d06348b_ENSG00000162458.13	3312	0	3312	chr1	248956422	15758792	15786589	9	56,193,270,188,103,170,179,118,2042,	0,56,249,519,707,810,980,1159,1277,	15758792,15764492,15764963,15767375,15768527,15770408,15774617,15777169,15784547,
2087	0	0	0	0	0	5	4040	-	26078606-1a5e-456f-92a1-0d31e09261dd_ENSG00000117122.13	2087	0	2087	chr1	248956422	16974501	16980632	6	522,74,1281,90,78,46,	0,513,587,1868,1958,2036,	16974501,16975268,16975642,16977108,16978236,16980586,
4010	0	0	0	0	0	28	21978	-	0e9ef517-4b1a-4f52-98ac-abf2ae1484ba_ENSG00000159363.18	4010	0	4010	chr1	248956422	16985957	17011928	29	401,170,152,224,97,153,80,117,161,125,121,160,96,207,189,47,111,156,132,67,135,70,78,77,130,59,183,95,200,	0,393,563,715,939,1036,1189,1269,1386,1547,1672,1793,1953,2049,2256,2445,2492,2603,2759,2891,2958,3093,3163,3241,3318,3448,3507,3690,3785,	16985957,16986462,16986804,16987045,16988137,16988321,16989690,16989886,16990126,16991733,16992008,16992242,16992485,16993628,16995975,16996253,16996385,16997019,17000010,17000245,17000399,17002033,17002295,17004331,17004691,17005013,17005373,17005683,17011728,
3226	0	0	0	0	0	21	29353	-	37829921-1205-4a04-baad-28fa2fc4605b_ENSG00000127463.15	3226	0	3226	chr1	248956422	19218944	19251527	22	538,130,85,211,174,138,120,162,150,200,123,97,123,60,72,168,150,127,129,94,66,113,	0,547,677,762,973,1147,1285,1405,1567,1717,1917,2040,2137,2260,2320,2392,2560,2710,2837,2966,3060,3126,	19218944,19219568,19220763,19222623,19223395,19227312,19230843,19231260,19232623,19232935,19235129,19237141,19238016,19238794,19239230,19239817,19240296,19241015,19242344,19243613,19243949,19251414,
2161	0	0	0	0	0	2	11995	+	ed8f3cc0-c1fb-4ff6-9447-af2c8a3c7ad4_ENSG00000158747.14	2161	0	2161	chr1	248956422	19644298	19658452	3	148,424,1587,	0,148,572,	19644298,19655011,19656865,
2797	0	0	0	0	0	6	15035	+	6fdbf81e-b8b0-4b2f-8791-68d034ab08c6_ENSG00000158828.8	2797	0	2797	chr1	248956422	20633457	20651316	7	478,288,101,183,164,727,883,	0,450,738,839,1022,1186,1913,	20633457,20637841,20639891,20644489,20645559,20648504,20650433,
4092	0	0	0	0	0	17	40654	+	ab6d7c57-2176-45ee-816d-035cc74996c2_ENSG00000142794.18	4092	0	4092	chr1	248956422	21440145	21484900	18	203,272,70,128,145,210,103,215,73,206,52,164,52,173,52,173,52,1758,	0,194,466,536,664,809,1019,1122,1337,1410,1616,1668,1832,1884,2057,2109,2282,2334,	21440145,21444947,21466086,21467181,21468440,21468687,21470631,21471568,21472842,21473379,21474899,21478143,21479348,21480050,21480929,21481596,21482483,21483142,
2167	0	0	0	0	0	9	53118	-	d8195593-7a41-4874-a919-015e2b5fd1ee_ENSG00000090686.15	2167	0	2167	chr1	248956422	21727850	21783195	10	869,129,83,134,109,125,128,157,121,372,	0,869,998,1081,1215,1324,1449,1577,1734,1855,	21727850,21729703,21747066,21748137,21751506,21752526,21752991,21756545,21757662,21782823,
2393	0	0	0	0	0	8	32117	-	58a7f790-e846-4993-8af5-864cfbbf3883_ENSG00000125944.20	2393	0	2393	chr1	248956422	23309785	23344310	9	1281,122,150,215,136,177,108,119,100,	0,1284,1406,1556,1771,1907,2084,2192,2311,	23309785,23311200,23313552,23318482,23321527,23323555,23337753,23338489,23344210,
1581	0	0	0	0	0	8	2792	+	928c842d-f87c-42be-8916-5df008d899a0_ENSG00000011009.11	1581	0	1581	chr1	248956422	23791186	23795539	9	64,104,66,48,71,74,102,174,858,	0,84,188,254,302,373,447,549,723,	23791186,23792656,23793150,23793704,23793859,23794062,23794223,23794426,23794681,
1567	0	0	0	0	0	9	1993	+	74ee97d1-4176-431f-aee0-cd2eff76217d_ENSG00000011009.11	1567	0	1567	chr1	248956422	23791970	23795539	10	47,104,32,66,48,71,74,102,174,858,	0,38,142,174,240,288,359,433,535,709,	23791970,23792656,23793007,23793150,23793704,23793859,23794062,23794223,23794426,23794681,
1526	0	0	0	0	0	11	3645	-	bd6983b9-e28b-4087-ba67-56a94a15a0f9_ENSG00000117308.15	1526	0	1526	chr1	248956422	23795598	23800781	12	409,115,78,86,67,114,177,109,116,126,71,70,	0,409,524,602,688,755,869,1046,1155,1271,1397,1468,	23795598,23796150,23796508,23796696,23796875,23797033,23797694,23798116,23798614,23798886,23799365,23800711,
2953	0	0	0	0	0	5	8325	-	15535f76-c72b-4b2c-b00d-7987869bde55_ENSG00000188529.14	2953	0	2953	chr1	248956422	23969082	23980319	6	2357,51,163,107,105,129,	0,2360,2411,2574,2681,2786,	23969082,23971572,23971849,23974973,23978712,23980190,
3773	0	0	0	0	0	17	26206	+	226943ec-561c-4575-8461-7dc6d315fa5b_ENSG00000133226.17	3773	0	3773	chr1	248956422	24643287	24673262	18	60,90,123,171,116,204,195,120,275,81,84,145,42,111,465,196,210,1081,	0,59,149,272,443,559,763,958,1078,1353,1434,1518,1663,1705,1816,2281,2477,2687,	24643287,24645983,24646666,24648858,24649970,24651408,24652433,24652912,24654854,24660718,24661312,24662659,24663182,24666814,24669122,24670119,24671385,24672181,
2056	0	0	0	0	0	7	10946	+	73b40461-c224-4420-a375-0bf05614eb4f_ENSG00000117640.18	2056	0	2056	chr1	248956422	25819954	25832942	8	75,110,86,105,110,212,322,1022,	0,93,203,289,394,504,716,1038,	25819954,25823018,25823237,25823643,25826301,25826614,25829508,25831920,
1547	0	0	0	0	0	7	23243	+	ac5386bf-afa9-47d7-91b3-20130fbaf227_ENSG00000090273.14	1547	0	1547	chr1	248956422	26921742	26946576	8	187,78,204,66,406,84,119,447,	0,143,221,425,491,897,981,1100,	26921742,26924088,26941456,26941752,26942659,26945389,26945567,26946129,
1563	0	0	0	0	0	8	21456	-	80fe48fb-9c13-4d13-9b53-28276d870611_ENSG00000117748.10	1563	0	1563	chr1	248956422	27891537	27914575	9	710,95,108,117,75,114,102,107,154,	0,701,796,904,1021,1096,1210,1312,1419,	27891537,27894011,27894289,27897004,27897632,27906927,27907180,27914062,27914421,
888	0	0	0	0	0	7	23762	+	29f49f6f-22b7-4cdd-a8c8-ef2fbfaae772_ENSG00000180098.9	888	0	888	chr1	248956422	28553086	28577764	8	51,98,53,132,120,163,34,265,	0,37,135,188,320,440,603,637,	28553086,28553639,28561345,28564702,28567293,28571175,28571866,28577499,
6010	0	0	0	0	0	20	199442	+	1cc247f3-20f1-4454-abb7-a02d0c8a97f5_ENSG00000159023.21	6010	0	6010	chr1	248956422	28914573	29120020	21	195,475,213,105,43,76,219,88,153,98,173,209,57,42,63,177,129,102,81,105,3202,	0,188,663,876,981,1024,1100,1319,1407,1560,1658,1831,2040,2097,2139,2202,2379,2508,2610,2691,2796,	28914573,28987430,28993329,28997214,29011864,29015691,29018223,29030399,29033092,29035825,29039253,29053103,29058588,29058810,29060421,29064981,29097806,29109335,29112367,29115698,29116818,
1513	0	0	0	0	0	5	57302	-	269d32aa-fced-418d-8f77-b141ed34dbe4_ENSG00000084628.10	1513	0	1513	chr1	248956422	31179744	31239887	6	1968,82,61,198,138,394,	0,627,709,770,968,1106,	31179744,31181859,31182529,31183816,31188049,31239493,
538	0	0	0	0	0	6	28160	-	2df38d8a-f582-404d-b006-a026017e05b4_ENSG00000176261.15	538	0	538	chr1	248956422	32621829	32650550	7	119,37,53,83,122,25,122,	0,118,155,208,291,413,438,	32621829,32627507,32631826,32633644,32633950,32634767,32650428,
2407	0	0	0	0	0	12	26999	+	e2c6771d-c3bf-4d6c-9eea-5ebc798b1d32_ENSG00000162521.19	2407	0	2407	chr1	248956422	32651233	32680657	13	89,148,146,174,116,161,127,78,77,58,111,122,1018,	0,85,233,379,553,669,830,957,1035,1112,1170,1281,1403,	32651233,32651913,32657426,32668224,32668738,32668971,32669230,32669485,32672449,32672641,32672790,32673458,32679639,
2108	0	0	0	0	0	10	40000	-	8edac31e-f66a-42eb-b982-60b707b85f26_ENSG00000134684.10	2108	0	2108	chr1	248956422	32775238	32817317	11	853,142,194,98,136,86,136,93,81,130,130,	0,853,995,1189,1287,1423,1509,1645,1738,1819,1949,	32775238,32779381,32780084,32781047,32782403,32786361,32786939,32791161,32797762,32806481,32817187,
1951	0	0	0	0	0	9	40130	-	b60f3f33-76f1-4b09-937b-0b36619b5bd3_ENSG00000134684.10	1951	0	1951	chr1	248956422	32775238	32817317	10	853,142,194,98,136,86,136,93,81,130,	0,853,995,1189,1287,1423,1509,1645,1738,1819,	32775238,32779381,32780084,32781047,32782403,32786361,32786939,32791161,32797762,32817187,
1196	0	0	0	0	0	4	5599	-	6388453d-3237-449e-a94c-6a1c69d14c06_ENSG00000121900.19	1196	0	1196	chr1	248956422	32894593	32901389	5	286,135,415,194,167,	0,287,422,837,1031,	32894593,32895304,32895554,32898125,32901222,
780	0	0	0	0	0	4	23054	-	037d5298-a76e-4492-91c7-d57f59336bbc_ENSG00000004455.16	780	0	780	chr1	248956422	33013043	33036886	5	359,73,95,111,151,	0,359,432,527,638,	33013043,33014521,33021366,33021592,33036735,
3237	0	0	0	0	0	5	33400	-	7b103eeb-cd7c-467d-bdbf-a6d693e946d8_ENSG00000116525.14	3237	0	3237	chr1	248956422	33145398	33182043	6	2329,116,257,96,397,50,	0,2321,2437,2694,2790,3187,	33145398,33158252,33159687,33165470,33181024,33181993,
3233	0	0	0	0	0	7	41167	+	486533e7-e7d1-48e7-b218-2a6794d9cf67_ENSG00000160094.15	3233	0	3233	chr1	248956422	33256544	33300719	8	110,64,247,334,225,79,159,1790,	0,337,401,648,982,1207,1286,1445,	33256544,33276099,33276347,33280123,33281586,33294936,33295146,33298929,
2523	0	0	0	0	0	7	23635	-	439f2bc5-3a3f-41f1-917b-f8beebf92949_ENSG00000134686.18	2523	0	2523	chr1	248956422	33323625	33349772	8	1394,277,142,115,75,130,203,176,	0,1394,1671,1813,1928,2003,2133,2336,	33323625,33328869,33330070,33331347,33331624,33332274,33334089,33349596,
4605	0	0	0	0	0	20	119290	-	666f6d8e-f3e8-4aa4-b4ec-6d272f5c987d_ENSG00000142687.18	4605	0	4605	chr1	248956422	35433491	35557388	21	1590,92,91,123,143,160,139,152,149,133,124,229,133,93,88,98,102,247,524,170,27,	0,1585,1677,1768,1891,2034,2194,2333,2485,2634,2767,2891,3120,3253,3346,3434,3532,3634,3881,4405,4575,	35433491,35441046,35442245,35442905,35444160,35448172,35449866,35450357,35451627,35453556,35454361,35456012,35460304,35462620,35466607,35470862,35474804,35478965,35506611,35554349,35557361,
3259	0	0	0	0	0	15	21426	+	c64710b8-4233-4af3-b6b5-c6aaea41a6c4_ENSG00000116871.15	3259	0	3259	chr1	248956422	36156174	36180849	16	289,345,69,164,115,383,146,329,178,139,105,54,46,91,194,602,	0,299,644,713,877,992,1375,1521,1850,2028,2167,2272,2326,2372,2463,2657,	36156174,36170970,36171512,36172463,36173363,36176198,36176696,36177872,36178418,36178684,36178920,36179261,36179511,36179665,36179873,36180247,
743	0	0	0	0	0	6	7799	-	f54bf72c-c201-472f-afdb-d8c6970b85b0_ENSG00000116898.12	743	0	743	chr1	248956422	36455771	36464384	7	154,192,59,49,76,45,239,	0,154,346,405,454,530,575,	36455771,36456186,36457922,36461263,36462087,36463805,36464145,
2255	0	0	0	0	0	2	12372	+	d696c6c5-91e5-4500-9ac2-251b5fc33954_ENSG00000174574.16	2255	0	2255	chr1	248956422	38991275	39005883	3	325,72,1839,	0,342,414,	38991275,39003346,39004044,
3189	0	0	0	0	0	15	211735	-	2deb97e2-3ecd-458e-898d-6a1b2ab0f8fe_ENSG00000010803.16	3189	0	3189	chr1	248956422	41027201	41242154	16	1118,143,66,180,192,201,127,233,244,89,235,71,24,69,130,96,	0,1118,1261,1327,1507,1699,1900,2027,2260,2504,2593,2828,2899,2923,2992,3122,	41027201,41028583,41033982,41037361,41046406,41048689,41070594,41075218,41113282,41116921,41142877,41151613,41160874,41161363,41186120,41242058,
1799	0	0	0	0	0	9	2416	+	5cae0662-9a41-4628-a040-585496754b52_ENSG00000117399.14	1799	0	1799	chr1	248956422	43358980	43363203	10	26,230,149,97,129,197,95,513,118,253,	0,42,272,421,518,647,844,939,1452,1570,	43358980,43359166,43359489,43359724,43359968,43360192,43360498,43360732,43362194,43362950,
2486	0	0	0	0	0	5	863	+	e57508dc-9757-472a-84cb-8454d5421ad2_ENSG00000132768.14	2486	0	2486	chr1	248956422	43970022	43973369	6	300,113,255,684,177,955,	0,305,418,673,1357,1534,	43970022,43970595,43970965,43971386,43972157,43972414,
2378	0	0	0	0	0	5	9544	+	08c98843-8c4d-4873-9240-03c71cbc66df_ENSG00000117411.16	2378	0	2378	chr1	248956422	43979236	43991170	6	275,365,236,536,105,873,	0,265,630,866,1402,1507,	43979236,43981108,43981688,43984864,43985516,43990297,
1594	0	0	0	0	0	7	132531	-	cf15377a-abe6-46ca-ad24-945c0f8781ec_ENSG00000117419.15	1594	0	1594	chr1	248956422	44221069	44355260	8	571,100,73,92,60,117,278,369,	0,550,650,723,815,875,992,1270,	44221069,44247938,44284834,44308309,44313168,44319627,44339044,44354891,
1849	0	0	0	0	0	9	132289	-	7fc5f6dc-834c-4e9e-9340-febc6beda9ce_ENSG00000117419.15	1849	0	1849	chr1	248956422	44221069	44355260	10	571,166,100,73,92,60,117,278,76,369,	0,547,713,813,886,978,1038,1155,1433,1509,	44221069,44241914,44247938,44284834,44308309,44313168,44319627,44339044,44352849,44354891,
2065	0	0	0	0	0	10	17690	+	8afa4ccd-bcb6-4ef5-ba4d-6871597192c0_ENSG00000187147.18	2065	0	2065	chr1	248956422	44631974	44651723	11	238,43,122,133,97,87,56,79,109,75,1020,	0,244,287,409,542,639,726,782,861,970,1045,	44631974,44632342,44635544,44636029,44644697,44644994,44645220,44645409,44649660,44649882,44650703,
1166	0	0	0	0	0	8	2138	+	79bfc4a6-fb49-4cdb-a109-60be0ee8919b_ENSG00000126088.14	1166	0	1166	chr1	248956422	45012257	45015575	9	28,113,80,252,162,138,101,67,239,	0,25,138,218,470,632,770,871,938,	45012257,45012906,45013135,45013539,45013908,45014438,45014735,45014939,45015336,
1240	0	0	0	0	0	9	17978	+	57bf236c-7828-4357-ab07-a3e961537f29_ENSG00000117448.13	1240	0	1240	chr1	248956422	45550803	45570049	10	73,190,128,90,120,152,196,73,87,159,	0,43,233,361,451,571,723,919,992,1079,	45550803,45550965,45552435,45561788,45566568,45566868,45567981,45568926,45569142,45569890,
1624	0	0	0	0	0	14	32572	+	f253ea39-8220-4c44-b4bc-c082f5c8402a_ENSG00000132780.17	1624	0	1624	chr1	248956422	45584044	45618247	15	161,48,73,111,81,110,80,86,74,189,167,57,78,129,187,	0,154,202,275,386,467,577,657,743,817,1006,1173,1230,1308,1437,	45584044,45591222,45600384,45602254,45604935,45606481,45613168,45614095,45614292,45615012,45615304,45616336,45616625,45617462,45618060,
1546	0	0	0	0	0	6	23315	-	66958568-7f53-45ff-b3dd-441cc818dd3b_ENSG00000132128.16	1546	0	1546	chr1	248956422	46278400	46303274	7	684,76,123,99,165,261,151,	0,683,759,882,981,1146,1407,	46278400,46279181,46279491,46280191,46280395,46281124,46303123,
360	0	0	0	0	0	2	12704	+	2001de98-b3b5-4440-b7f5-2ac723d80953_ENSG00000173660.12	360	0	360	chr1	248956422	46303708	46316776	3	112,27,225,	0,118,145,	46303708,46309100,46316551,
2534	0	0	0	0	0	12	44243	-	9d938fe2-d08c-4fcf-86be-672cac6e283d_ENSG00000079277.21	2534	0	2534	chr1	248956422	46557407	46604279	13	1393,44,165,195,96,56,105,74,80,98,102,168,53,	0,1336,1380,1545,1740,1836,1892,1997,2071,2151,2249,2351,2519,	46557407,46560233,46561477,46562648,46565040,46568442,46572062,46574946,46576574,46580529,46583227,46594112,46604226,
3507	0	0	0	0	0	7	90759	+	28c96a02-fd31-4596-b5fb-740e93ae167a_ENSG00000162374.17	3507	0	3507	chr1	248956422	50108919	50203210	8	279,87,241,104,154,226,39,2402,	0,257,344,585,689,843,1069,1108,	50108919,50141771,50144956,50177088,50193764,50195560,50197428,50200808,
4198	0	0	0	0	0	13	68605	-	cf4f5a76-8f8b-4574-a28b-210fffdd7a7e_ENSG00000058804.12	4198	0	4198	chr1	248956422	53765477	53838296	14	2556,161,51,116,246,156,82,93,136,109,139,175,102,92,	0,2554,2715,2766,2882,3128,3284,3366,3459,3595,3704,3843,4018,4120,	53765477,53772328,53793228,53796688,53796898,53800692,53803927,53806424,53807655,53818970,53825797,53827998,53832489,53838204,
1599	0	0	0	0	0	6	20221	+	86ee9a90-168f-4c30-9302-d28c1c33f35c_ENSG00000116212.15	1599	0	1599	chr1	248956422	53946349	53968168	7	200,487,119,89,114,85,504,	0,204,691,810,899,1013,1098,	53946349,53951985,53960355,53962033,53962295,53966295,53967664,
1148	0	0	0	0	0	4	17034	+	cfea1958-81c2-445e-9772-2c327537417b_ENSG00000116221.15	1148	0	1148	chr1	248956422	54200203	54218381	5	386,186,158,204,210,	0,394,580,738,942,	54200203,54209945,54212500,54216140,54218171,
3991	0	0	0	0	0	6	33561	-	0d305e32-6b50-410b-a789-52b389259a38_ENSG00000116133.13	3991	0	3991	chr1	248956422	54849632	54887185	7	2754,179,198,144,264,156,297,	0,2754,2933,3131,3275,3539,3695,	54849632,54853433,54854036,54865302,54871349,54883617,54886888,
1914	0	0	0	0	0	15	464007	+	2821f768-2826-46f6-a4a1-e146255c5ed0_ENSG00000172456.17	1914	0	1914	chr1	248956422	59296806	59762724	16	101,215,112,152,89,116,129,104,108,62,148,75,121,95,62,222,	0,101,316,428,580,669,785,914,1018,1126,1188,1336,1411,1532,1627,1689,	59296806,59321535,59339957,59346246,59378748,59456960,59512310,59554123,59607802,59625987,59638227,59660218,59667282,59674038,59757930,59762502,
6786	0	0	0	0	0	47	226567	-	d011bf02-7f14-44fc-8857-0993e18bc091_ENSG00000116641.17	6786	0	6786	chr1	248956422	62455009	62688368	48	447,168,107,144,237,90,135,132,144,193,101,159,153,135,97,97,136,183,155,170,140,171,114,141,96,90,93,170,165,232,87,102,139,71,118,163,94,143,166,81,150,67,86,213,130,69,176,142,	0,446,614,721,865,1102,1192,1327,1459,1603,1796,1897,2056,2209,2344,2441,2538,2674,2857,3012,3182,3322,3493,3607,3748,3844,3934,4027,4197,4362,4594,4681,4783,4922,4993,5111,5274,5368,5511,5677,5758,5908,5975,6061,6274,6404,6473,6649,	62455009,62457537,62473981,62475207,62475706,62476066,62477699,62488933,62492703,62494274,62495580,62496338,62504629,62505681,62507961,62510576,62513470,62513715,62528150,62529276,62535492,62537890,62539544,62539751,62542607,62543655,62544946,62552731,62555824,62558988,62561616,62577261,62578827,62583183,62586506,62618705,62619899,62625258,62631239,62633497,62634772,62636536,62647690,62648105,626…
847	0	0	0	0	0	8	81581	-	170facb5-bf71-42d2-a2bb-8845c1e84fa9_ENSG00000142856.16	847	0	847	chr1	248956422	63440769	63523255	9	334,51,50,57,94,79,70,43,127,	0,334,385,435,492,586,665,735,778,	63440769,63446805,63447564,63453917,63454379,63454889,63478763,63508527,63523128,
5172	0	0	0	0	0	18	155656	+	11224d76-e03f-4538-b27c-b42d18809d17_ENSG00000116675.16	5172	0	5172	chr1	248956422	65254461	65415273	19	188,151,50,149,123,134,195,118,80,194,81,435,135,69,120,264,143,177,2350,	0,203,354,404,553,676,810,1005,1123,1203,1397,1478,1913,2048,2117,2237,2501,2644,2821,	65254461,65364634,65365884,65366047,65379401,65384192,65385711,65386811,65388335,65389255,65389546,65392430,65394897,65398812,65401760,65405869,65408640,65411249,65412923,
2292	0	0	0	0	0	10	58442	-	46eeec67-8840-4e93-9dcd-a89fa299d8c6_ENSG00000066557.6	2292	0	2292	chr1	248956422	70144804	70205579	11	1101,186,78,111,108,109,46,88,173,143,190,	0,1089,1275,1353,1464,1572,1681,1727,1815,1988,2131,	70144804,70148486,70151127,70152432,70155688,70159329,70173464,70173621,70175809,70178850,70205389,
1245	0	0	0	0	0	8	126069	-	5bad7d08-c3b7-4934-945e-62cd12e196da_ENSG00000142892.15	1245	0	1245	chr1	248956422	77092099	77219426	9	391,85,173,111,118,97,112,54,117,	0,391,476,649,760,878,975,1087,1141,	77092099,77122274,77154448,77161294,77161593,77163845,77166718,77210435,77219309,
4375	0	0	0	0	0	14	114508	-	fe8532df-7f1c-4d62-9f12-516563fde7bf_ENSG00000036549.13	4375	0	4375	chr1	248956422	77564505	77683419	15	1279,101,135,153,96,102,72,116,148,139,1556,154,63,134,158,	0,1280,1381,1516,1669,1765,1867,1939,2055,2203,2342,3898,4052,4115,4249,	77564505,77566080,77568331,77576067,77578773,77579526,77580997,77581775,77581978,77584516,77631849,77639448,77641383,77641521,77683261,
2544	0	0	0	0	0	11	115607	-	b7b644aa-acd1-498c-96c0-3046ab1d4e8a_ENSG00000036549.13	2544	0	2544	chr1	248956422	77564505	77682658	12	1279,101,135,153,96,102,72,113,148,139,134,74,	0,1280,1381,1516,1669,1765,1867,1939,2052,2200,2339,2473,	77564505,77566080,77568331,77576067,77578773,77579526,77580997,77581775,77581978,77584516,77641521,77682584,
402	0	0	0	0	0	1	7462	-	7407a2e6-623f-4900-a63e-8dd591505eeb_chr1:84498000	402	0	402	chr1	248956422	84498324	84506172	2	224,162,	0,224,	84498324,84506010,
1314	0	0	0	0	0	7	74765	-	06ebebcd-0a67-4c0c-b0a5-75b7a69722d5_ENSG00000117151.13	1314	0	1314	chr1	248956422	84498324	84574440	8	224,145,162,98,172,209,139,202,	0,220,365,527,625,797,1006,1145,	84498324,84501825,84563256,84563734,84565840,84569930,84570581,84574238,
1538	0	0	0	0	0	9	37199	+	93c65d64-d856-4a42-a06a-e582e56627ae_ENSG00000097033.14	1538	0	1538	chr1	248956422	86704894	86743651	10	77,142,129,134,93,39,90,101,229,524,	0,121,263,392,526,619,658,748,849,1078,	86704894,86715723,86719506,86722539,86724312,86728402,86734601,86735078,86742207,86743127,
3218	0	0	0	0	0	14	55715	+	bf92a966-feba-41e5-b5f1-39c6a7a6e0bb_ENSG00000143033.18	3218	0	3218	chr1	248956422	93079295	93138232	15	236,199,86,96,101,149,96,69,124,68,171,106,53,105,1563,	0,240,439,525,621,722,871,967,1036,1160,1228,1399,1505,1558,1663,	93079295,93110229,93110544,93114687,93114987,93115469,93118344,93119332,93120548,93127231,93129277,93133702,93133927,93134090,93136669,
2161	0	0	0	0	0	14	72512	+	a47593c5-b365-47d1-ac16-46686fb8e176_ENSG00000143036.17	2161	0	2161	chr1	248956422	94820356	94895053	15	122,108,143,137,94,161,90,125,187,166,157,84,138,237,236,	0,107,215,358,495,589,750,840,965,1152,1318,1475,1559,1697,1934,	94820356,94820948,94824492,94827506,94828492,94837710,94839947,94841999,94845277,94857334,94864742,94867333,94891129,94892280,94894817,
1248	0	0	0	0	0	4	11750	+	baa5e90e-e565-4903-afbd-03d202234c5d_ENSG00000122481.17	1248	0	1248	chr1	248956422	95234209	95247225	5	106,133,441,116,470,	0,88,221,662,778,	95234209,95239776,95244210,95246541,95246755,
2930	0	0	0	0	0	12	42347	+	26b65d4f-f484-4077-ac32-b23bcfc7a08a_ENSG00000283761.1	2930	0	2930	chr1	248956422	100038094	100083292	13	222,157,96,63,128,115,219,114,72,113,98,164,1290,	0,216,373,469,532,660,775,994,1108,1180,1293,1391,1555,	100038094,100043072,100049908,100058665,100059877,100061834,100067976,100068472,100069613,100077164,100078450,100080495,100082002,
1560	0	0	0	0	0	11	23948	+	235e0c0b-aff2-4693-b449-58c553ef1c66_ENSG00000137996.12	1560	0	1560	chr1	248956422	100266248	100291771	12	172,101,80,144,124,59,142,125,59,95,105,369,	0,156,257,337,481,605,664,806,931,990,1085,1190,	100266248,100266523,100267165,100268151,100270556,100273393,100274823,100275598,100277257,100285227,100287098,100291402,
4047	0	0	0	0	0	13	67830	-	5350242f-c39d-489b-b6e9-e03f84404559_ENSG00000085433.15	4047	0	4047	chr1	248956422	108970213	109042102	14	1359,219,132,171,170,158,76,258,179,124,803,85,84,241,	0,1359,1578,1710,1881,2051,2209,2285,2543,2722,2846,3649,3734,3818,	108970213,108974535,108981732,108982608,108983281,108986522,108991253,108995579,109002223,109004591,109010915,109013840,109017517,109041861,
3421	0	0	0	0	0	17	7503	+	253f504a-3fa5-455e-aaab-713769e507ef_ENSG00000116337.17	3421	0	3421	chr1	248956422	109621081	109632053	18	185,131,131,69,109,187,142,90,130,195,132,164,127,164,117,174,111,1111,	0,139,270,401,470,579,766,908,998,1128,1323,1455,1619,1746,1910,2027,2201,2312,	109621081,109625302,109625661,109626159,109626318,109626725,109627174,109627428,109627773,109628082,109628363,109628642,109629108,109629326,109629799,109630232,109630682,109630942,
1386	0	0	0	0	0	9	20788	-	4acd66bb-aa9f-4ac5-93ac-3d83a322772f_ENSG00000156171.14	1386	0	1386	chr1	248956422	111117906	111140114	10	361,93,83,178,140,68,145,64,211,77,	0,361,454,537,715,855,923,1068,1132,1343,	111117906,111118804,111119876,111120515,111124741,111126226,111131423,111137522,111139500,111140037,
1201	0	0	0	0	0	7	20602	-	0c969d79-4a98-4b62-a7b5-e015b5c82d4b_ENSG00000156171.14	1201	0	1201	chr1	248956422	111117904	111139733	8	363,93,83,178,68,145,64,233,	0,343,436,519,697,765,910,974,	111117904,111118804,111119876,111120515,111126226,111131423,111137522,111139500,
2156	0	0	0	0	0	10	6805	-	4f049671-c3b2-4d0f-af31-70f96bcc56bf_ENSG00000116455.14	2156	0	2156	chr1	248956422	111440273	111449256	11	1116,106,69,109,72,55,71,50,142,186,202,	0,1116,1222,1291,1400,1472,1527,1598,1648,1790,1976,	111440273,111441498,111442024,111442652,111443322,111443866,111444053,111447094,111447434,111448618,111449054,
1105	0	0	0	0	0	5	10719	+	a2e7e812-0372-4dc2-8f5c-2aa20ab76470_ENSG00000116459.11	1105	0	1105	chr1	248956422	111449463	111461332	6	118,146,164,126,180,416,	0,75,221,385,511,691,	111449463,111454210,111456085,111456629,111459456,111460916,
2590	0	0	0	0	0	11	51143	-	66cce7ce-0f4b-41af-9656-8a2f3dfafecd_ENSG00000116793.16	2590	0	2590	chr1	248956422	113705764	113759489	12	398,129,222,90,174,160,135,157,159,70,57,831,	0,398,527,749,839,1013,1173,1308,1465,1624,1694,1751,	113705764,113706593,113710253,113711745,113711939,113713278,113724758,113726417,113738109,113738729,113757698,113758658,
2167	0	0	0	0	0	9	7561	-	4255289d-2f9b-46b6-9a83-cecf7a50054c_ENSG00000134262.13	2167	0	2167	chr1	248956422	113895059	113904844	10	433,282,208,104,84,497,148,131,97,240,	0,430,712,920,1024,1108,1605,1753,1884,1981,	113895059,113895756,113896257,113897839,113898717,113899903,113901235,113901754,113902637,113904604,
385	0	0	0	0	0	1	1152	-	b93fad25-3f6d-4b26-9a55-1b0e9adb06b9_chr1:114779000	385	0	385	chr1	248956422	114779106	114780685	2	178,249,	0,181,	114779106,114780436,
3618	0	0	0	0	0	26	26659	+	9af58502-cd51-41fc-83cd-ac8f99b03dbc_ENSG00000065183.16	3618	0	3618	chr1	248956422	117929774	117960060	27	150,203,210,119,79,96,114,102,98,108,231,94,102,86,136,57,101,112,135,51,66,93,48,44,129,94,769,	0,142,345,555,674,753,849,963,1065,1163,1271,1502,1596,1698,1784,1920,1977,2078,2190,2325,2376,2442,2535,2583,2627,2756,2850,	117929774,117933287,117934472,117936768,117938479,117939476,117940826,117941123,117941749,117942436,117943395,117946085,117948404,117949750,117949994,117950833,117951975,117952296,117952527,117952945,117953475,117954006,117954579,117955314,117957067,117958909,117959291,
6532	0	0	0	0	0	33	50764	+	623b7118-ceef-485c-90aa-3d372192d86e_ENSG00000268043.7	6532	0	6532	chr1	248956422	146938743	146996093	34	239,272,148,210,103,215,73,212,210,103,215,73,212,210,103,215,73,206,52,164,52,173,52,173,52,173,109,173,52,173,52,173,109,1762,	0,185,457,605,815,918,1133,1206,1418,1628,1731,1946,2019,2231,2441,2544,2759,2832,3038,3090,3254,3306,3479,3531,3704,3756,3929,4038,4211,4263,4436,4488,4661,4770,	146938743,146943290,146959858,146960108,146962160,146963094,146964356,146964892,146966463,146968447,146969381,146970646,146971182,146972750,146974738,146975676,146976928,146977465,146978958,146982927,146984133,146984812,146985704,146986351,146987233,146987953,146988840,146989573,146990465,146991112,146991994,146992711,146993598,146994331,
2950	0	0	0	0	0	22	50108	+	c7c8f1fd-6ef7-410f-89e5-5080f88336ef_ENSG00000131778.19	2950	0	2950	chr1	248956422	147242696	147295762	23	134,113,107,115,32,82,167,156,93,97,74,111,115,154,166,149,164,203,99,71,115,109,332,	0,137,250,357,472,504,586,753,909,1002,1099,1173,1284,1399,1553,1719,1868,2032,2235,2334,2405,2520,2629,	147242696,147252622,147254869,147255812,147256530,147259836,147264421,147265931,147267425,147268781,147270931,147272170,147275353,147276103,147280025,147284350,147285323,147286297,147287634,147291481,147293607,147294408,147295430,
1665	0	0	0	0	0	5	8023	+	50c3ee25-7033-4ea4-ac60-ed580a129faf_ENSG00000023902.14	1665	0	1665	chr1	248956422	150149915	150159630	6	372,147,141,105,115,812,	0,345,492,633,738,853,	150149915,150150911,150156065,150156910,150157371,150158818,
1320	0	0	0	0	0	4	8138	+	e2567bfb-eabc-4401-af9f-8048f7149924_ENSG00000023902.14	1320	0	1320	chr1	248956422	150150107	150159630	5	180,147,141,105,812,	0,143,290,431,536,	150150107,150150911,150156065,150156910,150158818,
3304	0	0	0	0	0	6	14292	-	865b188c-aa6c-417f-8bf2-49ab3760071f_ENSG00000143401.15	3304	0	3304	chr1	248956422	150218554	150235983	7	2204,55,188,166,123,150,251,	0,2213,2268,2456,2622,2745,2895,	150218554,150223185,150226607,150229071,150230570,150231776,150235732,
1576	0	0	0	0	0	5	2006	-	4c95cf55-ea54-46d6-90f5-422fca9488ce_ENSG00000117362.13	1576	0	1576	chr1	248956422	150265403	150269015	6	791,124,128,74,171,318,	0,791,915,1043,1117,1288,	150265403,150266532,150267074,150267715,150267956,150268697,
2338	0	0	0	0	0	10	7354	-	667ea08a-cd10-4408-a727-989cab109106_ENSG00000143418.19	2338	0	2338	chr1	248956422	150965172	150974826	11	1116,154,107,129,93,51,58,92,118,174,208,	0,1108,1262,1369,1498,1591,1642,1700,1792,1910,2084,	150965172,150966475,150966755,150967073,150967391,150967663,150967819,150968082,150968394,150968917,150974618,
2499	0	0	0	0	0	9	7148	-	efe9c3bf-e116-4311-8fc3-2be1b9549240_ENSG00000143418.19	2499	0	2499	chr1	248956422	150965172	150974826	10	1116,154,107,129,323,58,119,118,174,208,	0,1103,1257,1364,1493,1816,1874,1993,2111,2285,	150965172,150966475,150966755,150967073,150967391,150967819,150968082,150968394,150968917,150974618,
2179	0	0	0	0	0	10	7026	-	43633b11-66f5-4200-8144-ac8066302e8e_ENSG00000143418.19	2179	0	2179	chr1	248956422	150965248	150974435	11	1040,154,107,129,93,51,58,119,118,174,118,	0,1034,1188,1295,1424,1517,1568,1626,1745,1863,2037,	150965248,150966475,150966755,150967073,150967391,150967663,150967819,150968082,150968394,150968917,150974317,
1144	0	0	0	0	0	4	12528	-	cd594bb2-f9b7-4848-83c8-bacf94c21b50_ENSG00000163159.12	1144	0	1144	chr1	248956422	151176461	151190188	5	570,177,115,153,184,	0,573,750,865,1018,	151176461,151184316,151185505,151185797,151190004,
3857	0	0	0	0	0	14	47110	+	cb0878b1-3d54-4384-b3c0-d82774063846_ENSG00000143398.20	3857	0	3857	chr1	248956422	151198553	151249531	15	634,35,81,131,118,153,300,206,84,49,85,147,130,46,1669,	0,625,660,741,872,990,1143,1443,1649,1733,1782,1867,2014,2144,2190,	151198553,151224244,151227319,151231670,151232247,151232550,151234196,151236557,151238181,151239129,151239954,151242122,151242437,151246919,151247862,
1209	0	0	0	0	0	8	11496	+	d3e490e1-b46e-429b-b0e4-bb8958ad14e4_ENSG00000159352.15	1209	0	1209	chr1	248956422	151254762	151267479	9	46,141,115,87,216,109,132,68,307,	0,54,195,310,397,613,722,854,922,	151254762,151262160,151263913,151264831,151265393,151266003,151266307,151266519,151267172,
1008	0	0	0	0	0	7	11683	+	42637c6d-b500-4291-b473-473a859f96d4_ENSG00000159352.15	1008	0	1008	chr1	248956422	151254768	151267479	8	40,87,69,216,109,132,68,307,	0,39,126,195,411,520,652,720,	151254768,151264831,151265165,151265393,151266003,151266307,151266519,151267172,
3478	0	0	0	0	0	11	31783	-	a30abbf8-5012-47f8-8271-44cdf5ecba44_ENSG00000143393.16	3478	0	3478	chr1	248956422	151292131	151327419	12	902,121,133,266,124,105,110,228,228,937,202,149,	0,903,1024,1157,1423,1547,1652,1762,1990,2218,3155,3357,	151292131,151294017,151294408,151298807,151301843,151302193,151303540,151306135,151307573,151315572,151326171,151327270,
1664	0	0	0	0	0	3	693	+	67c9f5c6-d7d7-437e-a2c8-1449b99f01b4_ENSG00000159377.11	1664	0	1664	chr1	248956422	151399578	151401937	4	149,207,1189,121,	0,148,355,1544,	151399578,151399980,151400441,151401816,
1056	0	0	0	0	0	5	2783	-	3fed0ec0-d5c6-4c39-be6e-5dca07ad1da3_ENSG00000143436.11	1056	0	1056	chr1	248956422	151759646	151763489	6	535,84,102,51,125,163,	0,535,619,721,772,897,	151759646,151760815,151761450,151762104,151762375,151763326,
1188	0	0	0	0	0	6	2634	-	28990329-6f41-42af-9a5a-3d62e8e1df87_ENSG00000143436.11	1188	0	1188	chr1	248956422	151759646	151763489	7	535,84,102,43,125,157,163,	0,527,611,713,756,881,1038,	151759646,151760815,151761450,151762112,151762375,151762989,151763326,
2564	0	0	0	0	0	13	14425	-	3ba6cb43-62b7-41dc-a9f6-e6d628687ed1_ENSG00000182134.16	2564	0	2564	chr1	248956422	151773478	151790483	14	749,92,97,102,152,65,173,161,322,140,190,107,151,79,	0,737,829,926,1028,1180,1245,1418,1579,1901,2041,2231,2338,2489,	151773478,151774412,151774709,151775064,151775391,151775819,151776095,151776438,151778684,151779102,151779950,151781480,151782898,151790404,
1345	0	0	0	0	0	9	5163	-	b5200d56-315a-48d1-a04c-ee24db0b6f63_ENSG00000143621.17	1345	0	1345	chr1	248956422	153662064	153668557	10	492,91,115,62,88,79,117,103,78,105,	0,510,601,716,778,866,945,1062,1165,1243,	153662064,153662704,153663018,153663214,153664042,153664395,153665219,153667554,153667999,153668452,
1571	0	0	0	0	0	9	4769	+	c5a2e63d-b55a-493b-b8b9-60deb13ba4c2_ENSG00000143578.16	1571	0	1571	chr1	248956422	153967901	153974361	10	263,118,247,122,93,107,69,85,97,490,	0,259,377,624,746,839,946,1015,1100,1197,	153967901,153968521,153968929,153969333,153972743,153972971,153973194,153973379,153973619,153973871,
860	0	0	0	0	0	5	2287	-	6a1ef6f7-4c46-4ae0-987a-4ae0ecc1de88_ENSG00000143543.15	860	0	860	chr1	248956422	153974511	153977655	6	324,80,83,38,220,112,	0,324,404,487,525,745,	153974511,153975825,153976692,153976975,153977169,153977543,
935	0	0	0	0	0	3	2216	-	cf89eda9-5818-4370-acd5-7fa09f2243dc_ENSG00000143543.15	935	0	935	chr1	248956422	153974511	153977655	4	324,80,38,486,	0,323,403,441,	153974511,153975825,153976975,153977169,
2225	0	0	0	0	0	8	24583	-	60086a3a-4e3f-4670-918b-685c41a92b0b_ENSG00000143549.21	2225	0	2225	chr1	248956422	154156363	154183205	9	1358,151,70,63,76,71,118,134,218,	0,1354,1505,1575,1638,1714,1785,1903,2037,	154156363,154158897,154170399,154170648,154172028,154172907,154173083,154176114,154182987,
1412	0	0	0	0	0	4	12413	-	24323713-9d72-463b-8719-fbeb9670fecc_ENSG00000143612.20	1412	0	1412	chr1	248956422	154206719	154220619	5	929,59,167,54,278,	0,931,990,1157,1211,	154206719,154212319,154212457,154213892,154220341,
1521	0	0	0	0	0	5	12311	-	e69584c8-2373-436d-bad7-6d4d00653e75_ENSG00000143612.20	1521	0	1521	chr1	248956422	154206719	154220619	6	929,59,167,54,102,278,	0,929,988,1155,1209,1311,	154206719,154212319,154212457,154213892,154219835,154220341,
1679	0	0	0	0	0	6	12173	-	71d89d11-3aee-4a73-b5b4-9bed1d6acd55_ENSG00000143612.20	1679	0	1679	chr1	248956422	154206719	154220619	7	929,59,167,122,54,118,278,	0,917,976,1143,1265,1319,1437,	154206719,154212319,154212457,154213181,154213892,154214456,154220341,
3442	0	0	0	0	0	24	39087	+	0a15ce98-62fb-45c2-9e57-a2e34c467b4f_ENSG00000143569.19	3442	0	3442	chr1	248956422	154220966	154263505	25	74,130,78,111,202,96,46,113,53,86,172,199,278,173,190,55,175,73,196,89,54,82,218,106,403,	0,75,205,283,394,596,692,738,851,904,990,1162,1361,1639,1812,2002,2057,2232,2305,2501,2590,2644,2726,2944,3050,	154220966,154225083,154227281,154228614,154234590,154235195,154236565,154237023,154241512,154243216,154246203,154249238,154251040,154251480,154253899,154254835,154255151,154255682,154257062,154257345,154258976,154259947,154260891,154261591,154263102,
953	0	0	0	0	0	3	11042	-	3abe050b-5ee3-444d-b15b-bdb0c43c5ffc_ENSG00000163344.6	953	0	953	chr1	248956422	154924739	154936719	4	526,130,153,129,	0,526,656,809,	154924739,154926353,154929023,154936590,
545	0	0	0	0	0	3	9205	+	d5d6000d-eda1-4097-84be-1da882ae141e_ENSG00000160688.19	545	0	545	chr1	248956422	154983364	154993111	4	33,225,74,210,	0,42,267,341,	154983364,154983841,154992712,154992901,
2943	0	0	0	0	0	22	8525	+	2f14147e-e54c-4576-9ba4-d9c69c8b4a41_ENSG00000143537.13	2943	0	2943	chr1	248956422	155051307	155062775	23	158,107,77,79,77,193,63,69,170,85,149,175,93,305,196,78,73,139,70,75,71,125,316,	0,158,265,342,421,498,691,754,823,993,1078,1227,1402,1495,1800,1996,2074,2147,2286,2356,2431,2502,2627,	155051307,155052670,155053416,155053909,155054149,155054313,155055789,155055931,155056079,155056385,155056952,155057187,155057636,155057850,155058245,155058709,155059901,155060204,155060762,155061414,155061575,155062244,155062459,
2864	0	0	0	0	0	21	8599	+	ccd8b68f-fec6-4b0d-a20a-041f0a853759_ENSG00000143537.13	2864	0	2864	chr1	248956422	155051315	155062775	22	150,107,77,79,77,193,63,69,170,85,149,175,93,305,196,78,73,139,70,72,125,316,	0,153,260,337,416,493,686,749,818,988,1073,1222,1397,1490,1795,1991,2069,2142,2281,2351,2423,2548,	155051315,155052670,155053416,155053909,155054149,155054313,155055789,155055931,155056079,155056385,155056952,155057187,155057636,155057850,155058245,155058709,155059901,155060204,155060762,155061417,155062244,155062459,
1272	0	0	0	0	0	5	1686	+	6d086d06-544c-42a8-bfa2-2e0d9479d0ad_ENSG00000169241.19	1272	0	1272	chr1	248956422	155135849	155138853	6	142,78,124,162,120,692,	0,102,180,304,466,586,	155135849,155136298,155136827,155137560,155137978,155138161,
3169	0	0	0	0	0	10	7906	+	aee32b1f-a842-4b40-8a20-743a9a247878_ENSG00000163462.18	3169	0	3169	chr1	248956422	155173877	155184969	11	152,262,344,144,96,254,122,38,303,298,1173,	0,139,401,745,889,985,1239,1361,1399,1702,2000,	155173877,155175385,155175887,155176931,155177194,155178001,155178491,155178808,155179631,155181851,155183796,
3037	0	0	0	0	0	9	7332	+	9b2f8737-190a-49d6-84c9-fc5f9faa1f2d_ENSG00000163462.18	3037	0	3037	chr1	248956422	155174600	155184969	10	41,262,344,144,96,254,122,303,298,1173,	0,40,302,646,790,886,1140,1262,1565,1863,	155174600,155175385,155175887,155176931,155177194,155178001,155178491,155179631,155181851,155183796,
1073	0	0	0	0	0	7	24120	+	a4ef4600-4b14-4494-bd1e-3411c51d8740_ENSG00000236675.1	1073	0	1073	chr1	248956422	155209246	155234451	8	86,70,80,93,183,77,155,341,	0,84,154,234,327,510,587,742,	155209246,155210345,155210547,155212126,155233010,155233319,155233863,155234110,
2909	0	0	0	0	0	9	5320	-	47b0b3a4-ac4a-4553-9bb3-69b978effdb6_ENSG00000160767.21	2909	0	2909	chr1	248956422	155247216	155255483	10	739,254,69,546,70,100,173,108,57,831,	0,751,1005,1074,1620,1690,1790,1963,2071,2128,	155247216,155248049,155248404,155250275,155251094,155251501,155251732,155253624,155254399,155254652,
2826	0	0	0	0	0	10	5158	-	71de4972-ba4f-4aac-a308-2fd73f59efea_ENSG00000160767.21	2826	0	2826	chr1	248956422	155247216	155255191	11	739,254,546,70,100,173,108,120,111,57,539,	0,739,993,1539,1609,1709,1882,1990,2110,2221,2278,	155247216,155248049,155250275,155251094,155251501,155251732,155253624,155253858,155254083,155254399,155254652,
3050	0	0	0	0	0	10	5197	-	bc7517af-8c66-4865-998a-54f6db123430_ENSG00000160767.21	3050	0	3050	chr1	248956422	155247216	155255483	11	739,254,69,546,70,100,176,108,120,57,831,	0,737,991,1060,1606,1676,1776,1952,2060,2180,2237,	155247216,155248049,155248404,155250275,155251094,155251501,155251732,155253624,155253858,155254399,155254652,
1352	0	0	0	0	0	7	4958	-	24816e2e-ada0-41a7-b239-5e6e06ecf189_ENSG00000116521.11	1352	0	1352	chr1	248956422	155255980	155262227	8	439,118,102,160,129,121,78,142,	0,441,559,661,821,950,1071,1149,	155255980,155256673,155257284,155257497,155258825,155260329,155261656,155262085,
1239	0	0	0	0	0	6	5036	-	fce8c6d6-e860-4048-b0cd-383aef1b25c4_ENSG00000116521.11	1239	0	1239	chr1	248956422	155255980	155262227	7	439,118,102,160,129,121,142,	0,439,557,659,819,948,1069,	155255980,155256673,155257284,155257497,155258825,155260329,155262085,
4203	0	0	0	0	0	6	8145	+	cf70f707-fdea-4bea-8ede-9f1c29b71bdf_ENSG00000143630.10	4203	0	4203	chr1	248956422	155277462	155289848	7	406,430,784,147,241,165,2068,	0,385,815,1599,1746,1987,2152,	155277462,155282410,155283973,155285164,155285723,155287172,155287780,
1093	0	0	0	0	0	7	10722	+	3d3ecfa5-a167-4964-be88-4e5a0d1f3a51_ENSG00000160752.14	1093	0	1093	chr1	248956422	155308862	155320666	8	103,163,141,81,123,78,135,258,	0,115,278,419,500,623,701,836,	155308862,155310042,155312254,155317940,155318168,155319610,155319793,155320408,
3524	0	0	0	0	0	8	6648	+	38cefe93-3745-433c-ad67-b6ac78b22340_ENSG00000160753.16	3524	0	3524	chr1	248956422	155320895	155331114	9	96,1443,99,389,106,47,553,126,712,	0,49,1492,1591,1980,2086,2133,2686,2812,	155320895,155321687,155324844,155325101,155325566,155325863,155326579,155328149,155330402,
3006	0	0	0	0	0	7	25849	-	508cae2c-b066-4f3f-97d7-b1c972797d34_ENSG00000163374.19	3006	0	3006	chr1	248956422	155659445	155688294	8	1978,91,145,172,87,199,104,224,	0,1968,2059,2204,2376,2463,2662,2766,	155659445,155668626,155670319,155672559,155675009,155676547,155679408,155688070,
4178	0	0	0	0	0	21	27498	-	1bcf5adb-703d-423f-842f-f1998cc9f435_ENSG00000116584.18	4178	0	4178	chr1	248956422	155946853	155978547	22	1162,214,444,51,36,68,120,201,68,170,77,249,118,126,251,141,110,130,64,68,145,183,	0,1160,1374,1818,1869,1905,1973,2093,2294,2362,2532,2609,2858,2976,3102,3353,3494,3604,3734,3798,3866,4011,	155946853,155950268,155950828,155951482,155951740,155951918,155952115,155952627,155954901,155957712,155958319,155961660,155962104,155962592,155962932,155964987,155965302,155965630,155966415,155966819,155969155,155978364,
828	0	0	0	0	0	3	2854	+	838cc2ed-9da9-4a17-b034-c65c0d2ef2f0_ENSG00000116586.11	828	0	828	chr1	248956422	156054820	156058506	4	137,413,90,192,	0,133,546,636,	156054820,156055262,156057977,156058314,
714	0	0	0	0	0	2	2944	+	cb229f35-62fb-4926-88e7-ba2f7bf899e2_ENSG00000116586.11	714	0	714	chr1	248956422	156054849	156058506	3	108,413,192,	0,112,525,	156054849,156055262,156058314,
4147	0	0	0	0	0	17	29459	-	c10864ab-1849-4df1-a3e1-472081359a75_ENSG00000198952.8	4147	0	4147	chr1	248956422	156249223	156282825	18	1447,139,75,91,160,60,159,176,76,176,600,138,209,69,126,124,99,219,	0,1447,1586,1661,1752,1912,1972,2131,2307,2383,2559,3159,3297,3506,3575,3701,3825,3924,	156249223,156250857,156251402,156252413,156252918,156253448,156259004,156260450,156261332,156263394,156265780,156266540,156267469,156268114,156268289,156277924,156278935,156282606,
782	0	0	0	0	0	2	1078	+	eb660f44-0f1b-4d5f-b414-089180d1a398_ENSG00000132692.19	782	0	782	chr1	248956422	156657655	156659528	3	102,191,502,	0,89,280,	156657655,156658542,156659026,
1400	0	0	0	0	0	3	3826	-	cada20be-e30a-4134-9a5e-756a55e3e542_ENSG00000143319.16	1400	0	1400	chr1	248956422	156721890	156728435	4	1572,201,864,82,	0,260,461,1325,	156721890,156724147,156726905,156728353,
1802	0	0	0	0	0	7	6662	+	1d6acd6b-cb18-4202-a2e6-c735f9a615e8_ENSG00000143303.12	1802	0	1802	chr1	248956422	156728468	156736960	8	747,125,193,63,144,44,185,329,	0,733,858,1051,1114,1258,1302,1487,	156728468,156731990,156732280,156732984,156733376,156734008,156735724,156736631,
2232	0	0	0	0	0	2	7743	+	9a12c61a-85c2-4238-bb3d-1f53451836f7_ENSG00000162734.12	2232	0	2232	chr1	248956422	160205379	160215376	3	143,156,1955,	0,130,286,	160205379,160213109,160213421,
3873	0	0	0	0	0	12	42864	-	9133820b-bcc4-4423-aa7d-043a6477239d_ENSG00000132716.18	3873	0	3873	chr1	248956422	160215714	160262531	13	1994,117,120,131,108,58,73,111,95,141,674,75,256,	0,1989,2106,2226,2357,2465,2523,2596,2707,2802,2943,3617,3692,	160215714,160218323,160218848,160222650,160224441,160225061,160225590,160231296,160237134,160238606,160239696,160243959,160262275,
3123	0	0	0	0	0	13	42664	-	398c8d09-2fbe-479d-8919-442128177c2e_ENSG00000132716.18	3123	0	3123	chr1	248956422	160216658	160262531	14	1050,117,120,131,108,58,73,111,95,141,674,75,41,415,	0,1050,1167,1287,1418,1526,1584,1657,1768,1863,2004,2678,2753,2794,	160216658,160218323,160218848,160222650,160224441,160225061,160225590,160231296,160237134,160238606,160239696,160243959,160261284,160262116,
3764	0	0	0	0	0	10	38983	-	e8f9ebf5-f316-43f9-a897-271438277241_ENSG00000270149.5	3764	0	3764	chr1	248956422	160997695	161038977	11	1211,49,108,103,203,147,108,69,103,100,98,	0,2704,2753,2861,2964,3167,3314,3422,3491,3594,3694,	160997695,160999042,160999639,160999875,161000145,161000630,161001019,161001284,161021009,161021387,161038879,
1418	0	0	0	0	0	6	1544	+	70750687-c189-4cb0-ac94-0243c57526ef_ENSG00000158793.14	1418	0	1418	chr1	248956422	161118113	161120976	7	126,96,255,104,134,126,478,	0,129,225,480,584,718,844,	161118113,161118785,161119133,161119508,161119818,161120106,161120498,
1252	0	0	0	0	0	5	1701	+	dedd253a-0cb6-4432-8fbb-e72513de0c83_ENSG00000158793.14	1252	0	1252	chr1	248956422	161118104	161120976	6	74,255,104,134,126,478,	0,64,319,423,557,683,	161118104,161119133,161119508,161119818,161120106,161120498,
1389	0	0	0	0	0	6	9553	-	7973a9b8-990d-4e13-96ff-06e448fcf4a0_ENSG00000158796.17	1389	0	1389	chr1	248956422	161121330	161132667	7	1193,147,108,73,113,33,117,	0,877,1024,1132,1205,1318,1351,	161121330,161123074,161123838,161124137,161124413,161130814,161132550,
1586	0	0	0	0	0	4	9223	-	c4844146-94cc-444f-b61b-52490caef6ad_ENSG00000158796.17	1586	0	1586	chr1	248956422	161121743	161132450	5	780,147,108,389,60,	0,877,1024,1132,1521,	161121743,161123074,161123838,161124137,161132390,
2541	0	0	0	0	0	12	3687	+	f4f64cce-68dd-46ff-80d7-8ba06fb77f0c_ENSG00000143258.16	2541	0	2541	chr1	248956422	161159520	161165723	13	158,141,621,60,121,112,156,65,104,87,409,115,367,	0,183,324,945,1005,1126,1238,1394,1459,1563,1650,2059,2174,	161159520,161160365,161160619,161162037,161162269,161162614,161162918,161163554,161163877,161164163,161164533,161165028,161165356,
2396	0	0	0	0	0	11	3828	+	6148a756-b53d-4d47-abe0-cafe3c00b25c_ENSG00000143258.16	2396	0	2396	chr1	248956422	161159499	161165723	12	179,621,60,121,112,156,65,104,87,409,115,367,	0,179,800,860,981,1093,1249,1314,1418,1505,1914,2029,	161159499,161160619,161162037,161162269,161162614,161162918,161163554,161163877,161164163,161164533,161165028,161165356,
2112	0	0	0	0	0	8	4070	-	9c9b5400-fc72-40ea-a0ec-77be8f585e3a_ENSG00000158850.15	2112	0	2112	chr1	248956422	161171309	161177507	9	780,105,123,191,236,267,146,195,85,	0,780,885,1008,1199,1435,1702,1848,2043,	161171309,161172226,161173604,161173858,161174992,161175807,161176433,161176911,161177422,
2123	0	0	0	0	0	8	4049	-	291fbd1c-009c-4873-b3e6-983f8d3e3aa0_ENSG00000158850.15	2123	0	2123	chr1	248956422	161171309	161177507	9	780,105,123,191,236,288,146,195,85,	0,774,879,1002,1193,1429,1717,1863,2058,	161171309,161172226,161173604,161173858,161174992,161175807,161176433,161176911,161177422,
1864	0	0	0	0	0	12	10155	+	f5ee6851-0baa-4d1a-8f19-d7e682dc1d73_ENSG00000158864.12	1864	0	1864	chr1	248956422	161202375	161214395	13	105,107,191,121,449,78,86,120,130,96,84,58,240,	0,104,211,402,523,972,1050,1136,1256,1386,1482,1566,1624,	161202375,161203436,161206406,161209192,161209482,161210110,161210303,161210590,161212350,161213379,161213648,161213863,161214155,
2372	0	0	0	0	0	10	35963	+	6d5df411-58d4-42ab-84cc-1a7202b8f7f8_ENSG00000117143.13	2372	0	2372	chr1	248956422	162561505	162599831	11	272,337,205,176,173,194,141,189,48,67,561,	0,281,618,823,999,1172,1366,1507,1696,1744,1811,	162561505,162566011,162576776,162579427,162581286,162587474,162588692,162590322,162592734,162597791,162599270,
582	0	0	0	0	0	4	23819	+	2409ddd9-805b-49b6-ae9f-f3ef163b5f78_ENSG00000143198.13	582	0	582	chr1	248956422	165631225	165655620	5	68,124,58,73,253,	0,74,198,256,329,	165631225,165649840,165651977,165654278,165655367,
2868	0	0	0	0	0	23	55149	+	7690b4a3-71ff-4071-a9c2-36989c720c1f_ENSG00000000460.17	2868	0	2868	chr1	248956422	169795078	169853085	24	135,40,89,105,141,166,85,139,81,65,149,130,187,83,52,90,186,123,96,114,105,81,120,296,	0,142,182,271,376,517,683,768,907,988,1053,1202,1332,1519,1602,1654,1744,1930,2053,2149,2263,2368,2449,2569,	169795078,169798918,169800882,169802620,169803168,169804074,169806003,169807790,169821678,169823407,169827050,169827710,169829262,169830258,169830695,169832416,169836926,169842416,169843673,169847689,169849499,169850264,169851816,169852789,
3168	0	0	0	0	0	6	12854	+	427c421b-9fc9-4515-a7bf-abee67e321d5_ENSG00000010165.20	3168	0	3168	chr1	248956422	171781695	171797716	7	425,760,200,196,219,132,1235,	0,428,1188,1388,1584,1803,1935,	171781695,171783739,171785878,171787734,171792016,171794395,171796481,
848	0	0	0	0	0	2	49479	-	f4a8c7d4-392c-458e-866b-dca816da8b49_chr1:172393000	848	0	848	chr1	248956422	172393753	172444083	3	657,98,96,	0,660,758,	172393753,172399818,172443987,
5546	0	0	0	0	0	20	73260	+	97d73698-5c29-4ea4-9f8a-6b3e0ecb546b_ENSG00000094975.14	5546	0	5546	chr1	248956422	172533117	172611833	21	380,115,155,138,151,124,125,68,108,106,56,92,66,91,1167,88,105,155,92,56,2018,	0,470,585,740,878,1029,1153,1278,1346,1454,1560,1616,1708,1774,1865,3032,3120,3225,3380,3472,3528,	172533117,172551511,172555868,172557279,172557643,172569018,172570046,172570662,172573890,172575517,172577763,172578297,172579201,172585857,172588759,172590983,172600063,172602063,172602695,172608746,172609815,
5579	0	0	0	0	0	22	73080	+	190f9b7a-c4e7-445a-ba0a-59cbb3cd7980_ENSG00000094975.14	5579	0	5579	chr1	248956422	172533149	172611833	23	348,115,111,155,138,151,124,125,68,108,106,56,92,66,69,91,1167,88,105,155,92,56,2018,	0,324,439,550,705,843,994,1118,1243,1311,1419,1525,1581,1673,1739,1808,1899,3066,3154,3259,3414,3506,3562,	172533149,172551511,172553259,172555868,172557279,172557643,172569018,172570046,172570662,172573890,172575517,172577763,172578297,172579201,172585017,172585857,172588759,172590983,172600063,172602063,172602695,172608746,172609815,
3156	0	0	0	0	0	15	30640	+	8ab11d99-1d69-416d-b907-ce6a071e48d8_ENSG00000117593.12	3156	0	3156	chr1	248956422	173824683	173858502	16	673,100,67,96,124,47,107,70,180,108,63,153,219,111,76,985,	0,672,772,839,935,1059,1106,1213,1283,1463,1571,1634,1787,2006,2117,2193,	173824683,173826686,173828332,173831534,173833375,173834472,173836939,173838189,173839366,173840865,173845228,173850326,173853348,173853794,173856665,173857517,
664	0	0	0	0	0	10	3420	-	3afb7ee9-e04f-4331-8702-a133f4547aaa_ENSG00000234741.8	664	0	664	chr1	248956422	173863899	173867983	11	176,48,30,54,77,96,30,40,36,53,24,	0,176,224,254,308,385,481,511,551,587,640,	173863899,173864256,173864674,173865228,173865470,173865856,173866176,173866527,173866760,173866990,173867959,
1315	0	0	0	0	0	9	2763	-	f7685af9-2e26-4db2-8756-46171e0d1127_ENSG00000234741.8	1315	0	1315	chr1	248956422	173863900	173867983	10	175,48,799,77,38,30,40,36,53,24,	0,175,223,1022,1099,1137,1167,1207,1243,1296,	173863900,173864256,173864483,173865470,173865856,173866176,173866527,173866760,173866990,173867959,
568	0	0	0	0	0	10	3509	-	7076529e-01e1-45ea-a8a6-65a0cb70cc76_ENSG00000234741.8	568	0	568	chr1	248956422	173863900	173867983	11	175,48,23,30,77,38,30,40,36,53,24,	0,175,223,246,276,353,391,421,461,497,550,	173863900,173864256,173864483,173864674,173865470,173865856,173866176,173866527,173866760,173866990,173867959,
3642	0	0	0	0	0	3	70149	+	0313f8b5-4daf-4e3a-b4cf-3d41344b0def_ENSG00000143340.6	3642	0	3642	chr1	248956422	179743285	179817055	4	138,91,115,3277,	0,160,251,366,	179743285,179807797,179813075,179813778,
3127	0	0	0	0	0	6	19499	+	0f989150-354b-427e-894a-b506408e8aa4_ENSG00000135835.12	3127	0	3127	chr1	248956422	180928146	180950787	7	427,1556,157,241,128,185,448,	0,424,1980,2137,2378,2506,2691,	180928146,180935114,180938554,180941044,180944388,180945302,180950339,
1740	0	0	0	0	0	11	41845	-	78e65edf-dc70-4f49-954c-d43f55bcdf3c_ENSG00000116750.13	1740	0	1740	chr1	248956422	193015758	193059361	12	637,75,99,114,103,64,131,62,126,106,64,177,	0,626,701,800,914,1017,1081,1212,1274,1400,1506,1570,	193015758,193020306,193021096,193022925,193023843,193028084,193029178,193029387,193029531,193049745,193051753,193059184,
1510	0	0	0	0	0	11	41848	-	afadd985-b813-40c6-9420-200765445584_ENSG00000116750.13	1510	0	1510	chr1	248956422	193015993	193059361	12	402,75,99,111,103,64,131,62,126,106,64,177,	0,426,501,600,711,814,878,1009,1071,1197,1303,1367,	193015993,193020306,193021096,193022925,193023843,193028084,193029178,193029387,193029531,193049745,193051753,193059184,
4169	0	0	0	0	0	24	43608	+	70e39d3e-f1f6-4ef0-bc97-6245fa0bfb6e_ENSG00000198700.10	4169	0	4169	chr1	248956422	201829156	201876373	25	216,111,62,87,202,89,87,120,101,59,152,99,107,140,160,227,149,129,276,167,134,123,105,77,430,	0,190,301,363,450,652,741,828,948,1049,1108,1260,1359,1466,1606,1766,1993,2142,2271,2547,2714,2848,2971,3076,3153,	201829156,201834953,201847278,201847551,201848392,201852103,201853010,201854594,201854822,201855123,201855782,201857095,201858446,201858854,201863447,201866732,201868647,201869589,201870582,201871160,201872827,201874249,201874831,201875151,201875943,
418	0	0	0	0	0	3	8057	+	31046516-acfa-4586-a789-560b7ace9649_ENSG00000182004.13	418	0	418	chr1	248956422	203861608	203870084	4	105,27,79,208,	0,104,131,210,	203861608,203862195,203865040,203869876,
510	0	0	0	0	0	4	7738	+	0b645c9a-d9ed-4022-ab1f-5021f9c6fabf_ENSG00000182004.13	510	0	510	chr1	248956422	203861849	203870084	5	106,41,63,79,208,	0,115,156,219,298,	203861849,203862181,203863662,203865040,203869876,
5326	0	0	0	0	0	25	184357	+	f3beb320-4e76-4dbf-a546-fb9f6007f1c5_ENSG00000163531.15	5326	0	5326	chr1	248956422	204828694	205018371	26	88,109,181,18,106,197,123,171,112,185,132,144,112,167,148,125,45,102,198,71,223,123,174,132,70,2064,	0,93,202,383,401,507,704,827,998,1110,1295,1427,1571,1683,1850,1998,2123,2168,2270,2468,2539,2762,2885,3059,3191,3261,	204828694,204920631,204944225,204950556,204952010,204954187,204954828,204957655,204968248,204968797,204970615,204973275,204974178,204974656,204975270,204976670,204977680,204978967,204979361,204980369,204981797,204987417,204988632,205009556,205012796,205016307,
1012	0	0	0	0	0	4	13124	+	98b3ab16-2af7-4e04-9bcd-4245bf44c47a_ENSG00000082497.12	1012	0	1012	chr1	248956422	210232795	210246861	5	216,192,116,128,290,	0,205,397,513,641,	210232795,210237943,210239492,210245799,210246571,
1627	0	0	0	0	0	8	52288	+	b46a6711-f31a-49ee-bb04-f2aad24baa03_ENSG00000117625.13	1627	0	1627	chr1	248956422	211259387	211313298	9	339,57,78,53,162,219,78,58,579,	0,345,402,480,533,695,914,992,1050,	211259387,211260107,211271231,211274209,211276256,211289177,211295675,211304082,211312719,
2780	0	0	0	0	0	12	52413	+	589cd2f2-2d85-4018-a8b1-44989eb16355_ENSG00000117625.13	2780	0	2780	chr1	248956422	211259395	211314591	13	331,57,78,53,162,125,79,219,78,58,133,242,1168,	0,328,385,463,516,678,803,882,1101,1179,1237,1370,1612,	211259395,211260107,211271231,211274209,211276256,211278116,211279237,211289177,211295675,211304082,211312354,211312719,211313423,
3495	0	0	0	0	0	8	79386	-	371b0b81-5a4e-422b-b4a9-380e132a9a21_ENSG00000123684.13	3495	0	3495	chr1	248956422	211747861	211830763	9	2189,107,127,274,96,119,265,148,191,	0,2189,2296,2423,2697,2793,2912,3177,3325,	211747861,211750960,211778917,211783228,211787631,211793071,211829058,211830182,211830572,
4067	0	0	0	0	0	7	18935	-	fdb8bac2-000f-4421-be3c-e735ec9375f0_ENSG00000174606.14	4067	0	4067	chr1	248956422	212992466	213015493	8	2726,164,58,127,422,70,257,268,	0,2726,2890,2948,3075,3497,3567,3824,	212992466,212997154,213000325,213000785,213005032,213007128,213008209,213015225,
4251	0	0	0	0	0	15	217912	+	a3112dfb-ba5a-41bf-9604-397ea4315867_ENSG00000136643.12	4251	0	4251	chr1	248956422	213051254	213273464	16	255,36,117,121,116,94,363,116,93,48,133,1596,90,83,96,941,	0,207,243,360,481,597,691,1054,1170,1263,1311,1444,3040,3130,3213,3309,	213051254,213071005,213072869,213077695,213104453,213117316,213129526,213167857,213176399,213230496,213232122,213240701,213242568,213261557,213262720,213272523,
1400	0	0	0	0	0	9	54524	+	e77c54e6-a761-40a0-93d6-6e2285c760c2_ENSG00000143499.14	1400	0	1400	chr1	248956422	214281158	214337131	10	269,64,111,61,125,68,103,111,109,428,	0,220,284,395,456,581,649,752,863,972,	214281158,214305186,214314761,214318078,214318858,214324640,214327621,214330167,214334199,214336703,
1761	0	0	0	0	0	9	29826	-	35f5faac-211c-414c-bf32-6254579f3dad_ENSG00000143498.18	1761	0	1761	chr1	248956422	222558311	222589927	10	461,155,124,67,159,131,199,170,123,201,	0,461,616,740,807,966,1097,1296,1466,1589,	222558311,222561363,222563172,222564058,222569509,222570534,222577444,222584127,222588442,222589726,
1370	0	0	0	0	0	3	44411	+	2f691aa0-cdd8-4c47-8ef3-b9dd8e1f308a_ENSG00000143740.14	1370	0	1370	chr1	248956422	227735452	227781226	4	47,491,125,700,	0,52,543,668,	227735452,227758994,227766958,227780526,
1245	0	0	0	0	0	4	1359	-	a88a1fcd-5ddd-4bdc-ac8c-310d1bd445e5_ENSG00000162910.19	1245	0	1245	chr1	248956422	228106686	228109278	5	232,202,84,585,130,	0,234,436,520,1105,	228106686,228107667,228108234,228108436,228109148,
641	0	0	0	0	0	3	1961	-	2e2c20a3-a9c8-45bd-a8a6-7a4b0926cb41_ENSG00000162910.19	641	0	641	chr1	248956422	228106686	228109278	4	232,202,67,130,	0,232,434,501,	228106686,228107667,228108954,228109148,
622	0	0	0	0	0	4	1986	-	5c406cef-b469-4bfc-8006-3a4811505e80_ENSG00000162910.19	622	0	622	chr1	248956422	228106686	228109278	5	232,202,87,67,18,	0,231,433,520,587,	228106686,228107667,228108234,228108954,228109260,
1065	0	0	0	0	0	8	7577	+	bf6a3b52-cb5f-428e-837b-d50fe3b354e7_ENSG00000143774.16	1065	0	1065	chr1	248956422	228140289	228148955	9	74,165,114,42,97,135,85,86,291,	0,59,224,338,380,477,612,697,783,	228140289,228141123,228145510,228146025,228146841,228147409,228147614,228148370,228148664,
970	0	0	0	0	0	6	7668	+	44f76847-ce0c-4f70-829b-7415aaa1226b_ENSG00000143774.16	970	0	970	chr1	248956422	228140289	228148955	7	74,114,42,97,294,86,291,	0,50,164,206,303,597,683,	228140289,228145510,228146025,228146841,228147405,228148370,228148664,
1066	0	0	0	0	0	8	7567	+	6ec02336-23f0-47ad-8678-93ec24a9b8e7_ENSG00000143774.16	1066	0	1066	chr1	248956422	228140289	228148955	9	74,165,139,42,78,139,85,86,291,	0,45,210,349,391,469,608,693,779,	228140289,228141123,228145510,228146025,228146860,228147405,228147614,228148370,228148664,
1072	0	0	0	0	0	8	7554	+	2b5e63e3-2fa1-4bb7-abb9-ab83894f064c_ENSG00000143774.16	1072	0	1072	chr1	248956422	228140289	228148955	9	74,165,133,42,97,139,85,86,291,	0,45,210,343,385,482,621,706,792,	228140289,228141123,228145491,228146025,228146841,228147405,228147614,228148370,228148664,
886	0	0	0	0	0	7	7742	+	71e5e6e0-5857-48ea-a4da-379f3d655d8a_ENSG00000143774.16	886	0	886	chr1	248956422	228140288	228148955	8	75,114,42,97,135,85,86,291,	0,45,159,201,298,433,518,604,	228140288,228145510,228146025,228146841,228147409,228147614,228148370,228148664,
3865	0	0	0	0	0	1	7280	+	42bde228-3dea-4bb5-9fe9-cc5dc44cada1_chr1:228735000	3865	0	3865	chr1	248956422	228735478	228746664	2	526,3380,	0,485,	228735478,228743284,
4885	0	0	0	0	0	8	28464	+	bd625dcb-f8ca-4084-a629-bcec7db4aff9_ENSG00000135763.10	4885	0	4885	chr1	248956422	229626246	229659576	9	110,139,177,3331,161,243,88,140,477,	0,129,268,445,3776,3937,4180,4268,4408,	229626246,229627620,229632268,229634916,229643532,229647509,229651234,229654248,229659099,
4208	0	0	0	0	0	13	210693	+	42a3c9ea-f6c7-428d-a333-5f349d396fd2_ENSG00000143641.10	4208	0	4208	chr1	248956422	230067237	230282122	14	169,94,154,99,68,66,122,88,88,93,84,127,120,2820,	0,190,284,438,537,605,671,793,881,969,1062,1146,1273,1393,	230067237,230178217,230203136,230236013,230236352,230236659,230243305,230246062,230249183,230262572,230262921,230265240,230274444,230279302,
462	0	0	0	0	0	2	27321	+	7ffb4638-092d-4cfb-b5d7-c117dd5b21da_ENSG00000135778.12	462	0	462	chr1	248956422	232950613	232978482	3	131,97,320,	0,134,231,	232950613,232956346,232978162,
1261	0	0	0	0	0	8	28159	-	4bfe9944-681a-4122-af6e-23cacd66b5fa_ENSG00000188739.15	1261	0	1261	chr1	248956422	235131648	235161068	9	349,119,40,64,84,60,232,137,176,	0,349,468,508,572,656,716,948,1085,	235131648,235135651,235136033,235137876,235138090,235152705,235154880,235160510,235160892,
5598	0	0	0	0	0	23	155364	-	f7075c50-87de-4807-bd58-b66ac0e4112d_ENSG00000054267.22	5598	0	5598	chr1	248956422	235166901	235327863	24	1751,147,216,114,1209,199,85,150,176,244,98,95,73,155,77,80,139,92,80,91,66,111,55,95,	0,1751,1898,2114,2228,3437,3636,3721,3871,4047,4291,4389,4484,4557,4712,4789,4869,5008,5100,5180,5271,5337,5448,5503,	235166901,235172617,235175183,235177799,235181584,235194012,235196030,235213876,235219792,235220301,235221564,235223165,235224702,235229230,235231112,235234412,235240312,235246419,235252729,235255659,235257159,235260641,235326913,235327768,
4766	0	0	0	0	0	12	52421	-	42bcdbd8-f5a4-421b-a08e-e3e900ef4ba0_ENSG00000162885.13	4766	0	4766	chr1	248956422	235447189	235504452	13	3151,57,160,126,184,79,111,96,194,101,148,123,312,	0,3128,3185,3345,3471,3655,3734,3845,3941,4135,4236,4384,4507,	235447189,235453089,235454155,235455558,235458602,235465635,235470849,235480053,235484321,235489167,235494680,235496185,235504140,
3113	0	0	0	0	0	14	38392	+	03e1d5b9-2bed-46b7-a933-8185466392a4_ENSG00000174371.17	3113	0	3113	chr1	248956422	241848203	241889746	15	150,297,178,120,124,138,213,188,97,226,247,595,102,194,282,	0,121,418,596,716,840,978,1191,1379,1476,1702,1949,2544,2646,2840,	241848203,241848730,241850408,241852291,241853357,241857344,241858505,241860516,241861405,241866829,241872031,241878748,241881915,241885313,241889464,
3228	0	0	0	0	0	15	38284	+	4221ab9d-4f44-437b-97ed-1c2dbac4b534_ENSG00000174371.17	3228	0	3228	chr1	248956422	241848203	241889746	16	150,297,108,178,120,124,138,213,188,97,226,247,595,102,194,282,	0,119,416,524,702,822,946,1084,1297,1485,1582,1808,2055,2650,2752,2946,	241848203,241848730,241849108,241850408,241852291,241853357,241857344,241858505,241860516,241861405,241866829,241872031,241878748,241881915,241885313,241889464,
6582	0	0	0	0	0	18	124140	-	f7531058-4129-4fc5-a05f-300a5a2f79b6_ENSG00000143702.16	6582	0	6582	chr1	248956422	243124427	243255281	19	2311,52,94,89,171,97,235,1833,127,150,164,477,135,163,59,79,90,146,242,	0,2311,2363,2457,2546,2717,2814,3049,4882,5009,5159,5323,5800,5935,6098,6157,6236,6326,6472,	243124427,243128248,243129359,243136142,243139936,243142366,243156220,243164283,243169627,243172696,243186258,243191017,243199059,243200517,243200776,243211885,243221723,243225175,243255039,
6914	0	0	0	0	0	19	123846	-	377127dc-4eea-4a65-be90-2b049836ef9e_ENSG00000143702.16	6914	0	6914	chr1	248956422	243124427	243255281	20	2311,52,94,89,171,97,235,1833,127,150,294,164,477,135,163,59,79,90,146,242,	0,2311,2363,2457,2546,2717,2814,3049,4882,5009,5159,5453,5617,6094,6229,6392,6451,6530,6620,6766,	243124427,243128248,243129359,243136142,243139936,243142366,243156220,243164283,243169627,243172696,243185778,243186258,243191017,243199059,243200517,243200776,243211885,243221723,243225175,243255039,
2646	0	0	0	0	0	18	241374	+	082047d3-73bc-4129-80fb-781028f15393_ENSG00000054282.16	2646	0	2646	chr1	248956422	243256040	243500091	19	200,153,86,114,126,129,96,65,189,139,153,135,117,143,128,109,132,127,336,	0,169,322,408,522,648,777,873,938,1127,1266,1419,1554,1671,1814,1942,2051,2183,2310,	243256040,243270104,243270977,243274542,243286271,243293090,243293398,243304712,243307988,243316754,243330539,243341038,243344214,243378720,243415701,243417967,243426426,243489013,243499755,
2833	0	0	0	0	0	12	7644	-	4ce7b951-d86e-4778-8f48-a0750b3a8c66_ENSG00000153187.20	2833	0	2833	chr1	248956422	244853405	244863864	13	1098,72,185,255,169,129,120,113,100,140,74,112,248,	0,1116,1188,1373,1628,1797,1926,2046,2159,2259,2399,2473,2585,	244853405,244854972,244855423,244855903,244856456,244856727,244857597,244858728,244859274,244860334,244862460,244862618,244863616,
939	0	0	0	0	0	2	171	-	fdb84ace-f492-40f4-9128-9ca1a90e3060_ENSG00000188290.10	939	0	939	chr1	248956422	998961	1000698	3	471,262,833,	0,471,733,	998961,999525,999865,
2054	0	0	0	0	0	5	13003	-	0067c015-5fa1-40ee-9a68-e876bfb26603_ENSG00000078808.17	2054	0	2054	chr1	248956422	1216908	1232031	6	780,470,114,137,479,140,	0,756,1226,1340,1477,1956,	1216908,1218457,1223243,1223831,1228467,1231891,
1265	0	0	0	0	0	5	1805	+	be17c01c-b107-4cb1-9066-c5325fc8838d_ENSG00000169972.12	1265	0	1265	chr1	248956422	1308610	1311677	6	110,188,398,55,163,348,	0,113,301,699,754,917,	1308610,1309085,1309453,1310633,1310908,1311329,
2281	0	0	0	0	0	8	3578	-	d5b70d5e-fd17-40b1-8021-7e1c9e98078c_ENSG00000162576.16	2281	0	2281	chr1	248956422	1352691	1358543	9	938,99,77,40,156,471,102,303,88,	0,937,1036,1113,1153,1309,1780,1882,2185,	1352691,1353847,1354029,1354192,1354353,1354681,1355243,1355449,1358455,
1060	0	0	0	0	0	2	381	-	f3227972-9b1d-49e8-b3a8-4dd39ca19023_ENSG00000175756.13	1060	0	1060	chr1	248956422	1373729	1375173	3	173,791,99,	0,187,978,	1373729,1373999,1375074,
3270	0	0	0	0	0	19	11391	+	8bd794d6-5730-41f4-9f74-563864c1ed17_ENSG00000197530.12	3270	0	3270	chr1	248956422	1615904	1630605	20	196,107,311,172,107,195,143,108,105,163,134,149,157,161,127,234,179,182,66,314,	0,162,269,580,752,859,1054,1197,1305,1410,1573,1707,1856,2013,2174,2301,2535,2714,2896,2962,	1615904,1616507,1623388,1623773,1624794,1624990,1625285,1625545,1626649,1626836,1627073,1627295,1627672,1628018,1628272,1628488,1629132,1629384,1629638,1630291,
2868	0	0	0	0	0	19	20865	-	594e43cd-14db-48b7-bc84-72d3fd08796f_ENSG00000248333.8	2868	0	2868	chr1	248956422	1635226	1658972	20	630,190,149,117,108,122,106,122,91,176,66,159,96,123,137,139,128,116,47,59,	0,631,821,970,1087,1195,1317,1423,1545,1636,1812,1878,2037,2133,2256,2393,2532,2660,2776,2823,	1635226,1635936,1636332,1636681,1636896,1637080,1637407,1637761,1638499,1640276,1641047,1641661,1641905,1642385,1645125,1649498,1652438,1655368,1657255,1658913,
1559	0	0	0	0	0	9	102727	-	96c29400-6a4b-4ce0-8ef3-aa31d53c9549_ENSG00000078369.18	1559	0	1559	chr1	248956422	1786748	1891087	10	305,116,217,202,67,163,64,107,103,268,	0,299,415,632,834,901,1064,1128,1235,1338,	1786748,1787321,1789052,1790394,1793244,1804418,1806474,1815755,1825396,1890819,
1495	0	0	0	0	0	2	183	-	23deab9e-1cbb-4c3c-bedf-83879c0e06b1_ENSG00000178821.13	1495	0	1495	chr1	248956422	1917589	1919269	3	573,836,88,	0,572,1408,	1917589,1918252,1919181,
2553	0	0	0	0	0	17	15502	-	d31e21ab-cc0d-41cb-93eb-0b80ae1199cd_ENSG00000157881.14	2553	0	2553	chr1	248956422	2508536	2526596	18	524,69,101,105,50,56,152,88,113,156,101,82,182,154,93,184,215,133,	0,525,594,695,800,850,906,1058,1146,1259,1415,1516,1598,1780,1934,2027,2211,2426,	2508536,2509861,2510056,2510677,2511337,2511627,2512887,2514001,2514353,2515561,2518163,2518515,2519142,2519800,2520321,2520722,2521100,2526463,
2708	0	0	0	0	0	5	25222	+	51ec880b-f196-4ad8-b8f3-02f4eb5693df_ENSG00000169598.15	2708	0	2708	chr1	248956422	3857472	3885429	6	245,127,189,80,171,1923,	0,230,357,546,626,797,	3857472,3858717,3865811,3867973,3869604,3883506,
2230	0	0	0	0	0	10	7006	+	cf8d329b-2901-4493-8aef-fa6170adfac8_ENSG00000204859.13	2230	0	2230	chr1	248956422	6580016	6589280	11	54,759,242,112,93,87,155,137,165,89,365,	0,38,797,1039,1151,1244,1331,1486,1623,1788,1877,	6580016,6580540,6582057,6585918,6586694,6587204,6587477,6588059,6588277,6588755,6588915,
2406	0	0	0	0	0	7	23649	+	b1281dfc-deec-4d74-843e-e884b30a0977_ENSG00000162426.14	2406	0	2406	chr1	248956422	8318127	8344165	8	59,421,225,728,154,177,206,419,	0,74,495,720,1448,1602,1779,1985,	8318127,8324305,8325817,8330208,8335436,8337815,8339492,8343746,
1767	0	0	0	0	0	11	15909	-	b635cec6-a9bb-4a89-8ed3-09a2fa6f7778_ENSG00000074800.16	1767	0	1767	chr1	248956422	8861001	8878686	12	428,59,109,202,198,223,134,70,59,96,91,107,	0,425,484,593,795,993,1216,1350,1420,1479,1575,1666,	8861001,8862886,8863234,8863890,8865284,8866278,8867116,8867987,8870451,8871890,8874823,8878579,
1366	0	0	0	0	0	7	4080	-	b36eecb8-becc-4b5a-a0d9-8c1e866ee2a2_ENSG00000116649.10	1366	0	1366	chr1	248956422	11054588	11060020	8	297,123,146,84,154,183,121,244,	0,297,420,566,650,804,987,1108,	11054588,11054961,11055780,11056010,11056603,11058709,11059224,11059776,
2775	0	0	0	0	0	24	30441	-	33620382-2345-4f45-8ca3-f273b32742d3_ENSG00000171824.14	2775	0	2775	chr1	248956422	11066617	11099854	25	131,77,62,172,89,85,75,96,107,79,51,112,51,149,157,191,144,111,76,115,166,105,124,137,134,	0,129,206,268,440,529,614,689,785,892,971,1022,1134,1185,1334,1491,1682,1826,1937,2013,2128,2294,2399,2523,2660,	11066617,11068007,11068644,11069558,11070899,11072086,11073933,11074230,11076841,11077364,11077600,11079710,11080498,11080763,11081081,11082687,11087447,11087799,11088122,11090553,11091013,11091492,11095757,11098019,11099720,
2825	0	0	0	0	0	17	37992	+	0875ee58-e22f-490b-bcbe-6f119353b261_ENSG00000083444.17	2825	0	2825	chr1	248956422	11934716	11975537	18	139,92,134,164,113,64,98,102,132,122,105,126,142,114,66,105,126,885,	0,134,226,360,524,637,701,799,901,1033,1155,1260,1386,1528,1642,1708,1813,1939,	11934716,11947975,11949772,11950356,11952622,11954829,11956916,11957841,11958515,11960645,11963531,11964174,11964643,11965479,11966250,11966986,11972871,11974652,
1666	0	0	0	0	0	8	10874	+	1c328b86-35b8-4ffd-839d-1b4cef1b9069_ENSG00000116691.11	1666	0	1666	chr1	248956422	12019497	12032045	9	55,196,348,85,109,59,360,138,324,	0,48,244,592,677,786,845,1205,1343,	12019497,12021644,12022094,12022832,12029032,12029222,12029764,12031265,12031721,
4145	0	0	0	0	0	17	46294	+	9037411c-8329-4d13-bcdb-5545a1acfb34_ENSG00000116786.13	4145	0	4145	chr1	248956422	15684319	15734769	18	299,107,110,100,88,187,229,819,70,91,65,89,133,191,66,160,379,973,	0,288,395,505,605,693,880,1109,1928,1998,2089,2154,2243,2376,2567,2633,2793,3172,	15684319,15716236,15716706,15717892,15718537,15719733,15725316,15727013,15728078,15728266,15728668,15729101,15729796,15730531,15731191,15731888,15732349,15733796,
1908	0	0	0	0	0	9	6482	-	c8af96ce-e08c-4337-a78d-5a8f2da24365_ENSG00000142632.17	1908	0	1908	chr1	248956422	16198103	16206526	10	641,105,80,159,161,90,75,130,153,347,	0,641,746,826,985,1146,1236,1311,1441,1594,	16198103,16199149,16201781,16202415,16204758,16205086,16205350,16205537,16205930,16206179,
1010	0	0	0	0	0	7	5161	-	c6ae0391-df96-44d3-a0ba-9782272de0da_ENSG00000117122.13	1010	0	1010	chr1	248956422	16974501	16980632	8	522,74,88,45,27,90,78,46,	0,506,580,668,713,740,830,908,	16974501,16975268,16975642,16976500,16976896,16977108,16978236,16980586,
903	0	0	0	0	0	7	145207	-	3f7e7f19-59a9-4628-8dd9-089cf296599f_ENSG00000077549.18	903	0	903	chr1	248956422	19339358	19485488	8	259,77,66,142,114,122,90,53,	0,196,273,339,481,595,717,807,	19339358,19344357,19345186,19357421,19378539,19385504,19419660,19485435,
618	0	0	0	0	0	4	29025	+	61195928-64dc-490e-8daa-23c74cf65225_ENSG00000173436.15	618	0	618	chr1	248956422	19597000	19626630	5	109,94,48,110,244,	0,118,212,260,370,	19597000,19614500,19622099,19623473,19626386,
4007	0	0	0	0	0	12	40636	-	bbf1b0bb-3b18-4c57-836b-80f1e5c35803_ENSG00000127483.18	4007	0	4007	chr1	248956422	20742681	20787312	13	2410,114,112,160,91,155,81,144,160,154,100,196,118,	0,2414,2528,2640,2800,2891,3046,3127,3271,3431,3585,3685,3881,	20742681,20745542,20747543,20749722,20757165,20765376,20767583,20770929,20773450,20776596,20779811,20780344,20787194,
3050	0	0	0	0	0	19	61131	+	1b57efc0-299e-4b69-a20b-80748b6ce0ce_ENSG00000004487.16	3050	0	3050	chr1	248956422	23019492	23083689	20	455,166,60,134,79,93,107,82,95,143,91,135,74,130,133,188,115,128,147,511,	0,443,609,669,803,882,975,1082,1164,1259,1402,1493,1628,1702,1832,1965,2153,2268,2396,2543,	23019492,23030468,23044426,23050386,23053760,23055068,23055931,23057483,23059072,23068538,23069060,23071224,23072123,23073273,23077227,23078989,23079552,23081445,23082219,23083178,
1306	0	0	0	0	0	9	3844	-	dd164432-ab94-497a-8f9a-644fd2c86b6d_ENSG00000117308.15	1306	0	1306	chr1	248956422	23795599	23800781	10	408,115,86,67,114,177,114,116,71,70,	0,408,523,609,676,790,967,1081,1197,1268,	23795599,23796150,23796696,23796875,23797033,23797694,23798116,23798614,23799365,23800711,
1867	0	0	0	0	0	5	12041	-	2bed78b8-3a92-4601-9a57-e4967c0e4ef5_ENSG00000188529.14	1867	0	1867	chr1	248956422	23966444	23980319	6	1279,51,163,107,105,129,	0,1280,1331,1494,1601,1706,	23966444,23971572,23971849,23974973,23978712,23980190,
8587	0	0	0	0	0	18	77065	+	49c6ab98-2694-44b3-8ba8-075c2773f874_ENSG00000117713.20	8587	0	8587	chr1	248956422	26696403	26782104	19	1137,213,453,117,241,90,168,313,146,110,210,208,133,176,151,138,1419,131,3082,	0,1176,1389,1842,1959,2200,2290,2458,2771,2917,3027,3237,3445,3578,3754,3905,4043,5462,5593,	26696403,26729650,26731151,26732675,26760855,26761383,26762151,26762972,26766220,26766456,26767789,26771118,26772499,26772811,26773345,26773579,26773801,26775576,26779022,
1814	0	0	0	0	0	7	23245	+	f9fae956-4cfd-4029-a3ee-28bdd6c20d91_ENSG00000090273.14	1814	0	1814	chr1	248956422	26921742	26946871	8	187,78,362,117,195,84,119,742,	0,117,195,557,674,869,953,1072,	26921742,26924088,26941456,26942659,26942870,26945389,26945567,26946129,
1465	0	0	0	0	0	7	21575	-	7ce93fca-7d35-45ee-a7f7-b608ca4e4e66_ENSG00000117748.10	1465	0	1465	chr1	248956422	27891523	27914575	8	724,95,108,117,75,114,102,142,	0,724,819,927,1044,1119,1233,1335,	27891523,27894011,27894289,27897004,27897632,27906927,27907180,27914433,
5364	0	0	0	0	0	21	128812	-	e89410b0-a521-498b-8528-e7a7b0009a28_ENSG00000134644.15	5364	0	5364	chr1	248956422	30931505	31065704	22	1837,193,122,126,138,135,130,268,237,297,144,139,152,117,94,271,167,179,109,69,374,89,	0,1837,2030,2152,2278,2416,2551,2681,2949,3186,3483,3627,3766,3918,4035,4129,4400,4567,4746,4855,4924,5298,	30931505,30936642,30941150,30941997,30945345,30950126,30952233,30953713,30964673,30965981,30967166,30968353,30974650,30980061,30981311,30992389,30995053,31005852,31006993,31028795,31059203,31065615,
1613	0	0	0	0	0	7	66316	+	28f95cdb-d06d-4e81-a430-c05e8f0bfed3_ENSG00000121766.15	1613	0	1613	chr1	248956422	31297007	31364936	8	89,121,58,101,92,101,146,905,	0,89,210,268,369,461,562,708,	31297007,31310043,31319108,31337174,31338956,31346639,31348828,31364031,
1164	0	0	0	0	0	2	13842	-	4b842642-b124-431e-bdc4-94953647f2e7_ENSG00000162517.13	1164	0	1164	chr1	248956422	31629865	31644876	3	977,156,36,	0,975,1131,	31629865,31633158,31644840,
4702	0	0	0	0	0	29	32544	-	d39b2656-5dc3-4c63-88e8-ba51765364db_ENSG00000121753.12	4702	0	4702	chr1	248956422	31727117	31764340	30	488,57,99,36,620,40,96,172,99,86,67,70,151,103,104,127,44,106,328,109,69,195,107,102,168,165,165,165,84,457,	0,476,533,632,668,1288,1328,1424,1596,1695,1781,1848,1918,2069,2172,2276,2403,2447,2553,2881,2990,3059,3254,3361,3463,3631,3796,3961,4126,4210,	31727117,31728024,31728181,31728597,31730799,31732114,31732516,31732971,31735182,31735579,31735826,31736320,31736572,31737428,31737651,31738199,31738586,31738831,31739307,31739925,31740109,31740346,31741372,31741623,31741799,31742052,31742837,31744192,31744647,31763883,
5423	0	0	0	0	0	30	31780	-	f750c5bf-de8e-4bc0-95f2-7eee944455ec_ENSG00000121753.12	5423	0	5423	chr1	248956422	31727116	31764340	31	489,57,99,36,620,40,96,172,86,67,70,151,103,104,127,44,106,328,109,69,195,107,102,168,165,165,84,817,81,130,457,	0,448,505,604,640,1260,1300,1396,1568,1654,1721,1791,1942,2045,2149,2276,2320,2426,2754,2863,2932,3127,3234,3336,3504,3669,3834,3918,4735,4816,4946,	31727116,31728024,31728181,31728597,31730799,31732114,31732516,31732971,31735579,31735826,31736320,31736572,31737428,31737651,31738199,31738586,31738831,31739307,31739925,31740109,31740346,31741372,31741623,31741799,31742052,31742837,31744647,31755998,31757200,31757381,31763883,
1649	0	0	0	0	0	7	28283	+	48ebe1e0-725d-4ceb-acc0-712063c28342_ENSG00000121775.18	1649	0	1649	chr1	248956422	32072934	32102863	8	117,127,220,337,188,103,121,433,	0,121,248,468,805,993,1096,1217,	32072934,32074950,32075602,32091674,32094783,32095659,32100441,32102430,
2439	0	0	0	0	0	6	23712	-	93dbc9ce-11ed-4f75-8d18-f1d28eddffb2_ENSG00000134686.18	2439	0	2439	chr1	248956422	33323625	33349885	7	1394,277,142,115,130,201,289,	0,1380,1657,1799,1914,2044,2245,	33323625,33328869,33330070,33331347,33332274,33334089,33349596,
4168	0	0	0	0	0	19	119659	-	a59b2d71-b939-42b9-8acb-817557d6be4e_ENSG00000142687.18	4168	0	4168	chr1	248956422	35433491	35557388	20	1590,92,91,123,143,160,139,152,149,133,124,229,133,93,88,98,102,247,170,182,	0,1517,1609,1700,1823,1966,2126,2265,2417,2566,2699,2823,3052,3185,3278,3366,3464,3566,3813,3983,	35433491,35441046,35442245,35442905,35444160,35448172,35449866,35450357,35451627,35453556,35454361,35456012,35460304,35462620,35466607,35470862,35474804,35478965,35554349,35557206,
3417	0	0	0	0	0	5	5508	+	cdf78459-1167-49ba-a24e-1241a343308b_ENSG00000020129.16	3417	0	3417	chr1	248956422	35557830	35566779	6	393,141,969,242,143,1553,	0,377,518,1487,1729,1872,	35557830,35559106,35560325,35562391,35563766,35565226,
1720	0	0	0	0	0	4	3306	+	1aef8417-389d-4f57-bbe3-ada34a82336b_ENSG00000116863.11	1720	0	1720	chr1	248956422	36088891	36093932	5	224,97,477,101,836,	0,215,312,789,890,	36088891,36091243,36091617,36092421,36093096,
3179	0	0	0	0	0	16	21522	+	9cd10fcf-9413-4cff-bad4-d66ed03a5df6_ENSG00000116871.15	3179	0	3179	chr1	248956422	36156174	36180849	17	289,345,69,164,115,123,164,146,329,178,139,105,54,46,91,194,602,	0,315,660,729,893,1008,1131,1295,1441,1770,1948,2087,2192,2246,2292,2383,2577,	36156174,36170970,36171512,36172463,36173363,36176198,36176417,36176696,36177872,36178418,36178684,36178920,36179261,36179511,36179665,36179873,36180247,
3504	0	0	0	0	0	9	42772	-	804017c4-091b-4f04-a628-c320de4d9631_ENSG00000196182.10	3504	0	3504	chr1	248956422	36339623	36385896	10	2350,85,120,145,116,53,228,144,86,174,	0,2349,2434,2554,2699,2815,2868,3096,3240,3326,	36339623,36343363,36343859,36344119,36348699,36354363,36355205,36358238,36358736,36385722,
3270	0	0	0	0	0	7	43002	-	b943e464-79a7-4fc3-9b0d-330767a91439_ENSG00000196182.10	3270	0	3270	chr1	248956422	36339623	36385896	8	2350,85,120,145,116,53,228,174,	0,2345,2430,2550,2695,2811,2864,3092,	36339623,36343363,36343859,36344119,36348699,36354363,36355205,36385722,
1496	0	0	0	0	0	10	31016	-	870ab41d-c4a9-41aa-987c-003edc9a97f3_ENSG00000116885.18	1496	0	1496	chr1	248956422	36417905	36450443	11	350,64,140,70,129,104,81,168,155,75,186,	0,330,394,534,604,733,837,918,1086,1241,1316,	36417905,36418990,36420475,36422149,36422767,36423362,36431801,36432421,36438755,36447812,36450257,
2466	0	0	0	0	0	4	6471	-	806f3562-339a-4ebc-b6ff-66bdcd176d9b_ENSG00000116922.14	2466	0	2466	chr1	248956422	37681569	37690513	5	1591,123,180,281,298,	0,1591,1714,1894,2175,	37681569,37683318,37686272,37689605,37690215,
1619	0	0	0	0	0	14	30433	-	69d54b54-f109-4935-8bb4-de74be0aa025_ENSG00000183431.12	1619	0	1619	chr1	248956422	37958062	37990022	15	201,56,91,111,165,70,108,68,69,139,83,92,73,48,153,	0,296,352,443,554,719,789,897,965,1034,1173,1256,1348,1421,1469,	37958062,37960119,37968043,37969353,37969570,37976883,37978719,37978987,37979464,37980585,37981728,37984168,37984706,37989547,37989869,
3326	0	0	0	0	0	15	12696	-	80afc11d-4e8a-427f-b54e-905b1d0d25ce_ENSG00000090621.14	3326	0	3326	chr1	248956422	39560815	39576790	16	307,103,131,94,128,87,120,88,273,96,138,95,140,253,194,1032,	0,307,410,541,635,763,850,970,1058,1331,1427,1565,1660,1800,2053,2247,	39560815,39561684,39562072,39562322,39563613,39563835,39564422,39564685,39565105,39567750,39568801,39569594,39569862,39571096,39572392,39575758,
1227	0	0	0	0	0	9	13557	+	9daaa9fc-0d71-48ee-8c72-bf415387315f_ENSG00000084072.16	1227	0	1227	chr1	248956422	39738889	39753707	10	34,99,44,27,82,101,124,186,143,421,	0,32,131,175,202,284,385,509,695,838,	39738889,39740164,39741365,39741894,39743215,39743823,39745374,39748902,39752909,39753286,
2583	0	0	0	0	0	12	29315	+	2cd2a58b-b618-4732-b696-f621610a030a_ENSG00000131236.17	2583	0	2583	chr1	248956422	40040751	40072649	13	32,122,101,78,144,86,106,178,185,124,83,144,1200,	0,35,157,258,336,480,566,672,850,1035,1159,1242,1386,	40040751,40059336,40060069,40061734,40064226,40064473,40066214,40067539,40069689,40070158,40070429,40070835,40071449,
1438	0	0	0	0	0	9	77954	+	d1f9c843-2a3b-41be-ab2e-0b4b1ab56cf4_ENSG00000066136.20	1438	0	1438	chr1	248956422	40691647	40771126	10	220,113,72,114,96,171,159,102,60,418,	0,150,263,335,449,545,716,875,977,1037,	40691647,40738835,40747533,40749572,40753150,40758123,40762887,40766601,40769355,40770708,
3028	0	0	0	0	0	13	211872	-	9c250773-7553-477d-b9a9-f654c1b71e52_ENSG00000010803.16	3028	0	3028	chr1	248956422	41027201	41242154	14	1118,143,180,192,201,127,233,244,89,235,24,69,130,96,	0,1111,1254,1434,1626,1827,1954,2187,2431,2520,2755,2779,2848,2978,	41027201,41028583,41037361,41046406,41048689,41070594,41075218,41113282,41116921,41142877,41160874,41161363,41186120,41242058,
1417	0	0	0	0	0	6	18499	+	76b5a7c4-2187-4d86-8b10-caaec820fb35_ENSG00000065978.19	1417	0	1417	chr1	248956422	42682439	42702349	7	292,64,34,303,83,266,369,	0,296,360,394,697,780,1046,	42682439,42683402,42693489,42696641,42697179,42700780,42701980,
1618	0	0	0	0	0	3	7599	+	deba63dd-b505-452b-8ffb-539a4ca59679_ENSG00000164008.16	1618	0	1618	chr1	248956422	42767291	42775428	4	99,87,132,220,	0,90,177,309,	42767291,42773562,42774736,42775208,
1762	0	0	0	0	0	8	2328	+	0e94884a-1f33-4fef-a9cd-65d50fa42633_ENSG00000117399.14	1762	0	1762	chr1	248956422	43358980	43363203	9	416,332,129,197,95,229,126,118,253,	0,298,630,759,956,1051,1280,1406,1524,	43358980,43359489,43359968,43360192,43360498,43360732,43361119,43362194,43362950,
1540	0	0	0	0	0	6	3064	-	416c1a35-9ce4-4345-be8c-9fe11bb8b93d_ENSG00000066322.15	1540	0	1540	chr1	248956422	43363400	43368025	7	737,324,57,81,191,60,111,	0,734,1058,1115,1196,1387,1447,	43363400,43364323,43364737,43364927,43365185,43365563,43367914,
1622	0	0	0	0	0	7	3299	+	f0e1d12c-f8b9-4419-b337-cf8ea1450f60_ENSG00000159214.13	1622	0	1622	chr1	248956422	43991612	43996528	8	392,235,117,78,55,70,79,591,	0,397,632,749,827,882,952,1031,	43991612,43992152,43992522,43993886,43995107,43995600,43995777,43995937,
1329	0	0	0	0	0	7	3361	+	661bcefb-7cfb-4ad3-908b-60a08177d6d0_ENSG00000159214.13	1329	0	1329	chr1	248956422	43991783	43996528	8	221,176,117,75,55,70,79,591,	0,167,343,460,535,590,660,739,	43991783,43992211,43992522,43993889,43995107,43995600,43995777,43995937,
1413	0	0	0	0	0	7	132733	-	5b1ba039-4af3-49fa-98ef-1b0513f172e0_ENSG00000117419.15	1413	0	1413	chr1	248956422	44221069	44355260	8	571,100,73,92,60,117,76,369,	0,542,642,715,807,867,984,1060,	44221069,44247938,44284834,44308309,44313168,44319627,44352849,44354891,
619	0	0	0	0	0	4	2081	+	9b9909e3-93ae-4a7c-93a1-b020628ebfc6_ENSG00000142937.12	619	0	619	chr1	248956422	44775943	44778739	5	197,100,124,130,164,	0,102,202,326,456,	44775943,44776674,44777613,44777999,44778575,
2197	0	0	0	0	0	13	3404	+	a70b726a-3af4-4ed5-9813-1fc9bc829439_ENSG00000173846.13	2197	0	2197	chr1	248956422	44800376	44805990	14	297,108,117,130,88,96,199,124,92,94,84,163,114,504,	0,292,400,517,647,735,831,1030,1154,1246,1340,1424,1587,1701,	44800376,44800839,44801035,44801621,44801844,44802759,44802954,44803267,44803599,44803930,44804162,44804338,44805265,44805486,
2661	0	0	0	0	0	20	7075	-	6f8a420b-ce35-4162-8723-a158e0705464_ENSG00000085998.14	2661	0	2661	chr1	248956422	46188681	46198434	21	676,110,136,45,65,126,129,73,59,84,76,71,128,99,118,114,66,119,115,170,99,	0,669,779,915,960,1025,1151,1280,1353,1412,1496,1572,1643,1771,1870,1988,2102,2168,2287,2402,2572,	46188681,46189457,46189853,46190472,46190719,46192097,46192307,46192517,46192899,46193304,46193563,46193854,46194273,46194552,46194843,46195810,46196011,46196730,46196969,46197701,46198335,
1201	0	0	0	0	0	4	47732	-	783155d7-fda7-4dc6-ac04-4aa29a52bc11_ENSG00000162373.13	1201	0	1201	chr1	248956422	48727866	48776735	5	177,214,149,467,130,	0,169,383,532,999,	48727866,48736238,48742622,48758899,48776605,
2385	0	0	0	0	0	17	516506	-	a91fb67a-152d-402d-a809-1dfe42c90a4f_ENSG00000185104.20	2385	0	2385	chr1	248956422	50441275	50960161	18	248,216,78,81,89,137,155,82,64,127,96,106,92,92,206,47,69,395,	0,261,477,555,636,725,862,1017,1099,1163,1290,1386,1492,1584,1676,1882,1929,1998,	50441275,50475463,50490587,50491720,50535368,50539591,50567076,50582617,50583651,50584684,50596120,50705785,50738862,50744683,50787999,50801630,50857928,50959766,
2684	0	0	0	0	0	17	40587	-	2942726c-050d-4d66-93c5-2d913b144247_ENSG00000085831.15	2684	0	2684	chr1	248956422	51287257	51330562	18	1023,117,115,112,121,92,162,60,68,109,66,100,65,68,77,132,105,126,	0,1018,1135,1250,1362,1483,1575,1737,1797,1865,1974,2040,2140,2205,2273,2350,2482,2587,	51287257,51288838,51290004,51290513,51294390,51296078,51301571,51302356,51302505,51303083,51305080,51305976,51309260,51311253,51312118,51312811,51321720,51330436,
2950	0	0	0	0	0	20	55588	+	7efb4efe-f0b2-4dfe-9277-0e387b68e2c5_ENSG00000117859.19	2950	0	2950	chr1	248956422	51729856	51788464	21	268,96,48,30,51,223,91,105,160,113,119,86,172,85,111,64,141,79,92,136,750,	0,264,360,408,438,489,712,803,908,1068,1181,1300,1386,1558,1643,1754,1818,1959,2038,2130,2266,	51729856,51745535,51746709,51748368,51750144,51752502,51760689,51761866,51765821,51772069,51772604,51776832,51781163,51782558,51783914,51784263,51784441,51785807,51786525,51787352,51787714,
1613	0	0	0	0	0	8	11029	+	a6ea7fb1-02c0-45dd-9e8f-c45d0529538f_ENSG00000134748.13	1613	0	1613	chr1	248956422	52404619	52417262	9	260,160,122,86,111,113,98,49,615,	0,259,419,541,627,738,851,949,998,	52404619,52405679,52408568,52411114,52412513,52413878,52414761,52415337,52416647,
1940	0	0	0	0	0	8	24523	+	c2e73c6d-9d67-4c7d-bcd0-9e19c48b9cb9_ENSG00000243725.7	1940	0	1940	chr1	248956422	54715860	54742308	9	159,118,162,78,125,87,215,83,898,	0,174,292,454,532,657,744,959,1042,	54715860,54716599,54717491,54721162,54722674,54728345,54731485,54737581,54741410,
1044	0	0	0	0	0	7	42997	-	699a3889-ca71-4610-873a-583e2584195d_ENSG00000162604.12	1044	0	1044	chr1	248956422	61681047	61725133	8	303,130,130,74,92,109,74,177,	0,270,400,530,604,696,805,879,	61681047,61683416,61686791,61694696,61700933,61709328,61723712,61724956,
4147	0	0	0	0	0	21	206775	+	2a4de703-5309-4ffc-9d7f-f1e895b757d8_ENSG00000118473.22	4147	0	4147	chr1	248956422	66534155	66745085	22	213,64,25,72,57,55,176,25,52,86,93,75,128,127,60,112,156,133,203,65,165,2013,	0,205,269,294,366,423,478,654,679,731,817,910,985,1113,1240,1300,1412,1568,1701,1904,1969,2134,	66534155,66625846,66633069,66635943,66639776,66642809,66643543,66670994,66671943,66673280,66677003,66679677,66689147,66690189,66695433,66719293,66729263,66733747,66739334,66740657,66741271,66743072,
2734	0	0	0	0	0	9	18750	-	6550cf70-b72f-480d-a074-c8b22726c048_ENSG00000024526.17	2734	0	2734	chr1	248956422	68475573	68497082	10	1496,186,177,173,141,48,131,119,157,131,	0,1488,1674,1851,2024,2165,2213,2344,2463,2620,	68475573,68477786,68479143,68481439,68483949,68486936,68488373,68488915,68489451,68496951,
2747	0	0	0	0	0	12	43548	+	14a8c795-4fca-4755-86ad-30d6c3cc7216_ENSG00000116754.13	2747	0	2747	chr1	248956422	70205723	70252001	13	57,225,134,110,93,50,128,82,132,90,96,139,1394,	0,74,299,433,543,636,686,814,896,1028,1118,1214,1353,	70205723,70221614,70228421,70232267,70234695,70235500,70237424,70239438,70244683,70246817,70249951,70250364,70250607,
3667	0	0	0	0	0	11	43633	+	43a68e61-108b-4c6a-ab6b-ea5d5e407457_ENSG00000116754.13	3667	0	3667	chr1	248956422	70205723	70253052	12	57,225,134,110,93,50,128,132,90,96,139,2442,	0,41,266,400,510,603,653,781,913,1003,1099,1238,	70205723,70221614,70228421,70232267,70234695,70235500,70237424,70244683,70246817,70249951,70250364,70250610,
4396	0	0	0	0	0	22	59441	-	9d051286-e1bc-44bc-85a5-70fc1e430ab7_ENSG00000077254.14	4396	0	4396	chr1	248956422	77695986	77759820	23	1488,69,103,109,82,170,127,181,46,34,366,113,141,418,79,114,70,103,153,63,54,132,178,	0,1488,1557,1660,1769,1851,2021,2148,2329,2375,2409,2775,2888,3029,3447,3526,3640,3710,3813,3966,4029,4083,4215,	77695986,77697862,77701368,77711746,77713199,77714613,77715741,77717866,77718595,77721171,77721830,77723330,77725621,77728294,77729859,77730617,77734346,77736055,77739264,77740876,77741375,77741616,77759642,
2417	0	0	0	0	0	20	28244	-	2a52fde4-39fe-45e0-917a-be75b132ad6f_ENSG00000162613.16	2417	0	2417	chr1	248956422	77948404	77979086	21	370,146,75,129,80,152,161,142,101,103,102,99,163,58,72,50,40,39,63,91,202,	0,371,517,592,721,801,953,1114,1256,1357,1460,1562,1661,1824,1882,1954,2004,2044,2083,2146,2237,	77948404,77949154,77955254,77956571,77960183,77960343,77962769,77963573,77964061,77964253,77964645,77964869,77965068,77966693,77966883,77967048,77967626,77968164,77969021,77969924,77978884,
3151	0	0	0	0	0	9	21090	+	24a38d91-ebec-4200-a6cc-d23ff29a31bf_ENSG00000097046.13	3151	0	3151	chr1	248956422	91501512	91525764	10	319,84,136,94,143,250,179,83,150,1724,	0,319,403,539,633,776,1026,1205,1288,1438,	91501512,91507853,91508261,91511596,91511780,91513057,91514818,91515793,91520129,91524040,
761	0	0	0	0	0	5	8622	-	0273e596-ea28-411c-83ee-ee8e05a75f48_ENSG00000067334.14	761	0	761	chr1	248956422	93869779	93879164	6	165,110,165,96,139,88,	0,165,275,440,536,675,	93869779,93870682,93872071,93873118,93875644,93879076,
693	0	0	0	0	0	2	12324	+	4c704e34-473a-4cbc-b2de-9ed106ec4860_ENSG00000122481.17	693	0	693	chr1	248956422	95234209	95247225	3	106,116,470,	0,107,223,	95234209,95246541,95246755,
1646	0	0	0	0	0	6	34498	-	193f3df2-2002-47ee-bebc-8e83104a728b_ENSG00000117543.21	1646	0	1646	chr1	248956422	100989622	101025787	7	1009,40,121,109,125,158,105,	0,1002,1042,1163,1272,1397,1555,	100989622,100995109,101001466,101013709,101021640,101025308,101025682,
1780	0	0	0	0	0	6	1785	-	216fd44e-5513-431a-b963-dbf04a263c6a_ENSG00000134222.16	1780	0	1780	chr1	248956422	109279566	109283144	7	590,94,475,442,58,52,82,	0,590,684,1159,1601,1659,1711,	109279566,109280395,109280776,109281618,109282517,109282679,109283062,
1746	0	0	0	0	0	7	1817	-	e9a3f1d8-29c1-44fd-b32f-3bff0e3525dd_ENSG00000134222.16	1746	0	1746	chr1	248956422	109279566	109283144	8	590,94,270,115,442,58,110,82,	0,588,682,952,1067,1509,1567,1677,	109279566,109280395,109280776,109281136,109281618,109282517,109282679,109283062,
3586	0	0	0	0	0	16	8618	+	7d0ad511-5f85-4a97-90ec-da65e2c442e8_ENSG00000116337.17	3586	0	3586	chr1	248956422	109619846	109632053	17	432,131,69,109,187,142,90,130,195,132,164,127,164,121,174,111,1111,	0,431,562,631,740,927,1069,1159,1289,1484,1616,1780,1907,2071,2192,2366,2477,	109619846,109625661,109626159,109626318,109626725,109627174,109627428,109627773,109628082,109628363,109628642,109629108,109629326,109629795,109630232,109630682,109630942,
1540	0	0	0	0	0	8	4038	+	db7fd5ed-4ee2-4032-9990-f0b9f5d5c639_ENSG00000168765.17	1540	0	1540	chr1	248956422	109656120	109661700	9	305,76,65,82,101,96,111,170,536,	0,303,379,444,526,627,723,834,1004,	109656120,109656711,109657214,109657589,109657771,109658813,109658999,109659789,109661164,
1138	0	0	0	0	0	7	24523	+	66f6e749-f60b-4124-a9b0-30151023b9a9_ENSG00000213366.13	1138	0	1138	chr1	248956422	109668060	109693745	8	91,76,65,82,101,96,111,540,	0,67,143,208,290,391,487,598,	109668060,109668424,109668924,109669289,109669470,109671286,109671472,109693205,
3693	0	0	0	0	0	21	22544	+	83b5461b-c9dd-4413-888b-5c267fd4f6b6_ENSG00000155363.18	3693	0	3693	chr1	248956422	112674486	112700739	22	243,218,141,204,236,259,135,169,155,177,148,159,104,98,217,118,192,75,126,89,122,324,	0,225,443,584,788,1024,1283,1418,1587,1742,1919,2067,2226,2330,2428,2645,2763,2955,3030,3156,3245,3367,	112674486,112674831,112686965,112688934,112689414,112689839,112691664,112692760,112694017,112694452,112694748,112695415,112696147,112696436,112696629,112697993,112698286,112698714,112699684,112699893,112700218,112700415,
1135	0	0	0	0	0	5	4847	-	182198e1-c901-4c4b-99f7-13a31263eeef_ENSG00000155366.16	1135	0	1135	chr1	248956422	112701130	112707114	6	583,131,121,163,102,37,	0,580,711,832,995,1097,	112701130,112702562,112702998,112703643,112705099,112707077,
3413	0	0	0	0	0	18	58884	-	70cf158c-f0fd-4ec9-9e06-c34437249228_ENSG00000116793.16	3413	0	3413	chr1	248956422	113697204	113759489	19	521,126,96,156,87,132,273,129,222,90,174,160,135,157,159,70,57,190,467,	0,512,638,734,890,977,1109,1382,1511,1733,1823,1997,2157,2292,2449,2608,2678,2735,2925,	113697204,113698261,113699703,113700793,113704080,113704665,113705889,113706593,113710253,113711745,113711939,113713278,113724758,113726417,113738109,113738729,113757698,113758658,113759022,
3825	0	0	0	0	0	18	37218	-	5fc2ddeb-e5b9-467d-9664-54fa01c561c5_ENSG00000009307.16	3825	0	3825	chr1	248956422	114716915	114757982	19	1301,133,164,179,120,113,176,108,165,141,213,126,129,82,98,110,199,234,58,	0,1296,1429,1593,1772,1892,2005,2181,2289,2454,2595,2808,2934,3063,3145,3243,3353,3552,3786,	114716915,114718612,114719578,114720538,114723882,114725220,114726210,114726982,114730257,114730507,114732603,114733731,114733988,114734441,114736757,114737962,114739691,114749973,114757924,
2338	0	0	0	0	0	16	37651	-	9a2e6875-5b38-463f-9a4a-e0f1687ad4a6_ENSG00000009307.16	2338	0	2338	chr1	248956422	114717956	114757982	17	260,133,164,179,120,113,176,108,165,141,213,126,129,82,98,110,58,	0,233,366,530,709,829,942,1118,1226,1391,1532,1745,1871,2000,2082,2180,2290,	114717956,114718612,114719578,114720538,114723882,114725220,114726210,114726982,114730257,114730507,114732603,114733731,114733988,114734441,114736757,114737962,114757924,
2723	0	0	0	0	0	8	8562	+	84443b02-79f0-4e94-8722-4949cc4cc172_ENSG00000268043.7	2723	0	2723	chr1	248956422	146984808	146996093	9	177,52,173,52,173,52,173,109,1762,	0,177,229,402,454,627,679,852,961,	146984808,146985704,146989573,146990465,146991112,146991994,146992711,146993598,146994331,
1788	0	0	0	0	0	4	1755	-	38ec13c5-6bae-4d4a-af20-e50ff4da28d2_ENSG00000117362.13	1788	0	1788	chr1	248956422	150265403	150269015	5	1253,128,123,35,318,	0,1253,1381,1504,1539,	150265403,150267074,150267355,150267956,150268697,
1269	0	0	0	0	0	3	6192	-	873ddcdb-6b25-4548-8a13-8bd202f80f12_ENSG00000143420.18	1269	0	1269	chr1	248956422	150622124	150629596	4	735,167,195,183,	0,735,902,1097,	150622124,150625641,150627397,150629413,
4377	0	0	0	0	0	20	62228	-	81fd39ff-8793-4ffd-a26e-fa2167dd1f39_ENSG00000143437.21	4377	0	4377	chr1	248956422	150810093	150876696	21	2017,167,163,142,103,121,73,111,152,75,135,77,86,66,103,214,214,45,45,112,154,	0,2017,2184,2347,2489,2592,2713,2786,2897,3049,3124,3259,3336,3422,3488,3591,3805,4019,4064,4109,4221,	150810093,150813171,150814076,150816258,150816787,150817081,150817360,150817919,150823193,150826542,150829092,150829903,150831817,150832333,150834537,150836279,150839440,150846262,150852761,150858348,150876542,
4313	0	0	0	0	0	21	34011	+	7baf03fc-9403-4746-9d4e-2209501170bb_ENSG00000143379.12	4313	0	4313	chr1	248956422	150926411	150964735	22	52,271,152,35,100,126,202,74,191,127,157,159,633,117,170,629,29,133,166,212,89,489,	0,50,321,473,508,608,734,936,1010,1201,1328,1485,1644,2277,2394,2564,3193,3222,3355,3521,3733,3822,	150926411,150927703,150929966,150939939,150941328,150942562,150942851,150943919,150944917,150946885,150949121,150949366,150950457,150951364,150959177,150960562,150962129,150962586,150962973,150963529,150963994,150964246,
2847	0	0	0	0	0	6	24399	+	5dcab534-fe30-40da-bb79-3cc6dcffc639_ENSG00000143363.17	2847	0	2847	chr1	248956422	151008466	151035713	7	205,93,203,185,159,95,1908,	0,204,297,500,685,844,939,	151008466,151017811,151018466,151024610,151025514,151027232,151033805,
1451	0	0	0	0	0	5	5501	-	6e48e944-497c-42cd-b5e2-97b377a89ec6_ENSG00000197622.13	1451	0	1451	chr1	248956422	151052663	151059615	6	664,91,111,317,131,137,	0,664,755,866,1183,1314,	151052663,151054230,151055015,151055676,151056655,151059478,
1509	0	0	0	0	0	9	11185	+	118bdefe-b984-4db8-bfc3-fce2c4a5b1bb_ENSG00000159352.15	1509	0	1509	chr1	248956422	151254762	151267479	10	46,141,115,87,69,216,118,132,68,540,	0,43,184,299,386,455,671,789,921,989,	151254762,151262160,151263913,151264831,151265165,151265393,151266003,151266307,151266519,151266939,
2302	0	0	0	0	0	12	12087	-	f5deeefd-bdb3-47be-98be-3fdb438b8a53_ENSG00000159409.14	2302	0	2302	chr1	248956422	151702403	151716798	13	1045,138,144,138,66,142,144,80,129,49,83,106,44,	0,1045,1183,1327,1465,1531,1673,1817,1897,2026,2075,2158,2264,	151702403,151705030,151705821,151706223,151706668,151707506,151707791,151708997,151709219,151709742,151714593,151715875,151716754,
2727	0	0	0	0	0	3	8659	+	b0fd025a-5e13-496a-b6df-9b508f778bd0_ENSG00000160679.13	2727	0	2727	chr1	248956422	153634079	153645470	4	264,1877,184,407,	0,258,2135,2319,	153634079,153636571,153642245,153645063,
849	0	0	0	0	0	2	2266	+	2b5e42a2-05fd-4f31-9f65-da4f59a88557_ENSG00000143553.10	849	0	849	chr1	248956422	153658713	153661830	3	173,47,631,	0,169,216,	153658713,153659137,153661199,
1522	0	0	0	0	0	12	7414	-	0dd8583f-a4d7-47c5-8a10-d56316ac8fe0_ENSG00000143621.17	1522	0	1522	chr1	248956422	153662064	153670982	13	492,91,115,62,88,79,117,66,103,78,105,43,65,	0,518,609,724,786,874,953,1070,1136,1239,1317,1422,1465,	153662064,153662704,153663018,153663214,153664042,153664395,153665219,153665662,153667554,153667999,153668452,153669835,153670917,
2718	0	0	0	0	0	14	12360	-	c5ad4b72-638c-47c8-8b31-1d1aa6eeed2f_ENSG00000160741.17	2718	0	2718	chr1	248956422	153947677	153962756	15	652,187,270,407,245,50,65,30,104,69,62,117,102,131,228,	0,651,838,1108,1515,1760,1810,1875,1905,2009,2078,2140,2257,2359,2490,	153947677,153948457,153949114,153951259,153952017,153952396,153952570,153952804,153953265,153953537,153954254,153954872,153955064,153962219,153962528,
1038	0	0	0	0	0	3	2340	-	b4f8a97f-51e8-4517-942a-8c1b16f16a3a_ENSG00000143543.15	1038	0	1038	chr1	248956422	153974511	153977655	4	324,80,83,317,	0,567,647,730,	153974511,153975825,153976692,153977338,
6375	0	0	0	0	0	15	39519	-	3e47d10c-92de-4c08-a78f-7d0815cc3da7_ENSG00000160710.17	6375	0	6375	chr1	248956422	154582066	154627976	16	2977,128,113,183,134,123,94,172,226,191,145,149,184,1208,242,122,	0,2977,3105,3218,3401,3535,3658,3752,3924,4150,4341,4486,4635,4819,6027,6269,	154582066,154585216,154585752,154586180,154588124,154588550,154589368,154589756,154590183,154596804,154597122,154597827,154598401,154601040,154602384,154627854,
3022	0	0	0	0	0	11	9071	-	7e02b775-6dbc-4c0a-b41b-0d0191ea02e4_ENSG00000160691.18	3022	0	3022	chr1	248956422	154962297	154974395	12	1634,239,135,70,199,127,52,120,64,71,168,148,	0,1628,1867,2002,2072,2271,2398,2450,2570,2634,2705,2873,	154962297,154965542,154965945,154966161,154966318,154967670,154967979,154968494,154968770,154969377,154970031,154974247,
3018	0	0	0	0	0	11	9074	-	ebb4b0db-1084-4877-a9ac-37aa4e15a212_ENSG00000160691.18	3018	0	3018	chr1	248956422	154962297	154974395	12	1634,239,132,70,199,127,52,120,64,71,168,148,	0,1628,1867,1999,2069,2268,2395,2447,2567,2631,2702,2870,	154962297,154965542,154965945,154966161,154966318,154967670,154967979,154968494,154968770,154969377,154970031,154974247,
815	0	0	0	0	0	5	22975	+	e7603b34-ac75-486e-9cc1-9849a78e0dab_ENSG00000236675.1	815	0	815	chr1	248956422	155210543	155234325	6	84,93,183,77,155,215,	0,84,177,360,437,592,	155210543,155232752,155233010,155233319,155233863,155234110,
1806	0	0	0	0	0	7	8354	-	f0cd46c3-16ae-4b4d-940a-4f45681833e5_ENSG00000177628.16	1806	0	1806	chr1	248956422	155234451	155244636	8	649,117,164,225,238,173,134,131,	0,644,761,925,1150,1388,1561,1695,	155234451,155235194,155235680,155236244,155237340,155238133,155238516,155244505,
1668	0	0	0	0	0	13	47771	+	bf658807-8983-4ba1-ba28-4fe1391e9b6d_ENSG00000132676.16	1668	0	1668	chr1	248956422	155689090	155738529	14	84,93,52,123,102,109,93,131,81,159,60,90,118,373,	0,84,177,229,352,454,563,656,787,868,1027,1087,1177,1295,	155689090,155709032,155709772,155717005,155721516,155725381,155725926,155727607,155729041,155729207,155731355,155731943,155736945,155738156,
829	0	0	0	0	0	4	9936	-	9c05236c-86a3-457a-bb62-c8f0fafb61a5_ENSG00000143622.11	829	0	829	chr1	248956422	155900182	155910915	5	436,192,74,57,38,	0,465,657,731,788,	155900182,155904310,155904730,155910449,155910877,
1219	0	0	0	0	0	5	9895	-	45f6da88-34a2-4afa-83db-adea8e493282_ENSG00000163479.14	1219	0	1219	chr1	248956422	156009048	156020171	6	602,78,181,109,99,159,	0,596,674,855,964,1063,	156009048,156011809,156012384,156014960,156018269,156020012,
1167	0	0	0	0	0	4	9938	-	e9ac12a4-baff-413b-9df7-f94ae56dd993_ENSG00000163479.14	1167	0	1167	chr1	248956422	156009048	156020171	5	602,78,109,237,159,	0,587,665,774,1011,	156009048,156011809,156014960,156018131,156020012,
1714	0	0	0	0	0	5	1247	-	a735ca9b-1e1b-43a1-a1ea-0a971c2b3d9a_ENSG00000198715.13	1714	0	1714	chr1	248956422	156292687	156295679	6	522,391,219,201,258,154,	0,512,903,1122,1323,1581,	156292687,156293319,156294017,156294364,156294758,156295525,
2006	0	0	0	0	0	14	27279	-	badc02e4-f3c3-4d27-98d2-2f048f31f5fb_ENSG00000163468.15	2006	0	2006	chr1	248956422	156308967	156338245	15	336,132,246,181,82,133,150,187,118,69,97,63,51,62,92,	0,340,472,718,899,981,1114,1264,1451,1569,1638,1735,1798,1849,1911,	156308967,156310557,156310949,156312040,156317165,156317414,156318867,156320838,156324971,156333215,156333546,156334712,156334867,156335826,156338153,
1695	0	0	0	0	0	10	27559	-	0a24a608-b090-4730-bd56-10b0c59255d1_ENSG00000163468.15	1695	0	1695	chr1	248956422	156308967	156338245	11	336,132,246,181,82,133,150,187,118,62,92,	0,337,469,715,896,978,1111,1261,1448,1566,1628,	156308967,156310557,156310949,156312040,156317165,156317414,156318867,156320838,156324971,156335826,156338153,
1239	0	0	0	0	0	4	1258	+	e2540b43-17ef-46fa-9f31-ad6caa4159b2_ENSG00000163382.12	1239	0	1239	chr1	248956422	156591775	156594299	5	211,375,114,148,418,	0,187,562,676,824,	156591775,156592100,156592556,156593407,156593881,
894	0	0	0	0	0	3	6255	-	a78c6383-0795-4609-8298-6aa9bde93943_ENSG00000162729.14	894	0	894	chr1	248956422	160091342	160098519	4	266,131,414,111,	0,265,396,810,	160091342,160091807,160092281,160098408,
1817	0	0	0	0	0	5	5385	-	ad79fa9c-f2ec-4686-be28-97dc2682f832_ENSG00000162729.14	1817	0	1817	chr1	248956422	160091342	160098519	6	266,131,414,408,462,111,	0,209,340,754,1162,1624,	160091342,160091807,160092281,160092923,160093709,160098408,
2507	0	0	0	0	0	4	7464	+	ad048e3d-03be-4e78-b7a4-51b24cc23ea1_ENSG00000162734.12	2507	0	2507	chr1	248956422	160205379	160215376	5	143,105,174,156,1955,	0,121,226,400,556,	160205379,160207132,160211542,160213109,160213421,
4065	0	0	0	0	0	13	42639	-	fcec4430-ab9d-4f2e-a9b7-ff4414e74124_ENSG00000132716.18	4065	0	4065	chr1	248956422	160215714	160262531	14	1994,117,120,131,108,58,73,111,95,141,674,75,66,415,	0,1972,2089,2209,2340,2448,2506,2579,2690,2785,2926,3600,3675,3741,	160215714,160218323,160218848,160222650,160224441,160225061,160225590,160231296,160237134,160238606,160239696,160243959,160261284,160262116,
2789	0	0	0	0	0	12	43038	-	1eaf3881-cf76-4da8-ad05-8e7276d76d14_ENSG00000132716.18	2789	0	2789	chr1	248956422	160216658	160262531	13	1050,117,120,131,108,58,73,111,95,141,674,74,83,	0,1050,1167,1287,1418,1526,1584,1657,1768,1863,2004,2678,2752,	160216658,160218323,160218848,160222650,160224441,160225061,160225590,160231296,160237134,160238606,160239696,160261284,160262448,
3031	0	0	0	0	0	12	42689	-	6e6f6295-e184-476b-b8e9-64b3e2b57892_ENSG00000132716.18	3031	0	3031	chr1	248956422	160216799	160262531	13	909,117,120,131,108,73,111,95,141,674,75,74,415,	0,966,1083,1203,1334,1442,1515,1626,1721,1862,2536,2611,2685,	160216799,160218323,160218848,160222650,160224441,160225590,160231296,160237134,160238606,160239696,160243959,160261284,160262116,
2727	0	0	0	0	0	15	12841	+	6070de2f-7f6a-47d6-802a-4b4f32bb5ce3_ENSG00000162736.17	2727	0	2727	chr1	248956422	160343382	160358952	16	99,105,124,122,146,151,110,153,105,78,173,103,88,155,213,804,	0,102,207,331,453,599,750,860,1013,1118,1196,1369,1472,1560,1715,1928,	160343382,160344721,160348998,160349548,160350104,160351221,160351695,160352053,160352886,160353159,160354117,160355654,160356259,160356599,160357040,160358148,
2071	0	0	0	0	0	4	878	+	6728e616-065b-4ca5-9866-45dbab1740de_ENSG00000158793.14	2071	0	2071	chr1	248956422	161118113	161120976	5	768,479,134,126,478,	0,768,1247,1381,1507,	161118113,161119133,161119818,161120106,161120498,
1759	0	0	0	0	0	12	3011	+	b077fa44-cbcb-4c70-8d36-b5ceb7f08311_ENSG00000143224.18	1759	0	1759	chr1	248956422	161166438	161171218	13	234,95,135,148,133,164,191,61,119,111,150,43,185,	0,235,330,465,613,746,910,1101,1162,1281,1392,1542,1585,	161166438,161166839,161167099,161167338,161167994,161168412,161168992,161169659,161169905,161170408,161170619,161170906,161171033,
1716	0	0	0	0	0	7	4446	-	e823f8e8-adad-4e63-88b4-e176415dcc7a_ENSG00000158850.15	1716	0	1716	chr1	248956422	161171309	161177507	8	780,105,123,191,236,86,146,85,	0,762,867,990,1181,1417,1503,1649,	161171309,161172226,161173604,161173858,161174992,161175807,161176433,161177422,
2444	0	0	0	0	0	6	173612	-	f87ad426-ea75-4249-9fa7-ba7934dad5dc_ENSG00000143248.13	2444	0	2444	chr1	248956422	163145656	163321752	7	1847,167,62,111,69,97,131,	0,1847,2014,2076,2187,2256,2353,	163145656,163152549,163161914,163168257,163248529,163306232,163321621,
1331	0	0	0	0	0	11	233781	-	fde826fa-9766-459b-83c3-1364e3c37cb7_ENSG00000143156.14	1331	0	1331	chr1	248956422	169132722	169367797	12	95,122,102,69,65,106,208,51,111,167,108,90,	0,158,280,382,451,516,622,830,881,992,1159,1267,	169132722,169169432,169230717,169235130,169237622,169287302,169298555,169303144,169309969,169323116,169324392,169367707,
2213	0	0	0	0	0	5	22628	-	71f416d8-503b-4509-a4b3-989e1d065b07_ENSG00000120334.15	2213	0	2213	chr1	248956422	173799549	173824335	6	970,543,252,175,94,124,	0,970,1513,1765,1940,2034,	173799549,173802962,173807266,173811131,173823925,173824211,
516	0	0	0	0	0	8	3562	-	25849bb1-dcf4-48b6-b3f9-bd2d3f64128a_ENSG00000234741.8	516	0	516	chr1	248956422	173863900	173867983	9	175,48,77,38,30,40,36,53,24,	0,175,223,300,338,368,408,444,497,	173863900,173864256,173865470,173865856,173866176,173866527,173866760,173866990,173867959,
2489	0	0	0	0	0	4	1587	-	53ace234-8bf8-4c00-b0d7-a92134f7ac43_ENSG00000234741.8	2489	0	2489	chr1	248956422	173863900	173867983	5	606,873,940,53,24,	0,606,1479,2419,2472,	173863900,173864674,173865856,173866990,173867959,
2696	0	0	0	0	0	18	259690	-	3d5ea201-7013-43ce-b3c0-c7252fad639e_ENSG00000143207.21	2696	0	2696	chr1	248956422	175944830	176207286	19	340,45,161,125,118,117,82,109,144,136,115,58,77,69,120,77,98,60,715,	0,308,353,514,639,757,874,956,1065,1209,1345,1460,1518,1595,1664,1784,1861,1959,2019,	175944830,175947194,175986942,175988287,175989361,176027571,176043185,176043709,176046180,176081151,176085775,176116623,176135009,176149005,176162868,176163814,176175909,176184632,176206571,
1908	0	0	0	0	0	4	12010	+	767d627a-c664-492d-889d-cbacca6c6baa_ENSG00000186283.14	1908	0	1908	chr1	248956422	179082069	179095996	5	318,266,179,125,1029,	0,309,575,754,879,	179082069,179085627,179087910,179094092,179094967,
4333	0	0	0	0	0	27	44053	+	98ff6b2c-c28f-4a89-a180-2dd14be75f56_ENSG00000135829.17	4333	0	4333	chr1	248956422	182839346	182887747	28	110,133,141,112,113,149,137,137,90,162,78,192,142,83,157,101,214,95,74,153,161,112,162,128,230,116,201,665,	0,99,232,373,485,598,747,884,1021,1111,1273,1351,1543,1685,1768,1925,2026,2240,2335,2409,2562,2723,2835,2997,3125,3355,3471,3672,	182839346,182842544,182843293,182852232,182853305,182854029,182855576,182858103,182858550,182858732,182859039,182859992,182866443,182866960,182872336,182874853,182876049,182876446,182876829,182878020,182879249,182880496,182881263,182881519,182883138,182883519,182884612,182887082,
1859	0	0	0	0	0	10	42151	-	9ff3cb60-b112-4f33-bdeb-7e45f261bbef_ENSG00000116750.13	1859	0	1859	chr1	248956422	193015482	193059496	11	913,99,111,103,64,131,62,126,106,64,84,	0,913,1012,1123,1226,1290,1421,1483,1609,1715,1779,	193015482,193021096,193022925,193023843,193028084,193029178,193029387,193029531,193049745,193051753,193059412,
2113	0	0	0	0	0	12	41767	-	c3996768-954a-416f-9dd4-22f416fbe52f_ENSG00000116750.13	2113	0	2113	chr1	248956422	193015482	193059361	13	913,75,99,111,103,81,64,131,62,126,106,64,177,	0,912,987,1086,1197,1300,1381,1445,1576,1638,1764,1870,1934,	193015482,193020306,193021096,193022925,193023843,193027874,193028084,193029178,193029387,193029531,193049745,193051753,193059184,
4190	0	0	0	0	0	10	161197	+	c0828364-8856-43a8-8fd4-1e4435b9832b_ENSG00000151414.15	4190	0	4190	chr1	248956422	198156997	198322420	11	279,112,85,141,63,111,109,108,95,114,3009,	0,243,355,440,581,644,755,864,972,1067,1181,	198156997,198220998,198232552,198253039,198262574,198264124,198277960,198278953,198292944,198297126,198319411,
1542	0	0	0	0	0	5	35230	-	c501f0a6-4dc7-4c89-88b9-aef7d7335a05_ENSG00000116857.17	1542	0	1542	chr1	248956422	201134772	201171574	6	1043,132,109,92,111,85,	0,1041,1173,1282,1374,1485,	201134772,201143819,201146739,201151760,201153848,201171489,
2994	0	0	0	0	0	9	33107	-	e96838fe-1b32-4378-82f0-423ce681a59b_ENSG00000117153.16	2994	0	2994	chr1	248956422	202891115	202927234	10	1544,187,99,159,115,150,218,154,240,146,	0,1560,1747,1846,2005,2120,2270,2488,2642,2882,	202891115,202893238,202894183,202894590,202909009,202911053,202918170,202919754,202924967,202927088,
4888	0	0	0	0	0	21	133811	-	2fb15952-3f4f-451d-a128-dbc7b217f6af_ENSG00000143850.15	4888	0	4888	chr1	248956422	204221220	204359916	22	1559,124,134,168,174,107,130,140,112,96,150,81,69,517,483,143,101,73,105,115,81,223,	0,1562,1686,1820,1988,2162,2269,2399,2539,2651,2747,2897,2978,3047,3564,4047,4190,4291,4364,4469,4584,4665,	204221220,204223461,204228727,204228936,204230412,204241374,204241684,204244863,204245614,204247364,204248820,204249183,204250545,204257352,204259257,204261305,204264941,204267474,204268207,204273625,204274728,204359693,
2952	0	0	0	0	0	11	73396	+	03b54b7f-7e15-439d-a50f-a3251ee4fed9_ENSG00000066027.12	2952	0	2952	chr1	248956422	212285513	212361853	12	778,102,93,131,60,109,54,51,120,128,102,1216,	0,778,880,973,1104,1164,1273,1327,1378,1498,1626,1728,	212285513,212333496,212342187,212345802,212347346,212348388,212349188,212356625,212356949,212357156,212358685,212360637,
4265	0	0	0	0	0	16	61506	-	7eabdd1b-ca63-4f09-9891-cdbaffbb167a_ENSG00000143514.17	4265	0	4265	chr1	248956422	223780087	223845794	17	807,200,167,134,138,776,463,149,111,229,165,182,175,102,114,148,141,	0,807,1007,1174,1308,1446,2222,2685,2834,2945,3174,3339,3521,3696,3798,3912,4060,	223780087,223784114,223789007,223792388,223793302,223795814,223798214,223799898,223800699,223802115,223802730,223803270,223804173,223806845,223814239,223821219,223845653,
1054	0	0	0	0	0	7	39067	+	45939bcb-9225-4fb8-bf30-0301deae37b6_ENSG00000185842.15	1054	0	1054	chr1	248956422	224929714	224969829	8	121,110,140,150,131,84,116,196,	0,128,238,378,528,659,743,859,	224929714,224952669,224954958,224960152,224964478,224967430,224968758,224969633,
2969	0	0	0	0	0	6	38764	-	4d183c56-dd90-4189-8fc7-347b932f9549_ENSG00000182827.9	2969	0	2969	chr1	248956422	226144929	226186741	7	1892,187,175,159,141,142,352,	0,1878,2065,2240,2399,2540,2682,	226144929,226154646,226159183,226161530,226164788,226165858,226186389,
1164	0	0	0	0	0	8	7490	+	a6ffa67e-6f97-4daf-977e-fd3b5acc255c_ENSG00000143774.16	1164	0	1164	chr1	248956422	228140278	228148955	9	85,165,114,42,97,139,85,169,291,	0,87,252,366,408,505,644,729,898,	228140278,228141123,228145510,228146025,228146841,228147405,228147614,228148370,228148664,
1069	0	0	0	0	0	8	7598	+	458fa607-18b6-4c18-bd20-3c462af5a05c_ENSG00000143774.16	1069	0	1069	chr1	248956422	228140288	228148955	9	75,165,114,42,78,139,79,86,291,	0,75,240,354,396,474,613,692,778,	228140288,228141123,228145510,228146025,228146860,228147405,228147620,228148370,228148664,
943	0	0	0	0	0	7	7713	+	253ed4ba-254f-4243-8ac0-6af60bc4575e_ENSG00000143774.16	943	0	943	chr1	248956422	228140289	228148955	8	74,139,42,97,139,85,86,291,	0,74,213,255,352,491,576,662,	228140289,228145510,228146025,228146841,228147405,228147614,228148370,228148664,
780	0	0	0	0	0	6	7761	+	ff75ebe6-e0e5-4b22-9283-b0971895ae81_ENSG00000143774.16	780	0	780	chr1	248956422	228140288	228148955	7	75,139,97,139,79,86,291,	0,66,205,302,441,520,606,	228140288,228145510,228146841,228147405,228147620,228148370,228148664,
1086	0	0	0	0	0	8	7560	+	9d98b2db-e0ef-4c8c-b1bb-7ae224e773fe_ENSG00000143774.16	1086	0	1086	chr1	248956422	228140288	228148955	9	75,165,114,55,97,139,85,86,291,	0,63,228,342,397,494,633,718,804,	228140288,228141123,228145510,228146012,228146841,228147405,228147614,228148370,228148664,
899	0	0	0	0	0	7	7744	+	4552ea6b-de62-47fe-b7ac-0b9d5afa1e8e_ENSG00000143774.16	899	0	899	chr1	248956422	228140288	228148955	8	75,114,55,78,139,85,86,291,	0,62,176,231,309,448,533,619,	228140288,228145510,228146012,228146860,228147405,228147614,228148370,228148664,
1605	0	0	0	0	0	8	7032	+	8b4c8493-3637-4965-91a5-f3406145d4b2_ENSG00000143774.16	1605	0	1605	chr1	248956422	228140289	228148955	9	74,706,114,42,97,139,85,86,291,	0,56,762,876,918,1015,1154,1239,1325,	228140289,228141123,228145510,228146025,228146841,228147405,228147614,228148370,228148664,
1110	0	0	0	0	0	7	238075	-	c03266d9-5cab-4345-9e5c-7127d98cd907_ENSG00000185420.19	1110	0	1110	chr1	248956422	245749350	245988538	8	314,109,175,88,111,103,68,145,	0,315,424,599,687,798,901,969,	245749350,245764040,245858495,245863798,245915529,245927930,245929869,245988393,
2165	0	0	0	0	0	15	10869	-	64fabb8d-6525-413c-acfb-44677a14237d_ENSG00000127054.20	2165	0	2165	chr1	248956422	1311596	1324666	16	328,351,62,108,163,90,84,190,65,139,35,99,229,74,98,86,	0,323,674,736,844,1007,1097,1181,1371,1436,1575,1610,1709,1938,2012,2110,	1311596,1312017,1312439,1312592,1312786,1313034,1313508,1313731,1314300,1314823,1315403,1315519,1319295,1320455,1320995,1324580,
2242	0	0	0	0	0	5	503	-	2bd50032-e0b0-4bce-8980-9d414418cf92_ENSG00000162576.16	2242	0	2242	chr1	248956422	1352691	1355512	6	1237,77,40,799,102,63,	0,1180,1257,1297,2096,2198,	1352691,1354029,1354192,1354353,1355243,1355449,
3075	0	0	0	0	0	17	18879	-	90458604-bf4c-46c0-86cf-1849bc5b3eeb_ENSG00000008128.23	3075	0	3075	chr1	248956422	1702378	1724324	18	621,190,520,122,106,122,91,176,66,159,96,123,137,133,98,116,124,67,	0,617,807,1327,1449,1555,1677,1768,1944,2010,2169,2265,2388,2525,2658,2756,2872,2996,	1702378,1703079,1703475,1704222,1704549,1704903,1705641,1707408,1708179,1708793,1709037,1709517,1712263,1716345,1719357,1721595,1722707,1724257,
3645	0	0	0	0	0	9	23528	-	c263c1fc-6ff4-46dd-9f29-0834bc7e2d00_ENSG00000008130.15	3645	0	3645	chr1	248956422	1751231	1778470	10	1829,817,155,103,86,106,130,84,219,182,	0,1817,2634,2789,2892,2978,3084,3214,3298,3517,	1751231,1753566,1754543,1755373,1756257,1756502,1757180,1761951,1765227,1778288,
1867	0	0	0	0	0	4	8397	-	d7d342e8-2d89-43b9-a798-635331c1221d_ENSG00000162585.17	1867	0	1867	chr1	248956422	2184477	2194751	5	1036,369,272,136,64,	0,1041,1410,1682,1818,	2184477,2186837,2193638,2193997,2194687,
5362	0	0	0	0	0	2	4832	-	e90a6f0b-ab11-4fb3-9804-e7e79a11941a_ENSG00000227372.12	5362	0	5362	chr1	248956422	3737148	3747373	3	3239,387,1767,	0,3223,3610,	3737148,3742803,3745606,
1123	0	0	0	0	0	7	5526	-	097b0520-355e-4901-b552-1b4be5573bd4_ENSG00000116670.15	1123	0	1123	chr1	248956422	11674479	11681148	8	337,93,74,95,101,72,261,110,	0,329,422,496,591,692,764,1025,	11674479,11675081,11675657,11676045,11676847,11677542,11680352,11681038,
1655	0	0	0	0	0	4	48226	-	4c754d2a-2919-4dd3-94a4-e45607533c02_ENSG00000162496.9	1655	0	1655	chr1	248956422	12567909	12617790	5	515,239,120,144,637,	0,515,754,874,1018,	12567909,12578717,12579292,12580522,12617153,
3957	0	0	0	0	0	28	22002	-	a93d44be-38f9-489b-87ac-14a73fcf7f9c_ENSG00000159363.18	3957	0	3957	chr1	248956422	16985957	17011928	29	401,170,152,224,97,153,80,117,161,125,121,160,96,207,189,47,111,156,132,67,108,70,78,80,130,59,183,95,200,	0,401,571,723,947,1044,1197,1277,1394,1555,1680,1801,1961,2057,2264,2453,2500,2611,2767,2899,2966,3074,3144,3222,3302,3432,3491,3674,3769,	16985957,16986462,16986804,16987045,16988137,16988321,16989690,16989886,16990126,16991733,16992008,16992242,16992485,16993628,16995975,16996253,16996385,16997019,17000010,17000245,17000399,17002033,17002295,17004331,17004691,17005013,17005373,17005683,17011728,
1202	0	0	0	0	0	7	145212	-	573384f2-0919-4a10-a70f-15813f27c3fe_ENSG00000077549.18	1202	0	1202	chr1	248956422	19339102	19485488	8	515,77,66,117,142,114,90,53,	0,509,586,652,769,911,1025,1115,	19339102,19344357,19345186,19356634,19357421,19378539,19419660,19485435,
4958	0	0	0	0	0	17	123301	-	a3422e07-c094-44d9-ac3d-f40150289285_ENSG00000117298.16	4958	0	4958	chr1	248956422	21217249	21345504	18	2882,96,191,68,111,104,78,99,111,115,143,192,66,147,122,213,87,129,	0,2875,2971,3162,3230,3341,3445,3523,3622,3733,3848,3991,4183,4249,4396,4518,4731,4818,	21217249,21221746,21225249,21227158,21227930,21233557,21235849,21236745,21238133,21244988,21247220,21255946,21257524,21258692,21260270,21272698,21290069,21345375,
2186	0	0	0	0	0	9	53059	-	2bc0dcb6-3a83-4fc0-bb64-8ae0d05b84e5_ENSG00000090686.15	2186	0	2186	chr1	248956422	21727850	21783093	10	869,129,180,83,134,109,125,128,157,270,	0,871,1000,1180,1263,1397,1506,1631,1759,1916,	21727850,21729703,21736445,21747066,21748137,21751506,21752526,21752991,21756545,21782823,
1424	0	0	0	0	0	10	3718	-	c63ebcd4-b5bb-4305-8f2a-7a1a37b9d2d0_ENSG00000117308.15	1424	0	1424	chr1	248956422	23795599	23800781	11	408,115,86,67,114,177,114,116,126,71,70,	0,404,519,605,672,786,963,1077,1193,1319,1390,	23795599,23796150,23796696,23796875,23797033,23797694,23798116,23798614,23798886,23799365,23800711,
2089	0	0	0	0	0	5	11805	-	6e706f05-a88e-4716-8b5e-29f847e3ac8a_ENSG00000188529.14	2089	0	2089	chr1	248956422	23966444	23980319	6	1512,54,163,107,105,129,	0,1512,1566,1729,1836,1941,	23966444,23971572,23971849,23974973,23978712,23980190,
2828	0	0	0	0	0	2	1986	-	584b1cfd-7e08-4c94-bf36-a88f3e9d842d_ENSG00000117616.18	2828	0	2828	chr1	248956422	25242255	25247079	3	450,1752,636,	0,440,2192,	25242255,25243549,25246443,
2306	0	0	0	0	0	7	48235	+	a64b5ce1-0d8c-4248-a693-d530dc5f7f6a_ENSG00000117758.14	2306	0	2306	chr1	248956422	27773234	27823770	8	191,70,100,138,106,73,83,1540,	0,196,266,366,504,610,683,766,	27773234,27789561,27793532,27801677,27812162,27817850,27819649,27822230,
580	0	0	0	0	0	6	28126	-	35497f25-8d66-4eae-a198-da2b22033713_ENSG00000176261.15	580	0	580	chr1	248956422	32621829	32650550	7	119,37,53,83,160,25,118,	0,124,161,214,297,457,482,	32621829,32627507,32631826,32633644,32633950,32634767,32650432,
681	0	0	0	0	0	6	28029	-	f4920f7f-3c0c-4e0b-ac3b-4499e9c470b1_ENSG00000176261.15	681	0	681	chr1	248956422	32621829	32650550	7	119,37,53,83,160,91,149,	0,119,156,209,292,452,543,	32621829,32627507,32631826,32633644,32633950,32634701,32650401,
807	0	0	0	0	0	6	7773	-	ffaf4be8-85ac-42fe-a541-54a98cdb7d51_ENSG00000116898.12	807	0	807	chr1	248956422	36455771	36464384	7	154,192,85,49,76,45,239,	0,154,346,431,480,556,601,	36455771,36456186,36460691,36461263,36462087,36463805,36464145,
2385	0	0	0	0	0	4	7460	+	b633d819-bbeb-4112-8011-0cf51a8fd719_ENSG00000163879.11	2385	0	2385	chr1	248956422	37556952	37566856	5	123,146,179,165,1831,	0,67,213,392,557,	37556952,37557602,37561556,37562080,37565025,
6961	0	0	0	0	0	6	38072	-	43c4d3f5-3467-4af9-a5ed-71ec4e4bc94a_ENSG00000117016.10	6961	0	6961	chr1	248956422	40620679	40665682	7	6050,140,102,113,142,95,289,	0,6051,6191,6293,6406,6548,6643,	40620679,40628809,40629270,40633068,40635915,40647667,40665393,
1422	0	0	0	0	0	6	37992	-	3bfb56d5-0114-48a4-abd0-0c7176f38782_ENSG00000117016.10	1422	0	1422	chr1	248956422	40626213	40665682	7	516,140,102,113,142,175,289,	0,475,615,717,830,972,1147,	40626213,40628809,40629270,40633068,40635915,40647667,40665393,
2587	0	0	0	0	0	18	25215	+	a0bbf784-3f59-42a6-94d3-a583273c6fcc_ENSG00000142945.13	2587	0	2587	chr1	248956422	44739836	44767646	19	166,95,102,49,123,101,96,195,91,64,92,143,205,111,68,106,114,124,550,	0,158,253,355,404,527,628,724,919,1010,1074,1166,1309,1514,1625,1693,1799,1913,2037,	44739836,44740912,44747383,44747651,44750441,44753732,44754749,44756042,44757555,44757907,44758048,44759205,44760279,44760591,44761915,44762345,44762544,44766825,44767096,
2120	0	0	0	0	0	11	8649	-	6cabf87b-4dd1-45af-b36b-df8afb0b1182_ENSG00000132781.17	2120	0	2120	chr1	248956422	45329241	45340010	12	196,42,153,137,189,64,522,72,407,182,121,35,	0,195,237,390,527,716,780,1302,1374,1781,1963,2084,	45329241,45330515,45331181,45331419,45331660,45332022,45332165,45332762,45332917,45333412,45334390,45339975,
1376	0	0	0	0	0	8	17824	+	77bf14e3-7dd9-4d91-8420-4e0b1c9ba107_ENSG00000117448.13	1376	0	1376	chr1	248956422	45550803	45570049	9	352,90,120,152,196,200,66,87,159,	0,306,396,516,668,864,1064,1130,1217,	45550803,45561788,45566568,45566868,45567981,45568484,45568933,45569142,45569890,
2527	0	0	0	0	0	21	7213	-	968b1b0a-a5df-4cad-b857-51c72415ae4e_ENSG00000085998.14	2527	0	2527	chr1	248956422	46188682	46198434	22	298,116,110,136,45,65,126,283,59,42,84,76,71,128,99,118,114,66,119,115,170,99,	0,298,414,524,660,705,770,896,1179,1238,1280,1364,1440,1511,1639,1738,1856,1970,2036,2155,2270,2440,	46188682,46189241,46189457,46189853,46190472,46190719,46192097,46192307,46192899,46193173,46193304,46193563,46193854,46194273,46194552,46194843,46195810,46196011,46196730,46196969,46197701,46198335,
2683	0	0	0	0	0	8	22184	-	7470363e-8e15-4e7e-8254-e1fbb8e597f2_ENSG00000132128.16	2683	0	2683	chr1	248956422	46278400	46303274	9	684,76,123,99,261,1138,71,87,151,	0,685,761,884,983,1244,2382,2453,2540,	46278400,46279181,46279491,46280191,46281124,46285361,46297562,46298283,46303123,
1654	0	0	0	0	0	7	31656	-	dc62e702-1295-4631-aad8-4f3fced22cdc_ENSG00000123472.12	1654	0	1654	chr1	248956422	46635040	46668364	8	930,108,48,51,63,51,109,308,	0,932,1040,1088,1139,1202,1253,1362,	46635040,46643193,46652580,46653816,46658126,46658686,46665255,46668056,
4627	0	0	0	0	0	21	160281	-	fe64daea-23f2-4fc5-9a7f-ec4d14c7c9f3_ENSG00000085832.17	4627	0	4627	chr1	248956422	51354413	51519266	22	2433,185,163,77,67,134,36,91,114,198,162,73,86,157,60,126,66,96,48,90,42,68,	0,2433,2618,2781,2858,2925,3059,3095,3186,3300,3498,3660,3733,3819,3976,4036,4162,4228,4324,4372,4462,4504,	51354413,51361170,51363865,51365952,51394380,51399031,51400917,51402434,51403418,51408134,51409534,51421785,51440346,51444888,51461090,51463672,51465260,51468472,51471689,51472858,51481272,51519198,
3116	0	0	0	0	0	9	63745	-	97be1f4b-b8cc-4985-9a90-64f7060bef54_ENSG00000085832.17	3116	0	3116	chr1	248956422	51355230	51422104	10	1616,185,163,77,91,114,204,198,162,319,	0,1607,1792,1955,2032,2123,2237,2441,2639,2801,	51355230,51361170,51363865,51365952,51402434,51403418,51405904,51408134,51409534,51421785,
3360	0	0	0	0	0	24	10218	-	381e8cde-3505-4ecb-8898-9b09b794db6c_ENSG00000154222.14	3360	0	3360	chr1	248956422	52352537	52366179	25	686,130,91,100,52,59,74,117,59,126,173,136,131,73,131,108,76,179,160,126,159,139,145,83,111,	0,676,806,897,997,1049,1108,1182,1299,1358,1484,1657,1793,1924,1997,2128,2236,2312,2491,2651,2777,2936,3075,3220,3303,	52352537,52353517,52354607,52354839,52355397,52355607,52355770,52356185,52356383,52357000,52357525,52357780,52358330,52358685,52359026,52359249,52359458,52359704,52360073,52360423,52360973,52361477,52362601,52364551,52366068,
1213	0	0	0	0	0	6	64792	-	8d558133-844c-48d2-b548-7bf368350740_ENSG00000162600.12	1213	0	1213	chr1	248956422	58480718	58546734	7	456,150,75,108,174,229,32,	0,454,604,679,787,961,1190,	58480718,58506059,58527260,58533952,58534157,58536512,58546702,
1076	0	0	0	0	0	7	42997	-	fdf2bd57-8838-4d87-af3c-2e373ef51d7a_ENSG00000162604.12	1076	0	1076	chr1	248956422	61681047	61725133	8	303,130,130,74,92,109,72,179,	0,301,431,561,635,727,836,908,	61681047,61683416,61686791,61694696,61700933,61709328,61723712,61724954,
4222	0	0	0	0	0	13	114665	-	cc611ca2-24d8-4ace-9d1c-ccc1271719bd_ENSG00000036549.13	4222	0	4222	chr1	248956422	77564505	77683419	14	1279,101,135,153,96,102,72,113,148,139,1556,63,134,158,	0,1276,1377,1512,1665,1761,1863,1935,2048,2196,2335,3891,3954,4088,	77564505,77566080,77568331,77576067,77578773,77579526,77580997,77581775,77581978,77584516,77631849,77641383,77641521,77683261,
3311	0	0	0	0	0	13	41086	-	a86aab8b-3581-4031-ba7a-c5906429a44a_ENSG00000117155.16	3311	0	3311	chr1	248956422	84646035	84690468	14	1572,166,115,174,137,151,178,76,136,111,213,170,50,98,	0,1570,1736,1851,2025,2162,2313,2491,2567,2703,2814,3027,3197,3247,	84646035,84650361,84651882,84655831,84656347,84658317,84662197,84662454,84664416,84666121,84669680,84670645,84680337,84690370,
4185	0	0	0	0	0	15	102332	+	5c06d817-a928-4339-ba34-7a6278d0f569_ENSG00000137942.16	4185	0	4185	chr1	248956422	93448130	93554661	16	175,116,54,148,63,105,129,147,204,159,110,133,95,149,159,2253,	0,161,277,331,479,542,647,776,923,1127,1286,1396,1529,1624,1773,1932,	93448130,93499467,93522081,93523343,93524260,93529651,93530754,93532921,93534704,93536331,93544106,93546841,93547346,93549277,93550946,93552408,
1950	0	0	0	0	0	6	7400	-	1c308d3d-6430-4f42-bf2e-18b272f15e88_ENSG00000067334.14	1950	0	1950	chr1	248956422	93869779	93879164	7	165,110,165,96,139,1222,88,	0,132,242,407,503,642,1864,	93869779,93870682,93872071,93873118,93875644,93876267,93879076,
1845	0	0	0	0	0	14	27400	+	d8543297-0a84-46a3-b77e-5a619ef9d6df_ENSG00000185946.16	1845	0	1845	chr1	248956422	103525976	103555239	15	286,48,119,84,112,69,143,126,149,162,95,59,133,72,206,	0,280,328,447,531,643,712,855,981,1130,1292,1387,1446,1579,1651,	103525976,103527694,103533738,103534773,103535329,103536125,103537341,103541349,103543298,103544940,103546247,103546976,103550940,103551720,103555033,
1653	0	0	0	0	0	7	21139	-	23673b3e-96c5-4061-96e9-f1c9c041fbda_ENSG00000156171.14	1653	0	1653	chr1	248956422	111117334	111140203	8	933,93,83,178,68,145,64,166,	0,921,1014,1097,1275,1343,1488,1552,	111117334,111118804,111119876,111120515,111126226,111131423,111137522,111140037,
2399	0	0	0	0	0	16	56703	-	90019d7a-51d3-45d1-95e1-23138007a2ae_ENSG00000116793.16	2399	0	2399	chr1	248956422	113700031	113759155	17	212,156,87,132,273,129,222,90,174,160,135,157,159,70,57,75,133,	0,212,368,455,587,860,989,1211,1301,1475,1635,1770,1927,2086,2156,2213,2288,	113700031,113700793,113704080,113704665,113705889,113706593,113710253,113711745,113711939,113713278,113724758,113726417,113738109,113738729,113757698,113758658,113759022,
1436	0	0	0	0	0	6	1878	+	10e517c4-a9bb-44f1-8608-0876ebf41ed5_ENSG00000186364.12	1436	0	1436	chr1	248956422	145845632	145848954	7	200,184,93,99,137,153,578,	0,192,376,469,568,705,858,	145845632,145846012,145846597,145847249,145847582,145848111,145848376,
2816	0	0	0	0	0	20	50257	+	3c6f1aed-9d18-4571-b801-e3ad38156649_ENSG00000131778.19	2816	0	2816	chr1	248956422	147242686	147295762	21	144,107,115,82,163,156,93,97,74,111,115,154,166,149,164,203,99,71,115,109,332,	0,139,246,361,443,606,762,855,952,1026,1137,1252,1406,1572,1721,1885,2088,2187,2258,2373,2482,	147242686,147254869,147255812,147259836,147264421,147265931,147267425,147268781,147270931,147272170,147275353,147276103,147280025,147284350,147285323,147286297,147287634,147291481,147293607,147294408,147295430,
2831	0	0	0	0	0	21	50221	+	259875aa-4316-484b-a838-7a630da9881b_ENSG00000131778.19	2831	0	2831	chr1	248956422	147242672	147295762	22	158,107,115,32,82,167,156,93,97,74,111,115,154,166,149,164,203,99,71,115,109,332,	0,137,244,359,391,473,640,796,889,986,1060,1171,1286,1440,1606,1755,1919,2122,2221,2292,2407,2516,	147242672,147254869,147255812,147256530,147259836,147264421,147265931,147267425,147268781,147270931,147272170,147275353,147276103,147280025,147284350,147285323,147286297,147287634,147291481,147293607,147294408,147295430,
970	0	0	0	0	0	7	11712	+	7b6003c4-cdd5-4a58-90ae-0464f3787bb6_ENSG00000159352.15	970	0	970	chr1	248956422	151254768	151267479	8	40,141,115,87,109,132,68,307,	0,31,172,287,374,483,615,683,	151254768,151262160,151263913,151264831,151266003,151266307,151266519,151267172,
6443	0	0	0	0	0	17	50275	-	dd01b7ba-9cb4-48f3-b641-9c7e585c6f6c_ENSG00000143442.22	6443	0	6443	chr1	248956422	151402723	151459494	18	3741,25,113,57,141,173,135,147,101,155,338,107,219,291,109,176,125,343,	0,3741,3766,3879,3936,4077,4250,4385,4532,4633,4788,5126,5233,5452,5743,5852,6028,6153,	151402723,151406606,151406910,151407234,151408099,151408408,151408693,151411624,151412295,151423396,151423948,151424954,151427822,151428122,151429602,151430665,151442080,151459151,
3467	0	0	0	0	0	10	10920	-	2bd1f58b-de4c-4e61-92cb-bc2f5a26f01c_ENSG00000159409.14	3467	0	3467	chr1	248956422	151702403	151716798	11	1045,138,144,138,66,142,144,80,572,83,923,	0,1045,1183,1327,1465,1531,1673,1817,1897,2469,2552,	151702403,151705030,151705821,151706223,151706668,151707506,151707791,151708997,151709219,151714593,151715875,
5763	0	0	0	0	0	26	11402	-	17de5e40-8e9b-4364-a573-b1d12cb62d02_ENSG00000198837.10	5763	0	5763	chr1	248956422	153929500	153946718	27	942,319,118,237,136,170,123,389,168,205,129,207,127,140,146,216,101,176,145,59,67,245,170,70,253,340,418,	0,938,1257,1375,1612,1748,1918,2041,2430,2598,2803,2932,3139,3266,3406,3552,3768,3869,4045,4190,4249,4316,4561,4731,4801,5054,5394,	153929500,153930538,153930946,153932203,153932641,153932860,153933196,153933482,153934134,153934759,153936059,153936541,153937487,153937723,153938899,153939588,153940155,153940430,153940903,153941230,153941373,153941868,153942186,153942555,153942877,153944057,153946300,
1486	0	0	0	0	0	4	12365	-	206cecdd-7dae-4060-8978-2be7504dea16_ENSG00000143612.20	1486	0	1486	chr1	248956422	154206695	154220619	5	953,59,167,102,278,	0,948,1007,1174,1276,	154206695,154212319,154212457,154219835,154220341,
1677	0	0	0	0	0	6	12225	-	a9ae466b-9d5c-44ef-8b75-4f9ce849f01b_ENSG00000143612.20	1677	0	1677	chr1	248956422	154206719	154220619	7	929,59,167,54,118,70,278,	0,929,988,1155,1209,1327,1397,	154206719,154212319,154212457,154213892,154214456,154218715,154220341,
1237	0	0	0	0	0	5	1986	+	09f55993-687f-45eb-9a86-3365a78a4e22_ENSG00000143575.14	1237	0	1237	chr1	248956422	154272636	154275875	6	140,263,188,311,91,260,	0,124,387,575,886,977,	154272636,154273335,154273773,154274949,154275392,154275615,
1903	0	0	0	0	0	11	6734	-	9b16acea-b380-4009-bf9d-94de068ef27a_ENSG00000160714.10	1903	0	1903	chr1	248956422	154549982	154558662	12	487,67,96,49,263,61,85,141,51,105,105,436,	0,481,548,644,693,956,1017,1102,1243,1294,1399,1504,	154549982,154550937,154551396,154551770,154551920,154552403,154552735,154553031,154554734,154555427,154555859,154558226,
6389	0	0	0	0	0	14	39461	-	b49f2f5e-78c1-48a4-923e-6fc9b4517dee_ENSG00000160710.17	6389	0	6389	chr1	248956422	154582056	154627976	15	2987,128,113,183,134,123,94,172,148,191,145,149,184,1586,122,	0,2983,3111,3224,3407,3541,3664,3758,3930,4078,4269,4414,4563,4747,6333,	154582056,154585216,154585752,154586180,154588124,154588550,154589368,154589756,154590261,154596804,154597122,154597827,154598401,154601040,154627854,
2003	0	0	0	0	0	5	7734	+	3e93ede7-656b-4791-89bd-66fe41d19232_ENSG00000160688.19	2003	0	2003	chr1	248956422	154983337	154993111	6	729,745,148,99,109,210,	0,710,1455,1603,1702,1811,	154983337,154988104,154989559,154990158,154992564,154992901,
3245	0	0	0	0	0	10	4984	-	daba9037-5f24-46b9-bb41-6b953dc9abaa_ENSG00000160767.21	3245	0	3245	chr1	248956422	155247216	155255483	11	739,254,69,546,70,100,173,108,336,57,831,	0,739,993,1062,1608,1678,1778,1951,2059,2395,2452,	155247216,155248049,155248404,155250275,155251094,155251501,155251732,155253624,155253858,155254399,155254652,
1959	0	0	0	0	0	11	8650	-	49930a2e-d373-4dfc-9641-833cfc8b7402_ENSG00000176444.19	1959	0	1959	chr1	248956422	155262867	155273482	12	533,91,80,83,130,95,117,67,88,229,170,282,	0,531,622,702,785,915,1010,1127,1194,1282,1511,1681,	155262867,155263949,155264220,155264467,155264644,155265859,155268009,155268292,155268707,155269487,155270807,155273200,
2109	0	0	0	0	0	12	8486	-	c2f558b8-1f22-4ea4-a864-3eaf91c6e95a_ENSG00000176444.19	2109	0	2109	chr1	248956422	155262873	155273482	13	527,91,80,83,130,95,167,117,67,88,226,170,282,	0,510,601,681,764,894,989,1156,1273,1340,1428,1654,1824,	155262873,155263949,155264220,155264467,155264644,155265859,155266728,155268009,155268292,155268707,155269487,155270807,155273200,
2190	0	0	0	0	0	7	6215	+	fb5f5f59-e34d-45c4-8faa-d99c8c868b73_ENSG00000160753.16	2190	0	2190	chr1	248956422	155322708	155331114	8	422,99,77,175,106,47,553,712,	0,422,521,598,773,879,926,1479,	155322708,155324844,155325101,155325315,155325566,155325863,155326579,155330402,
1555	0	0	0	0	0	11	47885	+	04f62083-f570-4b92-abfe-4904ff506774_ENSG00000132676.16	1555	0	1555	chr1	248956422	155689090	155738529	12	153,52,123,102,109,93,131,81,159,60,118,373,	0,153,205,328,430,539,632,763,844,1003,1063,1181,	155689090,155709772,155717005,155721516,155725381,155725926,155727607,155729041,155729207,155731355,155736945,155738156,
4184	0	0	0	0	0	21	27495	-	4cbead71-85ac-4d66-a728-91c52decbc0d_ENSG00000116584.18	4184	0	4184	chr1	248956422	155946853	155978547	22	1162,214,444,51,36,68,120,201,68,170,77,249,118,126,251,144,110,130,64,68,145,183,	0,1160,1374,1818,1869,1905,1973,2093,2294,2362,2532,2609,2858,2976,3102,3353,3497,3607,3737,3801,3869,4014,	155946853,155950268,155950828,155951482,155951740,155951918,155952115,155952627,155954901,155957712,155958319,155961660,155962104,155962592,155962932,155964987,155965302,155965630,155966415,155966819,155969155,155978364,
1388	0	0	0	0	0	3	1100	-	85c607c9-2085-4773-845a-b5d27b5bdf0b_ENSG00000160781.17	1388	0	1388	chr1	248956422	156243414	156245902	4	989,151,127,121,	0,989,1140,1267,	156243414,156244760,156245534,156245781,
1818	0	0	0	0	0	11	27465	-	4ad8b65b-a68d-45f0-920f-c312b0bc2b55_ENSG00000163468.15	1818	0	1818	chr1	248956422	156308967	156338245	12	336,132,246,181,82,133,150,187,115,97,62,92,	0,340,472,718,899,981,1114,1264,1451,1566,1663,1725,	156308967,156310557,156310949,156312040,156317165,156317414,156318867,156320838,156324971,156333546,156335826,156338153,
979	0	0	0	0	0	4	1332	+	883329f0-2eed-4df4-876f-47768d51d1f6_ENSG00000163382.12	979	0	979	chr1	248956422	156591777	156594131	5	209,109,306,148,250,	0,185,294,600,748,	156591777,156592100,156592364,156593407,156593881,
2724	0	0	0	0	0	3	3787	-	55bfc844-529f-4247-b26b-3f0692038eb2_ENSG00000143319.16	2724	0	2724	chr1	248956422	156721890	156728435	4	1572,201,903,82,	0,1572,1773,2676,	156721890,156724147,156726905,156728353,
1362	0	0	0	0	0	6	1574	+	239b6fe9-e217-4ca9-8e23-2308b911e91a_ENSG00000158793.14	1362	0	1362	chr1	248956422	161118117	161120976	7	92,96,255,104,134,126,478,	0,89,185,440,544,678,804,	161118117,161118785,161119133,161119508,161119818,161120106,161120498,
2105	0	0	0	0	0	12	4109	+	3929641e-b50c-4ed0-83a8-bb7966c6058c_ENSG00000143258.16	2105	0	2105	chr1	248956422	161159499	161165723	13	179,621,60,121,112,156,65,45,87,79,108,115,367,	0,174,795,855,976,1088,1244,1309,1354,1441,1520,1628,1743,	161159499,161160619,161162037,161162269,161162614,161162918,161163554,161163877,161164163,161164533,161164834,161165028,161165356,
2004	0	0	0	0	0	3	55010	-	f6a6de4a-2ed8-45c3-86cc-78b942cdde3a_ENSG00000143248.13	2004	0	2004	chr1	248956422	163145891	163202903	4	1612,167,111,112,	0,1612,1779,1890,	163145891,163152549,163168257,163202791,
4660	0	0	0	0	0	5	79347	+	75fe53ce-ee1d-47f1-b39a-0f730e2efc14_ENSG00000143179.16	4660	0	4660	chr1	248956422	165827613	165911618	6	319,160,97,98,49,3935,	0,317,477,574,672,721,	165827613,165890203,165891225,165903181,165905920,165907683,
3121	0	0	0	0	0	17	136034	+	dc204237-2af4-479a-85c7-62b283428011_ENSG00000143164.15	3121	0	3121	chr1	248956422	167936672	168075834	18	336,62,186,114,136,215,94,120,261,118,116,87,328,139,157,89,106,464,	0,327,389,575,689,825,1040,1134,1254,1515,1633,1749,1836,2164,2303,2460,2549,2655,	167936672,167951799,167974829,167987494,167991203,167993225,168002481,168003869,168004532,168038370,168043024,168044584,168044899,168063620,168065589,168066376,168068357,168075370,
3325	0	0	0	0	0	6	48998	-	e2e62a28-b32b-420e-a70b-e72af6ce7cc2_ENSG00000143147.14	3325	0	3325	chr1	248956422	168084629	168136952	7	1167,120,105,725,418,94,696,	0,1167,1287,1392,2117,2535,2629,	168084629,168087584,168090563,168096507,168104476,168114455,168136256,
2695	0	0	0	0	0	10	67881	+	4a515cba-3984-45f6-9c48-a96ea95ff9b5_ENSG00000076321.11	2695	0	2695	chr1	248956422	173714980	173785513	11	674,64,574,95,116,184,144,134,209,107,351,	0,688,752,1326,1421,1537,1721,1865,1999,2208,2315,	173714980,173716002,173733712,173753212,173755922,173756975,173766145,173774304,173775633,173782123,173785162,
426	0	0	0	0	0	6	3652	-	cfdc4eb9-8a24-4d6d-8a87-3d5d2f1aa16b_ENSG00000234741.8	426	0	426	chr1	248956422	173863900	173867983	7	175,48,23,30,54,77,24,	0,175,223,246,276,330,407,	173863900,173864256,173864483,173864674,173865228,173865470,173867959,
539	0	0	0	0	0	9	3539	-	4d91d662-ec68-4fed-abea-456ca041564a_ENSG00000234741.8	539	0	539	chr1	248956422	173863900	173867983	10	175,48,23,77,38,30,40,36,53,24,	0,175,223,246,323,361,391,431,467,520,	173863900,173864256,173864483,173865470,173865856,173866176,173866527,173866760,173866990,173867959,
801	0	0	0	0	0	10	3276	-	2508a760-e53f-48e6-869c-7c457aa4c364_ENSG00000234741.8	801	0	801	chr1	248956422	173863900	173867983	11	175,250,30,54,77,38,30,40,36,53,24,	0,175,425,455,509,586,624,654,694,730,783,	173863900,173864256,173864674,173865228,173865470,173865856,173866176,173866527,173866760,173866990,173867959,
1148	0	0	0	0	0	4	9145	-	5ecd3a31-e1e0-4039-b4ac-38889929251d_ENSG00000077152.11	1148	0	1148	chr1	248956422	202331656	202341959	5	304,546,70,173,65,	0,300,846,916,1089,	202331656,202333009,202334988,202335645,202341894,
1625	0	0	0	0	0	6	14534	+	5934b93e-7af9-4f92-b172-d61929933310_ENSG00000163444.12	1625	0	1625	chr1	248956422	203007373	203023540	7	201,168,160,181,81,156,686,	0,193,361,521,702,783,939,	203007373,203008642,203014888,203015959,203018480,203020792,203022854,
1855	0	0	0	0	0	8	14280	+	b9b72ab2-042b-49b3-95c4-d3ae323e9093_ENSG00000163444.12	1855	0	1855	chr1	248956422	203007402	203023540	9	172,90,168,160,181,164,81,156,686,	0,172,262,430,590,771,935,1016,1172,	203007402,203007773,203008642,203014888,203015959,203017755,203018480,203020792,203022854,
3086	0	0	0	0	0	9	46253	+	afc43a64-ee70-4508-bf56-85f9b57efd65_ENSG00000162889.10	3086	0	3086	chr1	248956422	206684943	206734283	10	565,140,65,80,127,76,125,86,114,1709,	0,566,706,771,851,978,1054,1179,1265,1379,	206684943,206728709,206729034,206729395,206729971,206730687,206731137,206731639,206731805,206732574,
2232	0	0	0	0	0	4	52565	-	8bd7fa3e-de95-487c-be47-8eb79f114df0_ENSG00000117697.15	2232	0	2232	chr1	248956422	212736968	212791776	5	1718,68,131,79,247,	0,1718,1786,1917,1996,	212736968,212739533,212784362,212787558,212791529,
2122	0	0	0	0	0	8	18992	-	b7f0deb6-f62d-4299-a870-6b09269c07bf_ENSG00000174606.14	2122	0	2122	chr1	248956422	212994728	213015867	9	464,164,58,127,422,70,257,326,259,	0,435,599,657,784,1206,1276,1533,1859,	212994728,212997154,213000325,213000785,213005032,213007128,213008209,213013092,213015608,
4432	0	0	0	0	0	13	217758	+	1f347b8f-1f73-4302-a0bf-7f53e57ab1ad_ENSG00000136643.12	4432	0	4432	chr1	248956422	213051254	213273464	14	255,36,121,116,94,363,116,93,48,133,1957,83,96,941,	0,234,270,391,507,601,964,1080,1173,1221,1354,3311,3394,3490,	213051254,213071005,213077695,213104453,213117316,213129526,213167857,213176399,213230496,213232122,213240701,213261557,213262720,213272523,
2984	0	0	0	0	0	10	41337	-	641947f1-52f2-4fa3-887e-a2611e87df78_ENSG00000186063.13	2984	0	2984	chr1	248956422	222668158	222712491	11	1831,118,123,123,107,64,55,54,70,167,284,	0,1830,1948,2071,2194,2301,2365,2420,2474,2544,2711,	222668158,222670132,222673312,222676095,222686929,222687594,222693788,222694209,222703147,222711378,222712207,
3205	0	0	0	0	0	21	43578	-	3c1efb01-96bc-47d3-8eb3-fdebfaa1905e_ENSG00000143799.13	3205	0	3205	chr1	248956422	226361294	226408079	22	247,115,62,128,99,129,123,84,129,196,133,69,243,141,148,177,117,100,215,116,166,270,	0,245,360,422,550,649,778,901,985,1114,1310,1443,1512,1755,1896,2044,2221,2338,2438,2653,2769,2935,	226361294,226361968,226363098,226363942,226365953,226367479,226368198,226370433,226374225,226377107,226379141,226379572,226379921,226381067,226383035,226385503,226386325,226388655,226390409,226392198,226402213,226407809,
1329	0	0	0	0	0	3	1241	-	3c3d1cc7-29f2-477e-b890-aa2a963790b9_ENSG00000162910.19	1329	0	1329	chr1	248956422	228106686	228109278	4	232,202,787,130,	0,215,417,1204,	228106686,228107667,228108234,228109148,
996	0	0	0	0	0	7	7655	+	0da485fb-55f4-4acf-84a2-3e6087eb7a02_ENSG00000143774.16	996	0	996	chr1	248956422	228140288	228148955	8	75,114,42,97,139,85,169,291,	0,68,182,224,321,460,545,714,	228140288,228145510,228146025,228146841,228147405,228147614,228148370,228148664,
805	0	0	0	0	0	6	7828	+	bac330c4-3ac7-468a-9e24-a9e1c8c192fc_ENSG00000143774.16	805	0	805	chr1	248956422	228140288	228148955	7	75,114,42,97,135,85,291,	0,45,159,201,298,433,518,	228140288,228145510,228146025,228146841,228147409,228147614,228148664,
3082	0	0	0	0	0	5	519803	+	d0f51896-d1ee-4be2-b2f3-446c42652005_ENSG00000133019.11	3082	0	3082	chr1	248956422	239386564	239911007	6	663,109,63,103,127,3575,	0,647,756,819,922,1049,	239386564,239545640,239632223,239678185,239827251,239907432,
5495	0	0	0	0	0	11	56435	-	9e6ee9fb-d46d-45c3-a643-aef068107798_ENSG00000143702.16	5495	0	5495	chr1	248956422	243124427	243186409	12	2311,52,94,89,171,148,127,1833,127,150,294,151,	0,2311,2363,2457,2546,2717,2865,2992,4825,4952,5102,5396,	243124427,243128248,243129359,243136142,243139936,243142315,243156220,243164283,243169627,243172696,243185778,243186258,
5060	0	0	0	0	0	12	343397	-	fbbe6b59-1ce8-4e5d-8c36-41bb35f6b268_ENSG00000117020.17	5060	0	5060	chr1	248956422	243501762	243850128	13	3572,103,88,215,129,123,69,66,132,145,112,126,89,	0,3567,3670,3758,3973,4102,4225,4294,4360,4492,4637,4749,4875,	243501762,243512323,243545509,243552728,243563719,243572925,243613670,243615095,243637610,243645892,243664771,243695590,243850039,
7338	0	0	0	0	0	36	28647	+	7bf2cf84-a27e-423e-913e-e1dcf2b19aae_ENSG00000188157.15	7338	0	7338	chr1	248956422	1020119	1056116	37	254,262,48,216,225,225,207,219,195,201,149,106,117,165,144,125,106,339,138,128,115,120,354,193,216,230,135,97,165,112,117,193,88,24,225,104,1293,	0,245,507,555,771,996,1221,1428,1647,1842,2043,2192,2298,2415,2580,2724,2849,2955,3294,3432,3560,3675,3795,4149,4342,4558,4788,4923,5020,5185,5297,5414,5607,5695,5719,5944,6048,	1020119,1022200,1035276,1040664,1041172,1041477,1041955,1043238,1043537,1043822,1044108,1044333,1045160,1045358,1045732,1045963,1046159,1046396,1046819,1047326,1047572,1047775,1048011,1048866,1049235,1049565,1049902,1050232,1050426,1050725,1051252,1051452,1051727,1051992,1053752,1054447,1054823,
2520	0	0	0	0	0	4	1879	+	ef3ee8e4-61af-488b-a032-cee6a79dc0dd_ENSG00000157870.16	2520	0	2520	chr1	248956422	2587077	2591468	5	218,52,64,119,2059,	0,229,281,345,464,	2587077,2587740,2588389,2588921,2589409,
923	0	0	0	0	0	6	22638	+	58ea3b67-62a8-4d97-b9d5-2b05a97e2c93_ENSG00000116288.13	923	0	923	chr1	248956422	7961710	7985282	7	83,113,102,60,70,87,419,	0,72,185,287,347,417,504,	7961710,7962762,7965323,7969344,7970893,7977651,7984863,
6278	0	0	0	0	0	12	65430	-	de6bfe83-0f49-4a3a-9789-60043d0c4bdd_ENSG00000142599.19	6278	0	6278	chr1	248956422	8352405	8424125	13	2715,181,147,721,223,1379,114,162,200,93,163,81,111,	0,2703,2884,3031,3752,3975,5354,5468,5630,5830,5923,6086,6167,	8352405,8355418,8356099,8358195,8359763,8360111,8361762,8362682,8364055,8364745,8365811,8422726,8424014,
815	0	0	0	0	0	3	3544	-	7bd1bdbb-a45f-4597-b3e9-1f81d3fea1fc_ENSG00000074800.16	815	0	815	chr1	248956422	8861001	8865360	4	428,109,202,76,	0,428,537,739,	8861001,8863234,8863890,8865284,
2840	0	0	0	0	0	6	8531	+	d31d8a95-7b0d-4af5-a2c3-14c7e3d11fda_ENSG00000120948.17	2840	0	2840	chr1	248956422	11012669	11024043	7	74,250,123,164,141,171,1920,	0,75,325,448,612,753,924,	11012669,11013715,11015523,11016843,11018732,11020428,11022123,
2697	0	0	0	0	0	12	23743	-	e2813f33-2129-4b37-aa71-946b23814c27_ENSG00000215908.10	2697	0	2697	chr1	248956422	16618255	16644686	13	848,180,231,147,145,183,220,84,97,252,142,118,41,	0,845,1025,1256,1403,1548,1731,1951,2035,2132,2384,2526,2644,	16618255,16619844,16625774,16626352,16627144,16628467,16630889,16631529,16632274,16633094,16635026,16643027,16644645,
942	0	0	0	0	0	7	5164	-	9c126f0e-6fb2-4528-a55a-d3fc88ba34b7_ENSG00000117122.13	942	0	942	chr1	248956422	16974501	16980632	8	522,74,88,45,87,27,78,46,	0,522,596,684,729,816,843,921,	16974501,16975268,16975642,16976500,16976707,16976896,16978236,16980586,
504	0	0	0	0	0	3	29088	+	cd71719c-6cdb-4a4d-8f11-7f8195cf3a00_ENSG00000270136.6	504	0	504	chr1	248956422	19596990	19626630	4	119,79,110,244,	0,80,159,269,	19596990,19617257,19623473,19626386,
3355	0	0	0	0	0	22	22999	-	3833c4d8-ba57-47f6-8720-5605b03a4054_ENSG00000076864.19	3355	0	3355	chr1	248956422	21596220	21622568	23	1044,43,135,103,124,114,110,132,138,87,72,156,130,101,84,54,79,104,186,39,48,36,230,	0,1040,1083,1218,1321,1445,1559,1669,1801,1939,2026,2098,2254,2384,2485,2569,2623,2702,2806,2992,3031,3079,3115,	21596220,21597685,21597960,21598399,21599493,21601683,21602803,21606065,21608212,21608849,21609574,21610119,21611451,21611715,21612025,21613175,21613627,21613985,21617305,21617933,21619024,21620014,21622338,
2288	0	0	0	0	0	6	11618	-	cc2d22fd-95b2-400a-97c1-90d0c3e06bd4_ENSG00000188529.14	2288	0	2288	chr1	248956422	23966444	23980319	7	1279,51,163,107,363,165,129,	0,1272,1323,1486,1593,1956,2121,	23966444,23971572,23971849,23974973,23977910,23978652,23980190,
3697	0	0	0	0	0	9	65552	+	566eb02a-ca6c-4f48-92ee-37ebe85a4f0e_ENSG00000204178.11	3697	0	3697	chr1	248956422	25430896	25500209	10	282,142,127,124,502,159,183,121,175,1946,	0,218,360,487,611,1113,1272,1455,1576,1751,	25430896,25446761,25448807,25454258,25458390,25484115,25485612,25489172,25491409,25498263,
4974	0	0	0	0	0	29	31826	-	5d560cb0-a73b-478b-a427-d0414b24202b_ENSG00000121753.12	4974	0	4974	chr1	248956422	31727117	31764047	30	488,57,99,36,620,40,96,172,86,67,70,151,103,104,127,44,106,328,109,69,195,107,102,168,165,165,165,84,817,164,	0,376,433,532,568,1188,1228,1324,1496,1582,1649,1719,1870,1973,2077,2204,2248,2354,2682,2791,2860,3055,3162,3264,3432,3597,3762,3927,4011,4828,	31727117,31728024,31728181,31728597,31730799,31732114,31732516,31732971,31735579,31735826,31736320,31736572,31737428,31737651,31738199,31738586,31738831,31739307,31739925,31740109,31740346,31741372,31741623,31741799,31742052,31742837,31744192,31744647,31755998,31763883,
2429	0	0	0	0	0	12	27029	+	80ffa8ac-ec49-4667-8c85-3a0e50a0d624_ENSG00000162521.19	2429	0	2429	chr1	248956422	32651177	32680657	13	145,148,146,92,174,116,161,127,78,77,58,111,1018,	0,132,280,426,518,692,808,969,1096,1174,1251,1309,1420,	32651177,32651913,32657426,32662245,32668224,32668738,32668971,32669230,32669485,32672449,32672641,32672790,32679639,
2593	0	0	0	0	0	16	13209	-	28117f8a-53b1-4111-bb7e-f1c961d1b32f_ENSG00000090621.14	2593	0	2593	chr1	248956422	39560815	39576617	17	307,103,131,94,128,87,72,88,273,96,138,95,140,116,194,465,66,	0,307,410,541,635,763,850,922,1010,1283,1379,1517,1612,1752,1868,2062,2527,	39560815,39561684,39562072,39562322,39563613,39563835,39564470,39564685,39565105,39567750,39568801,39569594,39569862,39571233,39572392,39575758,39576551,
2156	0	0	0	0	0	7	22385	-	bceade57-833e-4432-9421-d21cd4f17bc3_ENSG00000131238.17	2156	0	2156	chr1	248956422	40072718	40097254	8	1465,72,99,91,103,71,110,140,	0,1468,1540,1639,1730,1833,1904,2014,	40072718,40076841,40078559,40080396,40089409,40091328,40092397,40097114,
2443	0	0	0	0	0	5	915	+	63a5169a-4b19-41eb-8c6f-3d2d4e217674_ENSG00000132768.14	2443	0	2443	chr1	248956422	43970007	43973369	6	263,113,255,684,177,955,	0,263,376,631,1315,1492,	43970007,43970595,43970965,43971386,43972157,43972414,
2657	0	0	0	0	0	4	705	+	fb00992b-646c-433b-8a8b-916df685a560_ENSG00000132768.14	2657	0	2657	chr1	248956422	43970007	43973369	5	307,113,1105,177,955,	0,307,420,1525,1702,	43970007,43970595,43970965,43972157,43972414,
2573	0	0	0	0	0	5	785	+	0ffb2338-2205-4c25-b136-6cd19c0ad3b7_ENSG00000132768.14	2573	0	2573	chr1	248956422	43970007	43973369	6	315,222,224,684,177,955,	0,314,536,760,1444,1621,	43970007,43970595,43970965,43971386,43972157,43972414,
2523	0	0	0	0	0	5	834	+	53c10450-5dd7-48d1-a5fe-2374d0534598_ENSG00000132768.14	2523	0	2523	chr1	248956422	43970022	43973369	6	300,113,284,684,177,955,	0,313,426,710,1394,1571,	43970022,43970595,43970905,43971386,43972157,43972414,
2433	0	0	0	0	0	7	1809	+	437df91f-8649-413b-97de-00137339e2ed_ENSG00000132773.12	2433	0	2433	chr1	248956422	45340163	45343973	8	141,143,41,97,159,260,268,892,	0,577,720,761,858,1017,1277,1545,	45340163,45341072,45341302,45341472,45341948,45342383,45342734,45343081,
1367	0	0	0	0	0	8	17817	+	9421872d-8429-42df-8107-5634bc5dccfa_ENSG00000117448.13	1367	0	1367	chr1	248956422	45550803	45570049	9	352,90,120,152,196,200,73,87,159,	0,292,382,502,654,850,1050,1123,1210,	45550803,45561788,45566568,45566868,45567981,45568484,45568933,45569142,45569890,
1450	0	0	0	0	0	9	36577	-	96b50049-7bfe-464c-8650-564b0ff2c4d8_ENSG00000058799.15	1450	0	1450	chr1	248956422	53851732	53889779	10	538,51,98,183,167,117,88,81,80,67,	0,530,581,679,862,1029,1146,1234,1315,1395,	53851732,53855000,53860055,53866199,53866757,53871371,53878314,53878641,53888906,53889712,
1724	0	0	0	0	0	11	36324	-	0ba614ac-9911-4fdb-9f51-1a4ed9462af7_ENSG00000058799.15	1724	0	1724	chr1	248956422	53851732	53889779	12	538,51,98,183,167,117,88,81,89,164,80,67,	0,529,580,678,861,1028,1145,1233,1314,1403,1567,1647,	53851732,53855000,53860055,53866199,53866757,53871371,53878314,53878641,53882942,53883112,53888906,53889712,
4984	0	0	0	0	0	24	229500	-	e97c0e95-1ce6-40eb-baed-92e91a76d249_ENSG00000162434.12	4984	0	4984	chr1	248956422	64833228	65067737	25	1429,111,118,173,125,193,95,151,152,136,128,88,144,107,190,124,158,186,343,164,154,124,199,83,134,	0,1429,1540,1658,1831,1956,2149,2244,2395,2547,2683,2811,2899,3043,3150,3340,3464,3622,3808,4151,4315,4469,4593,4792,4875,	64833228,64835395,64836097,64837931,64838464,64839602,64841244,64841450,64844063,64844753,64845512,64846648,64847531,64850803,64855508,64857655,64860104,64864786,64866865,64869310,64873369,64879024,64883276,64886258,65067603,
3582	0	0	0	0	0	6	15762	-	efafd01f-16f4-4e94-b92d-0a90cbbb3098_ENSG00000142864.14	3582	0	3582	chr1	248956422	67411037	67430399	7	2226,174,178,123,336,151,412,	0,2211,2385,2563,2686,3022,3173,	67411037,67415165,67420008,67424199,67424887,67426134,67429987,
2005	0	0	0	0	0	7	25549	-	f540df86-56d2-4068-9d38-190750ce3944_ENSG00000116791.14	2005	0	2005	chr1	248956422	74705485	74733061	8	972,306,150,52,164,153,124,106,	0,972,1278,1428,1480,1644,1797,1921,	74705485,74706898,74710097,74714578,74719208,74723117,74724710,74732955,
2338	0	0	0	0	0	11	29297	-	c192986a-0ecd-44e3-9fda-f8715901911e_ENSG00000121940.15	2338	0	2338	chr1	248956422	108931792	108963457	12	709,318,342,147,98,94,141,72,108,102,140,97,	0,709,1027,1369,1516,1614,1708,1849,1921,2029,2131,2271,	108931792,108934624,108937076,108939635,108940044,108941404,108943474,108943835,108947610,108949819,108950308,108963360,
1950	0	0	0	0	0	14	62942	+	f898b02f-2d5b-495e-9f7a-81c4099088ea_ENSG00000188092.14	1950	0	1950	chr1	248956422	147928435	147993339	15	143,60,104,107,122,121,81,110,71,69,93,96,90,66,629,	0,131,191,295,402,524,645,726,836,907,976,1069,1165,1255,1321,	147928435,147936626,147938713,147943437,147943976,147953344,147954321,147966553,147968357,147968894,147969866,147986198,147988431,147992501,147992710,
3735	0	0	0	0	0	13	31547	-	c1187f33-5674-4d7b-ba50-be8df77ef5e1_ENSG00000143393.16	3735	0	3735	chr1	248956422	151292131	151327419	14	902,63,121,133,266,124,105,110,228,228,937,173,202,149,	0,903,966,1087,1220,1486,1610,1715,1825,2053,2281,3218,3391,3593,	151292131,151293399,151294017,151294408,151298807,151301843,151302193,151303540,151306135,151307573,151315572,151324744,151326171,151327270,
1087	0	0	0	0	0	5	1274	+	5b9f02ca-390f-48de-9da9-54b4ead51ac4_ENSG00000159377.11	1087	0	1087	chr1	248956422	151399572	151401937	6	155,205,404,117,89,121,	0,152,357,761,878,967,	151399572,151399980,151400441,151401238,151401541,151401816,
2868	0	0	0	0	0	21	8596	+	97103cca-0276-4fb6-8b80-4fdd6de4c0a2_ENSG00000143537.13	2868	0	2868	chr1	248956422	155051307	155062775	22	158,107,77,79,77,193,66,69,170,85,149,175,93,305,196,78,73,139,70,72,125,316,	0,157,264,341,420,497,690,756,825,995,1080,1229,1404,1497,1802,1998,2076,2149,2288,2358,2430,2555,	155051307,155052670,155053416,155053909,155054149,155054313,155055786,155055931,155056079,155056385,155056952,155057187,155057636,155057850,155058245,155058709,155059901,155060204,155060762,155061417,155062244,155062459,
2164	0	0	0	0	0	10	4622	-	bf5de897-81a6-4b5e-8d7c-4198728cb66b_ENSG00000177628.16	2164	0	2164	chr1	248956422	155234451	155241231	11	649,117,164,225,238,173,134,147,77,88,146,	0,649,766,930,1155,1393,1566,1700,1847,1924,2012,	155234451,155235194,155235680,155236244,155237340,155238133,155238516,155239615,155239885,155240629,155241085,
2860	0	0	0	0	0	8	5374	-	0809f822-02fd-4d0b-9a33-29db7efb2cd2_ENSG00000160767.21	2860	0	2860	chr1	248956422	155247216	155255483	9	739,254,69,546,70,100,176,108,831,	0,748,1002,1071,1617,1687,1787,1963,2071,	155247216,155248049,155248404,155250275,155251094,155251501,155251732,155253624,155254652,
1957	0	0	0	0	0	5	31309	+	831f1ae0-c036-4eaf-af4e-ec3374d0e584_ENSG00000143294.15	1957	0	1957	chr1	248956422	156767552	156800815	6	687,48,567,144,66,442,	0,692,740,1307,1451,1517,	156767552,156782281,156786607,156794664,156797275,156800373,
2731	0	0	0	0	0	15	12850	+	e0e1f596-6f7f-42d6-b2fb-048751950fe1_ENSG00000162736.17	2731	0	2731	chr1	248956422	160343352	160358952	16	129,124,122,146,151,110,153,105,78,173,103,96,88,155,213,804,	0,117,241,363,509,660,770,923,1028,1106,1279,1382,1478,1566,1721,1934,	160343352,160348998,160349548,160350104,160351221,160351695,160352053,160352886,160353159,160354117,160355654,160355862,160356259,160356599,160357040,160358148,
1706	0	0	0	0	0	11	10312	+	42b1bdd2-7416-4fca-9626-35d368fb432b_ENSG00000158864.12	1706	0	1706	chr1	248956422	161202375	161214395	12	105,107,191,121,113,75,78,86,120,96,84,532,	0,103,210,401,522,635,710,788,874,994,1090,1174,	161202375,161203436,161206406,161209192,161209482,161209856,161210110,161210303,161210590,161213379,161213648,161213863,
662	0	0	0	0	0	4	91134	-	0c75e72c-b82e-4270-8676-f894db456b3c_ENSG00000143248.13	662	0	662	chr1	248956422	163111120	163202903	5	197,167,62,111,112,	0,207,374,436,547,	163111120,163152549,163161914,163168257,163202791,
1337	0	0	0	0	0	3	35433	-	665faed6-2637-4628-ba3b-abb572c94219_ENSG00000116857.17	1337	0	1337	chr1	248956422	201134772	201171574	4	1043,132,109,85,	0,1039,1171,1280,	201134772,201143819,201146739,201171489,
[truncated: 5,555 more rows]
