# Supplementary material for: Accurate expression quantification from nanopore direct RNA sequencing with NanoCount
Source: Nucleic Acids Res. 2021 Nov 25;50(4):e19. doi: 10.1093/nar/gkab1129 (PMC8886870; doi:10.1093/nar/gkab1129)
Supplement: gkab1129_Supplemental_Files [file gkab1129_supplemental_files.zip › TableS9_FLAIR_gffcompare.csv]

Category		SH-SY5Y	Proportion	Sequin	Proportion
Known
	=	12969	0.625313404	42	0.875
	c	687	0.033124397	5	0.104166667
	sum known	13656	0.658437801	47	0.979166667
Novel isoform
	j	5692	0.274445516	1	0.020833333
	k	156	0.007521697	0	0
	m	497	0.023963356	0	0
	n	602	0.029026037	0	0
	sum novel isoform	6947	0.334956606	1	0.020833333
Novel transcript
	x	48	0.002314368	0	0
	i	0	0	0	0
	y	0	0	0	0
	u	14	0.000675024	0	0
	o	24	0.001157184	0	0
	sum novel transcript	86	0.004146577	0	0
Other
	e	0	0	0	0
	s	0	0	0	0
	p	8	0.000385728	0	0
	r	0	0	0	0
	sum other	8	0.000385728	0	0
Total		20740		48
